# Supplementary material for: Benchmarking coarse-grained models of organic semiconductors via deep backmapping
Source: Front Chem. 2022 Sep 9;10:982757. doi: 10.3389/fchem.2022.982757 (PMC9500322; doi:10.3389/fchem.2022.982757)
Supplement: Supplementary file 1 [file DataSheet1.ZIP]

Archive with 6 entries (6 files):
- coordinate_files/CG_modelA.gro
- coordinate_files/CG_modelA_selection.gro
- coordinate_files/DBM_modelA.gro
- coordinate_files/DBM_modelA_selection.gro
- coordinate_files/EM_modelA.gro
- coordinate_files/EM_modelA_selection.gro
