# Supplementary material for: Benchmarking coarse-grained models of organic semiconductors via deep backmapping
Source: Front Chem. 2022 Sep 9;10:982757. doi: 10.3389/fchem.2022.982757 (PMC9500322; doi:10.3389/fchem.2022.982757)
Supplement: Supplementary file 1 [file DataSheet1.ZIP › coordinate_files/CG_modelA.gro]

cg TMBT
21000
    1TMBT     A    1   5.832  10.486   5.516 -0.1516 -0.0670 -0.2077
    1TMBT    B1    2   5.642  10.500   5.901  0.4935 -0.1316  0.1199
    1TMBT    B4    3   5.559  10.129   6.114 -0.0196  0.0339  0.2137
    1TMBT    B2    4   5.873  10.866   5.320  0.2461 -0.1419 -0.2738
    1TMBT    B5    5   6.155  10.895   4.989  0.2548 -0.1149 -0.2641
    1TMBT    B3    6   5.828  10.107   5.315 -0.1507 -0.1266 -0.0962
    1TMBT    B6    7   5.743   9.754   5.555  0.1706 -0.0752  0.0946
    2TMBT     A    8   4.717   4.811   7.689 -0.0232 -0.0164  0.1124
    2TMBT    B1    9   4.356   4.653   7.518 -0.0492 -0.1269  0.2676
    2TMBT    B4   10   4.295   4.222   7.510  0.0316 -0.1309 -0.3240
    2TMBT    B2   11   4.815   5.228   7.666 -0.0269 -0.0374 -0.3181
    2TMBT    B5   12   5.101   5.425   7.928 -0.1158 -0.1832 -0.1099
    2TMBT    B3   13   5.026   4.550   7.834 -0.0395 -0.1449 -0.0814
    2TMBT    B6   14   5.441   4.624   7.725 -0.0707  0.2810  0.0798
    3TMBT     A   15   1.757  12.358   5.521 -0.0067  0.0428  0.1515
    3TMBT    B1   16   1.943  12.069   5.263 -0.0932  0.0643  0.0645
    3TMBT    B4   17   2.100  12.264   4.907  0.2010 -0.1179  0.0931
    3TMBT    B2   18   1.904  12.745   5.634 -0.0686  0.0246  0.2953
    3TMBT    B5   19   2.337  12.771   5.593 -0.0704 -0.0696  0.2150
    3TMBT    B3   20   1.454  12.153   5.745  0.1134 -0.1928  0.0992
    3TMBT    B6   21   1.415  11.719   5.761  0.0439 -0.1982 -0.1967
    4TMBT     A   22   3.030   6.761   6.580 -0.0213 -0.0066  0.2738
    4TMBT    B1   23   3.163   6.707   6.176  0.1977  0.0100  0.3426
    4TMBT    B4   24   2.859   6.682   5.864  0.2454 -0.0469  0.3004
    4TMBT    B2   25   3.232   6.590   6.919  0.1722 -0.0959  0.1147
    4TMBT    B5   26   3.368   6.177   6.889  0.0748 -0.1202  0.0080
    4TMBT    B3   27   2.666   6.976   6.651 -0.0614  0.0922 -0.2161
    4TMBT    B6   28   2.445   7.158   6.323 -0.2484  0.2856  0.0150
    5TMBT     A   29   1.105  10.208   2.549 -0.0602 -0.1991 -0.1168
    5TMBT    B1   30   1.466  10.041   2.389 -0.0844  0.0534 -0.4395
    5TMBT    B4   31   1.613   9.657   2.533 -0.3400  0.0774 -0.1093
    5TMBT    B2   32   0.954  10.575   2.385 -0.0244 -0.1239  0.0169
    5TMBT    B5   33   1.167  10.735   2.040 -0.0802 -0.0523  0.0153
    5TMBT    B3   34   0.897  10.002   2.863  0.3042 -0.1329  0.1708
    5TMBT    B6   35   0.505  10.141   2.992  0.1803 -0.2426 -0.0851
    6TMBT     A   36   9.500   9.149  11.256  0.0683 -0.0518  0.0528
    6TMBT    B1   37   9.282   9.151  11.626  0.1647 -0.1253  0.1100
    6TMBT    B4   38   9.360   8.811  11.886 -0.0896 -0.2799 -0.0144
    6TMBT    B2   39   9.731   8.808  11.135  0.2856  0.1077  0.0171
    6TMBT    B5   40   9.798   8.468  11.399  0.0429 -0.1645 -0.2673
    6TMBT    B3   41   9.472   9.473  10.976 -0.0331 -0.1495 -0.0513
    6TMBT    B6   42   9.764   9.446  10.653 -0.0418 -0.0978 -0.0637
    7TMBT     A   43   2.947   1.262   4.883  0.1317 -0.0081 -0.4363
    7TMBT    B1   44   2.965   0.836   4.837  0.2530 -0.0563  0.0235
    7TMBT    B4   45   3.352   0.641   4.881  0.4549  0.3993  0.2957
    7TMBT    B2   46   3.311   1.455   5.005 -0.0677 -0.0871  0.3091
    7TMBT    B5   47   3.316   1.886   5.072 -0.0516 -0.0561  0.1120
    7TMBT    B3   48   2.600   1.508   4.822 -0.0252 -0.1646 -0.1854
    7TMBT    B6   49   2.311   1.355   4.535 -0.4173 -0.0100  0.1233
    8TMBT     A   50   7.689   9.012   3.292 -0.0157  0.0410 -0.0388
    8TMBT    B1   51   7.579   9.407   3.418  0.2005  0.0027  0.2748
    8TMBT    B4   52   7.157   9.500   3.472  0.1999  0.1366  0.0464
    8TMBT    B2   53   7.449   8.656   3.274 -0.2096  0.1716 -0.0568
    8TMBT    B5   54   7.620   8.269   3.172  0.1087  0.1972  0.3644
    8TMBT    B3   55   8.070   8.912   3.122  0.0259 -0.0274  0.0951
    8TMBT    B6   56   8.405   9.175   3.213 -0.1332  0.1887  0.0588
    9TMBT     A   57   5.408   1.855  11.414 -0.1540 -0.4793 -0.0681
    9TMBT    B1   58   5.113   2.082  11.628 -0.1415 -0.3261 -0.2131
    9TMBT    B4   59   5.036   1.917  12.024  0.1940 -0.2568 -0.1174
    9TMBT    B2   60   5.324   1.816  10.995 -0.2307  0.0549 -0.1063
    9TMBT    B5   61   5.646   1.876  10.708 -0.1349  0.3276  0.0570
    9TMBT    B3   62   5.720   1.667  11.641 -0.1148 -0.4205 -0.0733
    9TMBT    B6   63   6.053   1.441  11.473  0.1397 -0.0565 -0.0643
   10TMBT     A   64  13.217   6.334   3.501  0.2384  0.0148  0.1379
   10TMBT    B1   65  12.876   6.584   3.431  0.1211 -0.2132 -0.1138
   10TMBT    B4   66  12.917   6.902   3.135 -0.1203 -0.0898 -0.0163
   10TMBT    B2   67  13.572   6.405   3.269  0.2197  0.0965  0.1344
   10TMBT    B5   68  13.508   6.663   2.924 -0.2052 -0.0147  0.1264
   10TMBT    B3   69  13.144   5.960   3.700 -0.2193 -0.1763 -0.3758
   10TMBT    B6   70  13.463   5.663   3.696  0.0189  0.0704 -0.0245
   11TMBT     A   71   1.847   0.151  10.495 -0.3272 -0.0548 -0.1808
   11TMBT    B1   72   1.576   0.465  10.383 -0.3107 -0.0530 -0.2162
   11TMBT    B4   73   1.362   0.684  10.693 -0.0276 -0.1839  0.0752
   11TMBT    B2   74   2.045  13.532  10.200 -0.1128 -0.1024  0.0011
   11TMBT    B5   75   1.884  13.463   9.801  0.5685 -0.2797 -0.2494
   11TMBT    B3   76   1.996   0.128  10.897 -0.0633 -0.0134 -0.2754
   11TMBT    B6   77   2.375  13.543  10.951  0.0063  0.1610 -0.0869
   12TMBT     A   78   2.362   7.943  12.808 -0.0954 -0.0091  0.0504
   12TMBT    B1   79   2.651   7.632  12.748  0.0756  0.1769 -0.1002
   12TMBT    B4   80   2.974   7.540  13.026  0.1984 -0.1048 -0.3336
   12TMBT    B2   81   1.949   7.909  12.696 -0.1277 -0.2371  0.2348
   12TMBT    B5   82   1.652   8.178  12.868 -0.1645 -0.1356  0.0138
   12TMBT    B3   83   2.446   8.219  13.126  0.1292 -0.0732  0.0471
   12TMBT    B6   84   2.863   8.282  13.236  0.2074 -0.1927 -0.1777
   13TMBT     A   85   7.477   0.336   9.090  0.1086 -0.1199  0.3116
   13TMBT    B1   86   7.771   0.352   8.777 -0.3951  0.0262 -0.1612
   13TMBT    B4   87   7.794   0.008   8.510 -0.0492 -0.2077  0.1651
   13TMBT    B2   88   7.522   0.544   9.463  0.4077  0.0815  0.1651
   13TMBT    B5   89   7.175   0.653   9.702  0.3503  0.1918  0.0325
   13TMBT    B3   90   7.156   0.054   9.048 -0.2793  0.3728 -0.1034
   13TMBT    B6   91   6.969  13.573   9.428  0.0662 -0.1074 -0.0601
   14TMBT     A   92   9.464   6.868   4.930 -0.2402  0.0208 -0.1234
   14TMBT    B1   93   9.181   6.619   5.135  0.0752 -0.0495  0.2313
   14TMBT    B4   94   8.825   6.778   5.330  0.1440  0.2879  0.0851
   14TMBT    B2   95   9.779   6.674   4.711 -0.0909  0.0559  0.0590
   14TMBT    B5   96   9.753   6.244   4.646  0.0312  0.0414  0.1061
   14TMBT    B3   97   9.483   7.294   4.980  0.3927 -0.0085 -0.0707
   14TMBT    B6   98   9.877   7.457   5.069  0.2674  0.3450 -0.1589
   15TMBT     A   99   0.461   9.280   2.912  0.2205 -0.1502 -0.0133
   15TMBT    B1  100   0.181   9.159   3.214  0.1265 -0.3381 -0.1748
   15TMBT    B4  101  13.535   9.425   3.429  0.3012 -0.1443 -0.1942
   15TMBT    B2  102   0.401   9.660   2.721 -0.1626 -0.2593 -0.1150
   15TMBT    B5  103   0.065   9.910   2.841  0.1639  0.0652  0.1320
   15TMBT    B3  104   0.682   8.996   2.678  0.4826 -0.0289  0.0855
   15TMBT    B6  105   0.754   8.627   2.897 -0.3273 -0.1481  0.1674
   16TMBT     A  106   0.590   5.088   3.449  0.0368  0.0616 -0.0893
   16TMBT    B1  107   0.665   4.704   3.625 -0.2162  0.1067  0.1214
   16TMBT    B4  108   1.084   4.642   3.730 -0.1645 -0.0096 -0.1469
   16TMBT    B2  109   0.213   5.282   3.519 -0.0091 -0.0662  0.0220
   16TMBT    B5  110  13.534   5.069   3.749 -0.1705  0.0074 -0.1199
   16TMBT    B3  111   0.923   5.312   3.297  0.0756  0.1588  0.1364
   16TMBT    B6  112   1.308   5.125   3.218 -0.0693  0.1080 -0.4741
   17TMBT     A  113   4.625   6.763   7.474  0.0080 -0.1914  0.1178
   17TMBT    B1  114   4.445   6.555   7.803 -0.3705 -0.3195 -0.1669
   17TMBT    B4  115   4.016   6.604   7.860 -0.2662  0.2163  0.1928
   17TMBT    B2  116   4.856   7.124   7.498  0.0959 -0.2226 -0.2366
   17TMBT    B5  117   5.021   7.252   7.880 -0.0427  0.0006 -0.2504
   17TMBT    B3  118   4.512   6.636   7.080  0.0450  0.2099 -0.0243
   17TMBT    B6  119   4.130   6.440   7.007  0.0375  0.2487 -0.0902
   18TMBT     A  120   0.994  10.560   3.732 -0.1598  0.1056  0.1263
   18TMBT    B1  121   0.698  10.549   4.044 -0.2444 -0.0964  0.0396
   18TMBT    B4  122   0.728  10.221   4.329 -0.2839  0.2892  0.4917
   18TMBT    B2  123   0.969  10.307   3.386 -0.1200 -0.0540  0.2396
   18TMBT    B5  124   1.259  10.353   3.065  0.1156 -0.5316  0.3800
   18TMBT    B3  125   1.326  10.829   3.774 -0.0881 -0.0233  0.3982
   18TMBT    B6  126   1.213  11.222   3.926  0.0382  0.1204  0.1243
   19TMBT     A  127   8.490  11.190   0.431 -0.0841  0.2133  0.2587
   19TMBT    B1  128   8.063  11.216   0.395 -0.0947  0.1145  0.3129
   19TMBT    B4  129   7.877  11.599   0.305 -0.1018  0.0390 -0.0017
   19TMBT    B2  130   8.719  11.484   0.217 -0.0074  0.0150  0.0671
   19TMBT    B5  131   8.681  11.897   0.349  0.1015 -0.0175  0.2008
   19TMBT    B3  132   8.681  10.843   0.596 -0.0349  0.0651 -0.1059
   19TMBT    B6  133   8.445  10.579   0.850 -0.1272 -0.0773 -0.3382
   20TMBT     A  134   0.362   4.308   7.670  0.0912 -0.0706  0.0452
   20TMBT    B1  135   0.183   4.182   8.039  0.0295 -0.1846 -0.0233
   20TMBT    B4  136  13.540   4.436   8.274 -0.3771 -0.4891 -0.1474
   20TMBT    B2  137   0.159   4.182   7.313 -0.0365  0.1167  0.0517
   20TMBT    B5  138  13.423   3.938   7.356 -0.1027  0.2146  0.0585
   20TMBT    B3  139   0.748   4.482   7.600 -0.0055  0.0309 -0.2453
   20TMBT    B6  140   0.884   4.745   7.920  0.0942 -0.1371 -0.1483
   21TMBT     A  141   4.232  13.119   6.207  0.2798  0.3005  0.0308
   21TMBT    B1  142   3.838  13.247   6.094  0.1347 -0.0161  0.1721
   21TMBT    B4  143   3.721   0.043   6.115 -0.1243 -0.0965  0.3544
   21TMBT    B2  144   4.387  12.744   6.067  0.0529  0.1893  0.0753
   21TMBT    B5  145   4.146  12.521   5.780  0.1930  0.2260 -0.0712
   21TMBT    B3  146   4.488  13.434   6.346  0.2712  0.3670 -0.1034
   21TMBT    B6  147   4.923  13.417   6.327  0.2825 -0.1377  0.4560
   22TMBT     A  148  12.190   0.600   5.438 -0.1953 -0.1812 -0.0357
   22TMBT    B1  149  12.166   0.691   5.019 -0.0032 -0.0703 -0.0232
   22TMBT    B4  150  12.409   1.012   4.852 -0.2243  0.1371  0.0505
   22TMBT    B2  151  12.348   0.901   5.701 -0.4390 -0.0147 -0.0779
   22TMBT    B5  152  12.525   1.266   5.543 -0.0571 -0.1634  0.0001
   22TMBT    B3  153  12.028   0.239   5.604 -0.5240 -0.0673 -0.1060
   22TMBT    B6  154  12.156   0.083   5.990 -0.1945 -0.2375 -0.2818
   23TMBT     A  155   7.040   5.516  10.202  0.1300  0.1759 -0.1218
   23TMBT    B1  156   7.314   5.263  10.416 -0.1610 -0.0853 -0.0542
   23TMBT    B4  157   7.207   5.113  10.810  0.0950  0.2778  0.1567
   23TMBT    B2  158   6.870   5.843  10.421 -0.0410  0.0400 -0.0501
   23TMBT    B5  159   6.806   5.827  10.852 -0.1666  0.2220 -0.0613
   23TMBT    B3  160   6.998   5.496   9.776 -0.2394 -0.3257 -0.0672
   23TMBT    B6  161   6.818   5.814   9.538 -0.0716 -0.0745  0.1396
   24TMBT     A  162   5.238   6.057   5.952  0.1424  0.0201  0.0237
   24TMBT    B1  163   5.593   6.151   5.730 -0.0432  0.0767 -0.2518
   24TMBT    B4  164   5.828   5.822   5.567 -0.0503 -0.0183 -0.0714
   24TMBT    B2  165   5.189   5.655   6.095  0.0320  0.0259  0.0020
   24TMBT    B5  166   5.496   5.346   6.077  0.1041  0.1063 -0.1612
   24TMBT    B3  167   4.974   6.349   6.123 -0.1457 -0.1581 -0.1137
   24TMBT    B6  168   4.604   6.260   6.335 -0.0261 -0.2462  0.0594
   25TMBT     A  169  13.543   1.913   1.054  0.0837 -0.1402  0.0841
   25TMBT    B1  170  13.347   1.635   0.792 -0.1878  0.1474 -0.0210
   25TMBT    B4  171  12.939   1.709   0.658 -0.0585  0.1613 -0.4153
   25TMBT    B2  172  13.323   2.235   1.235  0.0617  0.0181 -0.2206
   25TMBT    B5  173  13.560   2.544   1.430 -0.2627  0.0544  0.1207
   25TMBT    B3  174   0.339   1.856   1.131  0.0954 -0.0371  0.0970
   25TMBT    B6  175   0.519   1.490   0.980 -0.0403  0.0141 -0.1927
   26TMBT     A  176   9.696   9.503  11.384 -0.2155  0.0629 -0.2447
   26TMBT    B1  177   9.797   9.137  11.585 -0.0349  0.2254 -0.0359
   26TMBT    B4  178  10.195   8.971  11.526  0.0145  0.2460  0.2331
   26TMBT    B2  179   9.383   9.730  11.570 -0.0889  0.1397 -0.1238
   26TMBT    B5  180   9.103   9.538  11.843  0.2599 -0.2572 -0.0404
   26TMBT    B3  181   9.948   9.620  11.057 -0.0242 -0.0896 -0.1530
   26TMBT    B6  182   9.841   9.964  10.813  0.0370  0.1586  0.1659
   27TMBT     A  183   2.287   3.505  12.741 -0.0023 -0.0893  0.0858
   27TMBT    B1  184   2.090   3.556  13.119 -0.0593  0.0872  0.0328
   27TMBT    B4  185   1.719   3.330  13.151  0.0100 -0.0492 -0.1139
   27TMBT    B2  186   2.622   3.763  12.665  0.1940 -0.3009  0.2250
   27TMBT    B5  187   2.738   4.069  12.952 -0.3121  0.0349  0.0802
   27TMBT    B3  188   2.083   3.308  12.418 -0.1316  0.4395 -0.1601
   27TMBT    B6  189   2.305   3.255  12.047  0.2067  0.1651  0.0778
   28TMBT     A  190  11.022  11.812   1.225  0.0917  0.1219  0.1648
   28TMBT    B1  191  11.350  11.542   1.165 -0.1581 -0.1648  0.0709
   28TMBT    B4  192  11.317  11.115   1.090  0.2119 -0.1606 -0.1294
   28TMBT    B2  193  10.669  11.672   1.427  0.1466 -0.1720  0.0591
   28TMBT    B5  194  10.580  11.250   1.488 -0.1129 -0.0664  0.4247
   28TMBT    B3  195  11.100  12.232   1.182  0.2997  0.0570 -0.1061
   28TMBT    B6  196  10.909  12.463   1.499  0.0750 -0.0135 -0.1888
   29TMBT     A  197   5.187  13.243   3.680 -0.0205 -0.1497 -0.0629
   29TMBT    B1  198   5.410  12.903   3.542 -0.2341 -0.2126 -0.2561
   29TMBT    B4  199   5.553  12.890   3.131 -0.0993 -0.0399 -0.2150
   29TMBT    B2  200   5.117  13.367   4.085 -0.3471 -0.0375 -0.1521
   29TMBT    B5  201   5.326  13.178   4.418  0.1110 -0.0050 -0.4168
   29TMBT    B3  202   5.102  13.536   3.379 -0.0304 -0.1506 -0.0610
   29TMBT    B6  203   5.318  13.495   3.003  0.2765 -0.0041  0.0966
   30TMBT     A  204   7.410   1.444   7.951  0.0605  0.1938 -0.2070
   30TMBT    B1  205   7.309   1.131   7.675 -0.1244  0.2158 -0.1644
   30TMBT    B4  206   7.442   1.151   7.261  0.3326 -0.0116 -0.0314
   30TMBT    B2  207   7.815   1.574   8.014  0.0207  0.2244 -0.0110
   30TMBT    B5  208   8.167   1.341   7.909  0.0481  0.1053  0.3395
   30TMBT    B3  209   7.132   1.616   8.229  0.1180 -0.2062  0.1015
   30TMBT    B6  210   7.296   1.914   8.500 -0.2335  0.1516 -0.0742
   31TMBT     A  211   2.485   3.287   0.775 -0.1314  0.1232 -0.0642
   31TMBT    B1  212   2.674   2.950   0.588 -0.1983  0.1175 -0.1216
   31TMBT    B4  213   2.590   2.542   0.713  0.0081 -0.0121 -0.4002
   31TMBT    B2  214   2.587   3.391   1.179 -0.1249 -0.0698 -0.0160
   31TMBT    B5  215   2.867   3.137   1.396 -0.2005  0.0248  0.1931
   31TMBT    B3  216   2.266   3.555   0.522 -0.1635  0.0367 -0.1282
   31TMBT    B6  217   2.112   3.941   0.655 -0.0065 -0.0220  0.2279
   32TMBT     A  218   1.557   4.056  11.395  0.0917 -0.1444 -0.0716
   32TMBT    B1  219   1.143   4.065  11.510  0.0224 -0.2101 -0.3131
   32TMBT    B4  220   0.901   4.400  11.373  0.0015 -0.0022  0.2221
   32TMBT    B2  221   1.712   4.426  11.242  0.0198 -0.1519 -0.1628
   32TMBT    B5  222   2.067   4.446  10.991  0.0561 -0.1427 -0.1109
   32TMBT    B3  223   1.804   3.709  11.445  0.0891 -0.1261  0.0701
   32TMBT    B6  224   2.200   3.785  11.611 -0.0491  0.2846  0.2158
   33TMBT     A  225   1.365  13.015   9.146 -0.0547 -0.1437  0.0510
   33TMBT    B1  226   0.966  12.903   9.259 -0.0467 -0.1534  0.0696
   33TMBT    B4  227   0.866  12.765   9.660 -0.1733  0.0155  0.0965
   33TMBT    B2  228   1.439  13.174   8.754 -0.0070 -0.0957  0.0794
   33TMBT    B5  229   1.113  13.184   8.466  0.2169 -0.0587 -0.1748
   33TMBT    B3  230   1.666  12.951   9.444  0.0954 -0.0930 -0.0888
   33TMBT    B6  231   2.079  13.056   9.354  0.2304 -0.2902  0.2866
   34TMBT     A  232   0.849   0.439   3.250  0.4245 -0.1893 -0.3636
   34TMBT    B1  233   0.535   0.589   2.999  0.2285  0.0611  0.0271
   34TMBT    B4  234   0.619   0.954   2.776 -0.0407  0.1423  0.0556
   34TMBT    B2  235   1.127   0.701   3.446 -0.0592  0.1955 -0.1821
   34TMBT    B5  236   1.434   0.531   3.704 -0.0572  0.0785 -0.2613
   34TMBT    B3  237   0.836   0.048   3.427 -0.0582 -0.0769 -0.1424
   34TMBT    B6  238   1.095   0.009   3.775 -0.3980  0.0178  0.1237
   35TMBT     A  239   8.977   6.772  13.278  0.0787  0.0805 -0.0280
   35TMBT    B1  240   8.552   6.754  13.336  0.0767  0.3747  0.0572
   35TMBT    B4  241   8.353   7.110  13.490 -0.2792  0.2366 -0.0776
   35TMBT    B2  242   9.208   6.415  13.221 -0.4144 -0.1701 -0.4982
   35TMBT    B5  243   9.555   6.452  12.959  0.0429 -0.1630  0.0983
   35TMBT    B3  244   9.145   7.158  13.195 -0.0779  0.1676  0.0571
   35TMBT    B6  245   9.543   7.164  13.017 -0.1626  0.0777 -0.1378
   36TMBT     A  246   5.181   1.125   1.944  0.0197  0.3296 -0.0948
   36TMBT    B1  247   5.490   1.074   2.237  0.0003  0.0618 -0.1204
   36TMBT    B4  248   5.375   1.033   2.656  0.0406  0.0595 -0.1096
   36TMBT    B2  249   5.288   1.079   1.531  0.0755  0.2014 -0.0662
   36TMBT    B5  250   5.009   1.172   1.209 -0.1450 -0.0337  0.0548
   36TMBT    B3  251   4.766   1.162   2.051 -0.0904 -0.3895 -0.2507
   36TMBT    B6  252   4.593   1.494   2.273  0.3283 -0.2744 -0.0909
   37TMBT     A  253   1.060  10.576  11.471 -0.4183 -0.0382 -0.3478
   37TMBT    B1  254   1.246  10.916  11.285  0.1676 -0.0692  0.1659
   37TMBT    B4  255   1.644  10.838  11.125  0.0219 -0.0425 -0.2144
   37TMBT    B2  256   0.662  10.617  11.625 -0.2836 -0.0654  0.0111
   37TMBT    B5  257   0.414  10.939  11.467 -0.0801 -0.0548 -0.2900
   37TMBT    B3  258   1.246  10.192  11.422 -0.2869 -0.0053 -0.1137
   37TMBT    B6  259   1.607  10.184  11.179 -0.2412  0.4305 -0.0638
   38TMBT     A  260   8.096   6.875   6.218 -0.0386 -0.0973 -0.0292
   38TMBT    B1  261   7.686   6.755   6.259 -0.0385 -0.2418 -0.4309
   38TMBT    B4  262   7.476   6.820   6.635  0.1208  0.3378 -0.4383
   38TMBT    B2  263   8.324   6.618   5.960  0.0306 -0.1559  0.0896
   38TMBT    B5  264   8.149   6.225   5.891 -0.0160 -0.1105 -0.0537
   38TMBT    B3  265   8.277   7.212   6.412  0.1526 -0.3195  0.1818
   38TMBT    B6  266   8.017   7.441   6.676 -0.0118  0.0554 -0.2966
   39TMBT     A  267  11.150   4.562  11.321 -0.0229  0.1176  0.1173
   39TMBT    B1  268  11.379   4.838  11.086 -0.0698 -0.0146 -0.0859
   39TMBT    B4  269  11.721   5.046  11.258 -0.0353  0.0313 -0.2095
   39TMBT    B2  270  11.096   4.587  11.746 -0.1885 -0.0654  0.1076
   39TMBT    B5  271  11.308   4.860  12.012  0.3890 -0.2214 -0.1845
   39TMBT    B3  272  10.889   4.314  11.088  0.0123  0.2566 -0.0711
   39TMBT    B6  273  10.566   4.143  11.325  0.3048  0.3276  0.3852
   40TMBT     A  274   8.436  11.393  12.222 -0.0493  0.1342 -0.3949
   40TMBT    B1  275   8.093  11.597  12.381  0.0459 -0.1161  0.1458
   40TMBT    B4  276   8.022  11.982  12.189 -0.3522 -0.2664 -0.0128
   40TMBT    B2  277   8.726  11.635  12.018  0.0148  0.2269 -0.1951
   40TMBT    B5  278   8.679  12.061  11.943 -0.1287  0.3413  0.5053
   40TMBT    B3  279   8.559  11.015  12.384  0.0909  0.3902  0.1057
   40TMBT    B6  280   8.264  10.796  12.618  0.0539  0.1406 -0.1718
   41TMBT     A  281   5.455   8.141  11.198  0.1860  0.0847 -0.0082
   41TMBT    B1  282   5.589   8.216  10.797 -0.1630  0.5216 -0.0470
   41TMBT    B4  283   5.984   8.394  10.750 -0.0134  0.2089  0.0122
   41TMBT    B2  284   5.670   8.206  11.564  0.0123  0.1574  0.0812
   41TMBT    B5  285   5.490   8.023  11.916  0.0659 -0.0771 -0.0130
   41TMBT    B3  286   5.061   7.975  11.232  0.1905  0.0834  0.0377
   41TMBT    B6  287   4.953   7.922  11.651  0.4258  0.1088  0.1023
   42TMBT     A  288   5.286   8.502  11.288  0.0275  0.3359  0.0957
   42TMBT    B1  289   5.273   8.513  11.717 -0.0922  0.0848  0.0992
   42TMBT    B4  290   5.637   8.486  11.954 -0.0917 -0.2756  0.0599
   42TMBT    B2  291   4.952   8.377  11.050 -0.1061  0.4910  0.2003
   42TMBT    B5  292   4.621   8.162  11.234  0.3281 -0.2016  0.1907
   42TMBT    B3  293   5.663   8.598  11.106  0.1197 -0.1284  0.0351
   42TMBT    B6  294   6.006   8.730  11.341  0.0313  0.3920 -0.1198
   43TMBT     A  295  12.757   3.403   1.411  0.2002 -0.2443  0.0849
   43TMBT    B1  296  13.130   3.248   1.557  0.3479  0.2540  0.2462
   43TMBT    B4  297  13.468   3.202   1.286  0.0222 -0.1350 -0.1013
   43TMBT    B2  298  12.397   3.332   1.634  0.0939  0.1411  0.0391
   43TMBT    B5  299  12.431   3.014   1.930  0.1507  0.1380  0.0292
   43TMBT    B3  300  12.749   3.596   1.028 -0.1834 -0.3613  0.0321
   43TMBT    B6  301  13.062   3.517   0.736 -0.2672 -0.2406 -0.0915
   44TMBT     A  302   0.295  10.986   0.940  0.0092 -0.3299  0.1914
   44TMBT    B1  303   0.612  10.806   1.167  0.3083 -0.0561 -0.0050
   44TMBT    B4  304   1.016  10.967   1.140  0.2718  0.0644  0.1638
   44TMBT    B2  305  13.558  10.768   0.855 -0.2143  0.0950  0.0289
   44TMBT    B5  306  13.462  10.427   1.110  0.1201  0.1477  0.2279
   44TMBT    B3  307   0.360  11.374   0.767 -0.1296 -0.2500  0.3173
   44TMBT    B6  308   0.056  11.515   0.488  0.1800  0.0649  0.1365
   45TMBT     A  309   5.265   4.764   5.247 -0.2575 -0.0786 -0.0922
   45TMBT    B1  310   4.925   4.725   5.506 -0.1287  0.0522  0.0983
   45TMBT    B4  311   4.792   4.341   5.664  0.0065 -0.1796 -0.3433
   45TMBT    B2  312   5.383   5.150   5.101 -0.0576 -0.1539 -0.1318
   45TMBT    B5  313   5.108   5.488   5.107 -0.0177 -0.1201 -0.2008
   45TMBT    B3  314   5.419   4.402   5.075  0.0413 -0.0639  0.1391
   45TMBT    B6  315   5.740   4.340   4.788  0.5581  0.4361  0.5982
   46TMBT     A  316   7.463   0.151  10.329 -0.0921  0.0284 -0.2404
   46TMBT    B1  317   7.505  13.405  10.114 -0.1070  0.0127 -0.2165
   46TMBT    B4  318   7.814  13.412   9.806  0.1685 -0.2234  0.0508
   46TMBT    B2  319   7.156   0.228  10.620  0.2643 -0.2624  0.2198
   46TMBT    B5  320   6.743   0.105  10.556  0.1251  0.2791  0.0530
   46TMBT    B3  321   7.740   0.460  10.219  0.0671 -0.0108  0.0470
   46TMBT    B6  322   7.704   0.860  10.386  0.4907  0.0686 -0.0451
   47TMBT     A  323   2.268   1.590   9.734 -0.0653  0.0662 -0.0338
   47TMBT    B1  324   1.914   1.832   9.746 -0.2263 -0.1809  0.2796
   47TMBT    B4  325   1.547   1.634   9.873 -0.4806  0.1732  0.1042
   47TMBT    B2  326   2.586   1.712   9.996 -0.2133 -0.1433  0.2472
   47TMBT    B5  327   2.713   2.128  10.029  0.0125 -0.2086  0.2068
   47TMBT    B3  328   2.254   1.193   9.570  0.0806  0.0566 -0.0242
   47TMBT    B6  329   2.614   0.949   9.586 -0.0310 -0.0926  0.2292
   48TMBT     A  330   3.100  13.571   9.470 -0.2871 -0.0377 -0.1209
   48TMBT    B1  331   3.040  13.147   9.438  0.2160 -0.1212  0.0031
   48TMBT    B4  332   2.713  13.018   9.180 -0.0311  0.1726  0.1654
   48TMBT    B2  333   2.862   0.234   9.255 -0.2708 -0.0668 -0.1776
   48TMBT    B5  334   2.920   0.657   9.343 -0.1628 -0.1077 -0.0502
   48TMBT    B3  335   3.434   0.077   9.707 -0.1327 -0.0939 -0.3070
   48TMBT    B6  336   3.750  13.429   9.837 -0.2485 -0.0401  0.0914
   49TMBT     A  337   3.041  11.108   7.878 -0.1532 -0.0942  0.1340
   49TMBT    B1  338   2.760  11.311   8.131  0.0216  0.0048  0.2507
   49TMBT    B4  339   2.398  11.484   7.960  0.1204 -0.1394 -0.1085
   49TMBT    B2  340   3.350  10.872   8.061 -0.2708 -0.2132  0.1805
   49TMBT    B5  341   3.347  10.856   8.496 -0.2877  0.4852  0.2119
   49TMBT    B3  342   2.987  11.097   7.453  0.1892  0.0854  0.0841
   49TMBT    B6  343   3.173  10.818   7.174  0.1273 -0.0888  0.2164
   50TMBT     A  344   0.431   4.876  12.631 -0.2624 -0.0070 -0.0677
   50TMBT    B1  345   0.253   4.636  12.939  0.2400 -0.1086  0.1499
   50TMBT    B4  346   0.141   4.222  12.863 -0.0191 -0.0278  0.0849
   50TMBT    B2  347   0.328   5.292  12.647  0.1902  0.0973  0.2690
   50TMBT    B5  348   0.129   5.440  13.005 -0.0143  0.0861  0.1605
   50TMBT    B3  349   0.594   4.688  12.282 -0.0602  0.2287 -0.1019
   50TMBT    B6  350   0.759   4.285  12.297 -0.1889  0.1814  0.0515
   51TMBT     A  351   1.147   4.721   4.703 -0.0247  0.1631 -0.0969
   51TMBT    B1  352   1.264   4.358   4.507 -0.0431  0.0376  0.1222
   51TMBT    B4  353   1.550   4.086   4.692  0.0377  0.0493  0.0154
   51TMBT    B2  354   1.088   5.070   4.461  0.2643  0.0131 -0.3875
   51TMBT    B5  355   1.002   5.052   4.034 -0.1195 -0.3658 -0.2978
   51TMBT    B3  356   1.176   4.754   5.130 -0.3640 -0.0169 -0.0582
   51TMBT    B6  357   1.342   5.092   5.350 -0.5132 -0.0011  0.0308
   52TMBT     A  358   6.016   7.366   7.728 -0.1119 -0.3075 -0.0360
   52TMBT    B1  359   5.727   7.260   8.027 -0.2754 -0.0624 -0.1061
   52TMBT    B4  360   5.781   7.384   8.441 -0.3413  0.1200 -0.1517
   52TMBT    B2  361   6.042   7.164   7.350  0.1105 -0.3661  0.0097
   52TMBT    B5  362   5.696   6.973   7.168 -0.2804  0.1546  0.1918
   52TMBT    B3  363   6.315   7.652   7.843 -0.3929  0.0703 -0.2332
   52TMBT    B6  364   6.642   7.664   7.556 -0.1433  0.0004  0.0456
   53TMBT     A  365   1.534   5.136   9.601 -0.2248  0.3502  0.0708
   53TMBT    B1  366   1.282   5.346   9.878 -0.0182  0.0926  0.4590
   53TMBT    B4  367   1.106   5.713   9.724 -0.1158 -0.1449 -0.0071
   53TMBT    B2  368   1.628   5.325   9.227  0.1591  0.1875  0.0818
   53TMBT    B5  369   1.968   5.209   8.981  0.0983 -0.2234  0.1883
   53TMBT    B3  370   1.734   4.771   9.707 -0.0889  0.3393 -0.2179
   53TMBT    B6  371   1.551   4.467   9.960  0.1557  0.3477 -0.0294
   54TMBT     A  372   4.748   4.131   6.847  0.0536  0.0089 -0.0392
   54TMBT    B1  373   4.818   4.289   6.454  0.0552 -0.0558 -0.0651
   54TMBT    B4  374   4.530   4.194   6.141  0.1215  0.1593 -0.1925
   54TMBT    B2  375   4.756   3.705   6.904  0.4033  0.0233  0.0278
   54TMBT    B5  376   4.905   3.445   6.588  0.0867  0.1805 -0.2543
   54TMBT    B3  377   4.662   4.395   7.174  0.2357  0.0236 -0.0026
   54TMBT    B6  378   4.719   4.263   7.585 -0.4109 -0.0114  0.0815
   55TMBT     A  379   1.268   5.050   9.398  0.2947 -0.0488  0.1248
   55TMBT    B1  380   1.522   4.749   9.228  0.0144 -0.0665 -0.2707
   55TMBT    B4  381   1.535   4.352   9.406  0.1235  0.0279 -0.0652
   55TMBT    B2  382   1.129   4.997   9.801  0.1347 -0.1244  0.0605
   55TMBT    B5  383   0.700   5.053   9.849  0.1496  0.0394  0.0024
   55TMBT    B3  384   1.252   5.436   9.210 -0.0090 -0.0133  0.2207
   55TMBT    B6  385   1.226   5.470   8.777  0.2881  0.0139  0.2041
   56TMBT     A  386   8.641   0.170   1.679  0.2415 -0.0748 -0.0937
   56TMBT    B1  387   8.324   0.413   1.521 -0.0287 -0.5125 -0.2342
   56TMBT    B4  388   8.463   0.772   1.318 -0.0666 -0.1226  0.4168
   56TMBT    B2  389   8.605  13.417   1.885 -0.1043 -0.1235 -0.2385
   56TMBT    B5  390   8.942  13.287   2.129 -0.1495  0.3262  0.0701
   56TMBT    B3  391   9.038   0.332   1.681  0.1488  0.1534  0.0454
   56TMBT    B6  392   9.351   0.055   1.805  0.0822 -0.0288 -0.1888
   57TMBT     A  393   6.280   2.597   4.289 -0.2461 -0.1960  0.0128
   57TMBT    B1  394   5.998   2.920   4.283  0.4489  0.4183 -0.3335
   57TMBT    B4  395   5.802   3.045   3.914 -0.2967 -0.0073 -0.0915
   57TMBT    B2  396   6.371   2.391   4.655  0.0336 -0.2573 -0.0901
   57TMBT    B5  397   6.200   2.511   5.037  0.0371 -0.4423 -0.0302
   57TMBT    B3  398   6.426   2.447   3.914  0.0164 -0.0824  0.0683
   57TMBT    B6  399   6.239   2.610   3.555 -0.1133 -0.0744  0.1391
   58TMBT     A  400   5.563  11.665   7.247  0.0918  0.3810  0.1340
   58TMBT    B1  401   5.966  11.606   7.112  0.0541  0.0095  0.1804
   58TMBT    B4  402   6.150  11.232   7.239  0.1745  0.0776  0.2075
   58TMBT    B2  403   5.420  11.319   7.457  0.2526  0.2485  0.0263
   58TMBT    B5  404   5.672  10.971   7.525 -0.1609 -0.0509  0.0469
   58TMBT    B3  405   5.371  12.048   7.219 -0.0345  0.3126  0.0592
   58TMBT    B6  406   5.002  12.116   7.439 -0.0953  0.1517  0.0074
   59TMBT     A  407   1.604  11.614  10.739  0.0383  0.0663 -0.1250
   59TMBT    B1  408   1.683  11.272  10.987 -0.2273 -0.0494 -0.1977
   59TMBT    B4  409   2.048  11.050  10.906  0.0778  0.3577  0.0405
   59TMBT    B2  410   1.203  11.740  10.648 -0.0932 -0.1958  0.0830
   59TMBT    B5  411   0.959  11.389  10.567 -0.1813 -0.1644  0.2112
   59TMBT    B3  412   1.970  11.817  10.645  0.1298 -0.0067  0.0700
   59TMBT    B6  413   1.966  12.246  10.568  0.1851  0.0308  0.2721
   60TMBT     A  414   5.783  11.725  12.382 -0.1419  0.2798 -0.0008
   60TMBT    B1  415   5.874  11.323  12.263 -0.1867  0.2782 -0.0297
   60TMBT    B4  416   6.287  11.281  12.131 -0.1048  0.0442  0.2929
   60TMBT    B2  417   6.077  12.038  12.405  0.2621 -0.1012  0.0944
   60TMBT    B5  418   6.469  11.965  12.579  0.4087  0.1394 -0.1316
   60TMBT    B3  419   5.385  11.852  12.481 -0.0789  0.3517  0.1628
   60TMBT    B6  420   5.323  12.267  12.597  0.1331  0.3569  0.2604
   61TMBT     A  421   1.895  13.010   4.267 -0.1354  0.0426 -0.2106
   61TMBT    B1  422   1.830  13.117   4.677  0.1975 -0.1278 -0.1123
   61TMBT    B4  423   1.953  12.839   4.990 -0.0654 -0.0430  0.0679
   61TMBT    B2  424   2.206  12.731   4.171  0.1362  0.2680  0.0079
   61TMBT    B5  425   2.328  12.707   3.754 -0.2074 -0.1072 -0.0742
   61TMBT    B3  426   1.594  13.147   3.993 -0.1095  0.0550 -0.2329
   61TMBT    B6  427   1.261  13.378   4.154  0.1820  0.3118  0.0068
   62TMBT     A  428  10.189   4.835   4.808 -0.0330 -0.4018 -0.0998
   62TMBT    B1  429  10.035   4.655   5.166  0.0614 -0.5511 -0.1337
   62TMBT    B4  430  10.318   4.552   5.480 -0.0071 -0.1138  0.0752
   62TMBT    B2  431  10.602   4.753   4.728  0.0854 -0.0172  0.1072
   62TMBT    B5  432  10.837   4.520   5.011 -0.1876 -0.2801  0.1193
   62TMBT    B3  433   9.927   4.994   4.507  0.4795 -0.0328 -0.3577
   62TMBT    B6  434  10.096   5.150   4.137  0.1746 -0.1319 -0.5401
   63TMBT     A  435   5.395   2.534   5.134  0.1147  0.0040 -0.1599
   63TMBT    B1  436   5.063   2.516   4.863  0.1302 -0.0471 -0.1756
   63TMBT    B4  437   4.751   2.224   4.949  0.0494  0.1079  0.0627
   63TMBT    B2  438   5.372   2.233   5.440  0.0437  0.1509 -0.0200
   63TMBT    B5  439   5.006   1.998   5.439  0.1141  0.0407  0.0275
   63TMBT    B3  440   5.737   2.794   5.133  0.0323  0.1192  0.3415
   63TMBT    B6  441   5.731   3.192   4.955  0.1624  0.0561  0.1949
   64TMBT     A  442   0.885   7.036   6.195 -0.4748  0.1420  0.1313
   64TMBT    B1  443   0.696   6.754   5.932 -0.3500  0.2472 -0.0721
   64TMBT    B4  444   0.850   6.748   5.524 -0.1741 -0.3333 -0.0003
   64TMBT    B2  445   0.862   6.987   6.621  0.0222 -0.1830  0.1248
   64TMBT    B5  446   1.124   7.191   6.902 -0.1463  0.3791 -0.1192
   64TMBT    B3  447   1.115   7.385   6.097 -0.2683 -0.1139 -0.3141
   64TMBT    B6  448   1.335   7.558   6.431 -0.4875 -0.1168 -0.1671
   65TMBT     A  449   1.726   2.455   4.840  0.0143  0.0821  0.2148
   65TMBT    B1  450   1.736   2.760   4.538 -0.0751 -0.2217 -0.0986
   65TMBT    B4  451   2.081   2.722   4.275 -0.1892  0.0635 -0.2916
   65TMBT    B2  452   1.947   2.087   4.837  0.0462  0.1018 -0.3833
   65TMBT    B5  453   2.089   1.907   4.467  0.0758 -0.0525 -0.2974
   65TMBT    B3  454   1.425   2.493   5.145 -0.2917 -0.3374 -0.0295
   65TMBT    B6  455   1.105   2.788   5.157 -0.0616 -0.0823 -0.1250
   66TMBT     A  456   5.593   0.346   4.117  0.1548  0.2566 -0.0115
   66TMBT    B1  457   5.573   0.059   4.436  0.0455  0.2530 -0.0212
   66TMBT    B4  458   5.910  13.413   4.495 -0.1379  0.0239 -0.0109
   66TMBT    B2  459   5.308   0.666   4.081  0.0611  0.1610 -0.1234
   66TMBT    B5  460   5.030   0.719   4.412  0.1086  0.1064 -0.0746
   66TMBT    B3  461   5.921   0.333   3.842 -0.0682 -0.1005 -0.2649
   66TMBT    B6  462   5.845   0.497   3.446  0.0041  0.0333 -0.2236
   67TMBT     A  463   9.193  13.038  11.905 -0.1607  0.0150 -0.1202
   67TMBT    B1  464   8.891  12.870  12.159 -0.0500  0.3803  0.2594
   67TMBT    B4  465   9.019  12.714  12.545 -0.0059  0.6117  0.3392
   67TMBT    B2  466   9.607  13.009  12.016 -0.1488 -0.0535 -0.1816
   67TMBT    B5  467   9.708  12.832  12.401  0.0529  0.0711 -0.1764
   67TMBT    B3  468   9.060  13.248  11.555 -0.3234 -0.0482 -0.0964
   67TMBT    B6  469   8.649  13.392  11.538 -0.2231  0.2243 -0.2349
   68TMBT     A  470  12.377   0.532   3.876 -0.2328 -0.0741 -0.1344
   68TMBT    B1  471  12.525   0.327   3.529  0.1084  0.0189 -0.0464
   68TMBT    B4  472  12.459   0.492   3.131  0.0872 -0.4143 -0.2257
   68TMBT    B2  473  12.286   0.346   4.252  0.2323 -0.0712 -0.0178
   68TMBT    B5  474  11.989   0.571   4.478  0.1997 -0.0318 -0.0999
   68TMBT    B3  475  12.256   0.939   3.815  0.0279  0.0106 -0.0910
   68TMBT    B6  476  12.338   1.159   3.448 -0.3857  0.2143 -0.0641
   69TMBT     A  477  11.016   5.715   3.894  0.0824 -0.3396  0.0094
   69TMBT    B1  478  11.066   5.807   3.478 -0.0039 -0.1424  0.0420
   69TMBT    B4  479  11.441   5.724   3.272 -0.1346 -0.0392 -0.2400
   69TMBT    B2  480  10.645   5.580   4.063  0.0907 -0.0580  0.2584
   69TMBT    B5  481  10.278   5.635   3.836  0.1479 -0.2424  0.1192
   69TMBT    B3  482  11.356   5.714   4.157  0.0576 -0.1419  0.0435
   69TMBT    B6  483  11.299   5.615   4.577 -0.1559  0.1660  0.0887
   70TMBT     A  484   0.698   9.901   0.321  0.0613  0.0911 -0.0044
   70TMBT    B1  485   0.514   9.937   0.707 -0.0715  0.2960 -0.0862
   70TMBT    B4  486   0.662  10.256   0.964 -0.0380  0.2688 -0.0718
   70TMBT    B2  487   0.834   9.530   0.152  0.2580  0.1332  0.0595
   70TMBT    B5  488   0.865   9.444  13.348 -0.1073 -0.3165  0.1194
   70TMBT    B3  489   0.877  10.264   0.179  0.2544 -0.0394 -0.0963
   70TMBT    B6  490   1.013  10.280  13.388  0.1403 -0.1338 -0.1376
   71TMBT     A  491   8.820   3.801  12.639  0.0916  0.1730 -0.1404
   71TMBT    B1  492   8.628   4.114  12.861 -0.1882 -0.1362  0.0594
   71TMBT    B4  493   8.814   4.326  13.193 -0.2797  0.0997 -0.0390
   71TMBT    B2  494   9.151   3.567  12.781  0.1565  0.0899 -0.4262
   71TMBT    B5  495   9.326   3.642  13.173 -0.0711  0.0995 -0.3257
   71TMBT    B3  496   8.628   3.672  12.278 -0.1015 -0.0565  0.0421
   71TMBT    B6  497   8.814   3.387  12.007  0.0779  0.0875  0.0137
   72TMBT     A  498   6.237   9.286   8.661  0.0099  0.1324  0.1791
   72TMBT    B1  499   6.222   8.990   8.971 -0.0241 -0.0646 -0.0095
   72TMBT    B4  500   6.567   8.748   9.085 -0.2170 -0.1777  0.3408
   72TMBT    B2  501   5.890   9.402   8.437  0.1597 -0.3234 -0.2971
   72TMBT    B5  502   5.924   9.678   8.102  0.0990 -0.0819 -0.1047
   72TMBT    B3  503   6.627   9.394   8.518 -0.0820 -0.0479 -0.2138
   72TMBT    B6  504   6.950   9.503   8.790 -0.3165 -0.1693  0.1157
   73TMBT     A  505   4.174   1.662  12.771 -0.2999 -0.2617  0.1759
   73TMBT    B1  506   4.219   1.748  12.352 -0.0615 -0.1413  0.2252
   73TMBT    B4  507   4.130   2.141  12.188 -0.0365 -0.0529  0.4222
   73TMBT    B2  508   3.959   1.921  13.037  0.1649  0.0886  0.2174
   73TMBT    B5  509   3.964   1.851  13.467  0.1823  0.1899  0.2337
   73TMBT    B3  510   4.353   1.291  12.891  0.2960 -0.0493 -0.0374
   73TMBT    B6  511   4.200   1.073  13.236 -0.0517 -0.3110 -0.3522
   74TMBT     A  512   3.290   0.161   5.128 -0.1306 -0.0759 -0.0537
   74TMBT    B1  513   2.964   0.390   5.288 -0.0837 -0.1156  0.0993
   74TMBT    B4  514   2.616   0.204   5.472 -0.1537  0.1081  0.1942
   74TMBT    B2  515   3.210  13.364   5.088 -0.1593 -0.1066  0.3129
   74TMBT    B5  516   3.495  13.105   4.884 -0.3259 -0.0768  0.0409
   74TMBT    B3  517   3.676   0.339   5.061 -0.0405 -0.1542  0.2519
   74TMBT    B6  518   3.752   0.767   5.057  0.1187 -0.1846 -0.2311
   75TMBT     A  519   4.698   5.510   3.746 -0.0274  0.0164  0.0103
   75TMBT    B1  520   4.806   5.842   3.496  0.1188 -0.0599 -0.0285
   75TMBT    B4  521   4.656   5.867   3.088  0.1330 -0.3729 -0.0542
   75TMBT    B2  522   4.516   5.601   4.124  0.1421 -0.0004  0.0967
   75TMBT    B5  523   4.361   6.004   4.182  0.3139  0.0690  0.0746
   75TMBT    B3  524   4.857   5.118   3.674  0.0660  0.0825 -0.1464
   75TMBT    B6  525   4.652   4.801   3.891 -0.0434  0.2022 -0.0743
   76TMBT     A  526   3.766  11.586   1.286  0.0384  0.0180 -0.1319
   76TMBT    B1  527   3.891  11.906   1.028  0.1829 -0.1317 -0.2486
   76TMBT    B4  528   3.638  12.066   0.713  0.0047 -0.1533 -0.1171
   76TMBT    B2  529   3.976  11.521   1.654  0.1579  0.0324 -0.1974
   76TMBT    B5  530   4.090  11.861   1.902  0.1291 -0.0252 -0.1049
   76TMBT    B3  531   3.388  11.390   1.230 -0.0567  0.2156 -0.1874
   76TMBT    B6  532   3.195  11.447   0.844 -0.1164 -0.2560 -0.2292
   77TMBT     A  533   4.541   6.801  11.572 -0.1716  0.0568  0.2855
   77TMBT    B1  534   4.441   6.386  11.532 -0.1060  0.0757 -0.0940
   77TMBT    B4  535   4.077   6.293  11.312 -0.0219 -0.2301 -0.1073
   77TMBT    B2  536   4.953   6.921  11.590 -0.0336 -0.3846  0.1407
   77TMBT    B5  537   5.210   6.762  11.277  0.0335 -0.0834  0.0411
   77TMBT    B3  538   4.239   7.094  11.487 -0.0492  0.0753 -0.0983
   77TMBT    B6  539   4.323   7.518  11.546  0.0763  0.0644 -0.1983
   78TMBT     A  540  11.057   9.522  13.153 -0.1536  0.0845 -0.1172
   78TMBT    B1  541  10.733   9.241  13.156 -0.2176  0.1601  0.0844
   78TMBT    B4  542  10.857   8.842  13.279 -0.1059  0.2214  0.1717
   78TMBT    B2  543  11.336   9.535  13.479 -0.0337 -0.0196 -0.2150
   78TMBT    B5  544  11.240   9.334   0.231 -0.3085  0.1625 -0.1864
   78TMBT    B3  545  11.042   9.847  12.873 -0.4302  0.1191 -0.0632
   78TMBT    B6  546  11.358  10.145  12.899 -0.1639 -0.1738  0.0904
   79TMBT     A  547   7.689   5.300   1.255 -0.1376 -0.1562  0.0549
   79TMBT    B1  548   7.456   5.463   0.933 -0.0116 -0.0803  0.0015
   79TMBT    B4  549   7.021   5.466   0.956 -0.0102 -0.0016  0.0176
   79TMBT    B2  550   8.112   5.238   1.211 -0.0776  0.1993  0.1116
   79TMBT    B5  551   8.314   5.119   1.578  0.3114  0.0442 -0.1501
   79TMBT    B3  552   7.512   5.193   1.631  0.2733 -0.0627  0.2789
   79TMBT    B6  553   7.131   5.357   1.766  0.0984 -0.0900 -0.1698
   80TMBT     A  554   4.192  12.949   6.533 -0.0707  0.1250  0.0460
   80TMBT    B1  555   4.056  13.344   6.630 -0.1583  0.0756  0.1256
   80TMBT    B4  556   4.363   0.004   6.755 -0.1091  0.0597  0.0405
   80TMBT    B2  557   3.926  12.672   6.340 -0.3797  0.2509  0.2877
   80TMBT    B5  558   3.513  12.749   6.224 -0.2796 -0.2811 -0.4546
   80TMBT    B3  559   4.614  12.870   6.531 -0.1207 -0.1476  0.0348
   80TMBT    B6  560   4.880  13.145   6.739  0.0431 -0.3221  0.0568
   81TMBT     A  561  13.606   2.435   5.850 -0.0765  0.0152  0.2530
   81TMBT    B1  562   0.233   2.700   5.623 -0.1275 -0.0952  0.0665
   81TMBT    B4  563   0.337   3.103   5.751 -0.1886 -0.0188 -0.1224
   81TMBT    B2  564  13.509   2.607   6.231 -0.0732 -0.1040  0.3077
   81TMBT    B5  565   0.039   2.995   6.357  0.1224 -0.0385 -0.1232
   81TMBT    B3  566  13.559   2.039   5.691  0.0467  0.0495  0.1305
   81TMBT    B6  567  13.490   1.702   5.958  0.1400  0.0525  0.1587
   82TMBT     A  568   2.706   2.082  12.629 -0.0951 -0.1141 -0.1727
   82TMBT    B1  569   2.936   2.444  12.599 -0.0911 -0.1033 -0.0183
   82TMBT    B4  570   2.844   2.812  12.813 -0.0381  0.0330 -0.2286
   82TMBT    B2  571   2.389   2.082  12.919  0.1716 -0.0819  0.1217
   82TMBT    B5  572   2.425   2.348  13.262  0.3873  0.1172 -0.0525
   82TMBT    B3  573   2.816   1.745  12.386 -0.0943 -0.1103 -0.1776
   82TMBT    B6  574   2.505   1.453  12.300 -0.2969  0.0385  0.0414
   83TMBT     A  575   8.592   0.300   2.723  0.0985  0.1124  0.0696
   83TMBT    B1  576   8.863   0.162   2.420 -0.1256 -0.0468 -0.0601
   83TMBT    B4  577   9.261   0.333   2.370 -0.0258 -0.1496  0.3599
   83TMBT    B2  578   8.379   0.669   2.675  0.1234  0.1122 -0.0430
   83TMBT    B5  579   8.386   0.884   2.296 -0.1190  0.3345  0.0772
   83TMBT    B3  580   8.405   0.032   3.001 -0.0010  0.2052  0.0923
   83TMBT    B6  581   8.606  13.302   3.159 -0.0935  0.0737 -0.0816
   84TMBT     A  582  13.610   0.602   1.218 -0.0275 -0.0891  0.2862
   84TMBT    B1  583  13.534   0.262   0.967 -0.1762  0.2054 -0.0730
   84TMBT    B4  584  13.222   0.272   0.663 -0.1167  0.0751 -0.1391
   84TMBT    B2  585  13.245   0.811   1.304  0.1014  0.1213  0.3241
   84TMBT    B5  586  12.914   0.789   1.022  0.2863 -0.0981  0.1222
   84TMBT    B3  587   0.369   0.670   1.401  0.0715  0.0644  0.0253
   84TMBT    B6  588   0.639   0.328   1.402  0.0025  0.0090 -0.1437
   85TMBT     A  589  10.574   9.511   4.810  0.2056  0.0320  0.0685
   85TMBT    B1  590  10.995   9.438   4.853  0.0972 -0.4868  0.2905
   85TMBT    B4  591  11.214   9.207   4.556 -0.1177 -0.0394 -0.2264
   85TMBT    B2  592  10.310   9.198   4.681  0.0101  0.0989  0.3042
   85TMBT    B5  593   9.876   9.234   4.706 -0.0209 -0.0463 -0.0121
   85TMBT    B3  594  10.397   9.876   4.950 -0.0025 -0.0497  0.0211
   85TMBT    B6  595  10.657  10.214   5.040 -0.0678  0.0969 -0.3328
   86TMBT     A  596   0.689   2.206   2.686  0.3019  0.4793  0.0773
   86TMBT    B1  597   0.757   2.105   3.098  0.2560 -0.0469 -0.0402
   86TMBT    B4  598   0.424   1.976   3.347  0.2263  0.2115  0.0563
   86TMBT    B2  599   1.003   2.109   2.410  0.0090 -0.3657  0.0251
   86TMBT    B5  600   0.892   2.098   1.989 -0.1693 -0.0959  0.0630
   86TMBT    B3  601   0.322   2.384   2.552  0.0222 -0.0503  0.1242
   86TMBT    B6  602   0.330   2.711   2.264  0.3107  0.0136  0.2031
   87TMBT     A  603   4.594   4.497   0.180 -0.2858  0.1842 -0.0952
   87TMBT    B1  604   4.541   4.425  13.383  0.1887  0.1077 -0.1447
   87TMBT    B4  605   4.621   4.746  13.101  0.1271 -0.0599 -0.3546
   87TMBT    B2  606   4.495   4.198   0.472  0.2745  0.1885  0.1039
   87TMBT    B5  607   4.329   3.832   0.305  0.1783  0.3111 -0.0708
   87TMBT    B3  608   4.719   4.895   0.284  0.2262 -0.0192  0.0828
   87TMBT    B6  609   4.730   5.012   0.703  0.0657 -0.0821  0.1053
   88TMBT     A  610   0.754   7.339   1.431 -0.0640 -0.2319 -0.1434
   88TMBT    B1  611   0.672   7.108   1.783 -0.1247 -0.1965 -0.1343
   88TMBT    B4  612   1.020   7.000   2.022 -0.2221  0.0294  0.1120
   88TMBT    B2  613   1.049   7.651   1.417 -0.4579  0.1487 -0.0629
   88TMBT    B5  614   1.329   7.698   1.747 -0.1596 -0.3434 -0.2392
   88TMBT    B3  615   0.451   7.317   1.127 -0.3774  0.3851  0.1150
   88TMBT    B6  616   0.476   7.591   0.789  0.0645 -0.0196 -0.1877
   89TMBT     A  617   8.490  12.638   0.996  0.1120 -0.1859 -0.0600
   89TMBT    B1  618   8.729  12.994   0.971  0.1024 -0.1497  0.3372
   89TMBT    B4  619   9.073  13.009   1.238  0.3106 -0.3743  0.0841
   89TMBT    B2  620   8.164  12.544   0.733 -0.0083  0.1299 -0.0261
   89TMBT    B5  621   7.936  12.175   0.772 -0.0792  0.1912  0.1467
   89TMBT    B3  622   8.657  12.316   1.225  0.1863 -0.1090 -0.0057
   89TMBT    B6  623   8.402  11.968   1.276 -0.0942  0.0914 -0.0295
   90TMBT     A  624   1.154   9.250   8.984 -0.0369 -0.1558 -0.1805
   90TMBT    B1  625   1.342   9.540   9.238  0.2258 -0.3646 -0.1337
   90TMBT    B4  626   1.730   9.693   9.114  0.0765  0.0454 -0.1031
   90TMBT    B2  627   0.872   8.982   9.166  0.2814 -0.3567  0.0235
   90TMBT    B5  628   0.785   9.010   9.592  0.4204 -0.2209  0.0433
   90TMBT    B3  629   1.235   9.253   8.563  0.0283 -0.0946 -0.1676
   90TMBT    B6  630   1.112   8.903   8.335 -0.1669 -0.1711  0.0532
   91TMBT     A  631   7.887   7.958   9.829 -0.1654 -0.0829  0.1988
   91TMBT    B1  632   7.754   8.054   9.432 -0.1455  0.0407  0.2218
   91TMBT    B4  633   7.703   7.718   9.160  0.1104  0.2300 -0.0626
   91TMBT    B2  634   8.050   8.264  10.082 -0.1777 -0.0302  0.1432
   91TMBT    B5  635   8.218   8.174  10.473 -0.2187  0.4416  0.2717
   91TMBT    B3  636   7.824   7.556   9.964  0.0988 -0.2466 -0.1579
   91TMBT    B6  637   7.714   7.279   9.646  0.0444 -0.4766  0.0596
   92TMBT     A  638   7.313  10.807   4.882 -0.0034 -0.2605 -0.0695
   92TMBT    B1  639   7.284  11.218   5.003  0.1293 -0.3269  0.1923
   92TMBT    B4  640   7.414  11.362   5.393 -0.1207 -0.0921  0.1906
   92TMBT    B2  641   7.178  10.728   4.482 -0.1059 -0.0025 -0.0865
   92TMBT    B5  642   7.136  11.072   4.217 -0.0154  0.0504 -0.0326
   92TMBT    B3  643   7.495  10.514   5.138 -0.0130 -0.1026  0.1183
   92TMBT    B6  644   7.861  10.313   5.014 -0.0991 -0.0453 -0.2318
   93TMBT     A  645  12.924  10.523   2.909 -0.1522 -0.1690 -0.1069
   93TMBT    B1  646  13.159  10.172   2.985 -0.2125 -0.1958 -0.0434
   93TMBT    B4  647  13.223   9.989   3.375  0.1593  0.2349  0.1017
   93TMBT    B2  648  12.950  10.710   2.524  0.0111  0.3476  0.1509
   93TMBT    B5  649  13.260  10.616   2.233  0.0350  0.5944  0.0950
   93TMBT    B3  650  12.770  10.732   3.250 -0.2351 -0.1282 -0.1691
   93TMBT    B6  651  12.567  11.112   3.189 -0.1796 -0.0699  0.0072
   94TMBT     A  652   5.612   3.016   1.755 -0.2465  0.0769 -0.0937
   94TMBT    B1  653   5.386   3.317   1.961  0.0270  0.0107  0.3096
   94TMBT    B4  654   5.087   3.187   2.250 -0.1235  0.2012  0.2407
   94TMBT    B2  655   5.821   3.105   1.391  0.0771  0.0523  0.0834
   94TMBT    B5  656   5.796   3.511   1.234  0.1542  0.0343  0.0245
   94TMBT    B3  657   5.634   2.612   1.899 -0.0920  0.1393  0.0594
   94TMBT    B6  658   5.755   2.265   1.664 -0.0321  0.2420 -0.0623
   95TMBT     A  659   6.200   1.750   2.835  0.0357  0.1476 -0.1640
   95TMBT    B1  660   5.960   1.708   2.481 -0.1129  0.4272 -0.0986
   95TMBT    B4  661   6.135   1.592   2.099 -0.0974  0.2789 -0.0468
   95TMBT    B2  662   6.015   1.930   3.178  0.3437  0.0889  0.0342
   95TMBT    B5  663   6.189   1.835   3.566 -0.0263 -0.0744  0.1619
   95TMBT    B3  664   6.624   1.685   2.831 -0.0020 -0.1038 -0.1593
   95TMBT    B6  665   6.852   1.553   3.178  0.1018 -0.1233 -0.2347
   96TMBT     A  666  12.777   6.555   6.978 -0.0638  0.0898  0.1079
   96TMBT    B1  667  12.632   6.882   6.740  0.0420  0.0045 -0.0754
   96TMBT    B4  668  12.214   7.003   6.753  0.0560  0.0324  0.1507
   96TMBT    B2  669  13.163   6.395   6.880 -0.0660  0.1286  0.0357
   96TMBT    B5  670  13.376   6.603   6.562 -0.1276  0.1224 -0.0097
   96TMBT    B3  671  12.502   6.413   7.275 -0.1145 -0.5361 -0.2282
   96TMBT    B6  672  12.669   6.133   7.564  0.1696 -0.0264  0.1091
   97TMBT     A  673  12.820   5.306  13.296 -0.0256  0.0420 -0.0201
   97TMBT    B1  674  13.174   5.380  13.065  0.0709  0.1261  0.1537
   97TMBT    B4  675  13.118   5.646  12.725  0.0675 -0.2141 -0.1146
   97TMBT    B2  676  12.471   5.533  13.191 -0.1046 -0.0717 -0.0051
   97TMBT    B5  677  12.421   5.741  12.811 -0.0130 -0.2636 -0.1228
   97TMBT    B3  678  12.876   5.095   0.043  0.0650  0.0536 -0.0272
   97TMBT    B6  679  12.567   5.065   0.349  0.1488 -0.0801  0.0446
   98TMBT     A  680   1.452   6.215  11.800 -0.4420 -0.1060  0.2948
   98TMBT    B1  681   1.666   6.080  12.147 -0.2384 -0.2320  0.1215
   98TMBT    B4  682   1.520   5.739  12.375 -0.1813 -0.1531  0.2765
   98TMBT    B2  683   1.481   6.633  11.705 -0.1723 -0.2272 -0.1702
   98TMBT    B5  684   1.389   6.737  11.292  0.2425 -0.0915 -0.2309
   98TMBT    B3  685   1.087   6.027  11.676 -0.4350 -0.0688  0.2175
   98TMBT    B6  686   0.820   6.206  11.381 -0.0503  0.2821  0.0777
   99TMBT     A  687  10.697  10.164   7.962 -0.0663 -0.0618  0.0480
   99TMBT    B1  688  10.890  10.166   8.346  0.1335 -0.3420 -0.0494
   99TMBT    B4  689  11.266  10.376   8.406  0.0674 -0.2323 -0.0178
   99TMBT    B2  690  10.538  10.527   7.798  0.3329  0.1574  0.1416
   99TMBT    B5  691  10.510  10.530   7.363  0.0666 -0.1048  0.1554
   99TMBT    B3  692  10.641   9.790   7.757  0.0259 -0.1760  0.2300
   99TMBT    B6  693  10.834   9.438   7.927  0.1627 -0.1903  0.0464
  100TMBT     A  694  11.666   5.869  12.934 -0.1535 -0.0306  0.0401
  100TMBT    B1  695  11.378   6.161  13.060 -0.0899  0.0702 -0.0475
  100TMBT    B4  696  11.029   6.272  12.824  0.3357  0.1607 -0.6446
  100TMBT    B2  697  11.499   5.571  12.675  0.1139  0.0812 -0.2636
  100TMBT    B5  698  11.744   5.218  12.604  0.4671  0.2474  0.1154
  100TMBT    B3  699  12.045   5.793  13.121 -0.1220 -0.1466 -0.0702
  100TMBT    B6  700  12.223   6.076  13.400  0.1083  0.0767 -0.4402
  101TMBT     A  701  11.091  10.645  11.763  0.2075 -0.2395 -0.1019
  101TMBT    B1  702  10.914  10.324  11.538  0.1433 -0.1689 -0.1523
  101TMBT    B4  703  10.759  10.402  11.138 -0.0417 -0.2718 -0.1014
  101TMBT    B2  704  11.140  10.603  12.187  0.0453 -0.0782 -0.0667
  101TMBT    B5  705  11.343  10.909  12.421 -0.2661  0.0018  0.1026
  101TMBT    B3  706  11.113  11.054  11.635 -0.1273 -0.1384  0.1564
  101TMBT    B6  707  11.137  11.400  11.899 -0.3436 -0.1001  0.1268
  102TMBT     A  708   5.002   1.768   8.741  0.1301 -0.0558 -0.0378
  102TMBT    B1  709   4.935   1.841   9.158  0.2164  0.1290 -0.0557
  102TMBT    B4  710   4.703   1.562   9.400  0.4706 -0.0555 -0.0220
  102TMBT    B2  711   5.102   2.101   8.489  0.0994  0.1009  0.1563
  102TMBT    B5  712   5.227   2.048   8.075 -0.2295  0.0170  0.0662
  102TMBT    B3  713   4.891   1.387   8.577  0.0125 -0.0657  0.0645
  102TMBT    B6  714   4.927   1.311   8.150  0.1655  0.1929  0.0303
  103TMBT     A  715   2.259   9.755   4.695  0.1171 -0.4675 -0.1902
  103TMBT    B1  716   1.832   9.800   4.680  0.1387 -0.1472  0.1169
  103TMBT    B4  717   1.671   9.991   4.323  0.0756  0.0318  0.2400
  103TMBT    B2  718   2.489   9.821   4.339 -0.1035 -0.1088 -0.2690
  103TMBT    B5  719   2.923   9.797   4.362 -0.1368 -0.2645  0.2517
  103TMBT    B3  720   2.452   9.600   5.045 -0.3202 -0.2305  0.1613
  103TMBT    B6  721   2.864   9.460   5.030 -0.1765  0.2137 -0.1348
  104TMBT     A  722   9.638   1.676   2.336  0.1176 -0.1115  0.1468
  104TMBT    B1  723   9.872   1.513   2.015  0.2275  0.0565  0.1409
  104TMBT    B4  724  10.173   1.776   1.843 -0.0081  0.1405 -0.1464
  104TMBT    B2  725   9.629   2.102   2.393 -0.0066 -0.0527 -0.2991
  104TMBT    B5  726  10.009   2.312   2.365  0.1301 -0.1548  0.6387
  104TMBT    B3  727   9.382   1.440   2.588 -0.0251 -0.1519 -0.0358
  104TMBT    B6  728   8.972   1.560   2.672  0.1208  0.3803 -0.0656
  105TMBT     A  729   8.610   8.581   8.662 -0.0349  0.0501  0.0024
  105TMBT    B1  730   8.194   8.665   8.728 -0.0240  0.1381 -0.0405
  105TMBT    B4  731   8.069   8.804   9.121  0.0349 -0.0119  0.0315
  105TMBT    B2  732   8.814   8.641   8.289  0.1269  0.0232  0.0863
  105TMBT    B5  733   8.693   8.964   8.023 -0.4230 -0.2338  0.0149
  105TMBT    B3  734   8.834   8.549   9.026  0.0024 -0.1143 -0.0345
  105TMBT    B6  735   9.258   8.649   9.020 -0.0014 -0.0968 -0.0086
  106TMBT     A  736   2.256   6.141   6.923  0.0081  0.2238 -0.0435
  106TMBT    B1  737   2.377   6.409   6.610  0.1462 -0.0273 -0.2079
  106TMBT    B4  738   2.206   6.807   6.561 -0.1335 -0.1506 -0.2423
  106TMBT    B2  739   2.244   5.714   6.872  0.3604  0.1954  0.0996
  106TMBT    B5  740   2.474   5.520   6.557  0.0819  0.2843 -0.1608
  106TMBT    B3  741   2.185   6.303   7.314  0.0386 -0.0147  0.0616
  106TMBT    B6  742   1.922   6.094   7.592 -0.1124  0.2472  0.1171
  107TMBT     A  743   9.653   0.218  12.111  0.0562  0.1851  0.0908
  107TMBT    B1  744   9.237   0.221  12.007  0.1532 -0.0139 -0.3169
  107TMBT    B4  745   8.986  13.492  12.059 -0.1392  0.2324 -0.0337
  107TMBT    B2  746   9.904   0.552  12.208  0.4536 -0.1039  0.0722
  107TMBT    B5  747   9.928   0.889  11.933 -0.0001  0.0845  0.2585
  107TMBT    B3  748   9.859  13.475  12.202  0.0721  0.1457 -0.1005
  107TMBT    B6  749  10.239  13.464  12.414 -0.1715  0.0939  0.3411
  108TMBT     A  750  10.928  10.943   6.538  0.1229  0.0228 -0.0246
  108TMBT    B1  751  10.740  11.326   6.498 -0.1004 -0.0608  0.2107
  108TMBT    B4  752  10.547  11.470   6.862 -0.1812 -0.1307  0.1955
  108TMBT    B2  753  11.179  10.782   6.229 -0.1931 -0.3964 -0.0672
  108TMBT    B5  754  11.240  11.003   5.858  0.0193  0.1353  0.2790
  108TMBT    B3  755  10.878  10.753   6.920 -0.1501 -0.1547 -0.1463
  108TMBT    B6  756  10.594  10.921   7.205 -0.0247 -0.4228  0.1401
  109TMBT     A  757   1.760   5.281  12.004  0.0556 -0.1927 -0.0259
  109TMBT    B1  758   1.600   5.326  12.400  0.2755  0.1025  0.0317
  109TMBT    B4  759   1.324   5.013  12.526  0.0538  0.3604  0.1920
  109TMBT    B2  760   1.751   4.886  11.838 -0.1544 -0.2268  0.0651
  109TMBT    B5  761   1.860   4.841  11.419  0.0100 -0.0783  0.0912
  109TMBT    B3  762   1.937   5.598  11.775 -0.1821 -0.0790 -0.0539
  109TMBT    B6  763   1.966   5.591  11.340  0.1655 -0.0821 -0.0315
  110TMBT     A  764   4.597  12.326   3.342  0.2655  0.2626 -0.0010
  110TMBT    B1  765   4.217  12.525   3.314  0.1321  0.0069 -0.0275
  110TMBT    B4  766   4.172  12.855   3.034 -0.3421 -0.0165  0.0177
  110TMBT    B2  767   4.925  12.443   3.092  0.2236  0.3425 -0.0187
  110TMBT    B5  768   5.306  12.237   3.143  0.1662  0.3183  0.3259
  110TMBT    B3  769   4.621  11.984   3.602  0.0732  0.2761  0.0357
  110TMBT    B6  770   4.981  11.741   3.561 -0.2171 -0.1722  0.1123
  111TMBT     A  771   2.066   1.451   0.583 -0.1623 -0.0443 -0.0413
  111TMBT    B1  772   2.484   1.353   0.586 -0.1134  0.1624 -0.0339
  111TMBT    B4  773   2.587   0.929   0.580  0.1100  0.2170 -0.1151
  111TMBT    B2  774   1.967   1.846   0.449 -0.0971  0.0370  0.1489
  111TMBT    B5  775   2.215   2.192   0.546  0.1392 -0.1108  0.0772
  111TMBT    B3  776   1.752   1.206   0.744 -0.1658 -0.0235 -0.0165
  111TMBT    B6  777   1.897   0.868   0.977 -0.3787 -0.1982 -0.1348
  112TMBT     A  778   5.931   6.395   8.140  0.2537  0.1623 -0.0607
  112TMBT    B1  779   6.040   6.326   7.731 -0.1263 -0.1937 -0.1055
  112TMBT    B4  780   5.851   5.989   7.530 -0.1464 -0.2346 -0.0184
  112TMBT    B2  781   5.990   6.778   8.323  0.1682  0.0867  0.1267
  112TMBT    B5  782   5.739   6.915   8.652 -0.2238  0.0104 -0.1383
  112TMBT    B3  783   5.695   6.077   8.306  0.2586 -0.0449 -0.4440
  112TMBT    B6  784   5.655   5.703   8.087 -0.3792 -0.2478  0.0035
  113TMBT     A  785   9.159  10.510  10.635  0.0935 -0.1018 -0.3506
  113TMBT    B1  786   9.312  10.356  11.006  0.0436 -0.1326 -0.3428
  113TMBT    B4  787   9.337   9.938  11.126  0.1306  0.0293  0.2203
  113TMBT    B2  788   9.320  10.870  10.466 -0.0791  0.1983  0.1132
  113TMBT    B5  789   9.049  11.074  10.193 -0.2265  0.0679  0.1616
  113TMBT    B3  790   8.946  10.242  10.376 -0.1899 -0.0744 -0.1488
  113TMBT    B6  791   8.889  10.354   9.959 -0.1574  0.2310 -0.0724
  114TMBT     A  792   3.750   0.374  12.296 -0.0425 -0.0979 -0.1357
  114TMBT    B1  793   3.665   0.719  12.538 -0.0270 -0.0275 -0.2306
  114TMBT    B4  794   3.979   0.854  12.808  0.0534  0.0680 -0.3706
  114TMBT    B2  795   4.119   0.394  12.078 -0.0349  0.2822 -0.0911
  114TMBT    B5  796   4.324   0.774  12.022  0.1414  0.1645 -0.2482
  114TMBT    B3  797   3.460   0.061  12.248  0.1675 -0.3199  0.0305
  114TMBT    B6  798   3.058   0.136  12.399  0.2719 -0.0598  0.1815
  115TMBT     A  799   6.964   0.975   9.376 -0.0232  0.2064  0.1201
  115TMBT    B1  800   6.772   1.281   9.608 -0.2379  0.1010  0.0828
  115TMBT    B4  801   6.839   1.691   9.476  0.3851 -0.0334 -0.0370
  115TMBT    B2  802   6.840   0.566   9.344  0.0678  0.1995 -0.1587
  115TMBT    B5  803   6.567   0.401   9.642  0.1792  0.2500 -0.0285
  115TMBT    B3  804   7.328   1.092   9.180  0.0601 -0.1596  0.0533
  115TMBT    B6  805   7.389   1.476   8.984  0.0105 -0.2873 -0.2136
  116TMBT     A  806   2.329  11.936  13.250 -0.0036  0.1242  0.1266
  116TMBT    B1  807   2.384  12.049  12.840 -0.0410  0.2489  0.1558
  116TMBT    B4  808   2.223  11.794  12.524 -0.3011  0.1704  0.3494
  116TMBT    B2  809   2.275  12.249  13.539 -0.0141  0.1608  0.0849
  116TMBT    B5  810   2.265  12.660  13.395 -0.0157  0.1791  0.1374
  116TMBT    B3  811   2.241  11.533  13.371 -0.1001  0.0844 -0.0745
  116TMBT    B6  812   2.032  11.453   0.122 -0.2054  0.0009 -0.1511
  117TMBT     A  813   7.993   4.270   7.837  0.2129 -0.0264 -0.1443
  117TMBT    B1  814   7.860   4.080   8.199 -0.0353  0.4066 -0.0046
  117TMBT    B4  815   7.972   4.237   8.590 -0.4967  0.1192  0.2477
  117TMBT    B2  816   8.339   4.524   7.826  0.3659 -0.2318 -0.1077
  117TMBT    B5  817   8.509   4.641   8.210 -0.1704 -0.4017  0.1879
  117TMBT    B3  818   7.782   4.225   7.466  0.0365 -0.1321 -0.0324
  117TMBT    B6  819   7.458   3.937   7.422  0.1268 -0.1613 -0.5358
  118TMBT     A  820  10.818   3.221   5.941  0.3377  0.2016 -0.1509
  118TMBT    B1  821  11.008   3.372   5.587  0.0327  0.0409 -0.3855
  118TMBT    B4  822  10.760   3.335   5.231  0.1714  0.1965 -0.4993
  118TMBT    B2  823  11.050   3.163   6.298  0.1421  0.1265 -0.0344
  118TMBT    B5  824  10.891   3.265   6.690  0.0204  0.0677 -0.0685
  118TMBT    B3  825  10.409   3.092   5.921  0.3447  0.1684 -0.0789
  118TMBT    B6  826  10.278   2.729   6.123 -0.0426  0.3179 -0.0554
  119TMBT     A  827   7.141   3.258   6.930  0.0856 -0.0875 -0.3247
  119TMBT    B1  828   7.077   3.670   7.033 -0.2607 -0.2146 -0.0218
  119TMBT    B4  829   6.822   3.918   6.782 -0.1234 -0.1858 -0.1334
  119TMBT    B2  830   7.546   3.133   7.001  0.0076 -0.1487  0.0205
  119TMBT    B5  831   7.720   3.235   7.387  0.1092  0.0930 -0.0879
  119TMBT    B3  832   6.835   2.993   6.788 -0.0929 -0.0090 -0.0888
  119TMBT    B6  833   6.409   3.058   6.854 -0.0069  0.3025  0.1708
  120TMBT     A  834   7.180   8.393   0.408 -0.0373  0.0664 -0.0739
  120TMBT    B1  835   7.390   8.562   0.743  0.1066  0.1410 -0.2010
  120TMBT    B4  836   7.201   8.909   0.927  0.1439  0.0980 -0.0811
  120TMBT    B2  837   7.381   8.093   0.176 -0.0782  0.0824 -0.1302
  120TMBT    B5  838   7.193   7.898  13.458 -0.2613  0.1556 -0.0719
  120TMBT    B3  839   6.824   8.594   0.277  0.0590  0.3326  0.0678
  120TMBT    B6  840   6.686   8.917   0.535 -0.5380 -0.1277  0.3377
  121TMBT     A  841   2.234   8.653   6.854  0.0103  0.0677  0.0370
  121TMBT    B1  842   2.624   8.537   6.718  0.0022 -0.1106  0.1640
  121TMBT    B4  843   2.718   8.619   6.300 -0.2683 -0.2374  0.0767
  121TMBT    B2  844   1.963   8.864   6.597  0.2741  0.2753 -0.0738
  121TMBT    B5  845   2.051   9.013   6.197  0.3606  0.3400 -0.0306
  121TMBT    B3  846   2.091   8.495   7.227  0.1022  0.2549  0.1525
  121TMBT    B6  847   2.321   8.289   7.535 -0.1815 -0.2614  0.0249
  122TMBT     A  848   3.431   6.943   4.492  0.2195  0.0977  0.2176
  122TMBT    B1  849   3.681   6.673   4.272 -0.0698 -0.0575  0.0761
  122TMBT    B4  850   4.116   6.691   4.283 -0.0817  0.2696  0.0587
  122TMBT    B2  851   3.260   7.300   4.326 -0.3399 -0.1622  0.2214
  122TMBT    B5  852   3.104   7.625   4.569 -0.4141 -0.0782  0.0623
  122TMBT    B3  853   3.438   6.923   4.921  0.3439  0.1792  0.2195
  122TMBT    B6  854   3.271   7.269   5.127 -0.1778  0.0253  0.0622
  123TMBT     A  855  12.537   6.212  12.287  0.0008  0.0311  0.0896
  123TMBT    B1  856  12.819   6.512  12.165  0.0246 -0.0246  0.0067
  123TMBT    B4  857  12.909   6.837  12.442 -0.1631  0.2465 -0.2473
  123TMBT    B2  858  12.470   5.874  12.031  0.1888 -0.0384  0.1310
  123TMBT    B5  859  12.103   5.649  12.099 -0.1128  0.3359 -0.2295
  123TMBT    B3  860  12.352   6.220  12.674 -0.1593 -0.0425  0.0155
  123TMBT    B6  861  12.577   6.354  13.023  0.1134  0.2867 -0.2829
  124TMBT     A  862   7.694   0.232   5.682  0.4241 -0.1166  0.0124
  124TMBT    B1  863   7.683   0.023   6.057  0.0999  0.0532  0.0990
  124TMBT    B4  864   7.993  13.348   6.126  0.0577 -0.0532 -0.1628
  124TMBT    B2  865   7.544   0.633   5.645  0.6183 -0.0455 -0.0113
  124TMBT    B5  866   7.551   0.802   5.244 -0.0582  0.2024  0.0755
  124TMBT    B3  867   7.939   0.109   5.352  0.0587 -0.3123 -0.1893
  124TMBT    B6  868   7.933   0.309   4.965 -0.6209 -0.0900 -0.0698
  125TMBT     A  869  10.043   5.466   6.823  0.0596  0.2044 -0.5453
  125TMBT    B1  870   9.712   5.199   6.769  0.1405 -0.0249  0.0562
  125TMBT    B4  871   9.783   4.779   6.680  0.2084 -0.0102  0.0406
  125TMBT    B2  872  10.439   5.306   6.864 -0.0424  0.0743 -0.0348
  125TMBT    B5  873  10.786   5.521   6.713  0.0044  0.3917  0.5108
  125TMBT    B3  874   9.977   5.890   6.832  0.0864  0.2012  0.1289
  125TMBT    B6  875   9.580   6.055   6.902  0.0201  0.0046  0.2178
  126TMBT     A  876   5.284   1.743   1.296  0.2272  0.1699 -0.2214
  126TMBT    B1  877   5.591   1.443   1.292 -0.0071 -0.0725 -0.1364
  126TMBT    B4  878   5.688   1.208   0.938  0.1956 -0.2533  0.0380
  126TMBT    B2  879   5.188   1.982   1.639 -0.2538 -0.1311 -0.1423
  126TMBT    B5  880   5.501   1.990   1.942 -0.1186  0.3610 -0.2905
  126TMBT    B3  881   5.046   1.793   0.942 -0.1235 -0.1435 -0.0333
  126TMBT    B6  882   4.649   1.973   0.949  0.1580  0.4868  0.0993
  127TMBT     A  883   9.631   6.440  10.709 -0.0973  0.1753 -0.1446
  127TMBT    B1  884   9.685   6.329  11.120 -0.0745  0.2372 -0.1308
  127TMBT    B4  885   9.380   6.429  11.415  0.1693  0.2082  0.1335
  127TMBT    B2  886   9.953   6.375  10.433 -0.0313 -0.1763  0.0123
  127TMBT    B5  887   9.947   6.530  10.026  0.0927  0.3326  0.1996
  127TMBT    B3  888   9.242   6.582  10.598 -0.1814 -0.0278 -0.1114
  127TMBT    B6  889   8.966   6.696  10.916  0.3130 -0.0462  0.3298
  128TMBT     A  890   8.315   0.797   5.669  0.5804  0.2627  0.3192
  128TMBT    B1  891   8.418   0.983   5.296  0.0256 -0.0509  0.0022
  128TMBT    B4  892   8.206   1.343   5.172 -0.1472 -0.1361  0.0492
  128TMBT    B2  893   8.336   0.368   5.680  0.1315  0.2254 -0.0955
  128TMBT    B5  894   8.540   0.184   5.342 -0.0056  0.1441 -0.1343
  128TMBT    B3  895   8.157   0.996   6.015 -0.3503  0.1507 -0.0265
  128TMBT    B6  896   8.157   0.773   6.389 -0.1338 -0.0889 -0.1677
  129TMBT     A  897   9.365   2.400  12.503  0.3857  0.0350 -0.0874
  129TMBT    B1  898   9.319   2.180  12.869  0.0478  0.0839 -0.0982
  129TMBT    B4  899   9.611   2.243  13.186 -0.1282  0.0817  0.0651
  129TMBT    B2  900   9.376   2.828  12.540  0.3663  0.0209  0.0884
  129TMBT    B5  901   9.368   3.025  12.928 -0.1949  0.2005 -0.0108
  129TMBT    B3  902   9.299   2.225  12.116  0.0046 -0.0080 -0.0052
  129TMBT    B6  903   9.156   2.431  11.760  0.3684  0.2801  0.0124
  130TMBT     A  904   9.900   6.754   7.692  0.1461 -0.2077  0.4623
  130TMBT    B1  905   9.646   6.489   7.470  0.1662  0.1113  0.0530
  130TMBT    B4  906   9.845   6.156   7.271  0.1183  0.0218  0.1547
  130TMBT    B2  907  10.325   6.759   7.632  0.0839 -0.0027  0.0210
  130TMBT    B5  908  10.442   6.409   7.401 -0.0669  0.0624 -0.1543
  130TMBT    B3  909   9.677   7.041   7.920  0.1129 -0.0379  0.2171
  130TMBT    B6  910   9.864   7.415   8.042  0.0249  0.0769  0.0017
  131TMBT     A  911   7.443   2.424   4.764 -0.2538 -0.1293  0.0215
  131TMBT    B1  912   7.730   2.119   4.669  0.4052  0.4555  0.0972
  131TMBT    B4  913   7.907   1.852   4.964 -0.1431 -0.1290 -0.0937
  131TMBT    B2  914   7.164   2.317   5.073 -0.2319 -0.1605  0.0305
  131TMBT    B5  915   7.211   1.958   5.315 -0.0260  0.1434  0.4477
  131TMBT    B3  916   7.437   2.759   4.497 -0.6178 -0.1291  0.0277
  131TMBT    B6  917   7.612   2.731   4.099  0.0835  0.0017  0.3196
  132TMBT     A  918   0.186   4.738   3.419  0.0190 -0.1128 -0.0807
  132TMBT    B1  919  13.405   4.789   3.282 -0.0546 -0.2423  0.0856
  132TMBT    B4  920  13.341   4.873   2.859  0.1523 -0.2940  0.0436
  132TMBT    B2  921   0.236   4.624   3.830 -0.4463 -0.0113  0.0066
  132TMBT    B5  922  13.551   4.665   4.135 -0.4377  0.2124 -0.0141
  132TMBT    B3  923   0.529   4.741   3.160  0.0968  0.3619  0.0238
  132TMBT    B6  924   0.924   4.654   3.321  0.1834  0.2788 -0.2313
  133TMBT     A  925   3.127   3.211  10.127  0.1369  0.0683  0.0069
  133TMBT    B1  926   2.714   3.101  10.162  0.1362  0.0167 -0.1636
  133TMBT    B4  927   2.410   3.358   9.983  0.2883  0.2788 -0.0484
  133TMBT    B2  928   3.268   3.475   9.819  0.0115  0.0635 -0.0548
  133TMBT    B5  929   3.029   3.815   9.691 -0.3830 -0.1262  0.1687
  133TMBT    B3  930   3.408   3.053  10.412 -0.0914 -0.2469  0.0595
  133TMBT    B6  931   3.839   3.114  10.399 -0.1186  0.0006  0.2742
  134TMBT     A  932   5.943   1.558   5.725  0.1919 -0.0264 -0.3076
  134TMBT    B1  933   6.218   1.256   5.591  0.1709 -0.2274  0.0969
  134TMBT    B4  934   6.068   0.854   5.667  0.4110 -0.4113 -0.3818
  134TMBT    B2  935   6.061   1.955   5.838  0.2552 -0.1806  0.1785
  134TMBT    B5  936   6.472   2.069   5.746  0.1254  0.2989  0.1792
  134TMBT    B3  937   5.533   1.431   5.737  0.1257  0.1717 -0.4373
  134TMBT    B6  938   5.392   1.068   5.542  0.1959 -0.0705 -0.0417
  135TMBT     A  939   8.322  12.117   9.205 -0.2035  0.1239 -0.0487
  135TMBT    B1  940   7.992  12.344   9.360 -0.0335  0.2000  0.2064
  135TMBT    B4  941   7.940  12.755   9.224  0.0861  0.2053  0.1772
  135TMBT    B2  942   8.545  11.866   9.473 -0.2291  0.0089 -0.1353
  135TMBT    B5  943   8.376  11.732   9.851 -0.2474  0.1174 -0.1049
  135TMBT    B3  944   8.506  12.236   8.836  0.0020  0.1015  0.0457
  135TMBT    B6  945   8.310  12.326   8.458  0.4279 -0.1770 -0.2459
  136TMBT     A  946   4.625   3.413  11.916  0.1438 -0.0513  0.3104
  136TMBT    B1  947   4.750   3.002  11.930 -0.1801 -0.1670 -0.0726
  136TMBT    B4  948   4.639   2.753  11.591  0.0548  0.0327 -0.2985
  136TMBT    B2  949   4.818   3.705  12.164  0.2760  0.1629 -0.0408
  136TMBT    B5  950   5.227   3.634  12.295  0.2058 -0.2496 -0.0407
  136TMBT    B3  951   4.303   3.535  11.660  0.2688 -0.0157  0.1691
  136TMBT    B6  952   4.331   3.919  11.457 -0.0675  0.0839  0.3061
  137TMBT     A  953   7.943  12.510  11.547 -0.1611  0.1296 -0.1342
  137TMBT    B1  954   8.260  12.450  11.263  0.1196 -0.4481  0.2925
  137TMBT    B4  955   8.601  12.720  11.233 -0.0017 -0.3455 -0.2085
  137TMBT    B2  956   7.677  12.176  11.590  0.2884 -0.2145  0.0180
  137TMBT    B5  957   7.355  12.199  11.883  0.2545  0.1303 -0.0442
  137TMBT    B3  958   7.912  12.903  11.717  0.1092 -0.0513  0.3423
  137TMBT    B6  959   7.520  12.988  11.886 -0.1562 -0.2748 -0.1501
  138TMBT     A  960   7.367  11.545   0.040  0.1085 -0.1703  0.1666
  138TMBT    B1  961   7.076  11.453  13.360  0.1783 -0.3085  0.1410
  138TMBT    B4  962   6.648  11.456  13.442  0.1742  0.0661  0.1136
  138TMBT    B2  963   7.244  11.782   0.376  0.0424  0.0247  0.0054
  138TMBT    B5  964   7.525  11.887   0.691 -0.1119  0.2233  0.0781
  138TMBT    B3  965   7.770  11.437  13.564  0.1617  0.0686  0.1213
  138TMBT    B6  966   7.879  11.130  13.275 -0.1624 -0.3064  0.3926
  139TMBT     A  967  13.072   6.207   9.525 -0.0156  0.0453  0.0732
  139TMBT    B1  968  13.092   5.959   9.875 -0.2253  0.0059  0.0581
  139TMBT    B4  969  13.445   6.010  10.124 -0.0991 -0.3131 -0.0537
  139TMBT    B2  970  13.283   6.579   9.497  0.0220  0.0330  0.1902
  139TMBT    B5  971  13.337   6.765   9.107  0.2371  0.1238  0.2627
  139TMBT    B3  972  12.824   6.138   9.181  0.0123 -0.2981  0.1197
  139TMBT    B6  973  12.839   6.452   8.880 -0.2331 -0.0625  0.3497
  140TMBT     A  974   1.873  12.671  12.904 -0.5318 -0.0538  0.1440
  140TMBT    B1  975   1.785  12.554  13.308 -0.2188 -0.3792  0.1198
  140TMBT    B4  976   1.857  12.137  13.411  0.1509 -0.3375  0.0399
  140TMBT    B2  977   1.818  13.068  12.748 -0.0151 -0.0438 -0.0214
  140TMBT    B5  978   1.550  13.332  12.967 -0.0538 -0.1066  0.0074
  140TMBT    B3  979   2.015  12.354  12.652  0.0726  0.2823  0.0513
  140TMBT    B6  980   2.195  12.400  12.258 -0.0983  0.1399 -0.0447
  141TMBT     A  981   7.111  10.665   5.916  0.0728  0.1321 -0.0139
  141TMBT    B1  982   7.403  10.390   5.764 -0.2243 -0.0163 -0.3245
  141TMBT    B4  983   7.225   9.999   5.692 -0.2300 -0.1676  0.4693
  141TMBT    B2  984   7.196  11.035   6.117  0.2859  0.0894 -0.0248
  141TMBT    B5  985   7.565  11.234   5.997  0.2070 -0.0059 -0.4351
  141TMBT    B3  986   6.716  10.500   5.953  0.1671 -0.0918  0.0033
  141TMBT    B6  987   6.551  10.269   5.622 -0.2326 -0.2772  0.3273
  142TMBT     A  988   9.712  12.489  11.984 -0.0694  0.0862  0.1063
  142TMBT    B1  989   9.394  12.459  12.271 -0.1234  0.1007  0.0481
  142TMBT    B4  990   9.021  12.318  12.094  0.0521 -0.0352 -0.2161
  142TMBT    B2  991  10.117  12.553  12.108  0.0147 -0.1030 -0.0682
  142TMBT    B5  992  10.285  12.281  12.404  0.1870  0.0177 -0.0539
  142TMBT    B3  993   9.604  12.516  11.570  0.0116  0.2422  0.0947
  142TMBT    B6  994   9.872  12.679  11.268  0.3820 -0.1878  0.1860
  143TMBT     A  995   0.359   6.269  11.516  0.1690  0.0261 -0.0971
  143TMBT    B1  996   0.419   6.300  11.092  0.0353  0.1811 -0.1050
  143TMBT    B4  997   0.702   6.596  10.943  0.2522  0.0484  0.0405
  143TMBT    B2  998   0.235   5.878  11.641 -0.2608  0.1644 -0.0804
  143TMBT    B5  999   0.021   5.625  11.357  0.0823 -0.0761 -0.1279
  143TMBT    B3 1000   0.579   6.525  11.782 -0.1072 -0.1559  0.3118
  143TMBT    B6 1001   0.873   6.325  12.034  0.2498  0.1644  0.1537
  144TMBT     A 1002   0.724   8.734  10.989  0.0130  0.0168  0.0844
  144TMBT    B1 1003   0.635   8.991  10.657  0.1537 -0.1007 -0.0448
  144TMBT    B4 1004   0.754   9.410  10.655 -0.0353 -0.0468 -0.1528
  144TMBT    B2 1005   1.024   8.860  11.270  0.1426 -0.0339 -0.0308
  144TMBT    B5 1006   1.220   8.578  11.538 -0.3114  0.1983  0.5573
  144TMBT    B3 1007   0.558   8.339  11.018 -0.2052  0.0880 -0.1718
  144TMBT    B6 1008   0.785   8.062  11.266  0.0605  0.3422 -0.1287
  145TMBT     A 1009   6.705  10.511   5.216  0.2619  0.0192 -0.0841
  145TMBT    B1 1010   6.914  10.197   5.420  0.2003  0.0703  0.0582
  145TMBT    B4 1011   6.872   9.794   5.260 -0.2391  0.1391 -0.0049
  145TMBT    B2 1012   6.517  10.449   4.835 -0.1260  0.1714  0.0799
  145TMBT    B5 1013   6.552  10.080   4.606 -0.3010  0.1898  0.0228
  145TMBT    B3 1014   6.655  10.894   5.404 -0.0002  0.0927 -0.3007
  145TMBT    B6 1015   6.400  11.204   5.234 -0.2448  0.1840  0.2214
  146TMBT     A 1016   7.899  11.019  12.464 -0.1177 -0.2599 -0.0361
  146TMBT    B1 1017   8.152  11.155  12.783  0.0133 -0.0139 -0.2432
  146TMBT    B4 1018   8.499  11.411  12.723 -0.0737  0.1267 -0.1500
  146TMBT    B2 1019   7.982  10.776  12.120 -0.1239  0.0865 -0.2851
  146TMBT    B5 1020   8.277  10.460  12.174  0.1383  0.4360  0.3729
  146TMBT    B3 1021   7.482  11.120  12.486 -0.0719 -0.0273 -0.2108
  146TMBT    B6 1022   7.211  11.056  12.151 -0.1130  0.2536 -0.2323
  147TMBT     A 1023  13.058  12.659  11.176  0.1314 -0.0792 -0.1422
  147TMBT    B1 1024  13.126  13.057  11.028  0.0873 -0.0386 -0.0538
  147TMBT    B4 1025  13.348  13.329  11.285  0.3057 -0.2246 -0.0442
  147TMBT    B2 1026  12.733  12.409  11.049 -0.0857  0.0330  0.1863
  147TMBT    B5 1027  12.469  12.541  10.729  0.0622  0.1403  0.1079
  147TMBT    B3 1028  13.291  12.532  11.513 -0.1911  0.1515  0.1706
  147TMBT    B6 1029  13.134  12.271  11.825 -0.0192 -0.3324 -0.1421
  148TMBT     A 1030  10.385   2.507   3.180 -0.1886 -0.1687 -0.1542
  148TMBT    B1 1031  10.064   2.432   2.905 -0.1697  0.0402 -0.2339
  148TMBT    B4 1032   9.674   2.347   3.078 -0.0662  0.1952  0.0791
  148TMBT    B2 1033  10.790   2.438   3.057 -0.0992 -0.0139  0.0504
  148TMBT    B5 1034  10.861   2.116   2.772 -0.0163  0.0108  0.0431
  148TMBT    B3 1035  10.343   2.498   3.608  0.0429  0.0911 -0.1252
  148TMBT    B6 1036   9.984   2.647   3.804  0.2883  0.0231  0.3823
  149TMBT     A 1037   9.482   4.765   8.366 -0.1775 -0.2349  0.0093
  149TMBT    B1 1038   9.421   4.890   8.772  0.0993 -0.2260  0.0484
  149TMBT    B4 1039   9.031   5.054   8.874  0.1557 -0.0906  0.0465
  149TMBT    B2 1040   9.588   4.356   8.292 -0.1381 -0.2042 -0.1053
  149TMBT    B5 1041   9.449   4.052   8.571 -0.1164 -0.0162  0.1121
  149TMBT    B3 1042   9.304   5.003   8.055 -0.1816 -0.1009  0.1139
  149TMBT    B6 1043   9.061   4.797   7.759  0.2266 -0.4355  0.0076
  150TMBT     A 1044   9.764   6.280   9.345  0.2424  0.0175 -0.5437
  150TMBT    B1 1045   9.833   5.864   9.266 -0.1201 -0.1988  0.2352
  150TMBT    B4 1046   9.523   5.558   9.263 -0.1089 -0.2087  0.0042
  150TMBT    B2 1047  10.074   6.523   9.515 -0.0186  0.0637 -0.1271
  150TMBT    B5 1048  10.070   6.954   9.576  0.3605  0.0812 -0.2110
  150TMBT    B3 1049   9.354   6.408   9.340  0.1415 -0.2703 -0.0251
  150TMBT    B6 1050   9.052   6.135   9.186  0.0812  0.0202 -0.4319
  151TMBT     A 1051   1.261  13.377   9.031 -0.0296  0.1104 -0.0323
  151TMBT    B1 1052   1.081   0.099   9.213  0.2438  0.2407 -0.0060
  151TMBT    B4 1053   0.646   0.125   9.237  0.2203 -0.2958  0.1973
  151TMBT    B2 1054   0.997  13.124   8.805  0.0404 -0.0244  0.0365
  151TMBT    B5 1055   0.580  13.145   8.927  0.0760  0.2354  0.1176
  151TMBT    B3 1056   1.685  13.317   9.013 -0.0456 -0.0044 -0.0305
  151TMBT    B6 1057   1.959  13.608   9.186  0.2503 -0.1481 -0.2526
  152TMBT     A 1058   2.897  13.147   8.593 -0.0176  0.0196 -0.0757
  152TMBT    B1 1059   2.481  13.042   8.620  0.0158 -0.0795  0.0608
  152TMBT    B4 1060   2.254  13.160   8.973 -0.3135 -0.2292 -0.0992
  152TMBT    B2 1061   3.134  13.186   8.949 -0.3473  0.3370  0.1138
  152TMBT    B5 1062   3.515  13.397   8.935 -0.0905 -0.1299 -0.0527
  152TMBT    B3 1063   3.104  13.135   8.218  0.0328  0.2525 -0.0564
  152TMBT    B6 1064   2.874  13.290   7.882  0.2874  0.3204 -0.2008
  153TMBT     A 1065   2.337  10.049   5.211  0.0980  0.2065 -0.0784
  153TMBT    B1 1066   2.331  10.215   4.815 -0.2903 -0.1495 -0.2251
  153TMBT    B4 1067   1.921  10.243   4.669 -0.3661  0.1001  0.0313
  153TMBT    B2 1068   2.726   9.923   5.342  0.0641  0.2189  0.0356
  153TMBT    B5 1069   2.770   9.735   5.732 -0.0495 -0.0194 -0.0657
  153TMBT    B3 1070   2.006  10.045   5.486  0.1774  0.5018  0.0239
  153TMBT    B6 1071   2.076   9.952   5.906  0.2295 -0.1028 -0.1135
  154TMBT     A 1072   9.128  10.239   7.173  0.0038  0.1494  0.0027
  154TMBT    B1 1073   9.056  10.121   6.767  0.0415 -0.1921  0.0942
  154TMBT    B4 1074   9.387  10.212   6.498 -0.0943  0.3203  0.0956
  154TMBT    B2 1075   9.515  10.270   7.357  0.0360  0.0702 -0.0518
  154TMBT    B5 1076   9.858  10.291   7.088  0.1619  0.3357  0.1268
  154TMBT    B3 1077   8.803  10.288   7.448 -0.0821 -0.1013 -0.0537
  154TMBT    B6 1078   8.399  10.259   7.288 -0.0725 -0.0388 -0.0895
  155TMBT     A 1079  12.680  11.669  11.226 -0.1457  0.1927 -0.1427
  155TMBT    B1 1080  12.985  11.579  11.514 -0.3168 -0.2613 -0.0991
  155TMBT    B4 1081  13.034  11.872  11.834  0.0831 -0.3238 -0.1006
  155TMBT    B2 1082  12.606  11.436  10.874 -0.2367  0.2130 -0.1374
  155TMBT    B5 1083  12.342  11.603  10.570 -0.3551  0.0078 -0.1478
  155TMBT    B3 1084  12.376  11.928  11.383 -0.0935  0.0729  0.1587
  155TMBT    B6 1085  11.979  11.796  11.260 -0.0354  0.2272 -0.2009
  156TMBT     A 1086   4.571  13.407   8.451  0.4010  0.1535  0.4887
  156TMBT    B1 1087   4.278  13.103   8.533 -0.0771  0.5105  0.1315
  156TMBT    B4 1088   3.880  13.219   8.665 -0.3067 -0.0334 -0.0724
  156TMBT    B2 1089   4.512   0.192   8.571 -0.2493  0.2283 -0.0555
  156TMBT    B5 1090   4.786   0.512   8.462  0.0515  0.0251  0.0949
  156TMBT    B3 1091   4.957  13.274   8.316  0.1294 -0.0384 -0.1167
  156TMBT    B6 1092   5.282  13.560   8.270  0.1263 -0.0300 -0.0868
  157TMBT     A 1093   1.992   4.493   3.207  0.1636  0.0107 -0.0083
  157TMBT    B1 1094   1.823   4.234   3.505  0.2385 -0.1207 -0.0798
  157TMBT    B4 1095   2.046   3.894   3.661  0.2997 -0.2674 -0.4801
  157TMBT    B2 1096   2.300   4.365   2.937  0.2024  0.0494  0.0175
  157TMBT    B5 1097   2.495   3.980   2.994  0.0210 -0.0003  0.3143
  157TMBT    B3 1098   1.827   4.889   3.192  0.1488 -0.0067 -0.3322
  157TMBT    B6 1099   1.872   5.148   2.844  0.4525  0.1140 -0.2046
  158TMBT     A 1100   4.296  12.669   7.319 -0.0185 -0.2305  0.1439
  158TMBT    B1 1101   4.027  12.915   7.092 -0.0384 -0.2966  0.0952
  158TMBT    B4 1102   3.627  12.995   7.247  0.1192  0.2793  0.2195
  158TMBT    B2 1103   4.668  12.579   7.125  0.0355 -0.0964  0.1846
  158TMBT    B5 1104   5.015  12.540   7.385  0.2587  0.0156 -0.0932
  158TMBT    B3 1105   4.219  12.578   7.731 -0.0611 -0.0791  0.1697
  158TMBT    B6 1106   4.035  12.880   7.985  0.2223  0.0855  0.1812
  159TMBT     A 1107  10.075   3.056   2.075  0.0685  0.0205 -0.1748
  159TMBT    B1 1108   9.934   2.871   1.715 -0.4981 -0.2068  0.1587
  159TMBT    B4 1109   9.640   3.077   1.467 -0.3148  0.2117  0.2854
  159TMBT    B2 1110   9.936   3.446   2.188 -0.0782 -0.1259  0.1559
  159TMBT    B5 1111  10.045   3.629   2.568  0.2505 -0.5075  0.2484
  159TMBT    B3 1112  10.440   2.927   2.260 -0.1144 -0.2374  0.0092
  159TMBT    B6 1113  10.622   3.178   2.567  0.0807 -0.3221 -0.0362
  160TMBT     A 1114   5.041   3.977   9.241 -0.1793  0.2473 -0.1286
  160TMBT    B1 1115   5.178   4.117   9.623  0.0736 -0.0967 -0.0910
  160TMBT    B4 1116   4.952   4.436   9.813 -0.0008 -0.0666 -0.2291
  160TMBT    B2 1117   5.055   3.575   9.090 -0.1009  0.1103  0.2380
  160TMBT    B5 1118   5.291   3.288   9.318  0.0073  0.2608  0.3169
  160TMBT    B3 1119   4.882   4.261   8.961 -0.0725  0.1845 -0.2537
  160TMBT    B6 1120   4.769   4.141   8.558  0.1676 -0.0302 -0.2584
  161TMBT     A 1121   2.599   7.876   0.711  0.1430 -0.0507  0.1048
  161TMBT    B1 1122   2.302   7.749   0.428  0.1541  0.0662  0.0405
  161TMBT    B4 1123   1.891   7.892   0.438  0.1781  0.1262  0.1682
  161TMBT    B2 1124   2.466   8.064   1.073  0.1152 -0.1544  0.1489
  161TMBT    B5 1125   2.767   8.109   1.384  0.1295  0.0890  0.1005
  161TMBT    B3 1126   3.011   7.788   0.629  0.1397 -0.1247  0.1669
  161TMBT    B6 1127   3.098   7.594   0.248  0.0355 -0.0899  0.1252
  162TMBT     A 1128   2.584   8.794   5.223  0.2401  0.4418 -0.3268
  162TMBT    B1 1129   2.165   8.786   5.319  0.3799 -0.2794  0.2690
  162TMBT    B4 1130   2.076   8.878   5.735 -0.2784 -0.1601  0.1070
  162TMBT    B2 1131   2.763   8.721   4.840  0.1708 -0.2089 -0.2406
  162TMBT    B5 1132   2.531   8.540   4.519 -0.2970  0.4212 -0.2668
  162TMBT    B3 1133   2.826   8.910   5.558  0.0627 -0.3600  0.0932
  162TMBT    B6 1134   2.755   8.805   5.974 -0.1847  0.0622  0.1606
  163TMBT     A 1135   8.694  12.938   5.977 -0.0820  0.0145  0.0349
  163TMBT    B1 1136   9.012  12.830   5.709 -0.3060 -0.0817 -0.1944
  163TMBT    B4 1137   9.157  13.149   5.451 -0.0182 -0.1891 -0.1667
  163TMBT    B2 1138   8.452  12.630   6.154  0.0600  0.1707  0.5072
  163TMBT    B5 1139   8.130  12.702   6.438 -0.2986  0.0620  0.1320
  163TMBT    B3 1140   8.575  13.349   5.947  0.1680  0.1120  0.3575
  163TMBT    B6 1141   8.834  13.594   5.696 -0.2342  0.2354  0.0591
  164TMBT     A 1142   8.145   9.071   4.132 -0.4322 -0.1195 -0.1516
  164TMBT    B1 1143   8.152   8.809   4.472 -0.0726  0.4529  0.2926
  164TMBT    B4 1144   7.799   8.758   4.722 -0.1199  0.0787  0.1529
  164TMBT    B2 1145   8.327   8.974   3.756 -0.1944 -0.1104 -0.0402
  164TMBT    B5 1146   8.598   8.633   3.735 -0.1491 -0.0793  0.0391
  164TMBT    B3 1147   7.895   9.418   4.160 -0.0246  0.1760 -0.1258
  164TMBT    B6 1148   7.801   9.674   3.821 -0.1354  0.1965 -0.0800
  165TMBT     A 1149   3.128   4.472   3.256 -0.1884 -0.0207  0.2047
  165TMBT    B1 1150   2.741   4.646   3.190 -0.3485 -0.3732  0.2051
  165TMBT    B4 1151   2.600   4.565   2.785  0.0078  0.2845 -0.0583
  165TMBT    B2 1152   3.366   4.692   3.536  0.2156 -0.0292 -0.1278
  165TMBT    B5 1153   3.241   5.034   3.776  0.3438  0.0422 -0.1620
  165TMBT    B3 1154   3.274   4.113   3.071  0.0298  0.1067  0.1279
  165TMBT    B6 1155   3.703   4.037   3.061 -0.0624 -0.3881 -0.2335
  166TMBT     A 1156   8.795   0.121   3.831  0.1976  0.1247  0.1993
  166TMBT    B1 1157   9.143  13.517   3.720  0.0653  0.0453 -0.0566
  166TMBT    B4 1158   9.425   0.100   3.459  0.6291 -0.2547  0.3074
  166TMBT    B2 1159   8.512  13.523   4.066 -0.0202  0.0106 -0.1666
  166TMBT    B5 1160   8.613  13.226   4.367  0.0562  0.1213 -0.0825
  166TMBT    B3 1161   8.757   0.543   3.762 -0.1707  0.0186 -0.2715
  166TMBT    B6 1162   9.117   0.762   3.650 -0.0705 -0.1623 -0.3064
  167TMBT     A 1163   6.607   9.535   6.376 -0.1681 -0.0607  0.2646
  167TMBT    B1 1164   6.253   9.503   6.136  0.1214  0.0623 -0.1844
  167TMBT    B4 1165   6.064   9.113   6.093 -0.1589  0.1681  0.0743
  167TMBT    B2 1166   6.755   9.925   6.479  0.1404 -0.0887 -0.0612
  167TMBT    B5 1167   6.571  10.251   6.257  0.0400 -0.0875  0.0231
  167TMBT    B3 1168   6.815   9.172   6.473  0.0936  0.0466  0.1095
  167TMBT    B6 1169   7.225   9.171   6.621  0.1231  0.0815  0.0288
  168TMBT     A 1170  10.189   3.090  12.779 -0.1204  0.0836 -0.0113
  168TMBT    B1 1171   9.829   2.867  12.711 -0.2546  0.2547  0.1325
  168TMBT    B4 1172   9.719   2.679  12.334  0.2079  0.4454 -0.1010
  168TMBT    B2 1173  10.248   3.293  13.153  0.1067  0.2507 -0.1363
  168TMBT    B5 1174   9.908   3.409  13.400  0.1577  0.0956  0.0072
  168TMBT    B3 1175  10.517   3.053  12.505 -0.1357 -0.0869 -0.0070
  168TMBT    B6 1176  10.919   3.091  12.668 -0.0944  0.0526 -0.1409
  169TMBT     A 1177   1.549  10.214  13.022  0.0262 -0.0313  0.1622
  169TMBT    B1 1178   1.270   9.887  13.015 -0.1266  0.1014  0.0139
  169TMBT    B4 1179   0.847   9.965  13.080 -0.0855  0.2169  0.1446
  169TMBT    B2 1180   1.406  10.617  12.986  0.0731 -0.0460 -0.2013
  169TMBT    B5 1181   1.665  10.948  12.871  0.0703 -0.0972 -0.3562
  169TMBT    B3 1182   1.972  10.146  13.051  0.0455 -0.0321 -0.1081
  169TMBT    B6 1183   2.158   9.756  13.000 -0.0510 -0.1068  0.1031
  170TMBT     A 1184  12.292   2.130  11.870 -0.0727 -0.2027  0.0535
  170TMBT    B1 1185  12.423   1.750  11.718 -0.0687 -0.2097  0.0742
  170TMBT    B4 1186  12.216   1.610  11.362  0.0968  0.1189 -0.1545
  170TMBT    B2 1187  12.093   2.113  12.250  0.0188  0.0333  0.1127
  170TMBT    B5 1188  11.883   1.741  12.336  0.1309 -0.1124 -0.2356
  170TMBT    B3 1189  12.240   2.469  11.612 -0.0826 -0.1569  0.1157
  170TMBT    B6 1190  12.217   2.864  11.795  0.1508  0.1046 -0.4094
  171TMBT     A 1191  12.524   8.383   0.635 -0.0200  0.0092 -0.3949
  171TMBT    B1 1192  12.257   8.051   0.585 -0.2071  0.0969  0.0015
  171TMBT    B4 1193  11.848   8.055   0.733 -0.2565  0.2181 -0.1377
  171TMBT    B2 1194  12.415   8.798   0.664  0.1877  0.0324  0.1127
  171TMBT    B5 1195  12.003   8.939   0.670  0.1532 -0.0679  0.1179
  171TMBT    B3 1196  12.929   8.289   0.741 -0.1022  0.0229 -0.0633
  171TMBT    B6 1197  13.238   8.581   0.836 -0.2981  0.1489  0.1910
  172TMBT     A 1198  11.697   4.221  10.687 -0.0284  0.1761  0.1311
  172TMBT    B1 1199  11.494   3.844  10.720 -0.0657  0.1818 -0.0297
  172TMBT    B4 1200  11.198   3.808  11.037  0.1116  0.2479  0.1437
  172TMBT    B2 1201  11.845   4.338  10.301 -0.0999  0.2158  0.1155
  172TMBT    B5 1202  11.623   4.263   9.934 -0.0175  0.0137  0.1063
  172TMBT    B3 1203  11.646   4.544  10.965 -0.3315  0.2155  0.0327
  172TMBT    B6 1204  11.504   4.457  11.368 -0.0500  0.0609  0.1006
  173TMBT     A 1205  10.182  12.211   0.414  0.1345 -0.1506 -0.0342
  173TMBT    B1 1206   9.943  12.565   0.457  0.1544 -0.1344 -0.0566
  173TMBT    B4 1207   9.552  12.563   0.266  0.1773  0.3053 -0.1149
  173TMBT    B2 1208  10.606  12.279   0.426  0.0528  0.3949 -0.0996
  173TMBT    B5 1209  10.774  12.667   0.532 -0.1591  0.4232  0.1367
  173TMBT    B3 1210  10.002  11.830   0.332 -0.0168 -0.1510  0.2938
  173TMBT    B6 1211  10.260  11.499   0.215  0.0346  0.1100 -0.3513
  174TMBT     A 1212   4.743   0.229  11.430 -0.0491 -0.2450 -0.2325
  174TMBT    B1 1213   5.047  13.551  11.393  0.0858 -0.1454  0.0463
  174TMBT    B4 1214   5.463   0.050  11.342 -0.0251  0.0514 -0.4163
  174TMBT    B2 1215   4.747   0.594  11.204 -0.1199 -0.2326 -0.2136
  174TMBT    B5 1216   4.454   0.908  11.278 -0.0188 -0.1935  0.0264
  174TMBT    B3 1217   4.378   0.097  11.613 -0.1342 -0.0499 -0.2604
  174TMBT    B6 1218   4.083   0.417  11.601 -0.2180 -0.1123  0.0885
  175TMBT     A 1219   1.267   2.725   6.410 -0.0758 -0.0324 -0.2006
  175TMBT    B1 1220   1.224   2.305   6.483 -0.0953 -0.0044 -0.0491
  175TMBT    B4 1221   1.527   2.085   6.706  0.1281  0.2200 -0.1300
  175TMBT    B2 1222   1.443   2.984   6.704  0.0554 -0.0558 -0.2582
  175TMBT    B5 1223   1.483   3.407   6.609  0.4633  0.0448  0.3330
  175TMBT    B3 1224   1.058   2.888   6.071 -0.0103  0.1749 -0.1424
  175TMBT    B6 1225   1.033   3.314   5.986 -0.1324  0.1535 -0.2147
  176TMBT     A 1226   0.051   7.088   5.827 -0.1609 -0.0074 -0.0471
  176TMBT    B1 1227  13.356   7.358   5.724 -0.0163  0.2207  0.1009
  176TMBT    B4 1228  12.952   7.197   5.708  0.0796 -0.0225  0.0964
  176TMBT    B2 1229   0.444   7.245   5.895 -0.0916 -0.1610 -0.0897
  176TMBT    B5 1230   0.518   7.600   5.654  0.1780 -0.2082 -0.0791
  176TMBT    B3 1231  13.579   6.673   5.882  0.3950 -0.1018  0.2321
  176TMBT    B6 1232   0.279   6.380   5.874  0.1297 -0.3881 -0.1815
  177TMBT     A 1233   7.767   8.477   7.954 -0.0870 -0.0844  0.1337
  177TMBT    B1 1234   7.604   8.689   8.289 -0.1244 -0.1585  0.1624
  177TMBT    B4 1235   7.174   8.677   8.360 -0.1744  0.0096 -0.1024
  177TMBT    B2 1236   8.195   8.468   7.919 -0.0933 -0.0577  0.0499
  177TMBT    B5 1237   8.443   8.747   8.144 -0.2053  0.0021  0.0995
  177TMBT    B3 1238   7.514   8.251   7.691 -0.0230  0.2267 -0.1995
  177TMBT    B6 1239   7.099   8.205   7.816  0.0661  0.1344  0.0661
  178TMBT     A 1240   5.703   6.501   7.566  0.0488  0.0092  0.0334
  178TMBT    B1 1241   5.993   6.798   7.457  0.1458 -0.1862 -0.2473
  178TMBT    B4 1242   6.243   6.980   7.765 -0.2372 -0.0236 -0.0295
  178TMBT    B2 1243   5.542   6.230   7.275  0.2252  0.1552 -0.2025
  178TMBT    B5 1244   5.720   6.176   6.881 -0.1364 -0.1711 -0.3251
  178TMBT    B3 1245   5.578   6.448   7.973  0.0064 -0.1029  0.0059
  178TMBT    B6 1246   5.192   6.245   7.984  0.0572 -0.1923  0.1514
  179TMBT     A 1247   1.649   2.058   7.867 -0.1896  0.4252 -0.0481
  179TMBT    B1 1248   1.922   2.081   7.537 -0.0698  0.1545  0.0311
  179TMBT    B4 1249   2.352   2.017   7.560 -0.0392  0.3376 -0.0263
  179TMBT    B2 1250   1.804   2.075   8.267  0.3050  0.1098 -0.2226
  179TMBT    B5 1251   2.175   2.261   8.400 -0.0017  0.3624  0.2958
  179TMBT    B3 1252   1.231   1.976   7.811 -0.1247  0.0253  0.0439
  179TMBT    B6 1253   1.021   2.158   7.476  0.1892 -0.1251 -0.2383
  180TMBT     A 1254   2.447   9.380  13.615  0.0190 -0.3139 -0.0920
  180TMBT    B1 1255   2.035   9.451   0.088  0.0883  0.1243 -0.1062
  180TMBT    B4 1256   1.809   9.740  13.475 -0.0874 -0.0366 -0.1368
  180TMBT    B2 1257   2.634   9.655  13.343 -0.3185 -0.1927 -0.2046
  180TMBT    B5 1258   2.450  10.026  13.207 -0.0035  0.0688  0.0729
  180TMBT    B3 1259   2.642   9.064   0.207  0.0109 -0.2352  0.0323
  180TMBT    B6 1260   2.573   9.014   0.634 -0.0798 -0.0903  0.0347
  181TMBT     A 1261   9.723   5.122   2.708 -0.0492 -0.0663  0.2441
  181TMBT    B1 1262   9.614   5.496   2.529  0.0344 -0.2293 -0.1526
  181TMBT    B4 1263   9.923   5.698   2.298  0.1707 -0.0331  0.1966
  181TMBT    B2 1264   9.475   4.772   2.716  0.1330 -0.2069 -0.1420
  181TMBT    B5 1265   9.570   4.431   2.971  0.2226  0.0341  0.1491
  181TMBT    B3 1266  10.133   5.049   2.813  0.0362  0.1567  0.0693
  181TMBT    B6 1267  10.421   5.375   2.796  0.1966  0.0025 -0.2074
  182TMBT     A 1268   9.287  13.173   7.135  0.0085 -0.1730  0.0586
  182TMBT    B1 1269   8.977  13.063   6.858  0.0001  0.0809 -0.0343
  182TMBT    B4 1270   8.579  13.206   6.961 -0.0122  0.0212  0.0012
  182TMBT    B2 1271   9.678  13.006   7.080  0.1696  0.2463 -0.0878
  182TMBT    B5 1272   9.762  12.660   6.829 -0.1325  0.0523  0.0760
  182TMBT    B3 1273   9.201  13.407   7.485 -0.0799 -0.1678  0.0335
  182TMBT    B6 1274   9.514  13.417   7.788 -0.0523 -0.6374  0.0239
  183TMBT     A 1275   8.833  10.486   2.330 -0.0494  0.1197  0.3019
  183TMBT    B1 1276   8.717  10.107   2.165 -0.0721  0.1806  0.1767
  183TMBT    B4 1277   9.027   9.804   2.202 -0.2893 -0.0940 -0.2157
  183TMBT    B2 1278   8.548  10.803   2.284  0.0836  0.2009  0.0264
  183TMBT    B5 1279   8.661  11.200   2.425 -0.1523  0.2801 -0.0045
  183TMBT    B3 1280   9.192  10.562   2.553  0.0597 -0.1782  0.2296
  183TMBT    B6 1281   9.551  10.353   2.421 -0.0166  0.0654 -0.3795
  184TMBT     A 1282  12.358   8.252   3.086  0.2104  0.3585 -0.0465
  184TMBT    B1 1283  12.370   8.531   2.759  0.5311  0.2644 -0.1165
  184TMBT    B4 1284  12.152   8.903   2.818 -0.0257 -0.1076  0.2182
  184TMBT    B2 1285  12.131   8.407   3.416 -0.0207  0.0198 -0.0435
  184TMBT    B5 1286  11.980   8.815   3.391  0.1788  0.0805 -0.2777
  184TMBT    B3 1287  12.470   7.838   3.088  0.0077  0.3027 -0.1236
  184TMBT    B6 1288  12.691   7.668   2.753  0.2364 -0.0053  0.1800
  185TMBT     A 1289   9.634  12.179   3.191 -0.2453 -0.2819  0.1630
  185TMBT    B1 1290   9.800  12.315   2.819 -0.2024  0.0489  0.3016
  185TMBT    B4 1291   9.936  12.729   2.840 -0.2362  0.0812 -0.0906
  185TMBT    B2 1292   9.711  11.780   3.330 -0.2034 -0.2407  0.2588
  185TMBT    B5 1293   9.693  11.461   3.034 -0.0395  0.0295 -0.0463
  185TMBT    B3 1294   9.390  12.409   3.459  0.0017  0.1408  0.0302
  185TMBT    B6 1295   9.368  12.275   3.873 -0.2889  0.3127  0.0714
  186TMBT     A 1296   2.776   1.800   3.343 -0.0306  0.0705  0.0820
  186TMBT    B1 1297   2.557   2.117   3.154 -0.1541  0.0180  0.1368
  186TMBT    B4 1298   2.481   2.495   3.357  0.2894  0.0502  0.2471
  186TMBT    B2 1299   2.998   1.502   3.128 -0.0663  0.0761  0.0372
  186TMBT    B5 1300   2.918   1.471   2.701 -0.2447 -0.1081  0.0830
  186TMBT    B3 1301   2.803   1.837   3.769  0.2788  0.2683  0.0468
  186TMBT    B6 1302   3.026   1.559   4.019  0.2872  0.2880  0.0613
  187TMBT     A 1303   7.569   0.353   7.507  0.1031  0.1378 -0.1350
  187TMBT    B1 1304   7.853   0.666   7.578 -0.1959  0.3984 -0.0790
  187TMBT    B4 1305   7.705   1.068   7.663  0.1235  0.4663  0.1659
  187TMBT    B2 1306   7.739  13.584   7.464 -0.0272  0.0281  0.3194
  187TMBT    B5 1307   7.487  13.251   7.587 -0.1095  0.0394  0.1822
  187TMBT    B3 1308   7.142   0.399   7.500  0.0826 -0.0213  0.0345
  187TMBT    B6 1309   7.010   0.805   7.587 -0.0930 -0.1363  0.3166
  188TMBT     A 1310  13.521  13.312   9.819 -0.2080  0.0833 -0.1854
  188TMBT    B1 1311  13.569   0.115   9.787 -0.1251  0.0946  0.0848
  188TMBT    B4 1312  13.241   0.397   9.836 -0.1683  0.0307  0.1646
  188TMBT    B2 1313  13.497  13.095   9.449 -0.0196 -0.0935 -0.0953
  188TMBT    B5 1314  13.334  13.316   9.110 -0.1314  0.0138  0.0275
  188TMBT    B3 1315   0.000  13.088  10.170  0.1705  0.1920 -0.2237
  188TMBT    B6 1316  13.612  12.654  10.134  0.1215  0.1721  0.0219
  189TMBT     A 1317   5.529  12.360   4.649 -0.0341  0.0056 -0.2034
  189TMBT    B1 1318   5.172  12.487   4.447 -0.2218 -0.3493 -0.0979
  189TMBT    B4 1319   4.851  12.653   4.690 -0.0561 -0.2365  0.0446
  189TMBT    B2 1320   5.853  12.183   4.430 -0.0321 -0.0619 -0.1460
  189TMBT    B5 1321   5.912  12.262   4.006  0.3100 -0.0705 -0.1020
  189TMBT    B3 1322   5.541  12.346   5.078  0.0107  0.0668 -0.2025
  189TMBT    B6 1323   5.821  12.062   5.253 -0.0552  0.0265 -0.1623
  190TMBT     A 1324   3.310   2.106   0.712  0.0883 -0.0505 -0.1351
  190TMBT    B1 1325   2.936   2.233   0.543  0.1501  0.3343  0.0126
  190TMBT    B4 1326   2.825   2.138   0.133  0.4471 -0.1036  0.0300
  190TMBT    B2 1327   3.478   1.769   0.506 -0.1266 -0.1779 -0.1039
  190TMBT    B5 1328   3.912   1.737   0.481 -0.0739  0.4450 -0.0642
  190TMBT    B3 1329   3.454   2.268   1.082 -0.3722 -0.1093  0.0738
  190TMBT    B6 1330   3.377   2.682   1.194 -0.0486 -0.0169 -0.0400
  191TMBT     A 1331  10.634   1.639   7.840  0.3623  0.0135  0.6020
  191TMBT    B1 1332  10.837   1.261   7.815  0.2401 -0.0161 -0.0128
  191TMBT    B4 1333  11.180   1.194   7.555  0.0310  0.0726 -0.3148
  191TMBT    B2 1334  10.787   1.993   7.654 -0.2284 -0.0748 -0.0759
  191TMBT    B5 1335  10.506   2.318   7.580  0.0602  0.1933 -0.0069
  191TMBT    B3 1336  10.253   1.643   8.040  0.0210 -0.2090 -0.0302
  191TMBT    B6 1337  10.122   1.272   8.225 -0.2740 -0.0788  0.0246
  192TMBT     A 1338   9.803  12.552   4.071 -0.3880 -0.0881 -0.0176
  192TMBT    B1 1339   9.813  12.798   3.719  0.1212  0.2690  0.2418
  192TMBT    B4 1340   9.493  13.089   3.662 -0.1877 -0.1500 -0.1941
  192TMBT    B2 1341   9.455  12.579   4.322 -0.2887  0.1279  0.0978
  192TMBT    B5 1342   9.489  12.398   4.716  0.5338  0.1157  0.0309
  192TMBT    B3 1343  10.125  12.283   4.160 -0.1115  0.2034 -0.1294
  192TMBT    B6 1344  10.371  12.099   3.851 -0.0106  0.2169 -0.0577
  193TMBT     A 1345   3.409   2.836   7.519  0.1185 -0.1312 -0.1424
  193TMBT    B1 1346   3.654   2.591   7.774 -0.0228 -0.0443  0.0786
  193TMBT    B4 1347   3.484   2.213   7.906 -0.2739  0.1691  0.3735
  193TMBT    B2 1348   3.454   3.262   7.544 -0.1171 -0.1071 -0.1226
  193TMBT    B5 1349   3.781   3.372   7.810 -0.3491 -0.2654  0.2329
  193TMBT    B3 1350   3.053   2.707   7.317 -0.0788  0.2210 -0.0249
  193TMBT    B6 1351   3.034   2.288   7.200  0.4774  0.2315 -0.1703
  194TMBT     A 1352  11.249   5.813   2.868 -0.0021  0.1724 -0.1505
  194TMBT    B1 1353  11.610   6.043   2.825  0.2722 -0.2170  0.0419
  194TMBT    B4 1354  11.982   5.855   2.698  0.2218 -0.0981 -0.2865
  194TMBT    B2 1355  10.891   5.975   3.041  0.0250 -0.1115  0.1763
  194TMBT    B5 1356  10.907   6.383   3.192  0.1223 -0.0864  0.0985
  194TMBT    B3 1357  11.218   5.495   2.581  0.0216  0.1382 -0.1153
  194TMBT    B6 1358  10.847   5.277   2.511  0.0617  0.1064 -0.2294
  195TMBT     A 1359   6.608  10.399   9.728 -0.0391  0.1362  0.1196
  195TMBT    B1 1360   6.286  10.668   9.818 -0.0442  0.0929  0.2323
  195TMBT    B4 1361   6.319  11.044   9.601 -0.4502  0.2745  0.4781
  195TMBT    B2 1362   6.621  10.006   9.900 -0.0221  0.1302  0.1041
  195TMBT    B5 1363   6.254   9.837  10.063  0.1924 -0.2329  0.2160
  195TMBT    B3 1364   6.968  10.529   9.534  0.0515 -0.2282  0.0406
  195TMBT    B6 1365   7.283  10.241   9.448  0.3182  0.1081 -0.1200
  196TMBT     A 1366   5.140   8.670   7.169  0.1450  0.1126 -0.0273
  196TMBT    B1 1367   5.565   8.610   7.148  0.1252 -0.1288  0.2333
  196TMBT    B4 1368   5.701   8.450   6.767 -0.3546  0.0258 -0.0075
  196TMBT    B2 1369   4.931   8.869   7.487 -0.2541 -0.1786 -0.1043
  196TMBT    B5 1370   4.530   9.014   7.399 -0.0724  0.1921 -0.3320
  196TMBT    B3 1371   4.882   8.548   6.848  0.1412  0.2925 -0.0934
  196TMBT    B6 1372   4.521   8.788   6.811  0.0860  0.1722 -0.3513
  197TMBT     A 1373   2.706   7.777   4.974 -0.0378  0.2556 -0.2607
  197TMBT    B1 1374   3.077   7.704   5.177 -0.1840  0.1667 -0.0236
  197TMBT    B4 1375   3.223   7.925   5.523  0.0832 -0.1727  0.0834
  197TMBT    B2 1376   2.507   8.143   5.078 -0.2952 -0.0567  0.3696
  197TMBT    B5 1377   2.763   8.448   5.255 -0.0927 -0.0932  0.1416
  197TMBT    B3 1378   2.591   7.520   4.650 -0.1159  0.2076 -0.1952
  197TMBT    B6 1379   2.852   7.177   4.590 -0.4020 -0.1465  0.5276
  198TMBT     A 1380  13.285   2.495   2.336  0.0944  0.0350  0.0279
  198TMBT    B1 1381  13.536   2.842   2.353 -0.0451  0.1312  0.1390
  198TMBT    B4 1382  13.542   3.072   2.723  0.0120  0.2766  0.0485
  198TMBT    B2 1383  13.013   2.414   2.658  0.1732 -0.2307  0.0286
  198TMBT    B5 1384  12.733   2.080   2.645 -0.0872 -0.0058 -0.1837
  198TMBT    B3 1385  13.248   2.283   1.964 -0.0854 -0.0401  0.0878
  198TMBT    B6 1386  13.007   1.921   1.960 -0.5962  0.2939  0.1816
  199TMBT     A 1387   1.751   1.566   0.113  0.1217 -0.0246 -0.0289
  199TMBT    B1 1388   1.984   1.206   0.125 -0.0627 -0.1436  0.0076
  199TMBT    B4 1389   1.853   0.875   0.376 -0.3871 -0.0832 -0.0797
  199TMBT    B2 1390   1.447   1.644   0.406  0.1069  0.0349 -0.0602
  199TMBT    B5 1391   1.151   1.947   0.303  0.1316  0.0594 -0.0596
  199TMBT    B3 1392   1.789   1.853  13.419  0.2323 -0.2060 -0.1807
  199TMBT    B6 1393   1.501   2.172  13.349  0.4055  0.0019  0.0471
  200TMBT     A 1394   3.344   9.375  11.931  0.2882 -0.0234 -0.1574
  200TMBT    B1 1395   3.744   9.521  11.980  0.2487  0.0077  0.0812
  200TMBT    B4 1396   3.863   9.821  11.687 -0.0547  0.1380  0.0897
  200TMBT    B2 1397   3.249   9.043  12.186  0.2302 -0.1899 -0.3940
  200TMBT    B5 1398   3.513   8.891  12.498  0.2164  0.2637 -0.1574
  200TMBT    B3 1399   3.091   9.586  11.655 -0.0750  0.1500  0.3007
  200TMBT    B6 1400   2.685   9.697  11.766 -0.1830 -0.0604  0.1191
  201TMBT     A 1401   3.029   1.007  10.936 -0.1159 -0.0706  0.1092
  201TMBT    B1 1402   2.737   0.991  11.250 -0.2368 -0.1180 -0.0049
  201TMBT    B4 1403   2.540   1.358  11.375  0.1302  0.1712 -0.2656
  201TMBT    B2 1404   3.308   0.693  10.847 -0.0548  0.0026  0.0416
  201TMBT    B5 1405   3.239   0.299  11.021 -0.1242 -0.1364 -0.2969
  201TMBT    B3 1406   2.985   1.309  10.634  0.0777  0.0409  0.1922
  201TMBT    B6 1407   2.706   1.638  10.691  0.0683  0.0873 -0.1117
  202TMBT     A 1408   1.413   1.228   7.780  0.2101  0.1706  0.0435
  202TMBT    B1 1409   1.197   1.551   7.597 -0.0082 -0.1514 -0.2732
  202TMBT    B4 1410   0.763   1.509   7.602  0.0160 -0.4465 -0.4829
  202TMBT    B2 1411   1.838   1.282   7.817  0.1740  0.1098  0.5940
  202TMBT    B5 1412   1.981   1.684   7.905 -0.0187  0.2820  0.1376
  202TMBT    B3 1413   1.225   0.859   7.891  0.0652  0.0883 -0.4641
  202TMBT    B6 1414   1.465   0.498   7.934 -0.0572  0.0789  0.1915
  203TMBT     A 1415   4.930   0.842   0.348  0.1385 -0.1975  0.0772
  203TMBT    B1 1416   4.717   1.038   0.031  0.3165  0.0819  0.1293
  203TMBT    B4 1417   4.601   1.452   0.106  0.2397  0.0826  0.0075
  203TMBT    B2 1418   4.971   0.415   0.342  0.3327 -0.1762 -0.2234
  203TMBT    B5 1419   5.149   0.230   0.694  0.2647 -0.0543 -0.1251
  203TMBT    B3 1420   5.111   1.079   0.656  0.1017 -0.1672  0.0755
  203TMBT    B6 1421   5.084   1.513   0.678  0.1206 -0.1672  0.1002
  204TMBT     A 1422  10.181  11.955  11.223  0.0146 -0.1035  0.0986
  204TMBT    B1 1423  10.359  11.569  11.284 -0.0431 -0.1393  0.0385
  204TMBT    B4 1424  10.082  11.250  11.392 -0.2457 -0.0459 -0.1999
  204TMBT    B2 1425  10.415  12.315  11.229  0.1380 -0.1799 -0.0813
  204TMBT    B5 1426  10.838  12.293  11.331  0.1363  0.0648 -0.0169
  204TMBT    B3 1427   9.753  11.987  11.221  0.0248  0.0325 -0.3082
  204TMBT    B6 1428   9.603  12.339  11.013  0.0538 -0.0122 -0.4050
  205TMBT     A 1429  13.345   5.941   4.029 -0.2893 -0.3623 -0.2068
  205TMBT    B1 1430  13.551   5.573   4.107  0.0067 -0.1926 -0.1810
  205TMBT    B4 1431  13.364   5.273   4.361  0.2772 -0.2411 -0.0376
  205TMBT    B2 1432  13.545   6.186   3.739 -0.0671  0.1980  0.4062
  205TMBT    B5 1433   0.300   6.070   3.556 -0.3213  0.0152 -0.0092
  205TMBT    B3 1434  12.962   6.046   4.192 -0.1637 -0.1017 -0.0770
  205TMBT    B6 1435  12.809   5.810   4.525 -0.0051  0.0856  0.1302
  206TMBT     A 1436   1.008   7.727   5.692  0.1989 -0.1094 -0.0020
  206TMBT    B1 1437   1.018   7.331   5.526  0.1649  0.0225 -0.3227
  206TMBT    B4 1438   1.349   7.212   5.269  0.3212 -0.0743 -0.0789
  206TMBT    B2 1439   0.672   7.845   5.931  0.3246  0.0734  0.0855
  206TMBT    B5 1440   0.641   8.211   6.164  0.1819  0.0270  0.1397
  206TMBT    B3 1441   1.371   7.956   5.689  0.0285  0.1627 -0.0072
  206TMBT    B6 1442   1.379   8.357   5.857 -0.1015  0.1949 -0.0773
  207TMBT     A 1443   4.505  12.234   9.827 -0.1355  0.0839  0.0750
  207TMBT    B1 1444   4.347  11.907   9.598  0.1905 -0.1209  0.1401
  207TMBT    B4 1445   4.636  11.644   9.405  0.3185  0.0142  0.1466
  207TMBT    B2 1446   4.905  12.389   9.828 -0.1695  0.1793 -0.3079
  207TMBT    B5 1447   5.196  12.140   9.621  0.2621  0.1439  0.3260
  207TMBT    B3 1448   4.238  12.505  10.028  0.0651  0.1607  0.2404
  207TMBT    B6 1449   3.963  12.366  10.336 -0.0646 -0.0685  0.0232
  208TMBT     A 1450  10.588  13.596   0.471  0.1870  0.0094  0.1150
  208TMBT    B1 1451  10.608   0.219   0.120 -0.0988  0.2739  0.2813
  208TMBT    B4 1452  10.713   0.052  13.354 -0.2117  0.0844  0.3315
  208TMBT    B2 1453  10.621   0.166   0.854  0.0094 -0.1230  0.1978
  208TMBT    B5 1454  10.432   0.559   0.858  0.0244 -0.1080 -0.2537
  208TMBT    B3 1455  10.548  13.170   0.434  0.1015  0.0461 -0.2315
  208TMBT    B6 1456  10.471  12.937   0.794 -0.0900  0.0586 -0.2640
  209TMBT     A 1457   9.129  10.894  10.917 -0.0683  0.1480 -0.2114
  209TMBT    B1 1458   9.552  10.959  10.943 -0.0629  0.0480 -0.0439
  209TMBT    B4 1459   9.818  10.729  11.201 -0.3679 -0.0431  0.1922
  209TMBT    B2 1460   8.903  10.574  11.093  0.3367  0.0759  0.1863
  209TMBT    B5 1461   9.071  10.284  11.372 -0.3582 -0.1420  0.3890
  209TMBT    B3 1462   8.898  11.140  10.651 -0.2348  0.1389 -0.0761
  209TMBT    B6 1463   8.464  11.115  10.654 -0.2081 -0.3641 -0.0465
  210TMBT     A 1464   3.046   0.344  11.815  0.0916 -0.0302 -0.2436
  210TMBT    B1 1465   3.472   0.289  11.820  0.0707 -0.1866 -0.1074
  210TMBT    B4 1466   3.641  13.511  11.803  0.5047 -0.0183  0.1684
  210TMBT    B2 1467   2.874   0.729  11.738 -0.0663 -0.1490 -0.4936
  210TMBT    B5 1468   3.118   1.084  11.670  0.1453 -0.1752  0.0956
  210TMBT    B3 1469   2.774   0.019  11.885 -0.2006  0.2497 -0.0704
  210TMBT    B6 1470   2.936  13.238  11.873 -0.0371  0.3217 -0.3080
  211TMBT     A 1471   8.795  11.984  13.270 -0.0146 -0.3895  0.1064
  211TMBT    B1 1472   8.807  11.790  12.887  0.0615  0.0949 -0.1416
  211TMBT    B4 1473   8.515  11.896  12.581 -0.2896 -0.3491  0.0329
  211TMBT    B2 1474   8.407  12.102  13.410  0.1884  0.4462 -0.0055
  211TMBT    B5 1475   8.108  12.231  13.121 -0.3390 -0.3636  0.1591
  211TMBT    B3 1476   9.103  11.997  13.569  0.1321  0.0727 -0.0596
  211TMBT    B6 1477   9.470  11.765  13.528 -0.1408 -0.3508 -0.1411
  212TMBT     A 1478   8.026   8.076   0.377 -0.0267  0.1511  0.0034
  212TMBT    B1 1479   7.801   8.424   0.492 -0.1205  0.0505  0.1263
  212TMBT    B4 1480   7.923   8.686   0.817  0.1750 -0.1196  0.1555
  212TMBT    B2 1481   7.915   7.891   0.006  0.0189 -0.0392  0.0838
  212TMBT    B5 1482   7.730   8.112  13.301 -0.3500  0.1426  0.4093
  212TMBT    B3 1483   8.335   7.929   0.636 -0.1272 -0.0888 -0.0117
  212TMBT    B6 1484   8.578   7.586   0.520 -0.2328 -0.2134  0.1337
  213TMBT     A 1485  11.716   3.711   2.827  0.0610 -0.0023  0.1060
  213TMBT    B1 1486  11.732   3.430   3.152  0.2159 -0.0413  0.0656
  213TMBT    B4 1487  12.106   3.220   3.223  0.1351 -0.1798  0.0837
  213TMBT    B2 1488  11.336   3.853   2.689  0.0772 -0.0983 -0.0386
  213TMBT    B5 1489  11.336   4.167   2.387  0.0889  0.1241  0.1915
  213TMBT    B3 1490  12.071   3.808   2.606 -0.0185 -0.0404 -0.0393
  213TMBT    B6 1491  12.023   4.032   2.235  0.1536  0.4063  0.2043
  214TMBT     A 1492   3.644   2.605   8.959  0.2374 -0.0165  0.0917
  214TMBT    B1 1493   3.849   2.934   8.774  0.1329 -0.1067 -0.1865
  214TMBT    B4 1494   3.686   3.106   8.409 -0.1797 -0.3337 -0.1564
  214TMBT    B2 1495   3.856   2.320   9.201  0.1025 -0.3664 -0.1966
  214TMBT    B5 1496   4.244   2.446   9.354 -0.0507  0.2466 -0.2969
  214TMBT    B3 1497   3.216   2.600   8.933  0.2338 -0.0579  0.1575
  214TMBT    B6 1498   3.023   2.278   9.154  0.2208  0.0023  0.2338
  215TMBT     A 1499   6.385   1.811  12.798 -0.0744  0.3488 -0.2396
  215TMBT    B1 1500   6.465   1.572  13.146 -0.1062  0.0011 -0.4692
  215TMBT    B4 1501   6.700   1.207  13.112  0.2996  0.2062  0.0849
  215TMBT    B2 1502   6.088   2.119  12.838 -0.2449  0.1171  0.3328
  215TMBT    B5 1503   5.892   2.223  12.463  0.0239 -0.1910  0.1037
  215TMBT    B3 1504   6.535   1.721  12.406 -0.0350 -0.3147 -0.0775
  215TMBT    B6 1505   6.356   1.943  12.077  0.1056 -0.0294  0.0377
  216TMBT     A 1506   3.383   4.950  13.351  0.0787  0.2870 -0.0062
  216TMBT    B1 1507   3.168   4.719  13.060  0.1923 -0.2306  0.3130
  216TMBT    B4 1508   3.402   4.480  12.782 -0.0326 -0.0227 -0.0592
  216TMBT    B2 1509   3.759   4.810  13.504 -0.0050  0.1537  0.0785
  216TMBT    B5 1510   4.030   4.606  13.231 -0.0807  0.1560  0.0012
  216TMBT    B3 1511   3.182   5.241  13.595  0.0295  0.2472  0.0004
  216TMBT    B6 1512   2.804   5.423  13.481 -0.0573 -0.0125 -0.1303
  217TMBT     A 1513   3.463   1.520   9.953  0.1261  0.0514  0.0962
  217TMBT    B1 1514   3.192   1.291  10.196  0.1989  0.0452  0.1722
  217TMBT    B4 1515   3.197   0.870  10.085 -0.0645  0.1335 -0.1868
  217TMBT    B2 1516   3.754   1.321   9.708  0.0503 -0.2491  0.2463
  217TMBT    B5 1517   3.798   0.888   9.714 -0.0228 -0.2624 -0.0798
  217TMBT    B3 1518   3.429   1.947   9.961 -0.2127  0.0274  0.0022
  217TMBT    B6 1519   3.186   2.142  10.266 -0.3165 -0.0262 -0.0456
  218TMBT     A 1520   4.704   2.842   7.926 -0.1252  0.1832  0.0925
  218TMBT    B1 1521   4.519   2.454   7.925  0.1242  0.0637  0.0113
  218TMBT    B4 1522   4.439   2.303   8.326 -0.1809 -0.0526 -0.0922
  218TMBT    B2 1523   4.704   3.086   8.279  0.0267  0.2896  0.0194
  218TMBT    B5 1524   4.413   2.997   8.591 -0.0505 -0.1239 -0.1668
  218TMBT    B3 1525   4.931   2.993   7.594  0.1289 -0.1974  0.0908
  218TMBT    B6 1526   5.001   2.737   7.249  0.0186 -0.1078  0.0015
  219TMBT     A 1527   4.716   5.068  12.171 -0.2039  0.3159 -0.1047
  219TMBT    B1 1528   5.053   4.914  11.955  0.0732  0.0146  0.5295
  219TMBT    B4 1529   5.141   4.489  11.994 -0.1932 -0.0754  0.1839
  219TMBT    B2 1530   4.502   4.838  12.464  0.1844 -0.0193 -0.0791
  219TMBT    B5 1531   4.553   4.410  12.401 -0.2324 -0.1071  0.1560
  219TMBT    B3 1532   4.581   5.475  12.158 -0.2264  0.3178  0.1581
  219TMBT    B6 1533   4.421   5.609  11.775  0.0604 -0.0966 -0.1113
  220TMBT     A 1534  10.384  10.713   9.826 -0.0683  0.2325  0.0584
  220TMBT    B1 1535  10.405  10.495   9.457  0.1143  0.1858  0.0962
  220TMBT    B4 1536  10.804  10.503   9.283  0.0266 -0.1083 -0.1235
  220TMBT    B2 1537   9.987  10.723   9.991 -0.0412 -0.0315  0.1419
  220TMBT    B5 1538   9.914  10.792  10.415 -0.0275 -0.0890  0.1536
  220TMBT    B3 1539  10.677  10.941  10.041  0.0505  0.0619  0.0785
  220TMBT    B6 1540  10.972  11.160   9.807  0.5041 -0.3306  0.2752
  221TMBT     A 1541  11.546   0.350   7.409 -0.0780 -0.1013  0.1651
  221TMBT    B1 1542  11.453   0.739   7.567  0.0785  0.0476 -0.1049
  221TMBT    B4 1543  11.679   0.845   7.924  0.2688 -0.4843 -0.0618
  221TMBT    B2 1544  11.940   0.203   7.491 -0.0480  0.0069  0.2160
  221TMBT    B5 1545  12.008  13.399   7.436  0.0034  0.0493 -0.0579
  221TMBT    B3 1546  11.345   0.186   7.068  0.1222 -0.1892  0.0892
  221TMBT    B6 1547  11.451  13.449   6.846  0.0765 -0.2447  0.1571
  222TMBT     A 1548   7.531   9.237   3.954 -0.2487  0.0466  0.0775
  222TMBT    B1 1549   7.874   9.082   3.747 -0.0968 -0.0705  0.4126
  222TMBT    B4 1550   8.105   9.355   3.499 -0.2660 -0.1519  0.1631
  222TMBT    B2 1551   7.298   8.931   4.145 -0.0221 -0.0164  0.2559
  222TMBT    B5 1552   6.902   9.066   4.267 -0.0240  0.0366  0.1918
  222TMBT    B3 1553   7.395   9.639   3.894  0.0374  0.1615  0.1887
  222TMBT    B6 1554   6.981   9.735   3.990 -0.0312 -0.2821  0.3455
  223TMBT     A 1555   2.013   3.455   2.881  0.2095  0.3172 -0.0254
  223TMBT    B1 1556   2.124   3.063   3.018  0.0225  0.2580 -0.0421
  223TMBT    B4 1557   2.439   3.055   3.318  0.0529  0.0494 -0.0790
  223TMBT    B2 1558   1.797   3.483   2.511 -0.0908 -0.2647  0.0988
  223TMBT    B5 1559   1.681   3.889   2.405  0.1222 -0.2410 -0.0473
  223TMBT    B3 1560   2.025   3.777   3.165 -0.1056 -0.0419  0.4041
  223TMBT    B6 1561   1.811   4.135   3.040  0.0408 -0.2103 -0.3567
  224TMBT     A 1562  13.329   4.776   0.282 -0.0721 -0.0795 -0.1983
  224TMBT    B1 1563  13.423   5.180   0.393 -0.3570 -0.1002  0.1247
  224TMBT    B4 1564  13.165   5.398   0.669 -0.1466  0.2844  0.0208
  224TMBT    B2 1565  13.614   4.559   0.045 -0.0235 -0.0790 -0.1408
  224TMBT    B5 1566   0.342   4.785  13.543  0.1095 -0.0739  0.2366
  224TMBT    B3 1567  12.940   4.615   0.365 -0.2206  0.1817 -0.3816
  224TMBT    B6 1568  12.801   4.229   0.219  0.0058 -0.1397  0.2323
  225TMBT     A 1569   0.216   0.765   4.097 -0.0929 -0.0058  0.0567
  225TMBT    B1 1570  13.579   0.686   3.764 -0.1774  0.0690  0.1046
  225TMBT    B4 1571  13.584   0.299   3.564 -0.0645  0.1757 -0.1006
  225TMBT    B2 1572   0.491   0.449   4.190 -0.0615 -0.0685 -0.2437
  225TMBT    B5 1573   0.494   0.083   3.954  0.0591 -0.1722 -0.0827
  225TMBT    B3 1574   0.256   1.163   4.252  0.0031  0.0340 -0.0693
  225TMBT    B6 1575  13.527   1.420   4.251 -0.0603 -0.0521 -0.0051
  226TMBT     A 1576   5.817   7.684   7.805 -0.2193  0.1049 -0.2112
  226TMBT    B1 1577   6.066   7.767   7.465  0.1779  0.0872  0.0723
  226TMBT    B4 1578   6.089   7.478   7.141  0.1301 -0.0353  0.1779
  226TMBT    B2 1579   5.919   7.839   8.192  0.0041  0.0374 -0.2423
  226TMBT    B5 1580   6.235   8.134   8.249 -0.0817  0.0758  0.0426
  226TMBT    B3 1581   5.537   7.368   7.728 -0.0273 -0.1738  0.2176
  226TMBT    B6 1582   5.437   7.281   7.313  0.5214  0.1769  0.0064
  227TMBT     A 1583   3.975   1.431  10.857  0.0636 -0.1088 -0.1167
  227TMBT    B1 1584   3.806   1.822  10.906  0.7072  0.1507  0.0870
  227TMBT    B4 1585   4.000   2.146  10.688  0.2592  0.1931 -0.2565
  227TMBT    B2 1586   3.919   1.118  11.145 -0.0917 -0.1480 -0.1891
  227TMBT    B5 1587   3.773   1.193  11.548 -0.2017  0.1581 -0.2846
  227TMBT    B3 1588   4.294   1.381  10.574  0.1184  0.2245 -0.1162
  227TMBT    B6 1589   4.487   0.992  10.537 -0.0498  0.1446 -0.1588
  228TMBT     A 1590  11.449  13.535   3.356  0.1128 -0.2498  0.2037
  228TMBT    B1 1591  11.834  13.404   3.218  0.1192  0.2278 -0.2457
  228TMBT    B4 1592  12.181  13.573   3.420  0.0787 -0.0805  0.0866
  228TMBT    B2 1593  11.379   0.223   3.644 -0.0779 -0.1168  0.0150
  228TMBT    B5 1594  11.054   0.152   3.925 -0.3257  0.0943 -0.2158
  228TMBT    B3 1595  11.095  13.348   3.201  0.2828 -0.1888 -0.2651
  228TMBT    B6 1596  11.131  12.950   3.027 -0.0244 -0.2002 -0.3062
  229TMBT     A 1597   8.770   3.417   4.570  0.3202 -0.3748 -0.1979
  229TMBT    B1 1598   9.022   3.465   4.914  0.0494  0.0842 -0.0605
  229TMBT    B4 1599   8.886   3.338   5.308 -0.0390  0.3189 -0.0139
  229TMBT    B2 1600   8.425   3.162   4.571  0.2210 -0.2408 -0.0074
  229TMBT    B5 1601   8.196   3.101   4.937  0.1210  0.1346 -0.0052
  229TMBT    B3 1602   8.928   3.549   4.193 -0.0092  0.1134 -0.1689
  229TMBT    B6 1603   8.849   3.339   3.820  0.1419 -0.0568 -0.1056
  230TMBT     A 1604   0.679   5.916   2.699 -0.2881 -0.0667  0.1013
  230TMBT    B1 1605   0.679   5.650   3.035 -0.0120 -0.2022 -0.0044
  230TMBT    B4 1606   0.411   5.748   3.364  0.1480 -0.0811  0.0908
  230TMBT    B2 1607   1.041   5.951   2.471 -0.4303 -0.0553 -0.1253
  230TMBT    B5 1608   1.055   6.210   2.121  0.1559  0.1289  0.0282
  230TMBT    B3 1609   0.366   6.204   2.640 -0.0778  0.1171 -0.1299
  230TMBT    B6 1610   0.414   6.440   2.277  0.2287  0.0129 -0.1590
  231TMBT     A 1611   8.228   4.779  10.985 -0.1888 -0.0179  0.0118
  231TMBT    B1 1612   8.249   4.361  11.078  0.2109 -0.0090 -0.0310
  231TMBT    B4 1613   8.524   4.183  11.366  0.2867 -0.1549 -0.1927
  231TMBT    B2 1614   7.940   4.926  10.702  0.1105  0.1257 -0.2220
  231TMBT    B5 1615   7.795   5.319  10.820  0.1642 -0.0014  0.2820
  231TMBT    B3 1616   8.544   5.053  11.082 -0.0178 -0.3336  0.3606
  231TMBT    B6 1617   8.905   4.901  11.272  0.0360 -0.3391  0.2541
  232TMBT     A 1618   8.595   9.406  11.995  0.3459 -0.2414  0.0149
  232TMBT    B1 1619   8.692   9.344  11.581 -0.0441  0.2105 -0.1488
  232TMBT    B4 1620   8.452   9.079  11.333 -0.2971 -0.0835  0.3991
  232TMBT    B2 1621   8.780   9.711  12.233 -0.0030  0.0462 -0.0772
  232TMBT    B5 1622   8.915  10.065  12.017  0.2222  0.1127  0.1693
  232TMBT    B3 1623   8.314   9.148  12.193 -0.0161  0.1828  0.0609
  232TMBT    B6 1624   8.431   9.045  12.599 -0.4049 -0.1457  0.0931
  233TMBT     A 1625   0.829   2.074  12.327  0.2277  0.1087 -0.0011
  233TMBT    B1 1626   1.200   2.266  12.424  0.3408 -0.0455 -0.1249
  233TMBT    B4 1627   1.585   2.063  12.407  0.1777 -0.3775  0.0929
  233TMBT    B2 1628   0.495   2.309  12.194  0.1520  0.0023 -0.0000
  233TMBT    B5 1629   0.585   2.559  11.849  0.0338  0.1326  0.0629
  233TMBT    B3 1630   0.817   1.645  12.332  0.0194  0.1137 -0.0160
  233TMBT    B6 1631   0.459   1.398  12.311  0.3535 -0.3533 -0.3177
  234TMBT     A 1632   4.632   1.227   6.384  0.0520  0.0102 -0.0336
  234TMBT    B1 1633   4.925   1.513   6.513 -0.1592  0.0792  0.2999
  234TMBT    B4 1634   5.320   1.427   6.350 -0.1483  0.1248  0.3021
  234TMBT    B2 1635   4.261   1.201   6.600 -0.1109 -0.0851 -0.3214
  234TMBT    B5 1636   4.147   1.571   6.800  0.0568 -0.1515 -0.1009
  234TMBT    B3 1637   4.762   0.918   6.116  0.0896 -0.0595  0.0648
  234TMBT    B6 1638   5.138   0.978   5.904  0.0775 -0.0438  0.0477
  235TMBT     A 1639  12.691   4.357   0.872 -0.2060 -0.1957  0.1781
  235TMBT    B1 1640  12.292   4.203   0.834 -0.2281 -0.1018  0.0232
  235TMBT    B4 1641  12.081   4.139   1.210 -0.0075 -0.0598  0.1552
  235TMBT    B2 1642  13.008   4.196   0.632 -0.0434 -0.0346  0.2835
  235TMBT    B5 1643  12.920   3.866   0.362 -0.1467  0.0384  0.2278
  235TMBT    B3 1644  12.777   4.532   1.254 -0.2283  0.0689  0.0636
  235TMBT    B6 1645  13.179   4.602   1.407 -0.3458 -0.0186  0.4195
  236TMBT     A 1646  12.800   2.697   2.733 -0.0934 -0.0074 -0.0703
  236TMBT    B1 1647  12.941   2.743   3.136  0.1828  0.0216 -0.1690
  236TMBT    B4 1648  13.201   3.082   3.222  0.0566  0.0419  0.1364
  236TMBT    B2 1649  12.447   2.475   2.630  0.0557 -0.2716 -0.0161
  236TMBT    B5 1650  12.318   2.543   2.220 -0.0428 -0.1144  0.0404
  236TMBT    B3 1651  13.037   2.890   2.431 -0.1465  0.2935  0.0791
  236TMBT    B6 1652  12.914   2.761   2.034 -0.0669 -0.0108  0.1519
  237TMBT     A 1653   7.518  12.514   2.726 -0.0926  0.2412  0.1237
  237TMBT    B1 1654   7.294  12.352   3.054  0.0245 -0.2649 -0.0422
  237TMBT    B4 1655   7.244  12.578   3.424  0.0962  0.0931 -0.2487
  237TMBT    B2 1656   7.922  12.399   2.639 -0.3063 -0.3550 -0.1048
  237TMBT    B5 1657   8.034  12.461   2.223 -0.1314  0.2517  0.0270
  237TMBT    B3 1658   7.352  12.819   2.472 -0.4134  0.0062  0.0476
  237TMBT    B6 1659   6.970  13.003   2.572 -0.4586 -0.0845  0.0430
  238TMBT     A 1660   7.532   9.553   6.541 -0.0725 -0.2019  0.0505
  238TMBT    B1 1661   7.156   9.760   6.527  0.0156 -0.0219  0.3075
  238TMBT    B4 1662   7.122  10.133   6.749 -0.4125  0.0241  0.1685
  238TMBT    B2 1663   7.639   9.303   6.209 -0.1874 -0.3845  0.1502
  238TMBT    B5 1664   7.319   9.092   6.002 -0.1947 -0.1669 -0.0627
  238TMBT    B3 1665   7.837   9.624   6.836 -0.0384  0.0214 -0.0373
  238TMBT    B6 1666   8.189   9.369   6.821 -0.1754 -0.1693 -0.0359
  239TMBT     A 1667   9.463   2.787   4.490 -0.0332 -0.0319  0.1318
  239TMBT    B1 1668   9.304   2.395   4.415  0.1627 -0.0918  0.0261
  239TMBT    B4 1669   9.257   2.190   4.797 -0.1269 -0.2344 -0.0854
  239TMBT    B2 1670   9.513   2.962   4.879 -0.1741  0.1210  0.0812
  239TMBT    B5 1671   9.584   3.390   4.915  0.2034  0.0211  0.5722
  239TMBT    B3 1672   9.522   3.060   4.165 -0.3101 -0.2228 -0.0813
  239TMBT    B6 1673   9.604   3.483   4.232 -0.2340 -0.2592  0.0561
  240TMBT     A 1674   6.894   1.431   6.206 -0.0436 -0.2741  0.0249
  240TMBT    B1 1675   7.225   1.201   6.057  0.2344  0.0010  0.2127
  240TMBT    B4 1676   7.179   0.835   5.826  0.0717  0.1088  0.0726
  240TMBT    B2 1677   6.774   1.800   6.023  0.1478 -0.2386 -0.0299
  240TMBT    B5 1678   7.016   1.940   5.689 -0.1740 -0.1313 -0.2199
  240TMBT    B3 1679   6.646   1.301   6.532  0.0001  0.1207  0.2180
  240TMBT    B6 1680   6.797   0.976   6.779 -0.0437 -0.1186 -0.0668
  241TMBT     A 1681   9.296   0.323  12.820  0.2043 -0.0898 -0.2655
  241TMBT    B1 1682   9.561   0.610  12.998  0.0203 -0.0908  0.0134
  241TMBT    B4 1683   9.867   0.429  13.249 -0.1549 -0.2909  0.0838
  241TMBT    B2 1684   8.974   0.505  12.602  0.0219 -0.1375 -0.0386
  241TMBT    B5 1685   9.000   0.932  12.520  0.0594 -0.1286  0.0195
  241TMBT    B3 1686   9.342  13.519  12.821  0.1732 -0.0935  0.0440
  241TMBT    B6 1687   9.033  13.260  12.655  0.1749  0.0058 -0.1140
  242TMBT     A 1688   7.571   2.694   1.468 -0.3667 -0.1499 -0.0271
  242TMBT    B1 1689   7.328   2.898   1.758  0.1036 -0.0022  0.2688
  242TMBT    B4 1690   7.192   3.301   1.665  0.1316 -0.0777 -0.1096
  242TMBT    B2 1691   7.782   2.323   1.516 -0.0867  0.0095 -0.0137
  242TMBT    B5 1692   7.717   2.048   1.848  0.0901  0.0619  0.0650
  242TMBT    B3 1693   7.563   2.873   1.078  0.1330 -0.1283 -0.0314
  242TMBT    B6 1694   7.793   2.674   0.767 -0.1730 -0.5356 -0.0015
  243TMBT     A 1695   8.067   2.474   2.574 -0.0405 -0.1691  0.1551
  243TMBT    B1 1696   8.382   2.752   2.488 -0.3146  0.0201 -0.2530
  243TMBT    B4 1697   8.529   2.623   2.099 -0.1424 -0.4464 -0.0372
  243TMBT    B2 1698   7.913   2.375   2.963 -0.0360 -0.3275  0.1171
  243TMBT    B5 1699   8.144   2.447   3.325  0.1350  0.4485 -0.1373
  243TMBT    B3 1700   7.894   2.274   2.235 -0.1979  0.0760  0.0894
  243TMBT    B6 1701   8.010   2.455   1.856  0.2547 -0.0873  0.1466
  244TMBT     A 1702  10.600   5.045   1.589  0.1470  0.1109 -0.0899
  244TMBT    B1 1703  10.399   4.943   1.955 -0.1740  0.2529 -0.2246
  244TMBT    B4 1704  10.089   4.642   1.906 -0.0463  0.0717  0.0663
  244TMBT    B2 1705  10.529   4.850   1.213 -0.1272  0.2065 -0.0889
  244TMBT    B5 1706  10.693   5.019   0.846  0.1892  0.3825  0.1311
  244TMBT    B3 1707  10.931   5.318   1.594  0.2195  0.0218  0.0155
  244TMBT    B6 1708  11.195   5.385   1.934  0.1624  0.0365  0.0572
  245TMBT     A 1709   5.324   0.532   5.891  0.1020 -0.0015  0.0249
  245TMBT    B1 1710   4.921   0.482   5.750  0.0944 -0.3526  0.1656
  245TMBT    B4 1711   4.858   0.549   5.324 -0.0511 -0.1443  0.2190
  245TMBT    B2 1712   5.410   0.466   6.306  0.0054 -0.1959  0.0144
  245TMBT    B5 1713   5.068   0.352   6.551  0.1397 -0.2975  0.1558
  245TMBT    B3 1714   5.625   0.577   5.588 -0.0354 -0.0710 -0.1225
  245TMBT    B6 1715   5.468   0.548   5.183 -0.0740 -0.2097 -0.0981
  246TMBT     A 1716   2.408   8.103  12.450 -0.2075 -0.1019 -0.3934
  246TMBT    B1 1717   2.231   7.718  12.384 -0.0097 -0.2356 -0.1530
  246TMBT    B4 1718   2.468   7.405  12.195  0.2005 -0.3037  0.2186
  246TMBT    B2 1719   2.156   8.446  12.510 -0.0725 -0.0853  0.1037
  246TMBT    B5 1720   1.723   8.405  12.522 -0.0803 -0.0484 -0.0397
  246TMBT    B3 1721   2.828   8.139  12.534 -0.2760 -0.0705 -0.0547
  246TMBT    B6 1722   2.997   8.435  12.805  0.0926 -0.1877 -0.1537
  247TMBT     A 1723   7.272  11.084   1.635  0.1536 -0.1598 -0.2228
  247TMBT    B1 1724   7.483  11.100   1.261  0.1358 -0.1271 -0.2314
  247TMBT    B4 1725   7.789  11.408   1.236 -0.2728  0.2817 -0.2703
  247TMBT    B2 1726   7.368  11.340   1.966  0.0122 -0.0139 -0.2946
  247TMBT    B5 1727   7.739  11.568   1.988  0.1261 -0.2280  0.0365
  247TMBT    B3 1728   6.931  10.824   1.655  0.0379 -0.0037 -0.1548
  247TMBT    B6 1729   6.885  10.603   2.028  0.1726  0.1865 -0.0247
  248TMBT     A 1730   9.443   9.347   8.893  0.2937  0.1243 -0.3166
  248TMBT    B1 1731   9.579   9.591   9.220 -0.2315  0.1597 -0.1203
  248TMBT    B4 1732   9.381   9.973   9.290 -0.0105  0.2664 -0.0735
  248TMBT    B2 1733   9.607   8.956   8.826  0.0144 -0.0216 -0.1525
  248TMBT    B5 1734   9.779   8.759   9.174 -0.2402 -0.0288 -0.0289
  248TMBT    B3 1735   9.127   9.501   8.647  0.1618  0.0424 -0.1986
  248TMBT    B6 1736   8.952   9.273   8.320 -0.3294 -0.3970  0.3578
  249TMBT     A 1737   7.035   4.823   8.551  0.0077 -0.0468 -0.0893
  249TMBT    B1 1738   7.420   4.821   8.362  0.1663  0.0502  0.2276
  249TMBT    B4 1739   7.635   5.178   8.236  0.1735 -0.0316  0.0052
  249TMBT    B2 1740   6.869   4.456   8.699  0.0107 -0.0129 -0.0009
  249TMBT    B5 1741   6.435   4.425   8.673  0.0140  0.0097 -0.0858
  249TMBT    B3 1742   6.764   5.152   8.498 -0.1146 -0.1268  0.0337
  249TMBT    B6 1743   6.930   5.473   8.255 -0.1198  0.0262  0.2312
  250TMBT     A 1744   4.604   4.942  11.765  0.1194 -0.0485 -0.2600
  250TMBT    B1 1745   4.247   5.061  11.972  0.2807 -0.2571  0.1431
  250TMBT    B4 1746   4.094   5.468  11.985  0.2677 -0.2574  0.0074
  250TMBT    B2 1747   4.916   5.221  11.670  0.0086  0.1112 -0.1584
  250TMBT    B5 1748   5.287   5.051  11.518  0.1403  0.0825  0.1916
  250TMBT    B3 1749   4.670   4.524  11.694  0.1190 -0.1125  0.1043
  250TMBT    B6 1750   5.036   4.392  11.497  0.1429  0.1868 -0.0555
  251TMBT     A 1751   1.684   4.444   1.536  0.1020  0.2241  0.0933
  251TMBT    B1 1752   1.960   4.773   1.540 -0.0303  0.3399 -0.2160
  251TMBT    B4 1753   2.042   4.967   1.921 -0.0904  0.0489 -0.0533
  251TMBT    B2 1754   1.582   4.305   1.144  0.0344 -0.0469  0.2060
  251TMBT    B5 1755   1.822   4.415   0.797 -0.0824 -0.1301  0.0982
  251TMBT    B3 1756   1.637   4.164   1.858 -0.1082 -0.0416 -0.1664
  251TMBT    B6 1757   1.799   3.760   1.832  0.4926  0.2009 -0.2612
  252TMBT     A 1758   4.313   2.679   5.295  0.2801  0.0992 -0.1364
  252TMBT    B1 1759   4.589   2.454   5.534 -0.0352 -0.0486  0.0916
  252TMBT    B4 1760   4.762   2.624   5.896 -0.0937 -0.1058  0.1466
  252TMBT    B2 1761   4.127   2.499   4.952  0.0334 -0.1979  0.1515
  252TMBT    B5 1762   4.260   2.595   4.549 -0.2460 -0.1098  0.0794
  252TMBT    B3 1763   4.198   3.063   5.449  0.0400 -0.0539  0.0690
  252TMBT    B6 1764   3.816   3.246   5.351  0.0482 -0.0431  0.0574
  253TMBT     A 1765   1.348   4.912  11.221 -0.2493  0.1877 -0.3174
  253TMBT    B1 1766   1.340   4.513  11.065  0.0671  0.1167 -0.1564
  253TMBT    B4 1767   1.626   4.399  10.756 -0.1476  0.1145 -0.3565
  253TMBT    B2 1768   1.048   5.058  11.492  0.0560  0.0266  0.1126
  253TMBT    B5 1769   1.091   5.463  11.646  0.3890 -0.0084  0.1162
  253TMBT    B3 1770   1.688   5.161  11.138 -0.0377  0.0518  0.1251
  253TMBT    B6 1771   2.031   5.062  10.888 -0.1760 -0.3334  0.0836
  254TMBT     A 1772   0.735  10.881  12.461  0.0859  0.0182 -0.0708
  254TMBT    B1 1773   1.069  10.712  12.251  0.0978 -0.0840  0.0302
  254TMBT    B4 1774   1.456  10.906  12.298 -0.0395  0.1486  0.2101
  254TMBT    B2 1775   0.350  10.718  12.366  0.1088 -0.0806  0.0060
  254TMBT    B5 1776   0.334  10.424  12.045 -0.4355 -0.2492  0.1817
  254TMBT    B3 1777   0.789  11.110  12.821  0.1003 -0.0560 -0.0255
  254TMBT    B6 1778   1.201  11.174  12.947  0.1386  0.2987 -0.3214
  255TMBT     A 1779   8.594   0.826   4.586 -0.0370  0.0805  0.0729
  255TMBT    B1 1780   8.940   0.777   4.337  0.0332  0.1882  0.1489
  255TMBT    B4 1781   9.111   1.142   4.171  0.4992 -0.0967 -0.0079
  255TMBT    B2 1782   8.374   1.194   4.596  0.3695  0.3240  0.1681
  255TMBT    B5 1783   8.459   1.503   4.301 -0.3980  0.1856 -0.2130
  255TMBT    B3 1784   8.476   0.482   4.814  0.1947 -0.0664 -0.0269
  255TMBT    B6 1785   8.690   0.105   4.770  0.3137  0.0325 -0.3041
  256TMBT     A 1786   7.345   1.045  12.267  0.1419  0.1481  0.2420
  256TMBT    B1 1787   7.270   0.842  12.638  0.1494 -0.3829 -0.0424
  256TMBT    B4 1788   6.878   0.856  12.827  0.2064  0.3654  0.0343
  256TMBT    B2 1789   7.058   1.334  12.133 -0.1827 -0.2103  0.1567
  256TMBT    B5 1790   7.062   1.516  11.737 -0.1210  0.3804  0.4243
  256TMBT    B3 1791   7.682   0.950  12.018 -0.1166  0.1893 -0.1263
  256TMBT    B6 1792   7.982   0.669  12.160 -0.1656  0.1141 -0.1712
  257TMBT     A 1793   2.910   4.891  10.302  0.0626 -0.0881 -0.0722
  257TMBT    B1 1794   2.857   5.149   9.964  0.3565 -0.0230 -0.0697
  257TMBT    B4 1795   3.179   5.411   9.832  0.0657  0.1718 -0.4023
  257TMBT    B2 1796   3.096   5.017  10.668 -0.0840 -0.0293 -0.0177
  257TMBT    B5 1797   3.130   4.752  11.011 -0.3942 -0.2711 -0.1711
  257TMBT    B3 1798   2.797   4.477  10.288  0.1874 -0.1275  0.0693
  257TMBT    B6 1799   2.698   4.272   9.917 -0.2628  0.0558  0.0853
  258TMBT     A 1800   9.185   9.817  10.629 -0.4104  0.0290 -0.1584
  258TMBT    B1 1801   9.575   9.991  10.580 -0.3586 -0.0369  0.0147
  258TMBT    B4 1802   9.655  10.371  10.778 -0.0377 -0.1869  0.1762
  258TMBT    B2 1803   8.916  10.069  10.849 -0.1514  0.0854  0.0980
  258TMBT    B5 1804   8.491   9.975  10.850 -0.1978  0.2900  0.3984
  258TMBT    B3 1805   9.079   9.416  10.520  0.3061 -0.2319  0.0741
  258TMBT    B6 1806   9.303   9.191  10.222  0.2629  0.2372 -0.3201
  259TMBT     A 1807  12.828  13.567   4.364 -0.1912 -0.0059  0.1944
  259TMBT    B1 1808  12.518  13.348   4.165  0.0451 -0.0739 -0.1019
  259TMBT    B4 1809  12.240  13.589   3.932  0.0793 -0.1471 -0.2192
  259TMBT    B2 1810  12.864   0.362   4.456  0.0859 -0.0232  0.1690
  259TMBT    B5 1811  13.213   0.468   4.695  0.1302  0.0545  0.0705
  259TMBT    B3 1812  13.132  13.345   4.571  0.0477  0.2746  0.1483
  259TMBT    B6 1813  13.528  13.521   4.618  0.1196  0.0509  0.3959
  260TMBT     A 1814  12.546  13.499   5.324 -0.2937 -0.0407 -0.0146
  260TMBT    B1 1815  12.569   0.299   5.391 -0.0171 -0.0471 -0.0629
  260TMBT    B4 1816  12.485   0.473   5.782 -0.0845 -0.1062 -0.0510
  260TMBT    B2 1817  12.567  13.239   5.665  0.1147 -0.1181 -0.0949
  260TMBT    B5 1818  12.570  13.438   6.052  0.3275 -0.1889 -0.0596
  260TMBT    B3 1819  12.537  13.369   4.915  0.1967  0.1154 -0.0786
  260TMBT    B6 1820  12.691  12.970   4.832  0.0727  0.0637 -0.0607
  261TMBT     A 1821   7.888  12.814  10.265  0.0439  0.2675 -0.1340
  261TMBT    B1 1822   7.557  12.851  10.535 -0.1301 -0.0741 -0.2964
  261TMBT    B4 1823   7.527  12.585  10.879 -0.1019 -0.2444 -0.4255
  261TMBT    B2 1824   8.239  12.618  10.416 -0.0758 -0.0065 -0.2086
  261TMBT    B5 1825   8.266  12.459  10.821  0.1464  0.0098 -0.2165
  261TMBT    B3 1826   7.877  13.005   9.881  0.1289 -0.0318 -0.2868
  261TMBT    B6 1827   8.211  13.245   9.737 -0.2398  0.4738 -0.3095
  262TMBT     A 1828   6.363   8.706   7.668 -0.2441  0.1842 -0.3583
  262TMBT    B1 1829   6.696   8.792   7.411  0.1253  0.1426  0.0994
  262TMBT    B4 1830   6.870   8.461   7.186 -0.1480 -0.0769  0.2073
  262TMBT    B2 1831   6.248   8.308   7.780 -0.2507  0.2337 -0.1882
  262TMBT    B5 1832   5.830   8.186   7.773 -0.0754 -0.3875 -0.1242
  262TMBT    B3 1833   6.120   9.022   7.826 -0.0363  0.0646  0.2138
  262TMBT    B6 1834   6.099   9.362   7.555 -0.2927 -0.0117  0.1363
  263TMBT     A 1835  12.734   1.936  11.171  0.1795 -0.0499  0.0404
  263TMBT    B1 1836  12.832   1.686  11.507  0.3274 -0.0420  0.0036
  263TMBT    B4 1837  12.788   1.254  11.476  0.0906 -0.0198  0.0157
  263TMBT    B2 1838  12.939   2.309  11.113 -0.2502  0.1533 -0.1924
  263TMBT    B5 1839  13.137   2.486  11.458 -0.2677  0.0175 -0.1121
  263TMBT    B3 1840  12.474   1.778  10.869  0.1243  0.2595 -0.0758
  263TMBT    B6 1841  12.398   1.350  10.906  0.2879  0.2530  0.1955
  264TMBT     A 1842   0.958   5.796   3.218  0.0073  0.1313  0.1823
  264TMBT    B1 1843   1.172   5.537   2.951 -0.3066 -0.1446  0.1943
  264TMBT    B4 1844   1.040   5.520   2.536  0.1290 -0.0122  0.0471
  264TMBT    B2 1845   0.975   5.711   3.639 -0.3373 -0.2167  0.1292
  264TMBT    B5 1846   1.231   5.388   3.780 -0.0718 -0.1618 -0.2206
  264TMBT    B3 1847   0.723   6.109   3.041  0.0493  0.1191  0.1050
  264TMBT    B6 1848   0.527   6.402   3.296 -0.2339 -0.0772  0.1152
  265TMBT     A 1849  13.162   2.790   5.372 -0.1026 -0.0599 -0.0726
  265TMBT    B1 1850  13.510   2.845   5.128 -0.0167 -0.0044  0.0617
  265TMBT    B4 1851   0.021   2.484   4.923 -0.0702 -0.0014  0.0214
  265TMBT    B2 1852  12.966   2.408   5.357  0.1166 -0.1774  0.0416
  265TMBT    B5 1853  12.939   2.183   4.985 -0.1183  0.3249 -0.2502
  265TMBT    B3 1854  12.973   3.146   5.521  0.0810  0.0876 -0.1902
  265TMBT    B6 1855  13.214   3.483   5.655 -0.1179  0.1472  0.0211
  266TMBT     A 1856   5.638   0.769   6.790 -0.0183 -0.1437  0.1052
  266TMBT    B1 1857   5.687   0.923   7.188 -0.1589 -0.0154  0.0732
  266TMBT    B4 1858   5.534   1.324   7.265 -0.0528  0.0225  0.0869
  266TMBT    B2 1859   5.329   0.954   6.557  0.0893  0.1655  0.2065
  266TMBT    B5 1860   4.978   1.103   6.769 -0.0190 -0.0299  0.1657
  266TMBT    B3 1861   5.837   0.414   6.653 -0.1261 -0.0641 -0.2638
  266TMBT    B6 1862   5.840   0.299   6.233  0.3639 -0.3950 -0.1743
  267TMBT     A 1863   3.561  10.918   4.681 -0.3724  0.1902 -0.4149
  267TMBT    B1 1864   3.297  11.256   4.667  0.0698  0.5594 -0.0225
  267TMBT    B4 1865   2.912  11.203   4.863  0.1184 -0.1567 -0.1096
  267TMBT    B2 1866   3.864  10.878   4.380 -0.2083  0.0442 -0.2317
  267TMBT    B5 1867   3.937  11.209   4.105  0.0972  0.0650 -0.1280
  267TMBT    B3 1868   3.418  10.576   4.897  0.0088  0.2370 -0.0811
  267TMBT    B6 1869   3.125  10.626   5.216 -0.3420  0.0151 -0.3641
  268TMBT     A 1870   1.859   9.285  10.678 -0.0715  0.0258  0.0133
  268TMBT    B1 1871   2.102   9.622  10.572 -0.3001  0.1917  0.0124
  268TMBT    B4 1872   2.106   9.764  10.160 -0.0929 -0.2239 -0.1313
  268TMBT    B2 1873   1.919   9.193  11.093  0.2997 -0.0392 -0.0533
  268TMBT    B5 1874   1.582   8.993  11.282  0.0969 -0.0706 -0.4433
  268TMBT    B3 1875   1.618   9.028  10.432 -0.1643  0.0344  0.0950
  268TMBT    B6 1876   1.629   9.063   9.998  0.1074  0.1976  0.1138
  269TMBT     A 1877   5.452  10.161  12.439  0.0513  0.1295 -0.0012
  269TMBT    B1 1878   5.642   9.799  12.306 -0.0034  0.0514  0.1325
  269TMBT    B4 1879   5.949   9.815  11.998 -0.0584 -0.1061  0.0693
  269TMBT    B2 1880   5.086  10.169  12.663  0.1198  0.3456  0.1046
  269TMBT    B5 1881   4.838  10.526  12.668 -0.2047  0.1277 -0.1823
  269TMBT    B3 1882   5.675  10.492  12.281  0.2535 -0.0445 -0.0844
  269TMBT    B6 1883   5.550  10.895  12.392  0.0322 -0.0293 -0.3814
  270TMBT     A 1884  11.323  10.956   3.218  0.2209 -0.1397 -0.0667
  270TMBT    B1 1885  11.453  11.062   2.824  0.1332  0.2338  0.0033
  270TMBT    B4 1886  11.643  10.756   2.579 -0.2784  0.0568 -0.0994
  270TMBT    B2 1887  11.145  11.295   3.412 -0.0474 -0.2959 -0.0362
  270TMBT    B5 1888  10.855  11.229   3.730  0.1616 -0.0165  0.2162
  270TMBT    B3 1889  11.419  10.556   3.343  0.0176 -0.1644  0.0131
  270TMBT    B6 1890  11.299  10.401   3.732  0.0754 -0.1491  0.0371
  271TMBT     A 1891  13.271  11.639   6.650 -0.2030 -0.2306  0.1734
  271TMBT    B1 1892  12.873  11.773   6.562  0.0267  0.3646  0.0195
  271TMBT    B4 1893  12.634  11.603   6.239  0.1898  0.2805 -0.0577
  271TMBT    B2 1894  13.526  11.853   6.921  0.1982 -0.2876 -0.1538
  271TMBT    B5 1895  13.428  12.242   7.090  0.2997 -0.2560 -0.1672
  271TMBT    B3 1896  13.421  11.257   6.522 -0.0238 -0.1885  0.2572
  271TMBT    B6 1897   0.213  11.141   6.586  0.1700  0.4277  0.1493
  272TMBT     A 1898   7.991   4.938  11.301  0.1721 -0.0764  0.0508
  272TMBT    B1 1899   7.867   5.347  11.341 -0.1597 -0.1564 -0.1357
  272TMBT    B4 1900   7.653   5.579  11.041 -0.0090  0.1936  0.0247
  272TMBT    B2 1901   8.336   4.801  11.517  0.0325 -0.1629  0.2204
  272TMBT    B5 1902   8.624   5.086  11.677  0.1498 -0.1382 -0.0328
  272TMBT    B3 1903   7.816   4.687  10.999 -0.0816  0.0465  0.0939
  272TMBT    B6 1904   7.427   4.782  10.829 -0.2246 -0.1602  0.3029
  273TMBT     A 1905   7.210  12.699   8.186  0.2628 -0.1848  0.1163
  273TMBT    B1 1906   6.829  12.751   8.377  0.1308 -0.1376 -0.1574
  273TMBT    B4 1907   6.853  12.859   8.799 -0.0301  0.1474 -0.2200
  273TMBT    B2 1908   7.596  12.866   8.276 -0.0123  0.1926  0.6199
  273TMBT    B5 1909   7.969  12.717   8.110 -0.4822  0.1723 -0.4567
  273TMBT    B3 1910   7.234  12.469   7.825 -0.1837  0.0283 -0.0519
  273TMBT    B6 1911   6.879  12.249   7.699 -0.0724 -0.2081  0.0451
  274TMBT     A 1912  11.434   7.938   1.249 -0.2101 -0.0372  0.1328
  274TMBT    B1 1913  11.591   7.712   1.579  0.1856 -0.1094 -0.1018
  274TMBT    B4 1914  11.372   7.366   1.727 -0.0043  0.0637  0.0250
  274TMBT    B2 1915  11.693   8.227   1.065 -0.0607 -0.0796  0.2751
  274TMBT    B5 1916  11.552   8.511   0.766  0.3284 -0.0760  0.0925
  274TMBT    B3 1917  11.022   7.919   1.129 -0.1394 -0.1301 -0.0972
  274TMBT    B6 1918  10.826   8.280   0.983 -0.2026 -0.1234  0.0042
  275TMBT     A 1919  11.589   7.294  11.609  0.2867 -0.3165  0.0395
  275TMBT    B1 1920  11.884   7.606  11.591  0.3097 -0.3393  0.0188
  275TMBT    B4 1921  12.082   7.698  11.214 -0.2222  0.1412 -0.1498
  275TMBT    B2 1922  11.405   7.152  11.248  0.1941 -0.1227  0.0101
  275TMBT    B5 1923  11.561   7.277  10.861  0.0984 -0.1208 -0.0279
  275TMBT    B3 1924  11.399   7.159  11.969 -0.0319  0.2183  0.0773
  275TMBT    B6 1925  10.963   7.155  11.977 -0.0320  0.0303 -0.0008
  276TMBT     A 1926  10.953   5.324  10.567 -0.0379 -0.0407 -0.0475
  276TMBT    B1 1927  10.827   5.381  10.973 -0.1331  0.0365 -0.0876
  276TMBT    B4 1928  10.415   5.498  11.051 -0.1063 -0.1041  0.2760
  276TMBT    B2 1929  11.288   5.066  10.491 -0.1681 -0.1633 -0.2090
  276TMBT    B5 1930  11.360   4.698  10.713  0.0370 -0.1680 -0.2826
  276TMBT    B3 1931  10.779   5.545  10.242 -0.2105 -0.2217 -0.0788
  276TMBT    B6 1932  10.842   5.380   9.843  0.0672  0.1495 -0.1911
  277TMBT     A 1933  10.558  10.840  12.036  0.1685 -0.3532  0.0480
  277TMBT    B1 1934  10.203  10.659  12.196 -0.0986 -0.1278 -0.2815
  277TMBT    B4 1935   9.976  10.445  11.892 -0.0791 -0.2524 -0.2090
  277TMBT    B2 1936  10.633  10.874  11.615 -0.0750  0.0536  0.0342
  277TMBT    B5 1937  10.434  10.578  11.365 -0.2740 -0.1206  0.3946
  277TMBT    B3 1938  10.843  11.024  12.300 -0.2393  0.1187  0.1670
  277TMBT    B6 1939  10.705  11.142  12.696 -0.2265 -0.2754  0.2909
  278TMBT     A 1940   0.521   7.892   9.356  0.0060  0.0522 -0.1286
  278TMBT    B1 1941   0.216   8.117   9.156 -0.0258 -0.0642 -0.2121
  278TMBT    B4 1942   0.324   8.532   9.081  0.1522 -0.0146  0.3065
  278TMBT    B2 1943   0.868   8.140   9.402  0.0569 -0.0791  0.2089
  278TMBT    B5 1944   0.786   8.564   9.462  0.1040 -0.0473  0.0490
  278TMBT    B3 1945   0.500   7.511   9.554  0.0181  0.0154 -0.1981
  278TMBT    B6 1946   0.136   7.284   9.482 -0.0576  0.0558  0.0538
  279TMBT     A 1947   8.960  11.264   2.905  0.1060  0.1340  0.1155
  279TMBT    B1 1948   8.779  11.532   2.622  0.3279 -0.0335 -0.1879
  279TMBT    B4 1949   8.906  11.945   2.677  0.0606 -0.0025  0.2216
  279TMBT    B2 1950   8.963  10.837   2.861 -0.1602  0.1235  0.1898
  279TMBT    B5 1951   9.193  10.611   3.153 -0.1520 -0.0864  0.0226
  279TMBT    B3 1952   9.129  11.423   3.266  0.0598  0.0497  0.1743
  279TMBT    B6 1953   9.321  11.143   3.540  0.2807 -0.0318 -0.0619
  280TMBT     A 1954   3.590   9.042   3.819 -0.1698 -0.1126  0.1112
  280TMBT    B1 1955   3.741   9.117   4.214  0.0903 -0.0541  0.0017
  280TMBT    B4 1956   4.157   9.176   4.331 -0.0115  0.0089  0.3388
  280TMBT    B2 1957   3.189   9.133   3.698  0.0052  0.0682 -0.3448
  280TMBT    B5 1958   2.889   9.182   4.011  0.1820  0.0109 -0.1653
  280TMBT    B3 1959   3.830   8.973   3.470  0.0583 -0.1455  0.2732
  280TMBT    B6 1960   4.213   8.770   3.519  0.2303  0.0642 -0.1710
  281TMBT     A 1961  12.198   3.726  11.360 -0.2074 -0.0328  0.1018
  281TMBT    B1 1962  11.875   3.499  11.192 -0.4135  0.1105  0.3020
  281TMBT    B4 1963  11.924   3.094  11.040  0.1837  0.3051 -0.0422
  281TMBT    B2 1964  12.608   3.667  11.247 -0.2056  0.0496  0.0639
  281TMBT    B5 1965  12.908   3.931  11.420 -0.0477 -0.1198  0.0503
  281TMBT    B3 1966  12.110   4.023  11.657  0.1238  0.2543 -0.0824
  281TMBT    B6 1967  12.436   4.252  11.833  0.3205 -0.0146 -0.0935
  282TMBT     A 1968  11.818  13.520   4.861 -0.0152  0.0320  0.1361
  282TMBT    B1 1969  11.712  13.145   5.040 -0.2089 -0.0760 -0.2009
  282TMBT    B4 1970  11.734  12.762   4.832  0.1663 -0.1154 -0.0913
  282TMBT    B2 1971  11.967  13.533   4.459 -0.0633 -0.1754  0.1112
  282TMBT    B5 1972  12.028  13.167   4.231 -0.2931 -0.3412  0.3145
  282TMBT    B3 1973  11.785   0.272   5.069 -0.2262  0.0638  0.0472
  282TMBT    B6 1974  11.829   0.661   4.876 -0.3765  0.1299  0.1459
  283TMBT     A 1975   0.693   9.827   7.848 -0.1835  0.1887 -0.0611
  283TMBT    B1 1976   1.090   9.744   7.706 -0.1484  0.2433  0.0048
  283TMBT    B4 1977   1.137   9.637   7.286 -0.0694 -0.0494  0.0874
  283TMBT    B2 1978   0.382   9.921   7.568 -0.4006  0.2906  0.2124
  283TMBT    B5 1979   0.482   9.900   7.145 -0.0064 -0.0257  0.3182
  283TMBT    B3 1980   0.622   9.848   8.271 -0.2113 -0.3821 -0.0334
  283TMBT    B6 1981   0.209   9.914   8.390 -0.0997  0.0339  0.1309
  284TMBT     A 1982   6.034  10.955   2.423 -0.0318 -0.1834  0.1511
  284TMBT    B1 1983   6.390  10.774   2.581  0.0703 -0.0919  0.0269
  284TMBT    B4 1984   6.483  10.352   2.528  0.0369 -0.0964  0.0045
  284TMBT    B2 1985   5.733  10.694   2.263 -0.0530  0.1071 -0.2904
  284TMBT    B5 1986   5.369  10.873   2.104 -0.0001  0.3434 -0.1492
  284TMBT    B3 1987   5.978  11.369   2.521 -0.0538 -0.1271 -0.0985
  284TMBT    B6 1988   6.315  11.613   2.649 -0.1873  0.0383 -0.0591
  285TMBT     A 1989   8.454   3.094   9.832  0.0108  0.1061 -0.0967
  285TMBT    B1 1990   8.582   3.168  10.235 -0.0334 -0.1010 -0.0442
  285TMBT    B4 1991   8.471   3.558  10.394  0.2143  0.0145 -0.1515
  285TMBT    B2 1992   8.574   3.355   9.513 -0.0997 -0.0439 -0.2618
  285TMBT    B5 1993   8.825   3.701   9.598 -0.1930 -0.0058 -0.1418
  285TMBT    B3 1994   8.323   2.698   9.729 -0.1958  0.1387  0.0382
  285TMBT    B6 1995   8.192   2.599   9.326 -0.3463  0.1583  0.0817
  286TMBT     A 1996  11.585   5.111  11.607  0.1692  0.0077 -0.1816
  286TMBT    B1 1997  11.210   5.318  11.574  0.2172  0.1181 -0.0449
  286TMBT    B4 1998  10.843   5.105  11.473  0.1093  0.1531  0.2708
  286TMBT    B2 1999  11.575   4.685  11.657 -0.1584  0.0401  0.0446
  286TMBT    B5 2000  11.921   4.478  11.821 -0.1246 -0.0528 -0.1418
  286TMBT    B3 2001  11.946   5.342  11.577  0.1306  0.1481  0.3780
  286TMBT    B6 2002  11.893   5.773  11.610 -0.1403  0.1520 -0.0691
  287TMBT     A 2003  11.730   5.848  12.418 -0.2449 -0.2801  0.0386
  287TMBT    B1 2004  11.970   5.623  12.695  0.4088  0.2257 -0.1027
  287TMBT    B4 2005  12.146   5.227  12.648  0.2003  0.1247 -0.0408
  287TMBT    B2 2006  11.545   6.204  12.570  0.1265  0.1810 -0.5680
  287TMBT    B5 2007  11.699   6.384  12.936 -0.0690 -0.2377 -0.2762
  287TMBT    B3 2008  11.627   5.662  12.045 -0.0507 -0.0818 -0.1156
  287TMBT    B6 2009  11.637   5.227  12.020  0.0750 -0.0962  0.1636
  288TMBT     A 2010  12.702  13.097   7.211 -0.0203  0.1030 -0.0973
  288TMBT    B1 2011  12.864  13.317   6.880 -0.0794 -0.0579 -0.2338
  288TMBT    B4 2012  12.592  13.580   6.664 -0.1928 -0.0121 -0.0366
  288TMBT    B2 2013  12.327  12.890   7.209  0.1017 -0.1194 -0.1434
  288TMBT    B5 2014  12.101  12.840   7.578 -0.2832  0.0671 -0.3496
  288TMBT    B3 2015  12.958  13.073   7.555 -0.0176 -0.0711 -0.1108
  288TMBT    B6 2016  12.853  12.828   7.899  0.1716  0.6120  0.4458
  289TMBT     A 2017  11.740   7.625   0.675  0.0165 -0.0810  0.0095
  289TMBT    B1 2018  12.130   7.449   0.705 -0.0767 -0.2826  0.0503
  289TMBT    B4 2019  12.412   7.456   0.373  0.1756 -0.2933  0.2626
  289TMBT    B2 2020  11.463   7.520   0.986 -0.0960 -0.1866 -0.1257
  289TMBT    B5 2021  11.609   7.242   1.287 -0.2494 -0.1055  0.0250
  289TMBT    B3 2022  11.623   7.886   0.355  0.0745  0.0820  0.1201
  289TMBT    B6 2023  11.363   8.224   0.441 -0.3053 -0.1854  0.0328
  290TMBT     A 2024  12.398   9.362   2.031  0.1820  0.0458  0.0505
  290TMBT    B1 2025  12.267   9.769   2.000  0.0739 -0.0029 -0.1410
  290TMBT    B4 2026  12.229  10.019   2.354 -0.0293  0.2896 -0.3560
  290TMBT    B2 2027  12.613   9.184   1.704  0.0284 -0.0758  0.0148
  290TMBT    B5 2028  12.726   9.437   1.368  0.0504  0.1247  0.1718
  290TMBT    B3 2029  12.416   9.141   2.399 -0.1130 -0.0349  0.0181
  290TMBT    B6 2030  12.549   8.727   2.411 -0.1288 -0.0362  0.1543
  291TMBT     A 2031  12.939  13.458   5.398  0.0461  0.1481  0.0930
  291TMBT    B1 2032  12.852  13.040   5.445  0.2022  0.1036 -0.0114
  291TMBT    B4 2033  12.516  12.830   5.263  0.1947  0.2685 -0.1895
  291TMBT    B2 2034  12.960   0.023   5.013 -0.0040  0.2101  0.1205
  291TMBT    B5 2035  13.362   0.178   4.950  0.2403 -0.4160  0.1081
  291TMBT    B3 2036  13.020   0.031   5.772  0.0064 -0.2214  0.2974
  291TMBT    B6 2037  13.249   0.401   5.787 -0.1151 -0.1306 -0.0389
  292TMBT     A 2038   1.351  11.848   1.326  0.0390  0.0737 -0.0335
  292TMBT    B1 2039   1.362  11.470   1.529 -0.0788  0.0574 -0.0564
  292TMBT    B4 2040   1.004  11.368   1.754  0.0293  0.1420  0.1563
  292TMBT    B2 2041   1.678  11.949   1.066  0.1877 -0.3077  0.0017
  292TMBT    B5 2042   1.575  12.224   0.744 -0.1915 -0.2492  0.1692
  292TMBT    B3 2043   1.004  12.101   1.317  0.2859  0.4101 -0.1923
  292TMBT    B6 2044   0.974  12.411   1.013 -0.0003  0.1210 -0.4616
  293TMBT     A 2045   3.099  12.391   4.125  0.0879 -0.0845 -0.2396
  293TMBT    B1 2046   3.072  12.814   4.195  0.0393 -0.1160 -0.0668
  293TMBT    B4 2047   2.702  13.009   4.072 -0.0364 -0.0846  0.2078
  293TMBT    B2 2048   3.289  12.154   4.428  0.1990  0.0857 -0.1754
  293TMBT    B5 2049   3.609  12.367   4.633 -0.1697  0.2676  0.2186
  293TMBT    B3 2050   2.897  12.224   3.785  0.0525 -0.0685 -0.2264
  293TMBT    B6 2051   2.708  12.488   3.494  0.2642  0.0134 -0.2901
  294TMBT     A 2052   2.984  12.482   4.556  0.1727  0.1612  0.2202
  294TMBT    B1 2053   2.669  12.404   4.275 -0.1120  0.3902  0.4726
  294TMBT    B4 2054   2.275  12.285   4.417  0.2154 -0.6286  0.5676
  294TMBT    B2 2055   3.353  12.687   4.478  0.2742 -0.1271 -0.0707
  294TMBT    B5 2056   3.474  12.770   4.068  0.0695 -0.0404 -0.1140
  294TMBT    B3 2057   2.923  12.278   4.929 -0.1527  0.3310  0.2615
  294TMBT    B6 2058   3.263  12.163   5.176 -0.1075  0.2631  0.1677
  295TMBT     A 2059   8.085  12.315   5.091  0.1051 -0.2078 -0.0524
  295TMBT    B1 2060   7.845  11.959   5.102 -0.1183 -0.0562  0.0142
  295TMBT    B4 2061   7.882  11.698   5.449 -0.2263  0.0077  0.0740
  295TMBT    B2 2062   8.358  12.384   5.415  0.1498  0.0945 -0.1528
  295TMBT    B5 2063   8.401  12.130   5.766  0.3316  0.2033 -0.0952
  295TMBT    B3 2064   8.016  12.574   4.755 -0.0201 -0.2852 -0.0868
  295TMBT    B6 2065   8.223  12.955   4.711  0.3053 -0.4281  0.1831
  296TMBT     A 2066  12.845   9.634   7.800  0.1971  0.2395  0.2569
  296TMBT    B1 2067  13.215   9.741   7.611  0.0485  0.0251 -0.1617
  296TMBT    B4 2068  13.528   9.441   7.569 -0.2564 -0.3118 -0.0508
  296TMBT    B2 2069  12.513   9.904   7.831  0.2249  0.2645  0.3392
  296TMBT    B5 2070  12.146   9.772   8.026  0.1782  0.0219  0.0911
  296TMBT    B3 2071  12.806   9.241   7.969 -0.0611 -0.0306 -0.4128
  296TMBT    B6 2072  13.138   8.959   7.966 -0.0521 -0.0235 -0.1861
  297TMBT     A 2073   3.042   2.238   1.954  0.0331 -0.0655 -0.2002
  297TMBT    B1 2074   2.919   1.900   1.720 -0.1012 -0.1174 -0.0558
  297TMBT    B4 2075   3.023   1.885   1.297  0.4637  0.0405  0.0738
  297TMBT    B2 2076   3.272   2.523   1.731 -0.0479  0.0660 -0.1161
  297TMBT    B5 2077   3.268   2.947   1.833  0.1022  0.1359 -0.3975
  297TMBT    B3 2078   2.999   2.275   2.380 -0.3242  0.2123 -0.2579
  297TMBT    B6 2079   2.851   1.949   2.628  0.0556  0.1885 -0.0584
  298TMBT     A 2080   5.008   9.582   4.365 -0.1765 -0.0335  0.2084
  298TMBT    B1 2081   4.706   9.598   4.060 -0.2146  0.0172  0.2485
  298TMBT    B4 2082   4.768   9.913   3.767 -0.0294 -0.0038  0.2645
  298TMBT    B2 2083   5.271   9.910   4.456 -0.1064 -0.0085 -0.0794
  298TMBT    B5 2084   5.263  10.305   4.273  0.2429  0.0808  0.0954
  298TMBT    B3 2085   5.079   9.176   4.484  0.0625 -0.1847 -0.4293
  298TMBT    B6 2086   5.443   9.046   4.684 -0.0360  0.1080 -0.0550
  299TMBT     A 2087   6.797   5.726   7.603 -0.1521 -0.1656 -0.0694
  299TMBT    B1 2088   6.876   5.363   7.818  0.0256  0.1093  0.3351
  299TMBT    B4 2089   7.202   5.096   7.708 -0.3405 -0.2512  0.1148
  299TMBT    B2 2090   7.005   5.818   7.239  0.0465  0.2604  0.1479
  299TMBT    B5 2091   6.896   6.149   6.977  0.0737  0.2526  0.1267
  299TMBT    B3 2092   6.469   5.963   7.747 -0.0956 -0.0802 -0.0813
  299TMBT    B6 2093   6.440   6.391   7.673 -0.1152 -0.0785 -0.0632
  300TMBT     A 2094   5.846  13.493  10.797  0.3293  0.2071  0.0562
  300TMBT    B1 2095   5.675   0.263  10.768 -0.0396  0.0337 -0.1493
  300TMBT    B4 2096   5.879   0.546  10.506 -0.1953  0.5895  0.3193
  300TMBT    B2 2097   5.750  13.227  11.119  0.2283  0.2704  0.0785
  300TMBT    B5 2098   5.344  13.188  11.274  0.2251 -0.0958 -0.0172
  300TMBT    B3 2099   6.069  13.354  10.457  0.0443 -0.0518 -0.0272
  300TMBT    B6 2100   6.173  12.931  10.454 -0.1946 -0.1117  0.0497
  301TMBT     A 2101   8.716   5.808   2.175 -0.0441  0.0253 -0.2595
  301TMBT    B1 2102   8.508   6.069   2.445  0.1921  0.1340 -0.1809
  301TMBT    B4 2103   8.648   6.477   2.506  0.1748  0.0550  0.4172
  301TMBT    B2 2104   8.945   5.925   1.831  0.1112  0.1146 -0.1267
  301TMBT    B5 2105   9.175   5.627   1.612  0.0418  0.0739 -0.1444
  301TMBT    B3 2106   8.649   5.390   2.242  0.0083  0.0134 -0.2804
  301TMBT    B6 2107   8.340   5.240   2.510 -0.1493 -0.0863 -0.5158
  302TMBT     A 2108   6.057   0.971  13.236 -0.0759 -0.1636  0.0885
  302TMBT    B1 2109   5.783   1.130  13.525  0.0278 -0.1712  0.1912
  302TMBT    B4 2110   5.578   1.510  13.462  0.2327 -0.1075 -0.1021
  302TMBT    B2 2111   6.116   1.115  12.836 -0.1816 -0.1420  0.0807
  302TMBT    B5 2112   6.364   0.870  12.574  0.0651  0.1130  0.0727
  302TMBT    B3 2113   6.239   0.584  13.272 -0.1508 -0.2138 -0.0682
  302TMBT    B6 2114   6.483   0.461  12.933 -0.0884 -0.0171 -0.0953
  303TMBT     A 2115   9.881   5.860   1.784  0.3775  0.1244  0.1065
  303TMBT    B1 2116   9.595   5.881   2.104 -0.1186  0.0700 -0.3264
  303TMBT    B4 2117   9.326   6.221   2.137 -0.2120 -0.0496  0.1900
  303TMBT    B2 2118  10.288   5.750   1.869  0.2717 -0.3441  0.0200
  303TMBT    B5 2119  10.398   5.558   2.243 -0.0256 -0.0866  0.2432
  303TMBT    B3 2120   9.767   5.960   1.383  0.0764  0.2084  0.2115
  303TMBT    B6 2121   9.357   6.038   1.258 -0.0710 -0.2664  0.3909
  304TMBT     A 2122   5.271   4.606   7.285  0.0362  0.0605  0.0898
  304TMBT    B1 2123   5.615   4.784   7.099  0.2439  0.0247  0.4338
  304TMBT    B4 2124   6.017   4.633   7.170  0.2313 -0.0687  0.3086
  304TMBT    B2 2125   5.254   4.180   7.334 -0.0330  0.0514 -0.0137
  304TMBT    B5 2126   4.980   4.010   7.626 -0.0906  0.3677  0.1184
  304TMBT    B3 2127   4.916   4.844   7.322  0.1178  0.2016 -0.0273
  304TMBT    B6 2128   4.588   4.842   7.035 -0.1188 -0.0000  0.2417
  305TMBT     A 2129   8.385  11.693   9.150 -0.2472  0.0715 -0.1530
  305TMBT    B1 2130   8.082  11.878   8.909 -0.1661  0.1123 -0.2232
  305TMBT    B4 2131   7.657  11.851   9.001 -0.1130  0.0014 -0.0104
  305TMBT    B2 2132   8.797  11.664   9.037 -0.2736 -0.1279 -0.1999
  305TMBT    B5 2133   8.914  11.795   8.638  0.0089  0.0845 -0.0490
  305TMBT    B3 2134   8.292  11.424   9.472  0.0708  0.0743 -0.0574
  305TMBT    B6 2135   8.592  11.156   9.639  0.3283  0.4321  0.0628
  306TMBT     A 2136   0.102   1.662   3.175  0.2960 -0.0252 -0.3076
  306TMBT    B1 2137   0.108   2.004   2.916 -0.1375  0.0691 -0.1966
  306TMBT    B4 2138   0.110   1.933   2.486  0.4202 -0.0586 -0.1765
  306TMBT    B2 2139   0.250   1.667   3.578 -0.5184  0.3333 -0.0017
  306TMBT    B5 2140   0.122   1.350   3.848  0.1004  0.1923  0.1356
  306TMBT    B3 2141  13.611   1.272   3.038 -0.1344  0.0080 -0.0520
  306TMBT    B6 2142  13.235   1.212   2.826 -0.0761  0.2570 -0.2279
  307TMBT     A 2143   9.664   0.340   1.028  0.0580 -0.1673 -0.0692
  307TMBT    B1 2144   9.928   0.003   1.058  0.1267 -0.1067  0.0071
  307TMBT    B4 2145   9.864  13.374   1.408 -0.1784  0.2084  0.1799
  307TMBT    B2 2146   9.423   0.435   1.371  0.0451 -0.0694 -0.1052
  307TMBT    B5 2147   9.060   0.666   1.311 -0.1859 -0.3660  0.1326
  307TMBT    B3 2148   9.606   0.568   0.669  0.2340  0.0429  0.0348
  307TMBT    B6 2149   9.234   0.771   0.571  0.1266 -0.0647  0.2171
  308TMBT     A 2150   3.207   8.759   7.607  0.0951 -0.1215  0.1792
  308TMBT    B1 2151   3.263   8.569   7.988 -0.1000  0.0261  0.2827
  308TMBT    B4 2152   3.589   8.285   8.040  0.2837  0.3777 -0.1586
  308TMBT    B2 2153   2.875   9.023   7.539 -0.0090 -0.1649  0.5090
  308TMBT    B5 2154   2.675   9.205   7.881 -0.4668  0.1204  0.0965
  308TMBT    B3 2155   3.467   8.636   7.289 -0.0008  0.2801 -0.0583
  308TMBT    B6 2156   3.726   8.303   7.398  0.0486  0.3263 -0.0342
  309TMBT     A 2157   6.850   5.302  13.069 -0.1753  0.0892 -0.1124
  309TMBT    B1 2158   6.851   5.330  13.498  0.2310  0.1365 -0.1138
  309TMBT    B4 2159   7.024   5.674   0.078  0.0603  0.0757  0.1375
  309TMBT    B2 2160   6.669   4.973  12.863  0.0572  0.0100 -0.1924
  309TMBT    B5 2161   6.549   4.628  13.101 -0.1252 -0.1791 -0.5537
  309TMBT    B3 2162   7.032   5.598  12.817  0.0659  0.0293 -0.0104
  309TMBT    B6 2163   7.096   5.531  12.391  0.1975  0.1725 -0.0137
  310TMBT     A 2164   1.697   6.728   3.364 -0.0407  0.1041 -0.2119
  310TMBT    B1 2165   1.868   6.634   2.982  0.0841  0.2157 -0.1840
  310TMBT    B4 2166   1.880   6.226   2.829 -0.1929  0.1752 -0.0993
  310TMBT    B2 2167   1.451   6.435   3.559  0.4285 -0.1558 -0.0040
  310TMBT    B5 2168   1.436   6.038   3.380  0.2056  0.0142 -0.3684
  310TMBT    B3 2169   1.751   7.127   3.513  0.2548  0.0055 -0.0516
  310TMBT    B6 2170   2.032   7.392   3.312 -0.1427  0.3488 -0.1616
  311TMBT     A 2171   8.114   2.119   9.003 -0.1855 -0.0286  0.1510
  311TMBT    B1 2172   7.717   2.266   9.074 -0.3570 -0.4548  0.0897
  311TMBT    B4 2173   7.494   2.470   8.760 -0.1459 -0.2402  0.0780
  311TMBT    B2 2174   8.375   1.997   9.321  0.1313  0.2635  0.0060
  311TMBT    B5 2175   8.151   1.785   9.628  0.2234 -0.0245 -0.1229
  311TMBT    B3 2176   8.239   2.113   8.592  0.0183  0.2960  0.2062
  311TMBT    B6 2177   8.664   2.063   8.511 -0.0846 -0.0018 -0.1636
  312TMBT     A 2178  11.158   2.833   6.765  0.0865  0.1921 -0.1759
  312TMBT    B1 2179  10.842   2.722   6.498  0.0842 -0.0794 -0.0616
  312TMBT    B4 2180  10.472   2.945   6.555 -0.0969 -0.3761 -0.0684
  312TMBT    B2 2181  11.170   3.142   7.063  0.0994  0.0699 -0.0491
  312TMBT    B5 2182  11.534   3.225   7.288  0.0675  0.4084 -0.1195
  312TMBT    B3 2183  11.495   2.569   6.730 -0.2511 -0.2759  0.0629
  312TMBT    B6 2184  11.484   2.236   6.449  0.4081 -0.0272 -0.2668
  313TMBT     A 2185   3.718   6.089   3.289  0.0268 -0.1819  0.1672
  313TMBT    B1 2186   3.806   6.063   3.709  0.0946  0.0035  0.1650
  313TMBT    B4 2187   4.108   6.308   3.906 -0.0595  0.2916  0.0467
  313TMBT    B2 2188   3.458   5.780   3.145  0.3263 -0.2413 -0.2557
  313TMBT    B5 2189   3.398   5.435   3.404 -0.0798  0.1142  0.1322
  313TMBT    B3 2190   3.915   6.395   3.061 -0.1797  0.1018  0.3655
  313TMBT    B6 2191   4.060   6.740   3.284 -0.0239  0.1755  0.1516
  314TMBT     A 2192   7.971   4.576  10.079 -0.0922 -0.0364 -0.1245
  314TMBT    B1 2193   7.662   4.760  10.313  0.0714  0.3253 -0.1895
  314TMBT    B4 2194   7.271   4.573  10.362  0.0766  0.3071 -0.2189
  314TMBT    B2 2195   7.897   4.213   9.862  0.3306 -0.0444 -0.2594
  314TMBT    B5 2196   8.218   4.008   9.652  0.3668  0.0247 -0.2719
  314TMBT    B3 2197   8.365   4.744  10.049 -0.1098  0.0564  0.1441
  314TMBT    B6 2198   8.621   4.593   9.730 -0.0822  0.1805  0.1074
  315TMBT     A 2199   9.974   4.454   5.888  0.4133  0.0527  0.1857
  315TMBT    B1 2200  10.023   4.881   5.895  0.1569  0.0840  0.1074
  315TMBT    B4 2201  10.408   5.066   5.814 -0.1372  0.4270 -0.5414
  315TMBT    B2 2202   9.607   4.247   5.968  0.3402  0.1704  0.1566
  315TMBT    B5 2203   9.569   3.846   5.801  0.0104  0.1580  0.2580
  315TMBT    B3 2204  10.331   4.218   5.855  0.3220 -0.0919  0.2301
  315TMBT    B6 2205  10.350   3.782   5.856 -0.2325 -0.1196  0.0949
  316TMBT     A 2206   3.261  11.893   1.354 -0.2191  0.1282 -0.0970
  316TMBT    B1 2207   3.200  11.507   1.532 -0.3164  0.2159  0.0607
  316TMBT    B4 2208   3.497  11.385   1.827  0.0932  0.2898 -0.3154
  316TMBT    B2 2209   3.211  11.907   0.928  0.2100  0.1757 -0.1479
  316TMBT    B5 2210   3.096  12.273   0.721  0.0133  0.0954 -0.1818
  316TMBT    B3 2211   3.345  12.246   1.583 -0.5273  0.0639  0.1187
  316TMBT    B6 2212   3.385  12.188   2.013 -0.1980  0.2111  0.1093
  317TMBT     A 2213   3.760   2.801  12.990  0.0503  0.1976  0.1172
  317TMBT    B1 2214   3.498   2.598  13.263  0.3399 -0.0236  0.2341
  317TMBT    B4 2215   3.068   2.621  13.195  0.4395  0.0573 -0.4031
  317TMBT    B2 2216   4.160   2.786  13.145  0.0143  0.3813  0.2291
  317TMBT    B5 2217   4.480   2.924  12.882 -0.1039  0.3364  0.0607
  317TMBT    B3 2218   3.666   2.930  12.592  0.0686  0.2527  0.1308
  317TMBT    B6 2219   3.969   3.117  12.341  0.2867  0.3364  0.4534
  318TMBT     A 2220   0.998   9.841   6.458 -0.1677  0.2215  0.0959
  318TMBT    B1 2221   1.274  10.165   6.511 -0.1851  0.2363  0.0954
  318TMBT    B4 2222   1.314  10.450   6.184 -0.2765  0.0321 -0.0947
  318TMBT    B2 2223   0.795   9.642   6.780 -0.1189  0.1683  0.0941
  318TMBT    B5 2224   0.414   9.460   6.671 -0.0799  0.0432  0.1655
  318TMBT    B3 2225   0.857   9.740   6.066  0.0819  0.0797  0.0416
  318TMBT    B6 2226   0.505   9.487   6.014  0.1806 -0.0701  0.0983
  319TMBT     A 2227   4.205  10.779   1.888 -0.1615  0.0453 -0.1246
  319TMBT    B1 2228   4.126  10.359   1.923  0.0283 -0.0120 -0.3690
  319TMBT    B4 2229   4.453  10.097   2.043  0.1406  0.2951  0.0019
  319TMBT    B2 2230   3.874  11.039   1.805 -0.1154  0.0592 -0.2682
  319TMBT    B5 2231   3.483  10.847   1.798 -0.0032 -0.1811 -0.0404
  319TMBT    B3 2232   4.613  10.904   1.938 -0.1792  0.0805 -0.0668
  319TMBT    B6 2233   4.729  11.322   1.974  0.0767  0.0251 -0.2316
  320TMBT     A 2234  12.726  12.528   8.014  0.1213 -0.1184 -0.0559
  320TMBT    B1 2235  12.530  12.574   7.635 -0.2359 -0.5496  0.0723
  320TMBT    B4 2236  12.742  12.504   7.262  0.1543 -0.0702  0.1998
  320TMBT    B2 2237  13.145  12.439   8.043  0.1535  0.0763  0.0838
  320TMBT    B5 2238  13.376  12.492   8.409  0.3933  0.1889 -0.0828
  320TMBT    B3 2239  12.501  12.551   8.379  0.0215 -0.6262 -0.0820
  320TMBT    B6 2240  12.744  12.448   8.726  0.2000  0.2286  0.0564
  321TMBT     A 2241   7.751  10.221   2.660  0.0871  0.2379  0.0415
  321TMBT    B1 2242   7.343  10.122   2.752  0.0830  0.0972 -0.1251
  321TMBT    B4 2243   7.022  10.352   2.568 -0.0703  0.1045  0.1483
  321TMBT    B2 2244   8.045  10.004   2.884 -0.0137  0.1185  0.0591
  321TMBT    B5 2245   7.931   9.790   3.245 -0.4774  0.1461 -0.0683
  321TMBT    B3 2246   7.829  10.486   2.331  0.0527  0.2524  0.0449
  321TMBT    B6 2247   8.199  10.468   2.102 -0.0168 -0.0792 -0.0438
  322TMBT     A 2248   0.119   9.457  12.647  0.1041 -0.1666 -0.0704
  322TMBT    B1 2249   0.019   9.152  12.932 -0.4179 -0.0662 -0.1398
  322TMBT    B4 2250  13.303   9.213  13.199 -0.0786 -0.0310  0.2881
  322TMBT    B2 2251  13.518   9.823  12.675  0.0350 -0.1803 -0.4202
  322TMBT    B5 2252   0.009  10.147  12.407 -0.1995  0.1948 -0.0712
  322TMBT    B3 2253   0.466   9.383  12.406  0.0118 -0.0077 -0.2545
  322TMBT    B6 2254   0.720   9.694  12.236  0.1575  0.0271  0.0236
  323TMBT     A 2255   2.708   6.413   6.828 -0.1299  0.0359 -0.0178
  323TMBT    B1 2256   2.510   6.708   7.069 -0.2309  0.0633 -0.1336
  323TMBT    B4 2257   2.477   6.652   7.500 -0.1969  0.3136 -0.0982
  323TMBT    B2 2258   2.835   6.475   6.422 -0.0753 -0.4953 -0.0850
  323TMBT    B5 2259   3.164   6.233   6.271  0.0687 -0.3754  0.0361
  323TMBT    B3 2260   2.783   6.031   7.008 -0.3437 -0.0237 -0.0529
  323TMBT    B6 2261   2.935   5.702   6.766 -0.0158  0.1082 -0.0298
  324TMBT     A 2262   2.465   1.619   3.302 -0.0490 -0.0363 -0.0523
  324TMBT    B1 2263   2.649   1.277   3.483 -0.0719  0.0487  0.1321
  324TMBT    B4 2264   2.749   0.935   3.233 -0.1375  0.0638  0.0851
  324TMBT    B2 2265   2.317   1.917   3.574  0.1274  0.0553 -0.0564
  324TMBT    B5 2266   2.423   1.950   3.995  0.3877 -0.3666 -0.0856
  324TMBT    B3 2267   2.401   1.669   2.880 -0.0802 -0.3445 -0.0849
  324TMBT    B6 2268   2.108   1.963   2.749  0.2523  0.1126  0.1857
  325TMBT     A 2269  11.813   0.729  13.325 -0.0154 -0.0424  0.1901
  325TMBT    B1 2270  12.118   0.793  13.030  0.0144  0.0598  0.2428
  325TMBT    B4 2271  12.528   0.853  13.164  0.2379 -0.5285 -0.1598
  325TMBT    B2 2272  11.440   0.552  13.209  0.1120 -0.0652 -0.1909
  325TMBT    B5 2273  11.434   0.249  12.897 -0.3349 -0.2003 -0.0550
  325TMBT    B3 2274  11.886   0.798   0.120  0.0671  0.0010  0.1687
  325TMBT    B6 2275  11.611   0.612   0.403 -0.1324  0.1064  0.0446
  326TMBT     A 2276  12.803   0.668   6.584 -0.2141 -0.4022  0.3158
  326TMBT    B1 2277  12.515   0.397   6.418 -0.0697 -0.4181  0.0889
  326TMBT    B4 2278  12.128   0.550   6.289  0.1161  0.1216  0.1600
  326TMBT    B2 2279  13.159   0.520   6.773  0.2262 -0.2111 -0.3468
  326TMBT    B5 2280  13.507   0.779   6.818  0.2073 -0.2564  0.0751
  326TMBT    B3 2281  12.692   1.079   6.530  0.2272 -0.2661  0.4260
  326TMBT    B6 2282  12.965   1.405   6.628  0.2373 -0.1303 -0.0363
  327TMBT     A 2283   0.987   9.082   5.234  0.0481 -0.0469  0.1976
  327TMBT    B1 2284   1.149   9.097   4.837 -0.2515  0.0922  0.0789
  327TMBT    B4 2285   1.509   9.331   4.760 -0.2357 -0.0694 -0.3483
  327TMBT    B2 2286   1.002   8.682   5.389 -0.2724 -0.1783 -0.1041
  327TMBT    B5 2287   0.887   8.694   5.809  0.1642 -0.1728  0.0172
  327TMBT    B3 2288   0.745   9.399   5.393 -0.0191 -0.0913  0.1841
  327TMBT    B6 2289   0.864   9.817   5.365 -0.3244 -0.0413 -0.4424
  328TMBT     A 2290  11.248   5.779  13.082 -0.3515 -0.1364  0.0502
  328TMBT    B1 2291  11.099   5.740  12.682 -0.1202  0.2665 -0.0780
  328TMBT    B4 2292  11.166   5.376  12.452 -0.1818  0.1064  0.1566
  328TMBT    B2 2293  11.527   5.531  13.294 -0.0934  0.1929  0.1007
  328TMBT    B5 2294  11.761   5.263  13.043  0.2451  0.2791  0.3201
  328TMBT    B3 2295  11.096   6.133  13.272 -0.1590 -0.0499  0.0445
  328TMBT    B6 2296  10.666   6.199  13.260 -0.1711 -0.1751 -0.2640
  329TMBT     A 2297   7.112   2.062  10.831  0.1420  0.0257 -0.0203
  329TMBT    B1 2298   7.245   2.343  11.127 -0.0844  0.2498 -0.1298
  329TMBT    B4 2299   7.633   2.298  11.320 -0.0232  0.5591 -0.1777
  329TMBT    B2 2300   7.264   1.676  10.719  0.2408  0.0500  0.0297
  329TMBT    B5 2301   7.515   1.448  10.992  0.0196  0.0925  0.2699
  329TMBT    B3 2302   6.752   2.191  10.637  0.3499  0.0198 -0.4155
  329TMBT    B6 2303   6.544   1.860  10.445 -0.1948  0.0989  0.0226
  330TMBT     A 2304   7.630   9.899   7.296  0.1241 -0.1142  0.2235
  330TMBT    B1 2305   7.284  10.145   7.360  0.1624  0.0012 -0.0091
  330TMBT    B4 2306   6.941   9.973   7.566  0.1290  0.1713  0.0779
  330TMBT    B2 2307   7.998  10.103   7.383  0.0473  0.0997  0.0487
  330TMBT    B5 2308   8.289   9.942   7.663  0.2445  0.0572 -0.1794
  330TMBT    B3 2309   7.677   9.480   7.215 -0.0959 -0.2088  0.5701
  330TMBT    B6 2310   7.371   9.276   6.981  0.1328 -0.0823  0.1544
  331TMBT     A 2311   1.268   6.063   5.216 -0.0057 -0.1150  0.3171
  331TMBT    B1 2312   1.251   6.448   5.027  0.2556 -0.3388 -0.1718
  331TMBT    B4 2313   0.856   6.631   5.016  0.2331 -0.3757 -0.0070
  331TMBT    B2 2314   1.630   5.839   5.277  0.1602  0.0982  0.1215
  331TMBT    B5 2315   1.993   6.006   5.104  0.3127 -0.1345  0.2154
  331TMBT    B3 2316   0.929   5.961   5.459 -0.1309 -0.1694  0.1208
  331TMBT    B6 2317   0.922   5.653   5.767 -0.1315 -0.3530 -0.0621
  332TMBT     A 2318   8.893   4.505  10.064  0.0947  0.1252 -0.0281
  332TMBT    B1 2319   8.929   4.882   9.862  0.2392  0.0721 -0.1025
  332TMBT    B4 2320   8.764   5.254  10.018  0.2418  0.0194  0.0264
  332TMBT    B2 2321   8.930   4.140   9.841  0.2318  0.0771  0.0724
  332TMBT    B5 2322   8.872   3.752  10.030 -0.1206  0.0810 -0.0227
  332TMBT    B3 2323   8.855   4.499  10.491  0.3095  0.2427 -0.0065
  332TMBT    B6 2324   8.709   4.129  10.668 -0.1847  0.4073 -0.0620
  333TMBT     A 2325   2.169   4.374   6.848  0.7066  0.0194 -0.0430
  333TMBT    B1 2326   2.056   4.229   6.460 -0.5540  0.1336  0.2588
  333TMBT    B4 2327   2.007   3.800   6.403 -0.0476  0.1399 -0.2747
  333TMBT    B2 2328   2.339   4.767   6.877  0.5501  0.0883 -0.0543
  333TMBT    B5 2329   2.270   5.013   6.524 -0.0814 -0.1015 -0.0690
  333TMBT    B3 2330   2.088   4.106   7.174  0.5613 -0.1172 -0.1908
  333TMBT    B6 2331   2.251   4.224   7.560  0.0103 -0.1778  0.0650
  334TMBT     A 2332   8.343   0.143   2.480  0.2695  0.1684  0.0077
  334TMBT    B1 2333   8.520   0.299   2.121  0.3894  0.0582  0.0189
  334TMBT    B4 2334   8.339   0.645   1.929 -0.0837 -0.1669  0.0515
  334TMBT    B2 2335   8.415  13.363   2.608  0.2251  0.1615  0.0110
  334TMBT    B5 2336   8.699  13.130   2.373  0.0773  0.1636 -0.1703
  334TMBT    B3 2337   8.005   0.304   2.691  0.2139 -0.0603  0.0944
  334TMBT    B6 2338   7.826   0.045   2.992  0.3198 -0.0407  0.1746
  335TMBT     A 2339   1.452   8.471   6.830 -0.1129 -0.1528 -0.2752
  335TMBT    B1 2340   1.751   8.175   6.915  0.0551  0.2559  0.6251
  335TMBT    B4 2341   2.166   8.306   6.904  0.0752  0.1588  0.0609
  335TMBT    B2 2342   1.532   8.886   6.904 -0.0758 -0.2116  0.0208
  335TMBT    B5 2343   1.238   9.175   6.765 -0.0218 -0.1654  0.0028
  335TMBT    B3 2344   1.063   8.365   6.681 -0.0910 -0.1062 -0.3656
  335TMBT    B6 2345   0.904   7.979   6.804  0.1530 -0.1187 -0.0835
  336TMBT     A 2346   3.143  11.092   6.228  0.0994 -0.3161  0.0365
  336TMBT    B1 2347   3.073  11.172   6.644  0.2575 -0.1006  0.0222
  336TMBT    B4 2348   2.830  11.511   6.767  0.2236 -0.0977 -0.0527
  336TMBT    B2 2349   3.537  10.957   6.124  0.1888  0.0518 -0.1105
  336TMBT    B5 2350   3.832  10.887   6.436 -0.0606 -0.1727  0.0780
  336TMBT    B3 2351   2.832  11.122   5.933  0.2284 -0.0017 -0.0692
  336TMBT    B6 2352   2.879  10.951   5.535  0.0529  0.2734 -0.2098
  337TMBT     A 2353  13.483   7.881  11.884 -0.0524 -0.1866  0.2268
  337TMBT    B1 2354  13.617   7.920  11.478  0.0291 -0.0681  0.2648
  337TMBT    B4 2355   0.023   8.292  11.253  0.5463 -0.0615  0.3337
  337TMBT    B2 2356  13.501   7.494  12.068  0.1030 -0.3185 -0.0611
  337TMBT    B5 2357  13.552   7.127  11.840 -0.2058 -0.2384 -0.2634
  337TMBT    B3 2358  13.304   8.222  12.074  0.2095 -0.0531  0.2376
  337TMBT    B6 2359  13.094   8.181  12.454  0.2305  0.0933  0.2655
  338TMBT     A 2360   0.967   1.653   2.362  0.1946  0.0333  0.1136
  338TMBT    B1 2361   0.612   1.526   2.157  0.0961 -0.1658  0.4036
  338TMBT    B4 2362   0.379   1.185   2.295 -0.3711  0.1772  0.4756
  338TMBT    B2 2363   0.974   1.721   2.786  0.2798 -0.2012  0.1506
  338TMBT    B5 2364   0.649   1.636   3.063 -0.0499  0.0926 -0.1416
  338TMBT    B3 2365   1.302   1.798   2.137 -0.0161 -0.0313 -0.2456
  338TMBT    B6 2366   1.614   2.032   2.331  0.0448 -0.0399 -0.3329
  339TMBT     A 2367   1.271   6.848   6.252 -0.0645 -0.1310  0.0704
  339TMBT    B1 2368   1.445   6.995   6.616 -0.2179 -0.1943  0.1696
  339TMBT    B4 2369   1.819   7.211   6.566 -0.5705  0.3692 -0.0786
  339TMBT    B2 2370   1.319   7.009   5.857  0.2042  0.3756  0.3047
  339TMBT    B5 2371   1.525   7.389   5.800  0.1802  0.3145 -0.2094
  339TMBT    B3 2372   0.995   6.522   6.291  0.1946 -0.3568  0.0297
  339TMBT    B6 2373   0.866   6.346   6.668  0.1313 -0.1063  0.1254
  340TMBT     A 2374   5.467   6.202  12.337 -0.1006 -0.0562 -0.3621
  340TMBT    B1 2375   5.155   6.447  12.502  0.0052 -0.0795 -0.1267
  340TMBT    B4 2376   5.147   6.882  12.534 -0.0197 -0.0819 -0.1003
  340TMBT    B2 2377   5.500   5.782  12.417 -0.1804  0.0096  0.0278
  340TMBT    B5 2378   5.817   5.572  12.204  0.1684  0.1060  0.4440
  340TMBT    B3 2379   5.788   6.390  12.123  0.0135  0.1281 -0.0319
  340TMBT    B6 2380   6.058   6.173  11.859  0.1155  0.3896 -0.1440
  341TMBT     A 2381   9.327   3.223   2.821 -0.1686 -0.1405 -0.0346
  341TMBT    B1 2382   9.683   3.330   2.606 -0.2743  0.3488  0.0283
  341TMBT    B4 2383   9.665   3.735   2.446  0.0097  0.4478  0.2442
  341TMBT    B2 2384   9.213   2.817   2.899  0.1509 -0.1746  0.2663
  341TMBT    B5 2385   9.433   2.505   2.689 -0.2075 -0.3233  0.1079
  341TMBT    B3 2386   9.056   3.541   2.922 -0.0649 -0.1114  0.1544
  341TMBT    B6 2387   9.132   3.937   2.758 -0.4668 -0.0052  0.2213
  342TMBT     A 2388   0.361   9.398  11.220 -0.0431 -0.0097  0.2494
  342TMBT    B1 2389   0.673   9.686  11.155 -0.0839  0.0224  0.1956
  342TMBT    B4 2390   0.668  10.039  11.410 -0.0605  0.1232  0.0567
  342TMBT    B2 2391   0.014   9.491  11.454 -0.0005  0.1008  0.2694
  342TMBT    B5 2392  13.266   9.298  11.329 -0.0967  0.3061  0.2357
  342TMBT    B3 2393   0.364   9.054  10.964 -0.2942  0.0739  0.1328
  342TMBT    B6 2394   0.015   8.794  10.957 -0.2542  0.0211  0.0979
  343TMBT     A 2395   0.842   1.922   9.192  0.1373  0.0283  0.1642
  343TMBT    B1 2396   0.819   1.540   9.387 -0.0503 -0.2177 -0.3299
  343TMBT    B4 2397   1.178   1.375   9.572 -0.2709 -0.2167  0.1064
  343TMBT    B2 2398   1.199   2.157   9.143  0.1155 -0.0061 -0.1706
  343TMBT    B5 2399   1.154   2.517   8.903  0.1238  0.0709 -0.0568
  343TMBT    B3 2400   0.461   2.099   9.106  0.2501  0.1666 -0.0552
  343TMBT    B6 2401   0.368   2.524   9.094 -0.2160  0.0660 -0.1081
  344TMBT     A 2402   3.709   2.409  11.582  0.0583 -0.1606  0.1426
  344TMBT    B1 2403   3.848   2.589  11.218 -0.2479  0.1019  0.1530
  344TMBT    B4 2404   3.701   2.973  11.072  0.0323  0.1625  0.0282
  344TMBT    B2 2405   3.578   2.678  11.890 -0.1288 -0.1003  0.0112
  344TMBT    B5 2406   3.652   3.106  11.858  0.3583 -0.1680  0.1965
  344TMBT    B3 2407   3.895   2.038  11.691 -0.0089 -0.2762 -0.1326
  344TMBT    B6 2408   4.028   1.779  11.367  0.2917  0.1313 -0.3401
  345TMBT     A 2409   2.928   2.931   3.913  0.1489  0.1203 -0.1786
  345TMBT    B1 2410   3.122   3.062   3.553  0.2787 -0.0766 -0.1809
  345TMBT    B4 2411   3.553   3.116   3.524  0.2859 -0.0629 -0.0515
  345TMBT    B2 2412   3.134   2.713   4.221 -0.0687  0.1808  0.0109
  345TMBT    B5 2413   3.569   2.715   4.223 -0.0691  0.1806  0.1436
  345TMBT    B3 2414   2.546   3.119   3.965  0.2131  0.1757  0.1019
  345TMBT    B6 2415   2.321   3.310   3.645 -0.0517 -0.1695  0.0799
  346TMBT     A 2416   4.211  13.124  12.762  0.0360 -0.2050  0.0082
  346TMBT    B1 2417   3.951  12.825  12.598  0.2723 -0.4832  0.1375
  346TMBT    B4 2418   3.598  12.691  12.814 -0.0652 -0.0411 -0.1325
  346TMBT    B2 2419   4.122  13.315  13.136 -0.0911 -0.1991 -0.0249
  346TMBT    B5 2420   4.379   0.008  13.293 -0.0773 -0.2957  0.1479
  346TMBT    B3 2421   4.575  13.246  12.570  0.1072  0.0291  0.2881
  346TMBT    B6 2422   4.723  12.990  12.250 -0.0717 -0.2275  0.4095
  347TMBT     A 2423  10.254   9.697  13.359 -0.1406 -0.0149 -0.0662
  347TMBT    B1 2424  10.542   9.950  13.551 -0.1277 -0.0010 -0.1037
  347TMBT    B4 2425  10.515  10.114   0.331 -0.4091 -0.1387 -0.0652
  347TMBT    B2 2426   9.944   9.509  13.590 -0.1620  0.0727 -0.0235
  347TMBT    B5 2427   9.625   9.287  13.394 -0.0027 -0.1258 -0.0591
  347TMBT    B3 2428  10.295   9.578  12.949  0.0210  0.2171 -0.1177
  347TMBT    B6 2429  10.702   9.467  12.838 -0.0300  0.2142 -0.3032
  348TMBT     A 2430   8.719   0.984   9.059  0.0094  0.0310 -0.0857
  348TMBT    B1 2431   8.347   1.022   8.848 -0.0125  0.1767 -0.0211
  348TMBT    B4 2432   8.340   1.105   8.420  0.4590  0.1571 -0.0351
  348TMBT    B2 2433   9.069   1.048   8.819  0.1794 -0.3137  0.0668
  348TMBT    B5 2434   8.999   1.219   8.424 -0.0915 -0.3445  0.1007
  348TMBT    B3 2435   8.759   0.780   9.434 -0.1470 -0.0254 -0.0991
  348TMBT    B6 2436   9.129   0.811   9.662 -0.0614  0.0327 -0.2451
  349TMBT     A 2437  10.717   7.399  10.590 -0.1812  0.0299  0.0135
  349TMBT    B1 2438  10.592   7.000  10.492  0.0370 -0.0596  0.0974
  349TMBT    B4 2439  10.249   6.944  10.229  0.0192  0.0099  0.1057
  349TMBT    B2 2440  10.507   7.728  10.410 -0.1654  0.0239 -0.0160
  349TMBT    B5 2441  10.177   7.910  10.630 -0.0809  0.0547  0.0861
  349TMBT    B3 2442  11.077   7.518  10.790 -0.0655 -0.1075 -0.1114
  349TMBT    B6 2443  11.076   7.865  11.053  0.0165 -0.1254 -0.0875
  350TMBT     A 2444   6.419  13.564  12.101  0.1535 -0.1062 -0.0522
  350TMBT    B1 2445   6.303   0.346  12.187  0.0188 -0.1756  0.0944
  350TMBT    B4 2446   5.951   0.441  12.425  0.0694 -0.0236  0.1090
  350TMBT    B2 2447   6.235  13.264  12.346  0.0528  0.0841  0.1074
  350TMBT    B5 2448   5.928  13.356  12.640  0.0340  0.1782  0.0585
  350TMBT    B3 2449   6.758  13.467  11.855  0.2799  0.0859  0.0446
  350TMBT    B6 2450   7.060  13.184  11.989  0.1282 -0.1848 -0.1811
  351TMBT     A 2451   4.701   7.130   9.138  0.2014 -0.3077  0.0355
  351TMBT    B1 2452   4.569   6.816   9.399  0.0776 -0.3280 -0.0514
  351TMBT    B4 2453   4.594   6.881   9.829 -0.1784  0.4067 -0.1409
  351TMBT    B2 2454   4.743   7.079   8.714  0.0825  0.3041 -0.0541
  351TMBT    B5 2455   4.640   6.712   8.503  0.2964  0.2810 -0.1198
  351TMBT    B3 2456   4.823   7.510   9.296  0.1793 -0.3083  0.0540
  351TMBT    B6 2457   4.757   7.576   9.722 -0.1942 -0.1090 -0.0329
  352TMBT     A 2458   0.797   5.576   0.550  0.1535 -0.0838  0.1523
  352TMBT    B1 2459   0.446   5.743   0.732  0.0106 -0.0932 -0.1117
  352TMBT    B4 2460   0.055   5.699   0.545  0.0701  0.0483 -0.2707
  352TMBT    B2 2461   0.789   5.308   0.215 -0.2372 -0.0422  0.1259
  352TMBT    B5 2462   0.516   5.418  13.517  0.1445 -0.0647 -0.2118
  352TMBT    B3 2463   1.182   5.695   0.697  0.1733  0.1225 -0.0630
  352TMBT    B6 2464   1.196   5.947   1.052 -0.1015  0.0262  0.0173
  353TMBT     A 2465   2.538   9.483  10.524  0.0272  0.0890  0.1730
  353TMBT    B1 2466   2.559   9.181  10.828  0.0551  0.1053  0.1873
  353TMBT    B4 2467   2.695   8.788  10.698  0.2985  0.1796  0.2138
  353TMBT    B2 2468   2.573   9.343  10.120 -0.1188  0.1564  0.1365
  353TMBT    B5 2469   2.517   9.642   9.808 -0.0461  0.0124 -0.0151
  353TMBT    B3 2470   2.443   9.892  10.614 -0.2086  0.0395  0.1537
  353TMBT    B6 2471   2.372  10.173  10.289  0.1594 -0.2431 -0.1759
  354TMBT     A 2472   7.827   8.928  12.672 -0.0441  0.0865 -0.0158
  354TMBT    B1 2473   7.966   8.856  13.071  0.0871 -0.1827 -0.1090
  354TMBT    B4 2474   7.881   9.139  13.391 -0.0514 -0.4954  0.1332
  354TMBT    B2 2475   7.954   8.714  12.323  0.3256  0.1033  0.1061
  354TMBT    B5 2476   8.352   8.541  12.292  0.2973  0.0276  0.1624
  354TMBT    B3 2477   7.624   9.302  12.611 -0.1325  0.1033  0.3704
  354TMBT    B6 2478   7.404   9.340  12.237  0.1682  0.1791  0.1996
  355TMBT     A 2479   3.227  10.911   3.703 -0.2865  0.0301 -0.2049
  355TMBT    B1 2480   3.590  11.027   3.506  0.0543  0.0893  0.4466
  355TMBT    B4 2481   3.564  11.389   3.264 -0.0509  0.1405  0.5342
  355TMBT    B2 2482   3.152  10.516   3.852  0.1560  0.0861  0.1784
  355TMBT    B5 2483   3.474  10.225   3.813 -0.0854 -0.1419 -0.1424
  355TMBT    B3 2484   2.912  11.194   3.773 -0.1858  0.0438  0.2036
  355TMBT    B6 2485   2.967  11.602   3.630  0.1388 -0.0630  0.0188
  356TMBT     A 2486   8.788  10.421   4.297 -0.0616  0.2283  0.0424
  356TMBT    B1 2487   8.470  10.680   4.170 -0.0771  0.2444  0.1142
  356TMBT    B4 2488   8.056  10.621   4.293 -0.0780 -0.6734 -0.2880
  356TMBT    B2 2489   9.073  10.301   3.998 -0.3165 -0.0351 -0.0978
  356TMBT    B5 2490   9.002  10.323   3.569 -0.1388 -0.5822 -0.1590
  356TMBT    B3 2491   8.795  10.219   4.675  0.2149  0.2537  0.0522
  356TMBT    B6 2492   8.458  10.208   4.951  0.0160 -0.2827 -0.2033
  357TMBT     A 2493  12.555   3.285   9.812 -0.1989  0.1914 -0.1212
  357TMBT    B1 2494  12.620   3.699   9.722  0.0554  0.1702 -0.0400
  357TMBT    B4 2495  12.368   3.869   9.409 -0.5155 -0.1525  0.2356
  357TMBT    B2 2496  12.720   3.111  10.169 -0.1214 -0.0433 -0.2701
  357TMBT    B5 2497  12.536   2.741  10.307  0.4286 -0.1862  0.0953
  357TMBT    B3 2498  12.377   3.029   9.517 -0.3458  0.2655 -0.0972
  357TMBT    B6 2499  12.034   3.181   9.295 -0.1477  0.0880 -0.5297
  358TMBT     A 2500   3.495   0.352   7.709  0.0285  0.0459 -0.1728
  358TMBT    B1 2501   3.176   0.591   7.550 -0.1064  0.1098  0.1893
  358TMBT    B4 2502   2.868   0.385   7.321 -0.0582  0.5988 -0.3237
  358TMBT    B2 2503   3.763   0.531   7.994  0.1480 -0.0418 -0.2297
  358TMBT    B5 2504   3.620   0.917   8.137  0.0844 -0.0777 -0.1961
  358TMBT    B3 2505   3.492  13.548   7.662  0.2071  0.0416 -0.1474
  358TMBT    B6 2506   3.201  13.309   7.443  0.0195 -0.0920  0.2442
  359TMBT     A 2507   7.942   9.819   8.384  0.0410  0.0517  0.0750
  359TMBT    B1 2508   8.332   9.998   8.373 -0.0007  0.1326 -0.1053
  359TMBT    B4 2509   8.377  10.407   8.231  0.1195  0.0753 -0.2344
  359TMBT    B2 2510   7.893   9.393   8.395  0.0859  0.0520  0.3131
  359TMBT    B5 2511   7.487   9.234   8.415  0.0688  0.0413 -0.0775
  359TMBT    B3 2512   7.577  10.039   8.334  0.0568  0.1104  0.2152
  359TMBT    B6 2513   7.600  10.474   8.332 -0.0795  0.1172  0.0071
  360TMBT     A 2514   3.941   2.650   7.065  0.0548 -0.0192 -0.2878
  360TMBT    B1 2515   4.336   2.579   7.218 -0.0411 -0.0277 -0.0407
  360TMBT    B4 2516   4.513   2.903   7.449  0.1952 -0.2327  0.0681
  360TMBT    B2 2517   3.811   3.058   7.083 -0.0806 -0.0837  0.3227
  360TMBT    B5 2518   3.944   3.315   7.409  0.3440 -0.1000  0.1664
  360TMBT    B3 2519   3.705   2.333   6.896 -0.3292  0.0949  0.0252
  360TMBT    B6 2520   3.800   1.913   6.961  0.0680  0.1507 -0.1743
  361TMBT     A 2521  10.054  12.630   9.462  0.1901 -0.1624 -0.0719
  361TMBT    B1 2522  10.374  12.354   9.538  0.2312 -0.0438  0.1871
  361TMBT    B4 2523  10.543  12.150   9.193 -0.1585  0.3300 -0.2320
  361TMBT    B2 2524  10.047  13.013   9.654 -0.0363 -0.1336 -0.1363
  361TMBT    B5 2525   9.675  13.212   9.763  0.3148  0.2711  0.3474
  361TMBT    B3 2526   9.748  12.533   9.177  0.0910  0.2655 -0.1147
  361TMBT    B6 2527   9.441  12.825   9.075 -0.1012  0.0583 -0.1338
  362TMBT     A 2528   2.205   4.689   0.406  0.0424  0.0359  0.0882
  362TMBT    B1 2529   2.603   4.835   0.471  0.1025  0.0588 -0.3195
  362TMBT    B4 2530   2.957   4.695   0.259  0.2197 -0.1124 -0.0139
  362TMBT    B2 2531   2.136   4.351   0.150  0.0092 -0.1019  0.2783
  362TMBT    B5 2532   2.462   4.064   0.114  0.0747  0.0058  0.0038
  362TMBT    B3 2533   1.875   4.918   0.557 -0.0101  0.1845 -0.2483
  362TMBT    B6 2534   1.483   4.857   0.376 -0.1678  0.0917  0.1200
  363TMBT     A 2535  12.501   8.245   1.035 -0.1893 -0.0673 -0.0469
  363TMBT    B1 2536  12.486   7.869   0.828  0.1686 -0.1250  0.0280
  363TMBT    B4 2537  12.846   7.673   0.680  0.2006  0.0718 -0.1575
  363TMBT    B2 2538  12.854   8.383   1.237 -0.1117 -0.1158 -0.1483
  363TMBT    B5 2539  13.224   8.161   1.183 -0.1035 -0.2205  0.3167
  363TMBT    B3 2540  12.113   8.415   1.104 -0.0596  0.2753 -0.1479
  363TMBT    B6 2541  12.108   8.730   1.405  0.1158  0.0910  0.0499
  364TMBT     A 2542   5.465   7.221   3.909 -0.0249  0.0901  0.0113
  364TMBT    B1 2543   5.820   7.247   4.148  0.1115  0.1330 -0.1957
  364TMBT    B4 2544   5.862   7.007   4.509 -0.1431  0.1479 -0.1554
  364TMBT    B2 2545   5.421   7.500   3.586  0.0704 -0.2382 -0.2883
  364TMBT    B5 2546   5.786   7.661   3.410  0.1732 -0.2898 -0.1234
  364TMBT    B3 2547   5.165   6.925   3.994  0.0672  0.0211  0.0963
  364TMBT    B6 2548   5.253   6.714   4.365 -0.0924 -0.1281  0.0498
  365TMBT     A 2549  10.855   6.488   4.822  0.1383  0.1156 -0.0452
  365TMBT    B1 2550  10.667   6.846   4.679  0.2049  0.1520 -0.0417
  365TMBT    B4 2551  10.869   7.104   4.392 -0.0703  0.4307  0.0132
  365TMBT    B2 2552  11.283   6.463   4.798  0.1302  0.1158 -0.1933
  365TMBT    B5 2553  11.481   6.712   4.500  0.3109 -0.0000 -0.1707
  365TMBT    B3 2554  10.608   6.140   4.871  0.3465 -0.0180  0.0659
  365TMBT    B6 2555  10.806   5.752   4.871 -0.2661 -0.3400 -0.4326
  366TMBT     A 2556   9.766   0.355   6.485  0.0850  0.0329 -0.0155
  366TMBT    B1 2557  10.025   0.589   6.736  0.1361  0.0939 -0.1248
  366TMBT    B4 2558  10.453   0.511   6.729  0.0924 -0.1400 -0.2520
  366TMBT    B2 2559   9.853   0.099   6.152 -0.1132 -0.0053 -0.0385
  366TMBT    B5 2560  10.263   0.021   6.026 -0.1029  0.0185 -0.0201
  366TMBT    B3 2561   9.346   0.392   6.562  0.0991 -0.3661  0.2742
  366TMBT    B6 2562   9.071   0.155   6.320  0.2493 -0.0142 -0.2499
  367TMBT     A 2563  12.983   2.604  13.594 -0.2109  0.2769 -0.1020
  367TMBT    B1 2564  13.216   2.504   0.317 -0.0552  0.0524 -0.2714
  367TMBT    B4 2565  13.072   2.183   0.574  0.2368  0.2189  0.1060
  367TMBT    B2 2566  13.165   2.926  13.376 -0.0138  0.0565 -0.2646
  367TMBT    B5 2567  13.489   3.163  13.545  0.0914  0.1502 -0.5943
  367TMBT    B3 2568  12.679   2.338  13.450  0.0051 -0.0332  0.0108
  367TMBT    B6 2569  12.493   2.425  13.065 -0.3305 -0.5524  0.0499
  368TMBT     A 2570   2.750   2.366   2.104  0.0530 -0.1602 -0.0795
  368TMBT    B1 2571   2.672   2.531   2.492  0.0872  0.0853 -0.1761
  368TMBT    B4 2572   2.466   2.280   2.783  0.2027 -0.1897 -0.3295
  368TMBT    B2 2573   2.740   1.939   2.056  0.0057 -0.1708  0.0232
  368TMBT    B5 2574   2.531   1.715   2.365 -0.2243  0.2030  0.1422
  368TMBT    B3 2575   2.864   2.649   1.802 -0.2951  0.2704  0.1870
  368TMBT    B6 2576   2.877   2.525   1.385 -0.2038  0.1273  0.2321
  369TMBT     A 2577   1.617   0.533   8.797 -0.0517 -0.0412 -0.0368
  369TMBT    B1 2578   1.627   0.383   8.395 -0.1482 -0.0365 -0.0408
  369TMBT    B4 2579   2.007   0.280   8.208 -0.1389 -0.5178  0.2358
  369TMBT    B2 2580   1.960   0.555   9.053  0.0508 -0.0644 -0.1713
  369TMBT    B5 2581   1.861   0.619   9.473 -0.0450 -0.1768 -0.1764
  369TMBT    B3 2582   1.244   0.705   8.921  0.0037 -0.0401  0.1298
  369TMBT    B6 2583   1.162   0.800   9.338  0.0222  0.2114  0.0769
  370TMBT     A 2584   5.476  11.276   8.693  0.0652  0.0143  0.1674
  370TMBT    B1 2585   5.820  11.213   8.444 -0.1812  0.2424 -0.2364
  370TMBT    B4 2586   6.212  11.359   8.566 -0.0782  0.0095 -0.2868
  370TMBT    B2 2587   5.088  11.306   8.513  0.0854 -0.1260  0.1004
  370TMBT    B5 2588   5.053  11.312   8.079 -0.1380  0.1688  0.1210
  370TMBT    B3 2589   5.500  11.392   9.106 -0.0473  0.2132  0.1188
  370TMBT    B6 2590   5.886  11.399   9.307  0.2065  0.1376 -0.3568
  371TMBT     A 2591   0.168   0.674   7.925 -0.0900 -0.0391  0.1993
  371TMBT    B1 2592  13.413   0.771   8.104 -0.0454  0.2071  0.1618
  371TMBT    B4 2593  13.322   0.634   8.507  0.1431  0.1917  0.1997
  371TMBT    B2 2594   0.257   0.785   7.520  0.0119 -0.2850  0.1531
  371TMBT    B5 2595   0.650   0.742   7.336  0.0776 -0.0922  0.2476
  371TMBT    B3 2596   0.447   0.451   8.163  0.0105 -0.2735 -0.1335
  371TMBT    B6 2597   0.311   0.300   8.549  0.2766  0.1598  0.1336
  372TMBT     A 2598  12.063   8.120  11.277 -0.0962 -0.0134  0.1903
  372TMBT    B1 2599  11.772   8.211  11.579 -0.2453 -0.0030  0.0439
  372TMBT    B4 2600  11.408   7.974  11.611 -0.1226 -0.2116 -0.0915
  372TMBT    B2 2601  12.437   7.941  11.387  0.1235  0.1757 -0.2352
  372TMBT    B5 2602  12.732   7.829  11.087  0.3376 -0.0955  0.0725
  372TMBT    B3 2603  11.943   8.151  10.866  0.1933 -0.5397  0.0610
  372TMBT    B6 2604  11.520   8.185  10.766  0.2065 -0.1591  0.1256
  373TMBT     A 2605   2.263   6.930   8.683  0.0360 -0.2260  0.0630
  373TMBT    B1 2606   2.648   6.920   8.872 -0.0234  0.1428  0.2064
  373TMBT    B4 2607   2.994   7.027   8.630 -0.0559 -0.0213  0.0869
  373TMBT    B2 2608   1.888   6.875   8.885  0.0699  0.2290  0.2558
  373TMBT    B5 2609   1.510   6.920   8.673  0.2074  0.5504  0.0751
  373TMBT    B3 2610   2.244   7.045   8.270  0.0316  0.1894  0.1768
  373TMBT    B6 2611   2.626   7.081   8.064 -0.0496  0.0182 -0.0062
  374TMBT     A 2612   4.342   3.500   7.423  0.1472  0.1621 -0.1445
  374TMBT    B1 2613   4.356   3.274   7.788  0.1242  0.4237  0.0195
  374TMBT    B4 2614   4.218   3.402   8.180 -0.2386  0.2588 -0.0526
  374TMBT    B2 2615   4.616   3.442   7.097 -0.0254 -0.2753 -0.2166
  374TMBT    B5 2616   5.004   3.246   7.125 -0.0174 -0.1672  0.5296
  374TMBT    B3 2617   4.030   3.795   7.430 -0.0912 -0.0866 -0.1811
  374TMBT    B6 2618   3.883   3.987   7.068  0.2568  0.0088 -0.2739
  375TMBT     A 2619   7.965   6.664   0.958  0.0170 -0.3200 -0.0774
  375TMBT    B1 2620   7.631   6.596   1.220 -0.0558  0.0339 -0.0753
  375TMBT    B4 2621   7.655   6.356   1.583 -0.0953 -0.0689 -0.1404
  375TMBT    B2 2622   7.879   6.841   0.576  0.0714 -0.1290 -0.0017
  375TMBT    B5 2623   8.229   6.942   0.337  0.0638  0.5257  0.2517
  375TMBT    B3 2624   8.337   6.480   1.066  0.0652 -0.0982  0.1397
  375TMBT    B6 2625   8.305   6.223   1.416 -0.2352 -0.0726  0.1321
  376TMBT     A 2626   9.404   6.067  10.351 -0.1695 -0.1103 -0.0269
  376TMBT    B1 2627   9.125   6.212  10.059 -0.2340 -0.3381 -0.0794
  376TMBT    B4 2628   8.755   6.403  10.189  0.0385  0.2701 -0.1777
  376TMBT    B2 2629   9.351   6.060  10.777  0.4164  0.1124  0.0553
  376TMBT    B5 2630   8.993   6.250  10.936  0.4027 -0.2294  0.4404
  376TMBT    B3 2631   9.739   5.837  10.213 -0.2504 -0.2251 -0.0315
  376TMBT    B6 2632   9.937   5.610  10.529  0.1405  0.1794  0.0190
  377TMBT     A 2633   4.601   7.637   4.294 -0.0042 -0.2276  0.1825
  377TMBT    B1 2634   4.756   7.336   4.030 -0.0190 -0.1073  0.0353
  377TMBT    B4 2635   4.585   6.935   4.013 -0.0127 -0.1087  0.0044
  377TMBT    B2 2636   4.791   8.021   4.329 -0.2259 -0.1033  0.0344
  377TMBT    B5 2637   5.136   8.110   4.079  0.1471 -0.3871  0.4393
  377TMBT    B3 2638   4.271   7.576   4.561  0.0994 -0.1687  0.3246
  377TMBT    B6 2639   4.124   7.170   4.620  0.0816 -0.2398 -0.1928
  378TMBT     A 2640   2.404   0.958   2.165  0.1414  0.0638 -0.0692
  378TMBT    B1 2641   2.303   0.541   2.147  0.0677  0.0741  0.0961
  378TMBT    B4 2642   1.897   0.388   2.106  0.2567 -0.4004 -0.0317
  378TMBT    B2 2643   2.784   1.149   2.107  0.0599  0.2760  0.0875
  378TMBT    B5 2644   2.834   1.569   2.005 -0.1785  0.2471 -0.1551
  378TMBT    B3 2645   2.084   1.242   2.205 -0.0162 -0.1514  0.2129
  378TMBT    B6 2646   2.134   1.673   2.169  0.1682 -0.1704  0.2327
  379TMBT     A 2647  10.155   3.853   2.237 -0.2371 -0.0507  0.0156
  379TMBT    B1 2648  10.149   4.227   2.446  0.1458  0.1125 -0.2580
  379TMBT    B4 2649  10.433   4.372   2.743  0.0704 -0.1985 -0.0311
  379TMBT    B2 2650   9.953   3.841   1.858 -0.2167 -0.1052  0.0062
  379TMBT    B5 2651  10.070   3.520   1.589 -0.0735 -0.1449  0.1155
  379TMBT    B3 2652  10.433   3.553   2.367 -0.0518  0.0965 -0.0390
  379TMBT    B6 2653  10.571   3.556   2.780 -0.1050 -0.3960 -0.0149
  380TMBT     A 2654   2.092   7.197   4.421 -0.0269 -0.0758  0.1730
  380TMBT    B1 2655   2.021   7.613   4.498  0.2898  0.0881 -0.3851
  380TMBT    B4 2656   1.674   7.800   4.311  0.1660  0.1369 -0.1105
  380TMBT    B2 2657   2.302   6.954   4.706  0.2507  0.0025  0.0378
  380TMBT    B5 2658   2.407   7.132   5.090 -0.2307 -0.0144  0.1812
  380TMBT    B3 2659   1.845   7.004   4.127  0.0882 -0.0302  0.0453
  380TMBT    B6 2660   1.652   6.633   4.249 -0.1815  0.1064  0.0389
  381TMBT     A 2661   4.275   2.586   8.592 -0.0781  0.1870  0.0912
  381TMBT    B1 2662   4.636   2.589   8.825 -0.0574 -0.1384  0.0661
  381TMBT    B4 2663   4.702   2.294   9.138  0.0925 -0.0114  0.1551
  381TMBT    B2 2664   4.238   2.759   8.200  0.0295  0.2516  0.1093
  381TMBT    B5 2665   3.840   2.879   8.072 -0.0289 -0.0528  0.0018
  381TMBT    B3 2666   3.943   2.391   8.780 -0.2395  0.3992  0.0271
  381TMBT    B6 2667   3.603   2.327   8.515 -0.2900  0.2176  0.1349
  382TMBT     A 2668   3.212  12.191   6.927 -0.0318 -0.1403  0.0992
  382TMBT    B1 2669   3.217  11.784   7.065  0.0612 -0.1395  0.0983
  382TMBT    B4 2670   3.352  11.448   6.824 -0.0575 -0.0770 -0.0559
  382TMBT    B2 2671   3.100  12.499   7.205  0.5125  0.0980  0.0602
  382TMBT    B5 2672   3.151  12.906   7.058 -0.2595  0.1656 -0.0412
  382TMBT    B3 2673   3.213  12.257   6.503 -0.3085 -0.5068  0.0385
  382TMBT    B6 2674   2.993  12.584   6.318  0.6029  0.2873  0.3168
  383TMBT     A 2675   1.833  11.399   6.296 -0.2600 -0.3215  0.0995
  383TMBT    B1 2676   1.829  11.810   6.418 -0.1658 -0.2481 -0.1405
  383TMBT    B4 2677   1.473  12.018   6.559  0.0838 -0.0211  0.1636
  383TMBT    B2 2678   2.147  11.288   6.024 -0.2027 -0.1073  0.0768
  383TMBT    B5 2679   2.152  10.900   5.825  0.0056 -0.0990  0.0652
  383TMBT    B3 2680   1.478  11.159   6.275 -0.6684  0.2637  0.1903
  383TMBT    B6 2681   1.453  10.832   5.989  0.1628  0.0426  0.3562
  384TMBT     A 2682   6.375   2.756   1.963  0.1792 -0.0215  0.0402
  384TMBT    B1 2683   6.317   2.353   1.829 -0.1162  0.1079 -0.2278
  384TMBT    B4 2684   6.042   2.080   2.027  0.1096  0.1128  0.0965
  384TMBT    B2 2685   6.467   3.072   1.687  0.2044  0.0216  0.0978
  384TMBT    B5 2686   6.681   3.012   1.313  0.3745  0.3240  0.1448
  384TMBT    B3 2687   6.305   2.848   2.377 -0.1339  0.1353 -0.0459
  384TMBT    B6 2688   6.342   3.256   2.525 -0.1526  0.0606  0.1667
  385TMBT     A 2689  11.132   2.868   0.912  0.1095 -0.0448  0.0553
  385TMBT    B1 2690  11.270   3.264   1.005 -0.1828  0.0504  0.0891
  385TMBT    B4 2691  11.401   3.347   1.412  0.1003 -0.3671  0.0869
  385TMBT    B2 2692  11.110   2.566   1.216  0.1478 -0.0284  0.0745
  385TMBT    B5 2693  11.399   2.605   1.539  0.1643 -0.3851  0.1046
  385TMBT    B3 2694  11.006   2.810   0.506  0.1667 -0.1376  0.0504
  385TMBT    B6 2695  10.831   2.431   0.379 -0.3931  0.3291 -0.6115
  386TMBT     A 2696  13.300   7.184   3.907 -0.1940  0.2777 -0.0530
  386TMBT    B1 2697   0.032   7.372   4.059  0.1471 -0.2626 -0.1644
  386TMBT    B4 2698   0.058   7.807   4.073  0.3082 -0.2857  0.3912
  386TMBT    B2 2699  13.297   6.816   3.685 -0.2636  0.2191  0.0444
  386TMBT    B5 2700   0.070   6.704   3.541 -0.2711 -0.0143  0.2023
  386TMBT    B3 2701  12.915   7.343   4.012 -0.2826 -0.0039  0.0524
  386TMBT    B6 2702  12.803   7.378   4.431 -0.1160  0.1774  0.0823
  387TMBT     A 2703  11.747  10.287  13.088 -0.2533 -0.0849 -0.0221
  387TMBT    B1 2704  11.479  10.577  12.920 -0.3792 -0.3049 -0.2040
  387TMBT    B4 2705  11.249  10.845  13.176  0.2085  0.0931 -0.0814
  387TMBT    B2 2706  11.962  10.047  12.804  0.2912  0.0933  0.2322
  387TMBT    B5 2707  12.132   9.673  12.949 -0.2747 -0.2599  0.0021
  387TMBT    B3 2708  11.704  10.187  13.503  0.2337  0.0814  0.0718
  387TMBT    B6 2709  11.819   9.802   0.048 -0.2787 -0.0718  0.0782
  388TMBT     A 2710  10.028  12.290   9.725 -0.0006  0.0833 -0.0260
  388TMBT    B1 2711  10.340  12.535   9.889  0.0055 -0.0892  0.2221
  388TMBT    B4 2712  10.231  12.865  10.152 -0.1696 -0.0032  0.0426
  388TMBT    B2 2713  10.112  11.869   9.720 -0.0877  0.0672 -0.1680
  388TMBT    B5 2714  10.521  11.735   9.786 -0.1639 -0.1500 -0.1322
  388TMBT    B3 2715   9.653  12.422   9.562  0.1701  0.0502 -0.4502
  388TMBT    B6 2716   9.589  12.843   9.468  0.0239  0.1407  0.0409
  389TMBT     A 2717  10.737   5.619   3.031  0.3123  0.0792 -0.0697
  389TMBT    B1 2718  10.670   5.819   2.657 -0.1468 -0.1436 -0.1101
  389TMBT    B4 2719  10.272   5.944   2.534 -0.0414  0.3799  0.0695
  389TMBT    B2 2720  10.481   5.666   3.372  0.2364 -0.5081 -0.0403
  389TMBT    B5 2721  10.047   5.686   3.343  0.2293 -0.5912  0.0089
  389TMBT    B3 2722  11.097   5.388   3.064  0.2273 -0.0646 -0.1440
  389TMBT    B6 2723  11.163   5.127   3.406  0.1188  0.0163 -0.0608
  390TMBT     A 2724   6.162  12.581  11.763  0.1689 -0.1594 -0.0411
  390TMBT    B1 2725   6.068  12.668  12.173  0.0845 -0.3001 -0.0304
  390TMBT    B4 2726   5.670  12.700  12.347  0.0280 -0.1322 -0.1895
  390TMBT    B2 2727   6.510  12.765  11.592 -0.0847 -0.0659 -0.4631
  390TMBT    B5 2728   6.667  12.590  11.225  0.1296  0.3035 -0.5498
  390TMBT    B3 2729   5.891  12.350  11.524 -0.0383  0.0046  0.0340
  390TMBT    B6 2730   5.967  12.311  11.097 -0.0239 -0.2403  0.0579
  391TMBT     A 2731   8.051   3.897   7.560 -0.0155 -0.2167  0.0420
  391TMBT    B1 2732   8.391   4.159   7.574 -0.2513  0.0744  0.4431
  391TMBT    B4 2733   8.626   4.262   7.222 -0.2172 -0.0046  0.4428
  391TMBT    B2 2734   7.942   3.654   7.897 -0.1558 -0.1753  0.0269
  391TMBT    B5 2735   8.054   3.756   8.306 -0.1091  0.2329 -0.0858
  391TMBT    B3 2736   7.879   3.833   7.173 -0.0644  0.2351 -0.0136
  391TMBT    B6 2737   7.548   3.550   7.176 -0.1633  0.3510  0.0686
  392TMBT     A 2738  12.082   0.450  11.158  0.0579 -0.1612  0.1218
  392TMBT    B1 2739  12.509   0.409  11.182  0.0975  0.3177  0.3012
  392TMBT    B4 2740  12.766   0.448  10.832 -0.1971 -0.2558  0.0121
  392TMBT    B2 2741  11.846   0.295  11.481  0.0157 -0.4770 -0.0593
  392TMBT    B5 2742  12.067   0.261  11.855  0.3206  0.0368 -0.1882
  392TMBT    B3 2743  11.884   0.715  10.884  0.3245  0.0555  0.1362
  392TMBT    B6 2744  12.137   0.954  10.622  0.0332  0.2173  0.0003
  393TMBT     A 2745   2.344   7.602   0.887  0.0812 -0.0448  0.1502
  393TMBT    B1 2746   1.971   7.812   0.919  0.0377 -0.1196  0.1363
  393TMBT    B4 2747   1.865   7.999   1.298 -0.0422 -0.2870  0.1968
  393TMBT    B2 2748   2.562   7.544   1.252 -0.0531  0.0855  0.2514
  393TMBT    B5 2749   2.498   7.818   1.584  0.3713  0.3020  0.1575
  393TMBT    B3 2750   2.520   7.394   0.555  0.0729  0.1882 -0.0015
  393TMBT    B6 2751   2.944   7.294   0.532  0.0646  0.1290  0.1003
  394TMBT     A 2752  10.673  10.006   3.244  0.0331 -0.0425 -0.1013
  394TMBT    B1 2753  10.583   9.943   3.659 -0.3390  0.0068 -0.1730
  394TMBT    B4 2754  10.610   9.550   3.844 -0.2803 -0.0308 -0.2612
  394TMBT    B2 2755  10.572  10.379   3.057 -0.0290 -0.1278 -0.2394
  394TMBT    B5 2756  10.579  10.731   3.313 -0.0544  0.0497 -0.4804
  394TMBT    B3 2757  10.929   9.728   3.039 -0.1734  0.0034 -0.4261
  394TMBT    B6 2758  11.199   9.862   2.725  0.0593  0.0629 -0.2029
  395TMBT     A 2759  13.561   2.598   7.338 -0.1450  0.1145  0.0857
  395TMBT    B1 2760  13.134   2.555   7.341 -0.1566  0.2351  0.1564
  395TMBT    B4 2761  12.935   2.388   6.992  0.1769  0.2683 -0.0518
  395TMBT    B2 2762   0.100   2.830   7.661  0.0924  0.0980 -0.0202
  395TMBT    B5 2763  13.427   2.975   7.946  0.2394  0.3045  0.0287
  395TMBT    B3 2764   0.181   2.357   7.078  0.1043  0.1487  0.2838
  395TMBT    B6 2765   0.602   2.275   7.155  0.0918 -0.2443 -0.0467
  396TMBT     A 2766   7.639   7.475   3.834  0.0352 -0.1494 -0.1338
  396TMBT    B1 2767   7.694   7.569   4.249 -0.3293 -0.0072 -0.1159
  396TMBT    B4 2768   7.376   7.456   4.523 -0.4117  0.1591 -0.1421
  396TMBT    B2 2769   7.916   7.632   3.545  0.0312 -0.0285 -0.0724
  396TMBT    B5 2770   7.781   7.796   3.165 -0.1651  0.1848  0.0877
  396TMBT    B3 2771   7.391   7.148   3.708 -0.4078  0.0533  0.1982
  396TMBT    B6 2772   7.085   6.981   3.970 -0.1526 -0.3262  0.2589
  397TMBT     A 2773   2.255   3.773   4.851 -0.2846  0.3719 -0.2292
  397TMBT    B1 2774   2.468   4.008   5.141 -0.1643  0.2003 -0.1779
  397TMBT    B4 2775   2.867   4.180   5.111 -0.0563 -0.0120  0.0354
  397TMBT    B2 2776   1.847   3.653   4.906 -0.2368  0.1882 -0.2732
  397TMBT    B5 2777   1.651   3.715   5.290  0.1294  0.1042 -0.0708
  397TMBT    B3 2778   2.438   3.701   4.469 -0.1887 -0.1688 -0.0856
  397TMBT    B6 2779   2.179   3.547   4.155 -0.2644  0.0127 -0.1130
  398TMBT     A 2780  11.104  10.357   1.841 -0.0528 -0.2046  0.1261
  398TMBT    B1 2781  11.270  10.411   1.449  0.1863  0.0259  0.2574
  398TMBT    B4 2782  11.700  10.434   1.385  0.1265  0.2154 -0.0883
  398TMBT    B2 2783  11.327  10.130   2.128  0.1433  0.2029  0.2996
  398TMBT    B5 2784  11.687   9.896   2.054 -0.1148 -0.0873 -0.0554
  398TMBT    B3 2785  10.752  10.582   1.940 -0.1017 -0.2030 -0.0489
  398TMBT    B6 2786  10.580  10.901   1.699 -0.3617 -0.2211  0.1108
  399TMBT     A 2787  12.200   8.585   9.809 -0.1094  0.2615 -0.1726
  399TMBT    B1 2788  12.585   8.756   9.723  0.0977 -0.0088  0.2020
  399TMBT    B4 2789  12.728   8.728   9.313  0.1662  0.4055  0.1963
  399TMBT    B2 2790  11.940   8.657  10.143  0.2037 -0.1454  0.1646
  399TMBT    B5 2791  12.101   8.956  10.416  0.0606 -0.0016  0.0924
  399TMBT    B3 2792  12.015   8.369   9.488 -0.2754  0.1828 -0.0249
  399TMBT    B6 2793  11.624   8.190   9.556 -0.4101  0.4697 -0.0379
  400TMBT     A 2794   9.264   3.382   7.706  0.1020 -0.0146 -0.0522
  400TMBT    B1 2795   9.506   3.253   8.037 -0.0861  0.1678  0.1582
  400TMBT    B4 2796   9.731   3.545   8.269  0.3206 -0.0519  0.0454
  400TMBT    B2 2797   9.254   3.799   7.605 -0.0930  0.0027  0.0374
  400TMBT    B5 2798   9.584   4.045   7.747 -0.0783  0.2128 -0.3555
  400TMBT    B3 2799   9.032   3.094   7.489  0.0011  0.1375 -0.1466
  400TMBT    B6 2800   8.957   2.694   7.644  0.2413  0.1145 -0.0878
  401TMBT     A 2801  12.222   4.456  13.360 -0.0987 -0.1327 -0.2427
  401TMBT    B1 2802  12.338   4.072  13.514 -0.0212  0.0142  0.0706
  401TMBT    B4 2803  12.151   3.920   0.254  0.0552  0.3185  0.2391
  401TMBT    B2 2804  12.320   4.605  12.970  0.0265 -0.0503 -0.1800
  401TMBT    B5 2805  12.706   4.461  12.827  0.0119 -0.2405 -0.0296
  401TMBT    B3 2806  11.976   4.687   0.002 -0.1745 -0.0683 -0.3690
  401TMBT    B6 2807  12.026   5.118  13.585  0.4996 -0.1209 -0.1629
  402TMBT     A 2808   9.187  13.033   6.111  0.0318 -0.0402 -0.0153
  402TMBT    B1 2809   9.208  13.456   6.038 -0.3077  0.0075  0.1548
  402TMBT    B4 2810   9.491  13.618   5.750 -0.0533 -0.0343  0.3788
  402TMBT    B2 2811   9.509  12.804   5.944  0.0522 -0.1445  0.1659
  402TMBT    B5 2812   9.696  13.008   5.607 -0.2480  0.0520  0.1160
  402TMBT    B3 2813   8.855  12.849   6.311 -0.0263  0.1387  0.0546
  402TMBT    B6 2814   8.518  13.091   6.442 -0.1825 -0.1579  0.2063
  403TMBT     A 2815   8.609   6.763  12.499  0.1003  0.0930 -0.0605
  403TMBT    B1 2816   8.896   7.073  12.577  0.1630  0.0172  0.0106
  403TMBT    B4 2817   9.310   6.994  12.467  0.1174 -0.0379 -0.1235
  403TMBT    B2 2818   8.198   6.869  12.564  0.0606  0.1654 -0.4160
  403TMBT    B5 2819   8.102   7.276  12.686  0.0134 -0.0170  0.1744
  403TMBT    B3 2820   8.708   6.397  12.298  0.1425  0.1189 -0.0871
  403TMBT    B6 2821   8.416   6.123  12.127  0.3421 -0.3149  0.2566
  404TMBT     A 2822   1.631   6.997   7.641 -0.1416 -0.0952 -0.0127
  404TMBT    B1 2823   1.591   7.323   7.918  0.4579  0.1560 -0.2136
  404TMBT    B4 2824   1.718   7.243   8.327  0.3315  0.0272 -0.1991
  404TMBT    B2 2825   1.426   7.032   7.265 -0.1727 -0.0429  0.0092
  404TMBT    B5 2826   1.282   6.690   7.038 -0.2089 -0.1210  0.1488
  404TMBT    B3 2827   1.899   6.665   7.690 -0.2507 -0.1611  0.1432
  404TMBT    B6 2828   2.244   6.751   7.942 -0.1574  0.1867 -0.0999
  405TMBT     A 2829   7.666   9.881   4.788  0.0070  0.4230 -0.0283
  405TMBT    B1 2830   7.860   9.998   4.423  0.0699 -0.0269 -0.1423
  405TMBT    B4 2831   8.175  10.293   4.483  0.0760  0.0450 -0.5147
  405TMBT    B2 2832   7.904   9.888   5.145 -0.0852 -0.1906  0.0493
  405TMBT    B5 2833   7.821  10.179   5.457  0.0424  0.1625 -0.2428
  405TMBT    B3 2834   7.261   9.740   4.789  0.1443  0.0214 -0.1681
  405TMBT    B6 2835   7.041   9.699   4.415 -0.1935 -0.1750  0.0493
  406TMBT     A 2836   4.753  10.079  12.011 -0.0905  0.2511 -0.0248
  406TMBT    B1 2837   5.006  10.321  11.762  0.2905 -0.1132  0.0040
  406TMBT    B4 2838   5.208  10.655  11.954 -0.1190  0.0241  0.2025
  406TMBT    B2 2839   4.461   9.802  11.862 -0.0935  0.0866  0.2835
  406TMBT    B5 2840   4.217   9.565  12.134  0.1147  0.0885  0.4731
  406TMBT    B3 2841   4.753  10.086  12.440  0.0249  0.0704 -0.0218
  406TMBT    B6 2842   4.483   9.816  12.650  0.1620 -0.0152  0.0452
  407TMBT     A 2843  12.796  11.193  12.304 -0.1166  0.1425 -0.1030
  407TMBT    B1 2844  12.696  11.052  11.911  0.1149 -0.2039 -0.0400
  407TMBT    B4 2845  13.013  11.094  11.616 -0.1498  0.3025 -0.2582
  407TMBT    B2 2846  12.496  11.412  12.519 -0.2564  0.0477 -0.1996
  407TMBT    B5 2847  12.131  11.562  12.334 -0.2071 -0.0261 -0.3574
  407TMBT    B3 2848  13.191  11.148  12.465 -0.1854 -0.2131 -0.0282
  407TMBT    B6 2849  13.445  10.829  12.313  0.1449 -0.0081  0.0887
  408TMBT     A 2850   8.719   0.289   3.231  0.0926  0.0342  0.1939
  408TMBT    B1 2851   8.460   0.135   3.538  0.1663 -0.0809  0.1992
  408TMBT    B4 2852   8.506  13.356   3.698  0.0608 -0.0304  0.3567
  408TMBT    B2 2853   8.704   0.697   3.099 -0.0469 -0.0180  0.0462
  408TMBT    B5 2854   8.484   0.996   3.327  0.0729 -0.0529  0.2092
  408TMBT    B3 2855   9.017   0.012   3.095  0.1062  0.1992 -0.1162
  408TMBT    B6 2856   9.069  13.531   2.675  0.2926  0.0211 -0.0501
  409TMBT     A 2857   4.432   0.489   2.445  0.1987  0.3723  0.1701
  409TMBT    B1 2858   4.267   0.447   2.839 -0.0359  0.3494  0.0702
  409TMBT    B4 2859   4.435   0.157   3.117 -0.2766  0.1332 -0.0075
  409TMBT    B2 2860   4.347   0.847   2.223 -0.2199  0.2859  0.1877
  409TMBT    B5 2861   3.956   1.033   2.271 -0.2579  0.3553 -0.3593
  409TMBT    B3 2862   4.681   0.173   2.296 -0.1287  0.2079 -0.0316
  409TMBT    B6 2863   4.643   0.048   1.880  0.0462 -0.0996  0.0430
  410TMBT     A 2864   6.998   6.640  12.166 -0.1414 -0.2789  0.0038
  410TMBT    B1 2865   6.915   6.241  12.303 -0.0578 -0.2804  0.0499
  410TMBT    B4 2866   7.208   6.088  12.587  0.5034  0.2756 -0.2152
  410TMBT    B2 2867   6.837   6.760  11.786 -0.1141 -0.0974  0.0489
  410TMBT    B5 2868   6.548   6.485  11.610 -0.4110  0.3320 -0.1416
  410TMBT    B3 2869   7.232   6.900  12.414 -0.2582 -0.3317  0.1709
  410TMBT    B6 2870   7.388   7.276  12.259  0.0638 -0.4776  0.1366
  411TMBT     A 2871   4.034   2.280   0.135  0.2089 -0.0425  0.1892
  411TMBT    B1 2872   4.096   2.704   0.123 -0.1263 -0.0054 -0.4393
  411TMBT    B4 2873   4.496   2.876   0.140 -0.3713  0.5418 -0.0729
  411TMBT    B2 2874   3.632   2.131   0.171  0.2498 -0.1964  0.0217
  411TMBT    B5 2875   3.278   2.385   0.161  0.4177  0.0569  0.3655
  411TMBT    B3 2876   4.355   1.996   0.123 -0.0647 -0.3454 -0.0915
  411TMBT    B6 2877   4.373   1.652   0.390  0.1926 -0.3914 -0.1656
  412TMBT     A 2878   6.105   1.360   8.041  0.0648 -0.2957  0.0872
  412TMBT    B1 2879   6.086   1.100   8.382  0.0739 -0.0524  0.2749
  412TMBT    B4 2880   6.456   1.009   8.592  0.2881  0.2819  0.0474
  412TMBT    B2 2881   6.480   1.535   7.925 -0.0676 -0.0834 -0.0232
  412TMBT    B5 2882   6.834   1.294   8.004 -0.0892 -0.0595  0.1490
  412TMBT    B3 2883   5.745   1.491   7.848  0.2640  0.0562 -0.0496
  412TMBT    B6 2884   5.685   1.902   7.715 -0.0594  0.1326  0.3229
  413TMBT     A 2885   6.322  11.496  12.479  0.2243  0.2950 -0.1010
  413TMBT    B1 2886   6.096  11.538  12.841  0.1891 -0.0594 -0.0802
  413TMBT    B4 2887   5.709  11.736  12.856  0.1788 -0.0703 -0.1944
  413TMBT    B2 2888   6.209  11.700  12.118  0.2585  0.0694 -0.2406
  413TMBT    B5 2889   6.535  11.869  11.883  0.1873  0.1807 -0.2603
  413TMBT    B3 2890   6.707  11.308  12.501  0.1690  0.2197  0.2426
  413TMBT    B6 2891   6.829  11.073  12.847 -0.2894 -0.3963 -0.0053
  414TMBT     A 2892   3.353   4.725   2.500 -0.0908  0.0178 -0.3710
  414TMBT    B1 2893   3.717   4.945   2.443  0.1136 -0.2432 -0.0937
  414TMBT    B4 2894   3.853   4.974   2.030 -0.1871  0.0598 -0.1735
  414TMBT    B2 2895   3.100   4.809   2.837  0.4095 -0.0568  0.0302
  414TMBT    B5 2896   3.285   5.054   3.145 -0.0619 -0.0125  0.2828
  414TMBT    B3 2897   3.189   4.486   2.184 -0.1930 -0.0613 -0.2587
  414TMBT    B6 2898   2.758   4.423   2.162 -0.1934 -0.0875 -0.1757
  415TMBT     A 2899  11.555   2.173   8.624  0.0384 -0.1633 -0.3242
  415TMBT    B1 2900  11.770   2.484   8.420  0.0035  0.0341 -0.0625
  415TMBT    B4 2901  12.172   2.385   8.283  0.0269 -0.2937  0.2361
  415TMBT    B2 2902  11.543   1.760   8.510 -0.1967 -0.2701  0.0783
  415TMBT    B5 2903  11.678   1.589   8.133 -0.3034 -0.6218  0.1971
  415TMBT    B3 2904  11.293   2.296   8.941  0.2236 -0.1062 -0.1922
  415TMBT    B6 2905  11.128   2.028   9.242  0.0248 -0.1575 -0.3450
  416TMBT     A 2906   0.109   0.664   5.041  0.1180 -0.0892  0.0164
  416TMBT    B1 2907  13.371   0.804   5.226  0.0099  0.1619 -0.3773
  416TMBT    B4 2908  13.348   1.237   5.269  0.0118  0.1065  0.2265
  416TMBT    B2 2909   0.198   0.244   5.044  0.0632 -0.1016 -0.0656
  416TMBT    B5 2910   0.506   0.070   5.298 -0.0443  0.0563  0.1751
  416TMBT    B3 2911   0.412   0.925   4.883 -0.1112  0.1650 -0.0067
  416TMBT    B6 2912   0.310   1.348   4.859 -0.4224  0.0756 -0.2963
  417TMBT     A 2913   9.894   7.621   1.503 -0.0296 -0.2658 -0.1844
  417TMBT    B1 2914   9.617   7.843   1.260 -0.1495 -0.1372  0.0679
  417TMBT    B4 2915   9.822   7.966   0.896 -0.3557  0.0963  0.0298
  417TMBT    B2 2916   9.743   7.434   1.858  0.0787  0.0300  0.0188
  417TMBT    B5 2917   9.315   7.434   1.937  0.0153 -0.2098 -0.3145
  417TMBT    B3 2918  10.313   7.597   1.414  0.0643  0.1099  0.1451
  417TMBT    B6 2919  10.490   7.780   1.060  0.1251  0.0180  0.1277
  418TMBT     A 2920   9.262  11.421  13.235 -0.0324 -0.0735  0.2265
  418TMBT    B1 2921   9.412  11.743  12.994  0.0636 -0.0660  0.2960
  418TMBT    B4 2922   9.835  11.806  12.915  0.0567 -0.1249  0.2114
  418TMBT    B2 2923   8.856  11.282  13.235 -0.0553 -0.0069  0.2734
  418TMBT    B5 2924   8.795  10.913  13.458  0.2849 -0.1788  0.0866
  418TMBT    B3 2925   9.536  11.109  13.342  0.0409 -0.0781  0.0277
  418TMBT    B6 2926   9.370  10.708  13.302 -0.1055  0.0097 -0.2521
  419TMBT     A 2927   0.962   3.420  10.792 -0.1425 -0.0029 -0.1767
  419TMBT    B1 2928   1.059   3.614  10.422  0.1667  0.1461 -0.0195
  419TMBT    B4 2929   1.189   4.028  10.386 -0.2763  0.3065  0.1932
  419TMBT    B2 2930   1.188   3.061  10.862  0.1439  0.2356  0.1383
  419TMBT    B5 2931   1.592   2.996  10.715  0.0765 -0.0883  0.0935
  419TMBT    B3 2932   0.808   3.623  11.138  0.0813  0.3260 -0.2675
  419TMBT    B6 2933   0.630   4.018  11.098 -0.3726  0.1746  0.1993
  420TMBT     A 2934   8.291   9.911  10.490 -0.0233  0.0273 -0.2342
  420TMBT    B1 2935   8.298  10.315  10.635 -0.0322  0.0108 -0.1871
  420TMBT    B4 2936   8.645  10.576  10.594 -0.0481  0.0535 -0.0495
  420TMBT    B2 2937   8.640   9.666  10.441  0.0964  0.0964  0.2412
  420TMBT    B5 2938   8.984   9.857  10.255 -0.0290  0.2437  0.1587
  420TMBT    B3 2939   7.903   9.728  10.475 -0.0224 -0.0160  0.1872
  420TMBT    B6 2940   7.909   9.317  10.329  0.0545 -0.0590  0.3113
  421TMBT     A 2941  13.168  13.398   9.834 -0.0625  0.2131  0.0480
  421TMBT    B1 2942  13.101  12.987   9.941  0.3690  0.0943 -0.1251
  421TMBT    B4 2943  12.968  12.697   9.645  0.1982  0.1498 -0.1039
  421TMBT    B2 2944  13.288   0.029  10.159  0.2107  0.2317 -0.0660
  421TMBT    B5 2945  13.119  13.573  10.553 -0.1918 -0.1834 -0.3160
  421TMBT    B3 2946  13.161  13.536   9.428  0.1647  0.0824 -0.0011
  421TMBT    B6 2947  13.105   0.345   9.410 -0.3158  0.0137 -0.2383
  422TMBT     A 2948  13.270   5.309   6.234 -0.0226 -0.4343  0.3009
  422TMBT    B1 2949  13.389   5.035   5.925 -0.0442 -0.1343  0.0243
  422TMBT    B4 2950   0.187   4.922   5.909 -0.0079  0.0174 -0.1080
  422TMBT    B2 2951  13.574   5.425   6.514  0.1009 -0.2263  0.0823
  422TMBT    B5 2952   0.337   5.224   6.487  0.3011  0.1645  0.0016
  422TMBT    B3 2953  12.865   5.433   6.302  0.1936  0.4312  0.0625
  422TMBT    B6 2954  12.552   5.265   6.050 -0.0024  0.2806  0.4037
  423TMBT     A 2955  12.975   7.418   6.190  0.0570  0.0324  0.2962
  423TMBT    B1 2956  13.054   7.823   6.071 -0.3264  0.1251  0.3491
  423TMBT    B4 2957  13.466   7.948   6.005 -0.2685 -0.1249  0.2335
  423TMBT    B2 2958  13.265   7.108   6.125 -0.0702 -0.0311  0.0249
  423TMBT    B5 2959   0.027   7.170   6.320 -0.0553  0.1006 -0.0450
  423TMBT    B3 2960  12.564   7.342   6.289  0.0761 -0.1225  0.2575
  423TMBT    B6 2961  12.324   7.689   6.398  0.1539  0.0810 -0.2069
  424TMBT     A 2962   1.102  11.773   2.276 -0.0342 -0.0711 -0.1447
  424TMBT    B1 2963   1.467  11.802   2.051  0.1302 -0.3114  0.0891
  424TMBT    B4 2964   1.481  11.965   1.648 -0.0217 -0.0259  0.1979
  424TMBT    B2 2965   1.145  11.578   2.655  0.1545 -0.3008 -0.2829
  424TMBT    B5 2966   0.802  11.547   2.923  0.0580  0.0688 -0.3616
  424TMBT    B3 2967   0.727  11.862   2.087 -0.0647  0.0138 -0.0449
  424TMBT    B6 2968   0.736  12.244   1.877  0.3017  0.0493  0.0319
  425TMBT     A 2969  12.833   4.677   4.131  0.3185  0.1605 -0.0294
  425TMBT    B1 2970  12.761   4.473   3.760  0.0594 -0.0723  0.1469
  425TMBT    B4 2971  12.412   4.586   3.525  0.0339  0.0756  0.2553
  425TMBT    B2 2972  13.147   4.595   4.412  0.0564 -0.0987  0.1907
  425TMBT    B5 2973  13.206   4.186   4.549 -0.3046 -0.1918  0.0740
  425TMBT    B3 2974  12.596   5.027   4.206 -0.2639 -0.2486  0.0774
  425TMBT    B6 2975  12.762   5.377   4.407 -0.0270 -0.4512  0.2383
  426TMBT     A 2976   6.662   6.313  10.527 -0.0947  0.0551  0.1049
  426TMBT    B1 2977   6.459   6.211  10.162  0.1979  0.0273 -0.0512
  426TMBT    B4 2978   6.674   6.332   9.803  0.1535  0.3436  0.0276
  426TMBT    B2 2979   7.066   6.454  10.490 -0.1375  0.1584  0.0258
  426TMBT    B5 2980   7.251   6.456  10.096  0.3728 -0.1692  0.2577
  426TMBT    B3 2981   6.480   6.225  10.905  0.0086 -0.1120  0.1157
  426TMBT    B6 2982   6.045   6.218  10.875 -0.0052  0.2870  0.2000
  427TMBT     A 2983   4.492  12.069   0.036 -0.1398 -0.1102 -0.1296
  427TMBT    B1 2984   4.535  12.369  13.354  0.0124  0.0988  0.0961
  427TMBT    B4 2985   4.869  12.338  13.076 -0.2095 -0.3500 -0.1247
  427TMBT    B2 2986   4.848  11.875   0.176  0.0565  0.1722 -0.2327
  427TMBT    B5 2987   5.235  12.069   0.126  0.2276  0.0150  0.4290
  427TMBT    B3 2988   4.130  12.082   0.266  0.0697  0.0859  0.1920
  427TMBT    B6 2989   4.106  11.793   0.591  0.3042 -0.1293  0.0191
  428TMBT     A 2990   4.740  12.317   5.873  0.1336  0.0247  0.0238
  428TMBT    B1 2991   4.427  12.180   5.614  0.1642  0.2299 -0.1231
  428TMBT    B4 2992   4.168  11.864   5.764  0.6258 -0.2011 -0.2198
  428TMBT    B2 2993   4.811  12.088   6.229 -0.0416 -0.0771 -0.0063
  428TMBT    B5 2994   4.515  11.798   6.363 -0.2231  0.1323  0.0473
  428TMBT    B3 2995   4.992  12.634   5.730  0.0350  0.1329  0.0884
  428TMBT    B6 2996   5.054  12.685   5.301 -0.1462  0.2243  0.0726
  429TMBT     A 2997   1.807  11.412   8.793  0.0437  0.0568  0.1739
  429TMBT    B1 2998   1.798  11.644   9.154 -0.3816  0.1580  0.1006
  429TMBT    B4 2999   1.613  12.039   9.151 -0.1398  0.2720  0.1006
  429TMBT    B2 3000   1.503  11.507   8.505  0.0353  0.0642  0.1852
  429TMBT    B5 3001   1.236  11.848   8.551  0.0655  0.0797  0.2452
  429TMBT    B3 3002   2.036  11.050   8.761 -0.2258 -0.1206  0.2409
  429TMBT    B6 3003   2.087  10.805   8.405 -0.2519  0.0706  0.1048
  430TMBT     A 3004   7.600   9.437   4.810  0.0996  0.0960 -0.0791
  430TMBT    B1 3005   7.608   9.579   4.405 -0.0777 -0.0675 -0.1402
  430TMBT    B4 3006   7.394   9.950   4.325 -0.1841 -0.1022 -0.0196
  430TMBT    B2 3007   7.286   9.172   4.934  0.1874 -0.0283 -0.1222
  430TMBT    B5 3008   7.324   8.962   5.314  0.1410  0.0632 -0.0669
  430TMBT    B3 3009   7.944   9.433   5.067 -0.0668 -0.2437  0.1421
  430TMBT    B6 3010   8.326   9.629   4.995 -0.3430  0.2980  0.1280
  431TMBT     A 3011  12.289   3.409  10.040  0.1004  0.1298 -0.0935
  431TMBT    B1 3012  12.250   3.001  10.167 -0.6763  0.2446  0.0634
  431TMBT    B4 3013  12.299   2.936  10.595  0.4069 -0.0241 -0.0865
  431TMBT    B2 3014  12.535   3.645  10.301 -0.0634 -0.1297  0.3004
  431TMBT    B5 3015  12.726   4.014  10.170 -0.1650 -0.2128 -0.0900
  431TMBT    B3 3016  12.112   3.578   9.687  0.1280  0.1423 -0.1014
  431TMBT    B6 3017  12.013   4.002   9.662 -0.4383  0.0485  0.4255
  432TMBT     A 3018  12.728  11.177   8.184 -0.2589  0.0113 -0.0283
  432TMBT    B1 3019  12.934  11.493   8.389  0.0343  0.1541 -0.5359
  432TMBT    B4 3020  12.777  11.897   8.341  0.4954  0.3625 -0.3274
  432TMBT    B2 3021  12.580  11.251   7.788  0.1087  0.0926 -0.1519
  432TMBT    B5 3022  12.448  10.922   7.536 -0.1358  0.1323 -0.0766
  432TMBT    B3 3023  12.605  10.823   8.393 -0.0058 -0.0955 -0.0590
  432TMBT    B6 3024  12.729  10.753   8.805  0.0591  0.1360 -0.0385
  433TMBT     A 3025  12.454   4.320   1.393 -0.2192 -0.1844 -0.0913
  433TMBT    B1 3026  12.321   4.353   1.800 -0.0667 -0.1112 -0.0470
  433TMBT    B4 3027  11.922   4.505   1.889  0.0258  0.1155 -0.0169
  433TMBT    B2 3028  12.772   4.065   1.260  0.1108  0.1531  0.0426
  433TMBT    B5 3029  12.967   3.834   1.575 -0.0157  0.1601  0.1261
  433TMBT    B3 3030  12.309   4.634   1.139  0.0837  0.1191  0.1072
  433TMBT    B6 3031  12.516   4.677   0.758 -0.2062 -0.2007 -0.0885
  434TMBT     A 3032   1.322   3.210   1.559  0.2475 -0.0587 -0.0468
  434TMBT    B1 3033   1.136   3.438   1.872 -0.2608 -0.1137 -0.3037
  434TMBT    B4 3034   0.914   3.795   1.759 -0.0841  0.0321 -0.1909
  434TMBT    B2 3035   1.351   3.390   1.170  0.3350  0.2378  0.0961
  434TMBT    B5 3036   1.387   3.822   1.121  0.0317  0.2427 -0.0966
  434TMBT    B3 3037   1.505   2.843   1.687 -0.3615 -0.3223  0.0890
  434TMBT    B6 3038   1.678   2.560   1.405 -0.2722 -0.1416 -0.0390
  435TMBT     A 3039  12.340   2.043   1.526  0.1731 -0.1092 -0.1980
  435TMBT    B1 3040  12.232   1.664   1.697  0.0222 -0.2182 -0.5313
  435TMBT    B4 3041  12.532   1.433   1.913  0.3208  0.1148 -0.5861
  435TMBT    B2 3042  12.758   2.139   1.502  0.1191  0.2603  0.2672
  435TMBT    B5 3043  12.844   2.566   1.487  0.1300  0.2478 -0.0930
  435TMBT    B3 3044  12.055   2.208   1.251 -0.1296  0.2209  0.3051
  435TMBT    B6 3045  11.629   2.120   1.230 -0.1222  0.2374  0.0641
  436TMBT     A 3046  11.220   2.293   8.442  0.0309  0.0442 -0.0107
  436TMBT    B1 3047  11.024   1.941   8.591 -0.0626  0.1032  0.0067
  436TMBT    B4 3048  10.888   1.675   8.274  0.3477 -0.2696  0.1376
  436TMBT    B2 3049  11.222   2.633   8.703  0.2225 -0.0294  0.0847
  436TMBT    B5 3050  11.012   2.579   9.081 -0.3478  0.0786 -0.2106
  436TMBT    B3 3051  11.346   2.311   8.032  0.0706  0.0212  0.0008
  436TMBT    B6 3052  11.621   2.633   7.928 -0.0169  0.0043 -0.2880
  437TMBT     A 3053   0.974   2.372   2.987 -0.1350 -0.2497 -0.0122
  437TMBT    B1 3054   0.788   2.583   2.663 -0.2512 -0.2784  0.0354
  437TMBT    B4 3055   0.477   2.861   2.789  0.0587 -0.0073  0.2116
  437TMBT    B2 3056   1.328   2.147   2.894  0.0388  0.0202 -0.0092
  437TMBT    B5 3057   1.566   1.913   3.175  0.0438  0.1380  0.0853
  437TMBT    B3 3058   0.904   2.462   3.401 -0.1554 -0.0016 -0.0689
  437TMBT    B6 3059   0.522   2.608   3.549 -0.1614 -0.3375  0.2549
  438TMBT     A 3060   8.522   5.177   3.997  0.1205  0.0396 -0.2736
  438TMBT    B1 3061   8.749   5.527   4.098  0.1575 -0.0438 -0.0661
  438TMBT    B4 3062   9.177   5.453   4.123  0.1695  0.0400 -0.0249
  438TMBT    B2 3063   8.689   4.799   3.882 -0.0566 -0.1129 -0.0323
  438TMBT    B5 3064   9.064   4.675   4.065  0.0021 -0.0817 -0.1318
  438TMBT    B3 3065   8.095   5.218   4.006  0.1393  0.1505  0.2300
  438TMBT    B6 3066   7.862   4.922   3.788  0.0888  0.2737  0.1159
  439TMBT     A 3067   1.961   8.061   4.311  0.3354  0.1589  0.1246
  439TMBT    B1 3068   2.098   7.999   4.713  0.0784  0.3421  0.2419
  439TMBT    B4 3069   1.924   8.234   5.036 -0.1847  0.0375  0.3239
  439TMBT    B2 3070   2.124   7.780   4.031  0.0849  0.2681 -0.1329
  439TMBT    B5 3071   2.501   7.578   4.115 -0.0404  0.0757 -0.0287
  439TMBT    B3 3072   1.677   8.361   4.196  0.0998 -0.0835  0.0678
  439TMBT    B6 3073   1.464   8.333   3.816 -0.3527  0.1415  0.3001
  440TMBT     A 3074   7.554   0.600   0.360  0.1431 -0.1184 -0.0059
  440TMBT    B1 3075   7.394   0.985   0.255  0.2495 -0.0109  0.2244
  440TMBT    B4 3076   7.493   1.324   0.510 -0.1980  0.2882  0.0066
  440TMBT    B2 3077   7.387   0.245   0.187 -0.3285 -0.0015  0.2019
  440TMBT    B5 3078   7.520  13.501   0.382 -0.1675 -0.0260  0.0473
  440TMBT    B3 3079   7.809   0.572   0.704  0.0578  0.1229  0.0784
  440TMBT    B6 3080   7.928   0.189   0.872  0.1309  0.1344  0.0530
  441TMBT     A 3081   6.204   1.395  13.050 -0.0038 -0.1526 -0.0967
  441TMBT    B1 3082   6.359   1.142  13.361 -0.1465 -0.2482 -0.1028
  441TMBT    B4 3083   6.132   1.107   0.108 -0.0333 -0.1062 -0.0193
  441TMBT    B2 3084   6.368   1.361  12.655 -0.1225 -0.1109 -0.1498
  441TMBT    B5 3085   6.797   1.325  12.590 -0.1005 -0.0175 -0.0572
  441TMBT    B3 3086   5.861   1.648  13.104  0.1356  0.0253 -0.0405
  441TMBT    B6 3087   5.878   1.956  13.412  0.3300  0.0311 -0.0563
  442TMBT     A 3088  10.264   7.357  12.381  0.1312 -0.1707  0.1584
  442TMBT    B1 3089  10.620   7.138  12.478  0.0120 -0.3455  0.2045
  442TMBT    B4 3090  10.792   7.183  12.876  0.2487 -0.2808  0.0959
  442TMBT    B2 3091  10.135   7.497  11.996  0.0275  0.1751  0.3174
  442TMBT    B5 3092   9.715   7.499  11.882  0.1823 -0.0535 -0.2771
  442TMBT    B3 3093   9.938   7.358  12.660 -0.0226 -0.1932 -0.0206
  442TMBT    B6 3094   9.668   7.696  12.715  0.2775  0.0120  0.2082
  443TMBT     A 3095   8.112   9.533   1.137  0.1118  0.1036  0.1076
  443TMBT    B1 3096   8.522   9.656   1.107  0.1891 -0.1443  0.1318
  443TMBT    B4 3097   8.608  10.059   0.966 -0.4402 -0.0294  0.0585
  443TMBT    B2 3098   7.815   9.752   0.917 -0.0283 -0.0312  0.1615
  443TMBT    B5 3099   7.395   9.706   1.025 -0.0676 -0.3647 -0.1257
  443TMBT    B3 3100   7.982   9.322   1.487 -0.3267  0.1310 -0.0344
  443TMBT    B6 3101   8.269   9.267   1.811 -0.0908 -0.0351 -0.2687
  444TMBT     A 3102   6.066   2.170  11.894 -0.2449  0.1452  0.1019
  444TMBT    B1 3103   6.370   2.303  12.167 -0.0915  0.1045 -0.0476
  444TMBT    B4 3104   6.786   2.181  12.130 -0.0614  0.0500  0.4349
  444TMBT    B2 3105   5.713   2.398  11.809 -0.2674  0.0727 -0.0008
  444TMBT    B5 3106   5.595   2.693  12.108  0.0595  0.1901  0.0143
  444TMBT    B3 3107   6.188   1.891  11.591 -0.4051 -0.0293  0.1975
  444TMBT    B6 3108   5.992   1.929  11.204 -0.1257  0.1856  0.0756
  445TMBT     A 3109  13.039   1.605   9.989  0.2002 -0.0982 -0.0685
  445TMBT    B1 3110  12.982   1.673   9.569  0.1939 -0.0778 -0.0645
  445TMBT    B4 3111  13.276   1.533   9.279  0.4484  0.1641  0.0740
  445TMBT    B2 3112  12.738   1.730  10.268  0.1686  0.0732 -0.1784
  445TMBT    B5 3113  12.412   1.971  10.109  0.1906  0.0100 -0.3199
  445TMBT    B3 3114  13.372   1.382  10.143  0.1453 -0.1686 -0.0516
  445TMBT    B6 3115  13.326   1.204  10.538  0.0795  0.4352  0.2185
  446TMBT     A 3116   8.145   1.706  10.756  0.0181 -0.0753 -0.4802
  446TMBT    B1 3117   7.812   1.945  10.885 -0.1790 -0.5420 -0.1077
  446TMBT    B4 3118   7.513   2.020  10.577 -0.1801 -0.4000 -0.0724
  446TMBT    B2 3119   8.502   1.775  10.984 -0.3189 -0.2187  0.1028
  446TMBT    B5 3120   8.447   1.901  11.397  0.0387 -0.0372  0.0972
  446TMBT    B3 3121   8.125   1.487  10.387 -0.1086 -0.3680 -0.3020
  446TMBT    B6 3122   7.777   1.566  10.138 -0.2566 -0.0539 -0.0007
  447TMBT     A 3123   2.471   8.355   8.913 -0.2476  0.2595 -0.0150
  447TMBT    B1 3124   2.296   8.004   9.087  0.1948  0.2511  0.4260
  447TMBT    B4 3125   2.550   7.747   9.330  0.2826 -0.1364 -0.0653
  447TMBT    B2 3126   2.274   8.617   8.636 -0.2365  0.1289 -0.1473
  447TMBT    B5 3127   1.847   8.598   8.555 -0.2711  0.0957  0.0399
  447TMBT    B3 3128   2.885   8.423   9.006 -0.2291 -0.2945  0.3332
  447TMBT    B6 3129   3.017   8.837   9.036 -0.0662 -0.3308  0.1244
  448TMBT     A 3130   5.713   6.297   4.786 -0.0280 -0.4735 -0.0230
  448TMBT    B1 3131   6.062   6.210   4.551 -0.0422  0.1505 -0.2837
  448TMBT    B4 3132   6.004   5.939   4.215 -0.2146  0.0856 -0.2019
  448TMBT    B2 3133   5.810   6.550   5.119  0.0716 -0.1840 -0.2698
  448TMBT    B5 3134   6.209   6.542   5.294 -0.1896  0.1122  0.3527
  448TMBT    B3 3135   5.320   6.187   4.653 -0.2356 -0.3181  0.4510
  448TMBT    B6 3136   5.281   5.902   4.326  0.1218  0.0270  0.1022
  449TMBT     A 3137   8.622   1.813  10.411  0.0153  0.0197  0.0081
  449TMBT    B1 3138   8.286   2.075  10.459 -0.0077 -0.0376  0.1594
  449TMBT    B4 3139   7.979   2.029  10.154 -0.0288 -0.0885  0.1882
  449TMBT    B2 3140   8.899   1.797  10.738 -0.2243  0.1153  0.2172
  449TMBT    B5 3141   8.915   2.098  11.052  0.0149  0.0676  0.2523
  449TMBT    B3 3142   8.683   1.559  10.070 -0.0033  0.1744 -0.1117
  449TMBT    B6 3143   9.031   1.296  10.079  0.0383  0.2312 -0.0548
  450TMBT     A 3144   4.850  11.595  11.436 -0.2383 -0.0243 -0.1729
  450TMBT    B1 3145   4.587  11.918  11.540 -0.0011  0.2034 -0.2776
  450TMBT    B4 3146   4.463  11.991  11.952  0.1968  0.1260 -0.2035
  450TMBT    B2 3147   5.101  11.650  11.093  0.3132  0.0603  0.2374
  450TMBT    B5 3148   5.003  11.968  10.811 -0.2467 -0.1496  0.1903
  450TMBT    B3 3149   4.987  11.284  11.699 -0.4058 -0.2753 -0.3804
  450TMBT    B6 3150   4.697  11.148  11.994 -0.4448  0.0469 -0.2684
  451TMBT     A 3151   5.526   7.585  10.673  0.0383 -0.2126 -0.0196
  451TMBT    B1 3152   5.350   7.202  10.757  0.0542 -0.2377 -0.1010
  451TMBT    B4 3153   5.624   6.877  10.849  0.0205 -0.1381  0.3625
  451TMBT    B2 3154   5.275   7.836  10.433 -0.1093 -0.0284  0.3231
  451TMBT    B5 3155   5.429   8.229  10.324  0.0932 -0.1735  0.0811
  451TMBT    B3 3156   5.932   7.665  10.788  0.0035 -0.0203 -0.0290
  451TMBT    B6 3157   6.130   7.997  10.587 -0.0605 -0.0457 -0.1342
  452TMBT     A 3158   5.095   4.291   0.098 -0.1383  0.1215  0.2141
  452TMBT    B1 3159   5.497   4.170   0.187 -0.1264 -0.2041 -0.2669
  452TMBT    B4 3160   5.555   3.806   0.419 -0.2179  0.0339  0.1329
  452TMBT    B2 3161   4.797   3.982   0.095 -0.0568  0.0440 -0.0221
  452TMBT    B5 3162   4.388   4.072  13.596  0.0441  0.2099 -0.2416
  452TMBT    B3 3163   5.036   4.689  13.571 -0.2929  0.0974  0.2098
  452TMBT    B6 3164   5.377   4.960  13.572  0.0285 -0.3025  0.3301
  453TMBT     A 3165   3.950   0.931   3.765  0.1436  0.0859  0.2441
  453TMBT    B1 3166   4.327   0.726   3.757  0.0833 -0.0164 -0.0679
  453TMBT    B4 3167   4.525   0.589   3.394 -0.0518 -0.0992 -0.1107
  453TMBT    B2 3168   3.819   1.028   4.162 -0.1261  0.1193  0.1482
  453TMBT    B5 3169   3.608   1.399   4.246  0.0217  0.2318  0.0261
  453TMBT    B3 3170   3.680   0.923   3.431 -0.0096 -0.2966  0.3746
  453TMBT    B6 3171   3.272   1.071   3.464  0.0144 -0.0564 -0.3354
  454TMBT     A 3172  10.893  12.783  12.555 -0.1092  0.1471  0.1194
  454TMBT    B1 3173  10.971  13.204  12.589 -0.1688  0.1657  0.0269
  454TMBT    B4 3174  10.748  13.465  12.321 -0.0485  0.1829 -0.0562
  454TMBT    B2 3175  10.773  12.571  12.201  0.2290  0.0854  0.0407
  454TMBT    B5 3176  10.727  12.141  12.246  0.0667  0.0842 -0.1305
  454TMBT    B3 3177  10.927  12.588  12.936  0.3584  0.1283  0.0711
  454TMBT    B6 3178  10.633  12.277  13.018  0.4908 -0.0500 -0.1252
  455TMBT     A 3179  12.077   7.183   4.069 -0.0791 -0.0467  0.1585
  455TMBT    B1 3180  12.139   6.766   3.987 -0.0971 -0.0204  0.0100
  455TMBT    B4 3181  12.089   6.455   4.287 -0.1958  0.0546  0.0718
  455TMBT    B2 3182  12.073   7.452   3.734  0.0737 -0.2933 -0.0431
  455TMBT    B5 3183  12.200   7.868   3.760  0.0583 -0.2668 -0.3805
  455TMBT    B3 3184  12.083   7.343   4.468 -0.4216  0.2427  0.0505
  455TMBT    B6 3185  12.222   7.063   4.771 -0.2696  0.3423  0.0735
  456TMBT     A 3186   9.706  11.192   0.268  0.0280  0.2699  0.1846
  456TMBT    B1 3187   9.533  11.515   0.492 -0.3597  0.0814  0.1610
  456TMBT    B4 3188   9.501  11.904   0.299  0.0713  0.1282  0.1801
  456TMBT    B2 3189   9.814  10.842   0.491 -0.1115  0.0910 -0.0266
  456TMBT    B5 3190   9.843  10.885   0.924  0.0324 -0.2013 -0.0062
  456TMBT    B3 3191   9.867  11.320  13.514  0.1341 -0.1503  0.0852
  456TMBT    B6 3192  10.240  11.122  13.405  0.1702 -0.0024 -0.0620
  457TMBT     A 3193   8.567   7.718   8.011 -0.2992 -0.0173  0.0480
  457TMBT    B1 3194   8.970   7.633   7.891 -0.2256  0.3221  0.0495
  457TMBT    B4 3195   9.084   7.749   7.487 -0.0321 -0.3143 -0.0839
  457TMBT    B2 3196   8.293   7.869   7.717 -0.3220 -0.2307 -0.0411
  457TMBT    B5 3197   7.877   7.908   7.839 -0.2742 -0.3719  0.1688
  457TMBT    B3 3198   8.422   7.703   8.415 -0.1237  0.0710  0.1148
  457TMBT    B6 3199   8.155   7.996   8.595  0.1763  0.2211  0.3190
  458TMBT     A 3200  13.392   0.073  13.273  0.0352 -0.0202  0.3687
  458TMBT    B1 3201  13.028   0.269  13.157  0.0169 -0.1728  0.1666
  458TMBT    B4 3202  13.026   0.704  13.131  0.4017 -0.1934 -0.2779
  458TMBT    B2 3203  13.338  13.315  13.465 -0.0484 -0.2110 -0.0292
  458TMBT    B5 3204   0.031  13.105   0.056 -0.0206  0.0706  0.2103
  458TMBT    B3 3205   0.152   0.258  13.213  0.0694 -0.1142  0.2976
  458TMBT    B6 3206   0.154   0.681  13.111 -0.0031 -0.1304  0.2289
  459TMBT     A 3207   4.550   7.551   3.147  0.1480 -0.0885  0.1370
  459TMBT    B1 3208   4.815   7.764   2.886 -0.1404  0.0527 -0.0436
  459TMBT    B4 3209   5.125   7.560   2.657 -0.1546  0.0861 -0.0927
  459TMBT    B2 3210   4.533   7.126   3.088  0.2071 -0.0540 -0.1319
  459TMBT    B5 3211   4.827   6.891   2.869 -0.0020 -0.6681  0.2337
  459TMBT    B3 3212   4.263   7.721   3.418  0.0680  0.0545 -0.0367
  459TMBT    B6 3213   4.230   8.132   3.558  0.1825 -0.0443  0.2843
  460TMBT     A 3214   8.497  12.821   3.074  0.0968  0.1828  0.0952
  460TMBT    B1 3215   8.497  12.865   3.501  0.1049  0.1799  0.0956
  460TMBT    B4 3216   8.859  13.013   3.692  0.0789 -0.1319  0.3905
  460TMBT    B2 3217   8.159  12.651   2.870  0.0281  0.2792  0.1287
  460TMBT    B5 3218   7.763  12.609   3.047  0.0271 -0.3975 -0.0225
  460TMBT    B3 3219   8.835  12.952   2.844 -0.0049  0.3748  0.0544
  460TMBT    B6 3220   9.182  13.090   3.067  0.3630 -0.3495 -0.0563
  461TMBT     A 3221   6.887   2.294   0.908  0.0749 -0.0890 -0.0462
  461TMBT    B1 3222   7.062   2.677   0.993  0.1152 -0.1153 -0.0107
  461TMBT    B4 3223   7.023   3.033   0.745 -0.0669 -0.0505  0.1105
  461TMBT    B2 3224   6.590   2.252   0.601  0.1593  0.0201 -0.1431
  461TMBT    B5 3225   6.495   1.868   0.419  0.0731  0.0388 -0.1381
  461TMBT    B3 3226   7.031   1.961   1.137  0.2435 -0.0245 -0.0582
  461TMBT    B6 3227   6.815   1.584   1.168 -0.1523  0.2164  0.1407
  462TMBT     A 3228   0.449   2.910  12.710  0.2159  0.0975 -0.0741
  462TMBT    B1 3229   0.716   3.092  12.992  0.2740  0.1891 -0.1879
  462TMBT    B4 3230   0.759   2.910  13.386  0.0577 -0.1993 -0.3410
  462TMBT    B2 3231   0.572   2.971  12.303  0.1339  0.0772 -0.1022
  462TMBT    B5 3232   0.306   2.957  11.959  0.1148  0.1950 -0.0920
  462TMBT    B3 3233   0.207   2.565  12.793  0.0400  0.1741 -0.2630
  462TMBT    B6 3234   0.078   2.358  12.432  0.1476  0.2896 -0.3684
  463TMBT     A 3235   0.783   3.912   0.084  0.1164  0.0826  0.0216
  463TMBT    B1 3236   0.671   3.578   0.330  0.1119 -0.2485 -0.4246
  463TMBT    B4 3237   0.768   3.185   0.168  0.4295 -0.2850 -0.1530
  463TMBT    B2 3238   0.551   4.271   0.128 -0.2734 -0.1666  0.0278
  463TMBT    B5 3239   0.235   4.255   0.427 -0.1723 -0.2021  0.1329
  463TMBT    B3 3240   1.093   3.862  13.414 -0.1476  0.0228 -0.2504
  463TMBT    B6 3241   1.236   3.453  13.371 -0.1131  0.0064  0.0090
  464TMBT     A 3242  12.929   4.916   2.151 -0.0694  0.0034 -0.0123
  464TMBT    B1 3243  12.538   4.829   2.308 -0.0486  0.0913  0.0885
  464TMBT    B4 3244  12.224   5.130   2.296  0.0835  0.2180 -0.2555
  464TMBT    B2 3245  13.241   4.674   2.321 -0.0919  0.0871  0.1488
  464TMBT    B5 3246  13.135   4.338   2.576  0.0749 -0.1120 -0.0429
  464TMBT    B3 3247  13.031   5.261   1.918  0.0228  0.1776  0.2841
  464TMBT    B6 3248  13.451   5.371   1.954  0.0971 -0.0485  0.1149
  465TMBT     A 3249  11.239  11.272   5.299  0.0159  0.2827  0.0724
  465TMBT    B1 3250  10.887  11.145   5.508 -0.0790  0.2631 -0.0985
  465TMBT    B4 3251  10.516  11.151   5.279 -0.1174  0.2778 -0.0361
  465TMBT    B2 3252  11.643  11.265   5.444 -0.0014  0.0754  0.1111
  465TMBT    B5 3253  11.739  11.193   5.863 -0.2190 -0.3789  0.0863
  465TMBT    B3 3254  11.137  11.395   4.900 -0.0265 -0.0025 -0.0057
  465TMBT    B6 3255  10.711  11.394   4.813 -0.0476  0.4403  0.0788
  466TMBT     A 3256  12.231  11.003   8.288  0.3996  0.5136  0.1239
  466TMBT    B1 3257  12.284  10.804   7.911 -0.1299  0.1360  0.2428
  466TMBT    B4 3258  12.347  10.373   7.910 -0.3545  0.1021 -0.0001
  466TMBT    B2 3259  12.217  11.431   8.301 -0.4252  0.5076 -0.2544
  466TMBT    B5 3260  12.441  11.616   8.625  0.2679  0.1023 -0.4923
  466TMBT    B3 3261  12.271  10.748   8.631 -0.0520  0.0100 -0.1883
  466TMBT    B6 3262  12.264  10.947   9.019  0.0655  0.4933 -0.4295
  467TMBT     A 3263  10.897  12.005   9.514 -0.1670 -0.0629 -0.1424
  467TMBT    B1 3264  10.635  11.719   9.330  0.0541 -0.2820 -0.1189
  467TMBT    B4 3265  10.706  11.617   8.912  0.3483 -0.0073 -0.1377
  467TMBT    B2 3266  11.248  12.121   9.297 -0.0221  0.1819  0.2192
  467TMBT    B5 3267  11.431  11.827   9.034  0.0472  0.2214  0.2230
  467TMBT    B3 3268  10.770  12.159   9.894  0.3916 -0.0669  0.0499
  467TMBT    B6 3269  10.869  12.564  10.022  0.0726  0.0926 -0.2001
  468TMBT     A 3270   7.424   8.586   1.513 -0.1076  0.2489 -0.2933
  468TMBT    B1 3271   7.140   8.800   1.754  0.0752  0.0205  0.1304
  468TMBT    B4 3272   7.137   9.232   1.811 -0.0957  0.0306  0.0454
  468TMBT    B2 3273   7.632   8.793   1.200  0.1499  0.1180 -0.2098
  468TMBT    B5 3274   7.482   9.193   1.116  0.1708  0.1670 -0.0156
  468TMBT    B3 3275   7.506   8.170   1.578 -0.1134  0.2658 -0.1766
  468TMBT    B6 3276   7.180   7.888   1.642 -0.0412  0.2041 -0.0790
  469TMBT     A 3277  10.810  10.517   5.328  0.0327  0.3911  0.0937
  469TMBT    B1 3278  11.231  10.560   5.404  0.0938 -0.1595  0.0848
  469TMBT    B4 3279  11.393  10.906   5.195  0.0256 -0.0820  0.1596
  469TMBT    B2 3280  10.664  10.691   4.964 -0.1249  0.3523  0.1382
  469TMBT    B5 3281  10.312  10.945   4.922 -0.3934 -0.0088  0.1721
  469TMBT    B3 3282  10.566  10.299   5.606  0.2902 -0.3692 -0.2630
  469TMBT    B6 3283  10.712  10.284   6.017 -0.2387  0.4185 -0.0348
  470TMBT     A 3284   1.899   7.483  11.357  0.0583  0.1358 -0.0818
  470TMBT    B1 3285   1.829   7.311  11.744  0.1600  0.1677 -0.0491
  470TMBT    B4 3286   1.860   6.884  11.827  0.2040  0.1721 -0.0431
  470TMBT    B2 3287   1.819   7.904  11.337 -0.1704  0.0951 -0.0322
  470TMBT    B5 3288   1.653   8.137  11.666  0.1285  0.2634  0.0007
  470TMBT    B3 3289   1.913   7.227  11.013 -0.3798  0.0269 -0.0209
  470TMBT    B6 3290   1.840   7.373  10.609  0.0281 -0.0922 -0.1399
  471TMBT     A 3291   3.429   6.938   6.707 -0.2080 -0.1854 -0.2254
  471TMBT    B1 3292   3.479   6.934   7.133  0.0977  0.1026 -0.2566
  471TMBT    B4 3293   3.752   6.625   7.272 -0.0794  0.0175 -0.0960
  471TMBT    B2 3294   3.140   7.209   6.541 -0.0417  0.2541  0.1896
  471TMBT    B5 3295   2.905   7.462   6.807 -0.4980  0.3198 -0.2675
  471TMBT    B3 3296   3.626   6.637   6.473  0.2772 -0.1121  0.0815
  471TMBT    B6 3297   3.604   6.679   6.040  0.0319 -0.1664  0.0884
  472TMBT     A 3298  12.759  10.017  11.067  0.0747  0.0516  0.0799
  472TMBT    B1 3299  13.104  10.263  11.138  0.2635 -0.1496 -0.1286
  472TMBT    B4 3300  13.049  10.688  11.218 -0.0713 -0.1664 -0.2598
  472TMBT    B2 3301  12.810   9.612  10.934 -0.0602  0.0500  0.0330
  472TMBT    B5 3302  13.218   9.475  10.863 -0.0291  0.2414 -0.1630
  472TMBT    B3 3303  12.368  10.191  11.087  0.0190 -0.0493 -0.1199
  472TMBT    B6 3304  12.040   9.910  11.141  0.1349 -0.1593  0.0147
  473TMBT     A 3305   7.719  10.450  11.267  0.1467  0.2245  0.1214
  473TMBT    B1 3306   7.800  10.722  11.589 -0.1326  0.3248  0.1086
  473TMBT    B4 3307   8.054  11.074  11.554  0.2486  0.0253 -0.1860
  473TMBT    B2 3308   8.005  10.327  10.972 -0.1041 -0.0215 -0.0214
  473TMBT    B5 3309   8.422  10.279  11.087 -0.1266  0.1898  0.1507
  473TMBT    B3 3310   7.380  10.191  11.317  0.4827 -0.2616 -0.0770
  473TMBT    B6 3311   7.366   9.799  11.127 -0.3967 -0.4410  0.3304
  474TMBT     A 3312  13.403   1.407   3.591 -0.3682 -0.1507 -0.1141
  474TMBT    B1 3313  13.305   1.797   3.441  0.1761  0.0218 -0.0289
  474TMBT    B4 3314  12.985   2.034   3.617  0.0553 -0.1406 -0.0292
  474TMBT    B2 3315   0.101   1.129   3.531 -0.0719  0.1049  0.2621
  474TMBT    B5 3316   0.424   1.264   3.272  0.0002 -0.1116  0.2381
  474TMBT    B3 3317  13.139   1.233   3.882 -0.2039  0.1453  0.2145
  474TMBT    B6 3318  13.282   0.987   4.212  0.0961 -0.0655 -0.0697
  475TMBT     A 3319   3.427   8.492   4.986  0.2485 -0.3929  0.0354
  475TMBT    B1 3320   3.112   8.226   4.866 -0.0451 -0.0362  0.0068
  475TMBT    B4 3321   2.936   8.307   4.476 -0.0107  0.1505  0.0294
  475TMBT    B2 3322   3.673   8.684   4.690  0.0616  0.0838  0.1856
  475TMBT    B5 3323   4.039   8.898   4.788  0.1641 -0.0432  0.0798
  475TMBT    B3 3324   3.470   8.576   5.404 -0.0858 -0.1033  0.0143
  475TMBT    B6 3325   3.789   8.843   5.535 -0.0277 -0.2190  0.1096
  476TMBT     A 3326   7.984   3.712   3.760  0.2251 -0.0931  0.2920
  476TMBT    B1 3327   8.204   4.002   3.532 -0.1617  0.0022  0.0358
  476TMBT    B4 3328   8.178   4.419   3.654 -0.3902 -0.0553  0.1881
  476TMBT    B2 3329   8.079   3.299   3.692 -0.0325 -0.1684  0.3840
  476TMBT    B5 3330   8.420   3.203   3.437 -0.0158  0.0352  0.3292
  476TMBT    B3 3331   7.649   3.828   4.001 -0.0725 -0.2554 -0.0381
  476TMBT    B6 3332   7.342   3.522   4.041 -0.1593 -0.1736 -0.0751
  477TMBT     A 3333   7.694  10.797   4.939  0.3122  0.0461 -0.0285
  477TMBT    B1 3334   7.845  11.143   4.735  0.3450  0.0337 -0.0253
  477TMBT    B4 3335   7.771  11.526   4.929 -0.1985 -0.1551  0.1491
  477TMBT    B2 3336   7.718  10.816   5.368  0.2523  0.0199 -0.0239
  477TMBT    B5 3337   7.904  11.169   5.542 -0.2343  0.2357  0.0673
  477TMBT    B3 3338   7.636  10.460   4.680  0.3793  0.0385 -0.0336
  477TMBT    B6 3339   7.554  10.534   4.259  0.0658  0.2947  0.0713
  478TMBT     A 3340   6.905   9.216  10.825  0.0596 -0.1383 -0.1489
  478TMBT    B1 3341   6.525   9.403  10.758  0.0355 -0.1445 -0.0291
  478TMBT    B4 3342   6.186   9.341  11.024 -0.0974 -0.0375 -0.1726
  478TMBT    B2 3343   7.266   9.423  10.717  0.0362 -0.0505 -0.0588
  478TMBT    B5 3344   7.279   9.821  10.541  0.2150 -0.1125 -0.1865
  478TMBT    B3 3345   6.902   8.829  11.010  0.0515  0.0417  0.2307
  478TMBT    B6 3346   7.216   8.551  10.892  0.1060  0.2327 -0.0789
  479TMBT     A 3347   6.083  11.051   1.504  0.1202 -0.2162  0.1646
  479TMBT    B1 3348   6.275  11.027   1.121 -0.0131  0.3168  0.0611
  479TMBT    B4 3349   6.239  10.669   0.875  0.0953  0.0855  0.3795
  479TMBT    B2 3350   6.142  11.424   1.708  0.0014  0.0306 -0.2479
  479TMBT    B5 3351   6.445  11.699   1.558  0.2057 -0.0812 -0.0418
  479TMBT    B3 3352   5.773  10.778   1.621 -0.1998  0.1210  0.1112
  479TMBT    B6 3353   5.606  10.457   1.378 -0.2696  0.0537  0.2473
  480TMBT     A 3354   4.815  10.115   0.612  0.4389  0.1728  0.0602
  480TMBT    B1 3355   4.788  10.479   0.386 -0.1465  0.1498  0.0841
  480TMBT    B4 3356   5.144  10.524   0.138 -0.0421 -0.5078  0.1052
  480TMBT    B2 3357   4.540  10.018   0.928  0.2337  0.0349 -0.1592
  480TMBT    B5 3358   4.253  10.319   1.057 -0.0271 -0.2126 -0.1565
  480TMBT    B3 3359   5.131   9.830   0.559 -0.0714 -0.3334 -0.3281
  480TMBT    B6 3360   5.269   9.544   0.858  0.1263 -0.2531 -0.3419
  481TMBT     A 3361   1.467   8.159   2.428 -0.1524  0.2525 -0.0119
  481TMBT    B1 3362   1.327   8.526   2.601 -0.1487  0.2110  0.0794
  481TMBT    B4 3363   1.627   8.821   2.715 -0.0076  0.2316 -0.3373
  481TMBT    B2 3364   1.865   8.154   2.268 -0.1204 -0.2553  0.0746
  481TMBT    B5 3365   2.193   8.293   2.520 -0.0752 -0.0125 -0.1159
  481TMBT    B3 3366   1.214   7.817   2.372  0.2882 -0.0766 -0.0216
  481TMBT    B6 3367   1.330   7.444   2.180  0.1535 -0.1913  0.1176
  482TMBT     A 3368  10.012   6.957  12.248 -0.0817  0.5824  0.1239
  482TMBT    B1 3369   9.984   6.908  12.674 -0.1251  0.0643  0.0651
  482TMBT    B4 3370  10.342   6.904  12.922 -0.1737 -0.5866  0.1337
  482TMBT    B2 3371   9.672   6.882  11.996  0.1312  0.1330 -0.0348
  482TMBT    B5 3372   9.624   7.035  11.591  0.0783  0.0599 -0.0563
  482TMBT    B3 3373  10.391   7.047  12.069 -0.0373 -0.0398 -0.1092
  482TMBT    B6 3374  10.393   7.226  11.671 -0.0916 -0.2316 -0.1965
  483TMBT     A 3375   0.898  12.486  11.930  0.4421 -0.0539 -0.1145
  483TMBT    B1 3376   1.191  12.776  12.048  0.1480  0.2497 -0.1222
  483TMBT    B4 3377   1.117  12.954  12.439  0.2167 -0.1370  0.0685
  483TMBT    B2 3378   0.895  12.341  11.526  0.1144  0.2274 -0.2154
  483TMBT    B5 3379   1.272  12.389  11.313  0.1525 -0.1014 -0.2253
  483TMBT    B3 3380   0.557  12.393  12.174  0.1530  0.0878 -0.4605
  483TMBT    B6 3381   0.292  12.076  12.036  0.3421 -0.1927 -0.1839
  484TMBT     A 3382   3.401   4.458  11.901  0.1022 -0.0106 -0.1379
  484TMBT    B1 3383   3.073   4.525  12.169  0.1242 -0.0624 -0.0977
  484TMBT    B4 3384   3.028   4.223  12.479 -0.1462 -0.1245 -0.1956
  484TMBT    B2 3385   3.482   4.769  11.616  0.0199 -0.0970 -0.2560
  484TMBT    B5 3386   3.693   4.646  11.255  0.2200 -0.0628 -0.1518
  484TMBT    B3 3387   3.633   4.097  11.927  0.0473 -0.0480 -0.1682
  484TMBT    B6 3388   3.868   3.991  11.576  0.1024 -0.1562 -0.0992
  485TMBT     A 3389   1.335   1.751   4.891  0.1312  0.1513 -0.0136
  485TMBT    B1 3390   1.561   1.868   4.545  0.2777 -0.0137  0.0260
  485TMBT    B4 3391   1.612   1.586   4.217 -0.2255 -0.2658  0.1594
  485TMBT    B2 3392   1.360   1.923   5.283  0.1702  0.1583 -0.0191
  485TMBT    B5 3393   1.677   2.213   5.358 -0.0485  0.4204 -0.1028
  485TMBT    B3 3394   1.157   1.362   4.854  0.0383  0.1913  0.0108
  485TMBT    B6 3395   0.979   1.119   5.168  0.0596  0.0485 -0.0870
  486TMBT     A 3396   5.206   9.453   3.403 -0.0133 -0.1039 -0.3625
  486TMBT    B1 3397   4.992   9.762   3.195  0.0991  0.0161 -0.3011
  486TMBT    B4 3398   4.613   9.682   2.995 -0.2329  0.1416  0.2692
  486TMBT    B2 3399   4.950   9.138   3.541 -0.0608  0.1053  0.0357
  486TMBT    B5 3400   4.527   9.227   3.492 -0.1583 -0.3394  0.0464
  486TMBT    B3 3401   5.604   9.522   3.550 -0.1811 -0.0411  0.0696
  486TMBT    B6 3402   5.757   9.246   3.851  0.1755 -0.1375 -0.1960
  487TMBT     A 3403   7.642   0.416   6.718 -0.0815  0.0464 -0.2718
  487TMBT    B1 3404   7.223   0.440   6.630 -0.1067  0.1336 -0.1283
  487TMBT    B4 3405   7.087   0.148   6.337 -0.0337 -0.0204 -0.0095
  487TMBT    B2 3406   7.873   0.746   6.866 -0.0158 -0.0358 -0.1901
  487TMBT    B5 3407   7.680   1.132   6.927  0.2313  0.1215 -0.3893
  487TMBT    B3 3408   7.837   0.036   6.670  0.1002  0.0216  0.5903
  487TMBT    B6 3409   8.271   0.016   6.708  0.1402 -0.5370 -0.0640
  488TMBT     A 3410   6.098   5.881   3.165  0.1345 -0.1242  0.2352
  488TMBT    B1 3411   6.295   6.236   3.028 -0.3062  0.0713  0.0977
  488TMBT    B4 3412   6.294   6.591   3.279  0.2408  0.1855 -0.0540
  488TMBT    B2 3413   6.100   5.557   2.883  0.0173  0.1110 -0.0380
  488TMBT    B5 3414   6.402   5.580   2.570  0.1913 -0.2451  0.1003
  488TMBT    B3 3415   5.916   5.880   3.554 -0.0176  0.0761  0.1654
  488TMBT    B6 3416   5.602   5.591   3.640  0.0665 -0.0621  0.0101
  489TMBT     A 3417  11.513  11.408   4.668  0.1440 -0.2249  0.0973
  489TMBT    B1 3418  11.577  11.593   5.051 -0.2243  0.3938 -0.1321
  489TMBT    B4 3419  11.649  12.022   5.046 -0.3665  0.4219  0.1635
  489TMBT    B2 3420  11.406  11.672   4.347 -0.2580 -0.0841  0.3419
  489TMBT    B5 3421  11.397  12.097   4.439 -0.1280  0.0813 -0.3719
  489TMBT    B3 3422  11.457  10.988   4.598 -0.1700 -0.1729  0.0273
  489TMBT    B6 3423  11.596  10.705   4.898 -0.0091 -0.1412 -0.0163
  490TMBT     A 3424   6.407  13.080  11.884  0.2598 -0.1633 -0.1861
  490TMBT    B1 3425   6.642  13.137  11.529  0.3120 -0.1165 -0.1441
  490TMBT    B4 3426   6.418  13.137  11.156 -0.0154 -0.1096  0.0508
  490TMBT    B2 3427   5.989  13.001  11.829  0.1607 -0.0418  0.3643
  490TMBT    B5 3428   5.707  13.071  12.153  0.0632  0.2147  0.2250
  490TMBT    B3 3429   6.605  13.126  12.262 -0.1276 -0.0159  0.0019
  490TMBT    B6 3430   6.423  13.081  12.655  0.0242  0.1399  0.0904
  491TMBT     A 3431   5.764   7.770   0.385 -0.1981 -0.0880  0.1052
  491TMBT    B1 3432   5.861   7.922   0.775  0.1529 -0.0922  0.0210
  491TMBT    B4 3433   5.546   7.974   1.071 -0.0475  0.0150 -0.2099
  491TMBT    B2 3434   6.033   7.493   0.199 -0.0651  0.2564 -0.2225
  491TMBT    B5 3435   6.037   7.392  13.398  0.0235  0.0162 -0.1655
  491TMBT    B3 3436   5.430   7.899   0.148  0.1984  0.4667 -0.1641
  491TMBT    B6 3437   5.294   7.627  13.458 -0.1709  0.3078  0.1311
  492TMBT     A 3438  12.324   3.602   6.601  0.0499 -0.1290  0.1085
  492TMBT    B1 3439  12.144   3.526   6.983 -0.0013 -0.2884  0.0532
  492TMBT    B4 3440  12.223   3.801   7.313 -0.0566 -0.5337  0.2726
  492TMBT    B2 3441  12.312   3.265   6.335 -0.1368  0.0528 -0.1153
  492TMBT    B5 3442  12.177   2.874   6.471 -0.3248  0.0827 -0.2139
  492TMBT    B3 3443  12.532   3.971   6.534  0.1496 -0.1830  0.1205
  492TMBT    B6 3444  12.596   4.105   6.124 -0.2546 -0.1733  0.0592
  493TMBT     A 3445   7.195   2.413  10.731  0.0203 -0.0735 -0.0156
  493TMBT    B1 3446   7.134   2.321  10.316  0.1860  0.2137 -0.1057
  493TMBT    B4 3447   7.376   2.037  10.092 -0.0878  0.0163 -0.1544
  493TMBT    B2 3448   7.586   2.449  10.903 -0.0337 -0.1276  0.1191
  493TMBT    B5 3449   7.955   2.420  10.672 -0.2526 -0.1581 -0.2310
  493TMBT    B3 3450   6.872   2.530  10.989  0.0346  0.2791 -0.1540
  493TMBT    B6 3451   6.965   2.682  11.386 -0.1571 -0.0721  0.0283
  494TMBT     A 3452  10.061   4.191   9.137  0.2059  0.0019  0.1659
  494TMBT    B1 3453  10.416   4.307   8.925 -0.0135  0.1467 -0.1268
  494TMBT    B4 3454  10.651   4.604   9.140 -0.0023  0.1446 -0.1360
  494TMBT    B2 3455   9.761   3.902   9.033 -0.0120  0.2497  0.0983
  494TMBT    B5 3456   9.851   3.535   8.816  0.0039  0.2564  0.0936
  494TMBT    B3 3457   9.969   4.422   9.487 -0.1042  0.2259 -0.0601
  494TMBT    B6 3458  10.102   4.830   9.563 -0.1501  0.2739 -0.2361
  495TMBT     A 3459  11.103  11.750   1.629  0.4922 -0.1205  0.3213
  495TMBT    B1 3460  10.816  12.062   1.698  0.2005 -0.2865 -0.1200
  495TMBT    B4 3461  10.428  11.998   1.885  0.2247  0.0674  0.0559
  495TMBT    B2 3462  11.488  11.871   1.483  0.4552 -0.1537  0.1954
  495TMBT    B5 3463  11.582  12.283   1.377  0.5237 -0.3002 -0.3259
  495TMBT    B3 3464  10.986  11.338   1.665  0.0052 -0.0071  0.0757
  495TMBT    B6 3465  11.300  11.039   1.625 -0.0692 -0.0515 -0.1794
  496TMBT     A 3466   1.360   7.707   2.784  0.0996 -0.0215  0.0244
  496TMBT    B1 3467   1.135   7.344   2.739  0.0279  0.0573 -0.2662
  496TMBT    B4 3468   0.833   7.312   2.427 -0.4501 -0.1641  0.2120
  496TMBT    B2 3469   1.640   7.852   2.492 -0.0021  0.1755  0.0244
  496TMBT    B5 3470   1.818   7.511   2.289  0.1469  0.1394  0.2147
  496TMBT    B3 3471   1.317   7.928   3.149  0.2337 -0.3028  0.2124
  496TMBT    B6 3472   1.679   8.150   3.247 -0.2081  0.4321  0.2186
  497TMBT     A 3473   6.992   8.842   9.455  0.2226 -0.0791  0.2006
  497TMBT    B1 3474   7.351   9.013   9.293  0.0573  0.0111 -0.0748
  497TMBT    B4 3475   7.474   8.930   8.883  0.0065 -0.1566 -0.0565
  497TMBT    B2 3476   6.742   9.049   9.736  0.0227 -0.2994  0.1865
  497TMBT    B5 3477   6.772   9.483   9.745  0.2007 -0.3098  0.1210
  497TMBT    B3 3478   6.819   8.471   9.324 -0.0805  0.0369  0.2694
  497TMBT    B6 3479   6.490   8.335   9.576 -0.0124 -0.1325  0.2676
  498TMBT     A 3480   5.813   9.920   1.899 -0.0292  0.2240 -0.1856
  498TMBT    B1 3481   5.420  10.009   2.047  0.1591  0.2837  0.2875
  498TMBT    B4 3482   5.209  10.351   1.878  0.1628  0.2826  0.2807
  498TMBT    B2 3483   5.902   9.961   1.482 -0.1778 -0.0263 -0.2433
  498TMBT    B5 3484   6.314  10.058   1.376 -0.1444 -0.0775 -0.1603
  498TMBT    B3 3485   6.081   9.700   2.152 -0.0570  0.1750 -0.1988
  498TMBT    B6 3486   5.954   9.636   2.564  0.3706  0.1894 -0.0624
  499TMBT     A 3487   7.254   5.161   6.022 -0.0925  0.2030 -0.0745
  499TMBT    B1 3488   7.214   5.163   6.450 -0.3975  0.1204 -0.1022
  499TMBT    B4 3489   7.213   4.783   6.662  0.8124  0.2203  0.1154
  499TMBT    B2 3490   7.273   5.543   5.828  0.0717  0.2214 -0.0231
  499TMBT    B5 3491   7.088   5.855   6.069 -0.0650 -0.0185  0.1848
  499TMBT    B3 3492   7.260   4.779   5.826  0.3276  0.0785  0.1739
  499TMBT    B6 3493   7.037   4.460   6.020  0.3447  0.1480  0.3084
  500TMBT     A 3494   4.080  10.599   2.373  0.0412 -0.1564  0.0885
  500TMBT    B1 3495   3.713  10.650   2.155  0.1451 -0.1236 -0.0801
  500TMBT    B4 3496   3.447  10.313   2.083 -0.0575 -0.0434  0.2814
  500TMBT    B2 3497   4.296  10.965   2.433  0.1278 -0.1595 -0.1978
  500TMBT    B5 3498   4.164  11.280   2.162 -0.1257  0.0084  0.1175
  500TMBT    B3 3499   4.201  10.248   2.589 -0.2101 -0.0934  0.3344
  500TMBT    B6 3500   4.567  10.260   2.823  0.0520 -0.0669 -0.0711
  501TMBT     A 3501   0.365  13.593   6.734  0.2476  0.1485 -0.1230
  501TMBT    B1 3502   0.224   0.361   6.845  0.0252  0.0096  0.0877
  501TMBT    B4 3503   0.178   0.442   7.270 -0.0648  0.2636  0.0306
  501TMBT    B2 3504   0.156  13.366   6.435 -0.1528  0.1318  0.1653
  501TMBT    B5 3505  13.428  13.527   6.234 -0.2030  0.1083  0.2338
  501TMBT    B3 3506   0.666  13.416   6.983  0.0811  0.1117  0.0532
  501TMBT    B6 3507   0.694  12.984   7.036  0.4584  0.1368  0.0709
  502TMBT     A 3508   1.773   3.519   5.635  0.0602  0.0564  0.0437
  502TMBT    B1 3509   1.560   3.884   5.717 -0.2504 -0.1245  0.0518
  502TMBT    B4 3510   1.576   4.005   6.135  0.3539 -0.2907  0.0829
  502TMBT    B2 3511   1.595   3.234   5.367  0.2331  0.2153 -0.2425
  502TMBT    B5 3512   1.783   2.919   5.133  0.1074 -0.1828  0.1842
  502TMBT    B3 3513   2.054   3.331   5.899  0.0489  0.0491  0.0505
  502TMBT    B6 3514   2.395   3.556   6.048  0.1199 -0.1104  0.1308
  503TMBT     A 3515   7.453   4.756  12.046  0.4522 -0.0487 -0.1507
  503TMBT    B1 3516   7.635   4.547  12.374 -0.1016  0.0981  0.2588
  503TMBT    B4 3517   7.618   4.114  12.414  0.2127  0.0593 -0.0007
  503TMBT    B2 3518   7.354   5.171  12.094  0.0312 -0.1413 -0.1954
  503TMBT    B5 3519   7.166   5.395  11.771  0.0782  0.1650 -0.0126
  503TMBT    B3 3520   7.394   4.554  11.671 -0.1311 -0.0764 -0.0496
  503TMBT    B6 3521   7.080   4.678  11.396 -0.0994 -0.1625 -0.1244
  504TMBT     A 3522   1.139   9.951   0.493 -0.0662 -0.0084 -0.1323
  504TMBT    B1 3523   1.171   9.806   0.090  0.2716  0.1844 -0.1765
  504TMBT    B4 3524   1.407  10.035  13.428  0.3978  0.4228  0.1173
  504TMBT    B2 3525   1.230  10.352   0.615 -0.4987  0.0758 -0.0774
  504TMBT    B5 3526   1.112  10.393   1.033 -0.3052  0.3192 -0.0453
  504TMBT    B3 3527   0.987   9.698   0.805  0.1183 -0.0985 -0.1149
  504TMBT    B6 3528   0.806   9.907   1.141  0.2904 -0.2204  0.0545
  505TMBT     A 3529   8.389   3.501   7.554  0.0052  0.0486 -0.0534
  505TMBT    B1 3530   8.462   3.733   7.200  0.1563 -0.1712 -0.1668
  505TMBT    B4 3531   8.224   3.682   6.838  0.1207  0.1039 -0.1831
  505TMBT    B2 3532   8.132   3.159   7.523 -0.0199  0.0730 -0.1191
  505TMBT    B5 3533   7.986   2.985   7.895 -0.1072  0.6062  0.0995
  505TMBT    B3 3534   8.542   3.625   7.935  0.0359  0.1391 -0.0951
  505TMBT    B6 3535   8.832   3.382   8.152 -0.3866  0.0892  0.4239
  506TMBT     A 3536   9.899   5.458   0.323 -0.3256  0.1853 -0.0810
  506TMBT    B1 3537   9.831   5.179   0.005  0.5721 -0.2312  0.0754
  506TMBT    B4 3538   9.685   4.773   0.069 -0.3824  0.1172  0.1899
  506TMBT    B2 3539  10.089   5.838   0.267  0.1535 -0.0250  0.0888
  506TMBT    B5 3540  10.191   6.043  13.519  0.2130 -0.1068  0.0599
  506TMBT    B3 3541   9.765   5.340   0.714  0.0862 -0.0083  0.0048
  506TMBT    B6 3542   9.884   5.554   1.074 -0.1504  0.0269  0.0635
  507TMBT     A 3543   3.257   0.353   8.289  0.3337 -0.1053 -0.0329
  507TMBT    B1 3544   3.535   0.037   8.204  0.1681 -0.1991 -0.2313
  507TMBT    B4 3545   3.904   0.163   8.011  0.3796  0.0876  0.3482
  507TMBT    B2 3546   3.148   0.626   7.976 -0.1553 -0.1698  0.0771
  507TMBT    B5 3547   2.931   0.979   8.108  0.0661 -0.1094  0.2836
  507TMBT    B3 3548   3.096   0.390   8.685 -0.0850 -0.0488 -0.2066
  507TMBT    B6 3549   3.342   0.212   8.996 -0.0535  0.4001  0.0293
  508TMBT     A 3550   3.573   2.614   7.252  0.2100  0.0554  0.2920
  508TMBT    B1 3551   3.895   2.847   7.413 -0.0167  0.4305  0.2102
  508TMBT    B4 3552   4.135   2.694   7.743  0.1765  0.2707 -0.0020
  508TMBT    B2 3553   3.649   2.191   7.251  0.0147  0.0196  0.1835
  508TMBT    B5 3554   3.907   1.979   7.531  0.1736 -0.3553 -0.2402
  508TMBT    B3 3555   3.296   2.774   6.965 -0.0840 -0.1998  0.4308
  508TMBT    B6 3556   3.177   2.553   6.609 -0.2499  0.2749  0.1881
  509TMBT     A 3557   2.268   0.950   4.691  0.2441 -0.1274  0.0711
  509TMBT    B1 3558   2.054   1.214   4.954 -0.0004 -0.0390 -0.2145
  509TMBT    B4 3559   1.834   1.572   4.837 -0.0329 -0.0443 -0.1698
  509TMBT    B2 3560   2.308   0.976   4.265  0.0842  0.0844  0.0680
  509TMBT    B5 3561   2.462   0.650   4.020 -0.1648  0.0351 -0.0238
  509TMBT    B3 3562   2.503   0.659   4.902  0.3121  0.0098  0.1861
  509TMBT    B6 3563   2.788   0.405   4.692  0.1183  0.2156 -0.3333
  510TMBT     A 3564   9.546  10.654   8.636 -0.4056  0.2960 -0.0105
  510TMBT    B1 3565   9.586  11.024   8.850 -0.0061  0.1380  0.1942
  510TMBT    B4 3566   9.898  11.040   9.153  0.0402 -0.4724  0.1836
  510TMBT    B2 3567   9.747  10.620   8.259 -0.1036  0.0886  0.1669
  510TMBT    B5 3568  10.037  10.928   8.152  0.1892 -0.2277  0.0414
  510TMBT    B3 3569   9.333  10.333   8.825 -0.0011  0.0395  0.0145
  510TMBT    B6 3570   9.018  10.391   9.120 -0.3376 -0.0335 -0.3270
  511TMBT     A 3571   1.825   2.424   7.374  0.0346  0.2374 -0.3077
  511TMBT    B1 3572   2.201   2.617   7.303  0.1477  0.1469  0.0335
  511TMBT    B4 3573   2.465   2.512   6.972  0.0448 -0.3277  0.0992
  511TMBT    B2 3574   1.633   2.492   7.752  0.2199  0.2057 -0.2076
  511TMBT    B5 3575   1.852   2.693   8.071 -0.0699  0.0474  0.0947
  511TMBT    B3 3576   1.687   2.149   7.074  0.0682  0.0690 -0.1698
  511TMBT    B6 3577   1.354   1.872   7.117  0.1139  0.0354 -0.0276
  512TMBT     A 3578   4.767   4.955   5.159  0.0726 -0.1037  0.1105
  512TMBT    B1 3579   4.970   5.243   5.404 -0.1405  0.0063  0.1594
  512TMBT    B4 3580   4.916   5.289   5.833  0.0352 -0.1347  0.1975
  512TMBT    B2 3581   4.358   5.011   5.042  0.1924  0.2821 -0.1327
  512TMBT    B5 3582   4.134   5.343   5.214  0.0731  0.1726 -0.0756
  512TMBT    B3 3583   5.014   4.644   4.995  0.2122  0.2167 -0.2945
  512TMBT    B6 3584   4.965   4.501   4.587 -0.1682 -0.2391 -0.0941
  513TMBT     A 3585   4.572  11.376  11.411  0.1446  0.1401  0.2157
  513TMBT    B1 3586   4.564  11.602  11.046  0.0213  0.1517  0.2250
  513TMBT    B4 3587   4.680  11.407  10.674  0.0812  0.0025  0.3211
  513TMBT    B2 3588   4.786  11.005  11.393 -0.0056  0.0621  0.0168
  513TMBT    B5 3589   5.033  10.941  11.040 -0.4829 -0.0121 -0.3078
  513TMBT    B3 3590   4.316  11.493  11.735 -0.0259  0.1974  0.0613
  513TMBT    B6 3591   4.053  11.840  11.751 -0.0048  0.2038  0.2999
  514TMBT     A 3592   4.204   8.730  11.767 -0.1021 -0.1313  0.0006
  514TMBT    B1 3593   3.997   8.999  12.030  0.0788 -0.1018  0.1144
  514TMBT    B4 3594   4.144   9.059  12.435  0.1159 -0.1240  0.1042
  514TMBT    B2 3595   4.623   8.672  11.840 -0.0504  0.0565 -0.1412
  514TMBT    B5 3596   4.883   8.578  11.504  0.3184 -0.0394  0.1669
  514TMBT    B3 3597   4.040   8.598  11.393  0.1612  0.2670 -0.2593
  514TMBT    B6 3598   3.672   8.366  11.371  0.1808  0.2045  0.0469
  515TMBT     A 3599   1.967   5.992   6.021 -0.0629  0.1201 -0.0501
  515TMBT    B1 3600   1.942   5.670   6.303  0.1874 -0.0001 -0.1628
  515TMBT    B4 3601   2.042   5.274   6.150  0.2584 -0.0584  0.0324
  515TMBT    B2 3602   1.662   6.292   6.056 -0.2590 -0.0681 -0.1316
  515TMBT    B5 3603   1.370   6.233   6.374  0.0600  0.1973  0.2144
  515TMBT    B3 3604   2.192   5.914   5.663  0.0422 -0.2316  0.0895
  515TMBT    B6 3605   2.311   6.218   5.374 -0.0552 -0.1786  0.1047
  516TMBT     A 3606   6.398   5.606   0.961  0.1126  0.0658  0.0078
  516TMBT    B1 3607   6.693   5.557   1.270 -0.0441 -0.1824  0.1192
  516TMBT    B4 3608   6.593   5.559   1.694  0.0419 -0.6491  0.1450
  516TMBT    B2 3609   6.517   5.482   0.568 -0.0782 -0.0239 -0.0222
  516TMBT    B5 3610   6.876   5.240   0.521 -0.0147  0.1142 -0.2588
  516TMBT    B3 3611   6.018   5.791   1.034  0.1542  0.0735  0.2101
  516TMBT    B6 3612   5.851   5.781   1.436 -0.2015  0.0846  0.0647
  517TMBT     A 3613   3.917  10.711   0.662 -0.2900 -0.3864  0.1603
  517TMBT    B1 3614   3.920  10.922   1.036  0.0587  0.1194 -0.1212
  517TMBT    B4 3615   3.525  10.992   1.206  0.0493 -0.2563  0.0159
  517TMBT    B2 3616   3.521  10.744   0.499 -0.0981 -0.3339 -0.3049
  517TMBT    B5 3617   3.191  10.867   0.756  0.0925  0.3488 -0.3747
  517TMBT    B3 3618   4.285  10.519   0.550 -0.0370  0.2976 -0.2089
  517TMBT    B6 3619   4.599  10.538   0.851 -0.2842  0.2609  0.0529
  518TMBT     A 3620  10.556   3.690  11.775  0.1014 -0.0351  0.1558
  518TMBT    B1 3621  10.910   3.764  11.544 -0.1885  0.1356 -0.2386
  518TMBT    B4 3622  11.313   3.747  11.710 -0.4089 -0.2529  0.2673
  518TMBT    B2 3623  10.148   3.728  11.647  0.1478 -0.0067  0.0147
  518TMBT    B5 3624  10.051   3.848  11.240  0.1717 -0.0732 -0.0109
  518TMBT    B3 3625  10.613   3.553  12.178 -0.1522 -0.1416  0.1566
  518TMBT    B6 3626  10.254   3.453  12.404  0.0835 -0.1751  0.5205
  519TMBT     A 3627  13.316   3.852   0.253  0.0167  0.1401 -0.1171
  519TMBT    B1 3628  13.418   4.267   0.215 -0.0784  0.1671 -0.0773
  519TMBT    B4 3629  13.274   4.543  13.532 -0.2000  0.3044  0.1022
  519TMBT    B2 3630  13.517   3.602   0.538  0.0493  0.2075 -0.0812
  519TMBT    B5 3631   0.327   3.643   0.567  0.0261  0.5062 -0.1409
  519TMBT    B3 3632  13.060   3.659  13.590 -0.0320 -0.1746  0.1360
  519TMBT    B6 3633  12.923   3.253   0.045 -0.0088 -0.1339  0.3932
  520TMBT     A 3634   6.282   5.350  12.620  0.0039  0.1999  0.0701
  520TMBT    B1 3635   6.148   5.703  12.825 -0.0598  0.0929  0.2131
  520TMBT    B4 3636   5.926   5.982  12.574 -0.0611 -0.0180  0.0908
  520TMBT    B2 3637   6.166   4.955  12.742 -0.1996  0.1631 -0.2368
  520TMBT    B5 3638   5.944   4.941  13.116  0.4105 -0.0367  0.1244
  520TMBT    B3 3639   6.495   5.390  12.249 -0.2144 -0.0241 -0.0809
  520TMBT    B6 3640   6.652   5.763  12.087  0.2721 -0.1187  0.1631
  521TMBT     A 3641   3.732   9.425  10.735 -0.0649  0.2001 -0.1569
  521TMBT    B1 3642   3.509   9.058  10.740  0.2628  0.0018  0.2853
  521TMBT    B4 3643   3.531   8.765  10.418  0.4915 -0.0470  0.3447
  521TMBT    B2 3644   3.836   9.538  11.136 -0.0365 -0.2004 -0.0500
  521TMBT    B5 3645   3.652   9.350  11.483 -0.2156 -0.2144 -0.1518
  521TMBT    B3 3646   3.878   9.584  10.364 -0.2517 -0.1780 -0.3957
  521TMBT    B6 3647   4.126   9.941  10.348 -0.2794 -0.1467 -0.1438
  522TMBT     A 3648  11.629   7.027   2.551  0.0695  0.0155  0.2445
  522TMBT    B1 3649  11.558   6.624   2.422  0.0697  0.1896 -0.3101
  522TMBT    B4 3650  11.152   6.517   2.306  0.0688 -0.2152  0.0537
  522TMBT    B2 3651  12.004   7.173   2.700  0.1146  0.1476  0.0034
  522TMBT    B5 3652  12.082   7.602   2.721  0.2650  0.1177  0.0686
  522TMBT    B3 3653  11.350   7.346   2.480  0.1633  0.0273 -0.0749
  522TMBT    B6 3654  11.504   7.680   2.247 -0.0924 -0.0324 -0.3332
  523TMBT     A 3655   4.204   3.508   1.780  0.0241 -0.1614 -0.0934
  523TMBT    B1 3656   4.174   3.705   1.400 -0.2742  0.0470  0.0358
  523TMBT    B4 3657   3.905   3.554   1.093  0.2167  0.1774 -0.4664
  523TMBT    B2 3658   4.456   3.643   2.101 -0.1184 -0.0923 -0.0097
  523TMBT    B5 3659   4.655   4.030   2.110  0.2045 -0.2451 -0.4143
  523TMBT    B3 3660   3.885   3.240   1.883 -0.2345  0.1461 -0.0877
  523TMBT    B6 3661   3.623   3.115   1.558 -0.0815 -0.2723 -0.0529
  524TMBT     A 3662  12.992   5.703   5.289  0.0170  0.3089  0.1110
  524TMBT    B1 3663  13.272   5.406   5.155  0.3732  0.7446 -0.1238
  524TMBT    B4 3664  13.582   5.325   5.450  0.1569  0.0373 -0.0820
  524TMBT    B2 3665  12.653   5.855   5.073 -0.0634  0.1058  0.0928
  524TMBT    B5 3666  12.499   5.621   4.740  0.4578 -0.0254 -0.0616
  524TMBT    B3 3667  13.090   5.904   5.655 -0.2973 -0.1086  0.4290
  524TMBT    B6 3668  12.892   6.269   5.785 -0.1566  0.1135  0.0255
  525TMBT     A 3669   3.798   5.862  10.713 -0.0868  0.0019  0.2178
  525TMBT    B1 3670   4.080   5.765  10.404 -0.1503  0.3735  0.0412
  525TMBT    B4 3671   4.473   5.759  10.593 -0.1146 -0.2807 -0.0410
  525TMBT    B2 3672   3.944   5.899  11.115  0.2223 -0.1049  0.1174
  525TMBT    B5 3673   4.350   5.797  11.234  0.3602  0.2108 -0.0750
  525TMBT    B3 3674   3.383   5.850  10.605 -0.0524 -0.1536  0.1003
  525TMBT    B6 3675   3.110   5.953  10.928  0.2668 -0.1638  0.3758
  526TMBT     A 3676  10.993   5.311   4.039  0.0485  0.2128 -0.1249
  526TMBT    B1 3677  11.404   5.327   3.917  0.1340 -0.2598  0.0909
  526TMBT    B4 3678  11.741   5.375   4.189  0.2921  0.3653 -0.2071
  526TMBT    B2 3679  10.907   5.321   4.459  0.0932  0.0755 -0.1120
  526TMBT    B5 3680  10.506   5.274   4.623  0.0724  0.0879 -0.1593
  526TMBT    B3 3681  10.656   5.266   3.776  0.0898 -0.3568 -0.0866
  526TMBT    B6 3682  10.767   5.189   3.362 -0.2941 -0.1376 -0.2328
  527TMBT     A 3683   5.597   0.876  11.332  0.0744 -0.3305 -0.1227
  527TMBT    B1 3684   5.722   1.034  11.711 -0.2422 -0.2232 -0.0612
  527TMBT    B4 3685   6.150   1.067  11.786 -0.2159 -0.2238 -0.2106
  527TMBT    B2 3686   5.877   0.640  11.108  0.2081 -0.0812 -0.2201
  527TMBT    B5 3687   6.258   0.539  11.292  0.2214  0.0996 -0.1481
  527TMBT    B3 3688   5.195   0.963  11.211 -0.0691 -0.1314  0.4813
  527TMBT    B6 3689   4.973   1.181  11.516 -0.3192  0.1248  0.1198
  528TMBT     A 3690   0.350   8.496   8.363 -0.1174 -0.3862 -0.1106
  528TMBT    B1 3691   0.040   8.750   8.210  0.1945  0.0644 -0.0035
  528TMBT    B4 3692  13.542   9.094   8.449 -0.5693 -0.1851 -0.0149
  528TMBT    B2 3693   0.629   8.665   8.642 -0.2621 -0.0130 -0.1895
  528TMBT    B5 3694   0.562   9.087   8.729  0.0332  0.0198 -0.1159
  528TMBT    B3 3695   0.326   8.075   8.284 -0.2832 -0.3900 -0.0424
  528TMBT    B6 3696   0.573   7.820   8.538  0.0281  0.0227  0.0738
  529TMBT     A 3697   7.682   6.084   7.085 -0.2469 -0.1115  0.1134
  529TMBT    B1 3698   8.096   6.156   6.996 -0.3320  0.2715  0.0211
  529TMBT    B4 3699   8.355   6.464   7.165  0.0432 -0.1291  0.1847
  529TMBT    B2 3700   7.425   5.869   6.817 -0.0694  0.0494 -0.1883
  529TMBT    B5 3701   7.471   5.810   6.388  0.1127  0.2763 -0.2007
  529TMBT    B3 3702   7.490   6.293   7.407  0.0814  0.1287  0.1559
  529TMBT    B6 3703   7.059   6.344   7.447  0.0428  0.1382 -0.2474
  530TMBT     A 3704   5.332   2.775   9.207 -0.0074 -0.0005  0.0338
  530TMBT    B1 3705   5.509   3.145   9.079 -0.1263  0.0141 -0.0900
  530TMBT    B4 3706   5.714   3.141   8.694  0.1114 -0.4011  0.0371
  530TMBT    B2 3707   5.118   2.549   8.911  0.0346 -0.1249  0.0981
  530TMBT    B5 3708   5.094   2.712   8.507 -0.0298 -0.1832  0.0783
  530TMBT    B3 3709   5.343   2.669   9.623 -0.2346 -0.2071 -0.0119
  530TMBT    B6 3710   5.427   2.943   9.951  0.4772 -0.2575 -0.1451
  531TMBT     A 3711   2.579  13.489   6.393  0.1275 -0.0947  0.0612
  531TMBT    B1 3712   2.300  13.491   6.720  0.0943 -0.3205  0.0353
  531TMBT    B4 3713   1.871  13.464   6.651  0.0720  0.0714  0.0080
  531TMBT    B2 3714   2.988  13.618   6.404  0.1496 -0.1112 -0.4758
  531TMBT    B5 3715   3.171   0.274   6.684 -0.1127 -0.3702 -0.0413
  531TMBT    B3 3716   2.426  13.351   6.017 -0.0967 -0.4351  0.2734
  531TMBT    B6 3717   2.033  13.163   6.029 -0.1847 -0.2558  0.2226
  532TMBT     A 3718   5.716   0.450   0.976 -0.0278  0.1633 -0.0038
  532TMBT    B1 3719   5.381   0.698   1.080  0.0331  0.1593  0.2040
  532TMBT    B4 3720   4.995   0.627   0.892  0.2171 -0.1922 -0.0476
  532TMBT    B2 3721   5.681   0.161   0.661  0.1039 -0.0239  0.1518
  532TMBT    B5 3722   5.867  13.395   0.722 -0.4008 -0.2790  0.0953
  532TMBT    B3 3723   6.095   0.523   1.164  0.0083  0.1405 -0.0673
  532TMBT    B6 3724   6.205   0.923   1.298 -0.3967  0.2652 -0.0986
  533TMBT     A 3725  12.347  11.417   3.449 -0.0210  0.1599  0.0538
  533TMBT    B1 3726  12.316  11.039   3.649 -0.0376  0.1966  0.1208
  533TMBT    B4 3727  12.059  10.712   3.519 -0.0915  0.0760  0.5231
  533TMBT    B2 3728  12.745  11.567   3.510 -0.0297  0.1372  0.1669
  533TMBT    B5 3729  13.026  11.338   3.752 -0.1938  0.0017  0.2300
  533TMBT    B3 3730  12.102  11.570   3.132  0.0577  0.0711 -0.0501
  533TMBT    B6 3731  11.669  11.524   3.159  0.1112 -0.3022  0.2096
  534TMBT     A 3732  10.665   7.744   1.523 -0.0523  0.0751 -0.1824
  534TMBT    B1 3733  10.933   7.541   1.255  0.1654 -0.0348  0.1161
  534TMBT    B4 3734  11.161   7.192   1.382 -0.2064 -0.2706  0.1421
  534TMBT    B2 3735  10.589   7.617   1.926 -0.0397  0.0635 -0.1837
  534TMBT    B5 3736  10.815   7.287   2.099 -0.0926  0.1182 -0.0090
  534TMBT    B3 3737  10.588   8.165   1.498 -0.1983  0.0596 -0.0001
  534TMBT    B6 3738  10.530   8.413   1.852  0.5186  0.3762 -0.0963
  535TMBT     A 3739   9.668   6.392   4.060  0.0291 -0.1037 -0.2679
  535TMBT    B1 3740   9.766   6.741   4.288 -0.0966 -0.3208  0.1227
  535TMBT    B4 3741  10.170   6.740   4.451 -0.0416  0.0743 -0.0047
  535TMBT    B2 3742   9.991   6.112   4.015  0.2628  0.1831 -0.3898
  535TMBT    B5 3743  10.384   6.220   4.168  0.0315  0.1239  0.2620
  535TMBT    B3 3744   9.267   6.297   3.938 -0.1003 -0.0128  0.0807
  535TMBT    B6 3745   9.014   6.570   3.712  0.1223 -0.0828 -0.2573
  536TMBT     A 3746  12.799   1.690  12.571  0.1500 -0.1654  0.1036
  536TMBT    B1 3747  12.867   1.669  12.148  0.0997 -0.2082  0.0975
  536TMBT    B4 3748  13.159   1.373  12.018 -0.0332 -0.2024 -0.2194
  536TMBT    B2 3749  12.608   2.025  12.761  0.1807  0.0678 -0.2715
  536TMBT    B5 3750  12.463   2.362  12.527 -0.1439 -0.0297 -0.2138
  536TMBT    B3 3751  12.876   1.339  12.806 -0.3540 -0.3051  0.0649
  536TMBT    B6 3752  12.769   1.380  13.227 -0.1783  0.2391  0.0600
  537TMBT     A 3753   7.316   5.700   3.874  0.0328  0.2054 -0.0532
  537TMBT    B1 3754   7.394   5.513   4.252  0.0690  0.1077 -0.1088
  537TMBT    B4 3755   7.814   5.497   4.367  0.0156 -0.2490  0.0443
  537TMBT    B2 3756   7.546   6.043   3.756  0.0464  0.2867  0.2074
  537TMBT    B5 3757   7.870   6.185   4.010  0.0807  0.0730  0.2839
  537TMBT    B3 3758   6.937   5.665   3.675 -0.0397  0.2514  0.0767
  537TMBT    B6 3759   6.650   5.383   3.842  0.0522  0.1007 -0.0188
  538TMBT     A 3760   0.956   2.244  10.440 -0.2472 -0.0024  0.2274
  538TMBT    B1 3761   0.851   2.657  10.491 -0.2376  0.0201  0.0691
  538TMBT    B4 3762   1.068   2.994  10.321 -0.2641  0.0485  0.0917
  538TMBT    B2 3763   0.649   1.948  10.491  0.0391 -0.3401  0.0238
  538TMBT    B5 3764   0.248   2.103  10.567  0.2181  0.1923 -0.0924
  538TMBT    B3 3765   1.359   2.121  10.357 -0.1197  0.0347  0.7769
  538TMBT    B6 3766   1.641   1.880  10.585  0.0341 -0.2671  0.2747
  539TMBT     A 3767  12.704   1.925  13.257 -0.2992 -0.0881 -0.0482
  539TMBT    B1 3768  12.342   1.826  13.048 -0.0996 -0.0192 -0.4304
  539TMBT    B4 3769  12.048   1.521  13.149 -0.0374  0.0177 -0.1334
  539TMBT    B2 3770  12.812   1.775   0.022 -0.0748 -0.0996 -0.1148
  539TMBT    B5 3771  12.571   1.470   0.219 -0.2152 -0.1233 -0.3214
  539TMBT    B3 3772  12.985   2.148  13.022  0.0180  0.1085  0.5082
  539TMBT    B6 3773  13.399   2.095  13.145 -0.0095 -0.2489  0.4506
  540TMBT     A 3774   8.994   3.914   1.576  0.0087 -0.1412 -0.1160
  540TMBT    B1 3775   8.598   3.906   1.742 -0.0366  0.0077 -0.2161
  540TMBT    B4 3776   8.464   4.297   1.878  0.0261 -0.0727  0.0794
  540TMBT    B2 3777   9.230   4.271   1.618  0.0487 -0.1581 -0.1971
  540TMBT    B5 3778   9.052   4.661   1.693 -0.1312 -0.2791  0.0108
  540TMBT    B3 3779   9.130   3.551   1.393 -0.1917 -0.2261 -0.0970
  540TMBT    B6 3780   9.556   3.469   1.358 -0.2010 -0.3105 -0.0157
  541TMBT     A 3781   4.830   5.911   0.941 -0.0302  0.0637  0.1440
  541TMBT    B1 3782   4.473   5.676   0.982 -0.0280  0.0067 -0.1541
  541TMBT    B4 3783   4.364   5.458   0.621 -0.1022 -0.0096 -0.1219
  541TMBT    B2 3784   4.880   6.273   1.167  0.3128  0.1147 -0.0104
  541TMBT    B5 3785   4.591   6.400   1.467 -0.2451  0.0436 -0.5082
  541TMBT    B3 3786   5.043   5.844   0.574 -0.2551 -0.2150  0.0625
  541TMBT    B6 3787   5.068   5.440   0.413 -0.0177 -0.2242  0.1209
  542TMBT     A 3788   5.668  12.745  10.110 -0.2306 -0.1527 -0.1978
  542TMBT    B1 3789   5.937  12.411  10.127 -0.2568 -0.1759 -0.2363
  542TMBT    B4 3790   6.312  12.363   9.910 -0.0232  0.1832  0.0833
  542TMBT    B2 3791   5.290  12.749  10.313 -0.0704 -0.0004  0.1010
  542TMBT    B5 3792   5.233  12.507  10.671 -0.0932 -0.1594 -0.0095
  542TMBT    B3 3793   5.833  13.115   9.968 -0.0394 -0.1174  0.1136
  542TMBT    B6 3794   6.263  13.166   9.917 -0.0119 -0.1672  0.2906
  543TMBT     A 3795   5.746   4.893   3.777 -0.2407  0.1946  0.2944
  543TMBT    B1 3796   5.328   4.969   3.713 -0.2773 -0.3256 -0.1107
  543TMBT    B4 3797   5.224   5.151   3.331  0.1065  0.0764 -0.0280
  543TMBT    B2 3798   6.065   5.133   3.620 -0.2320  0.0573  0.1018
  543TMBT    B5 3799   6.467   4.971   3.573 -0.1621  0.1566  0.3512
  543TMBT    B3 3800   5.832   4.615   4.093 -0.1792 -0.2031 -0.0675
  543TMBT    B6 3801   5.541   4.306   4.190 -0.1086 -0.1571  0.3014
  544TMBT     A 3802   9.982   5.550  12.987  0.0201  0.3877 -0.3734
  544TMBT    B1 3803   9.690   5.563  13.300  0.2777  0.0551 -0.1151
  544TMBT    B4 3804   9.770   5.838   0.005 -0.1028  0.1987 -0.1402
  544TMBT    B2 3805   9.915   5.340  12.618 -0.1795 -0.3529  0.0736
  544TMBT    B5 3806  10.211   5.330  12.299 -0.2371 -0.0241  0.0075
  544TMBT    B3 3807  10.353   5.760  13.040  0.1457  0.0392  0.1699
  544TMBT    B6 3808  10.631   5.777  12.705  0.0759  0.1493  0.1173
  545TMBT     A 3809  10.884  13.501   9.028  0.2089  0.2332  0.1678
  545TMBT    B1 3810  11.036  13.441   9.425 -0.0826 -0.0830  0.2340
  545TMBT    B4 3811  10.780  13.212   9.693 -0.0559 -0.3685  0.0178
  545TMBT    B2 3812  11.130  13.538   8.678 -0.1871  0.3331 -0.1030
  545TMBT    B5 3813  11.548  13.425   8.728 -0.3834 -0.2596  0.2509
  545TMBT    B3 3814  10.455  13.504   9.016  0.2135 -0.2948 -0.3405
  545TMBT    B6 3815  10.280   0.224   8.812  0.0968 -0.1269  0.0362
  546TMBT     A 3816  11.852  11.907   0.856 -0.0880 -0.2342 -0.0441
  546TMBT    B1 3817  12.038  12.139   0.547 -0.1719  0.0190  0.0937
  546TMBT    B4 3818  12.322  11.947   0.278  0.0615  0.3044  0.1334
  546TMBT    B2 3819  11.441  12.020   0.913 -0.0228 -0.0586  0.0853
  546TMBT    B5 3820  11.237  12.302   0.652 -0.0722  0.0642  0.2559
  546TMBT    B3 3821  12.045  11.574   1.046  0.1939 -0.0988 -0.0915
  546TMBT    B6 3822  11.893  11.419   1.423  0.1672  0.0792 -0.0285
  547TMBT     A 3823   2.898   9.369   3.081  0.2134 -0.0900 -0.0206
  547TMBT    B1 3824   3.108   9.408   2.708  0.1512  0.1628 -0.0303
  547TMBT    B4 3825   2.871   9.587   2.390 -0.0892  0.0951  0.1098
  547TMBT    B2 3826   3.073   9.091   3.358 -0.1451 -0.3166 -0.0174
  547TMBT    B5 3827   3.413   8.853   3.226  0.2777  0.3366 -0.1345
  547TMBT    B3 3828   2.482   9.474   3.100  0.2055 -0.0996 -0.1392
  547TMBT    B6 3829   2.189   9.237   3.318 -0.1181  0.0766 -0.3779
  548TMBT     A 3830  13.043   5.553   2.657 -0.1036 -0.2919  0.0630
  548TMBT    B1 3831  12.669   5.362   2.567 -0.2759  0.0538  0.0382
  548TMBT    B4 3832  12.325   5.441   2.822  0.0264  0.0062  0.4662
  548TMBT    B2 3833  13.027   5.975   2.731  0.0032 -0.2419 -0.1917
  548TMBT    B5 3834  13.393   6.211   2.737 -0.1618  0.0113  0.2111
  548TMBT    B3 3835  13.439   5.389   2.625  0.0319 -0.0440  0.4399
  548TMBT    B6 3836   0.164   5.637   2.713  0.0519  0.1621 -0.1947
  549TMBT     A 3837   7.380   3.846   1.117 -0.2947 -0.0213  0.2021
  549TMBT    B1 3838   7.040   3.610   1.229 -0.3119 -0.1026 -0.0199
  549TMBT    B4 3839   6.722   3.788   1.467 -0.0829  0.1680  0.0849
  549TMBT    B2 3840   7.469   4.219   1.311 -0.0741  0.0082  0.0462
  549TMBT    B5 3841   7.719   4.544   1.165 -0.1652  0.0643  0.0153
  549TMBT    B3 3842   7.641   3.702   0.808 -0.3215  0.1429  0.1024
  549TMBT    B6 3843   7.579   3.302   0.646  0.4060  0.1678 -0.2575
  550TMBT     A 3844   1.158   9.949  12.439  0.0790 -0.1612 -0.2704
  550TMBT    B1 3845   1.489  10.060  12.189  0.2944  0.1266  0.1379
  550TMBT    B4 3846   1.823   9.782  12.166 -0.0571 -0.2797 -0.1293
  550TMBT    B2 3847   0.798  10.179  12.487 -0.0981 -0.4419 -0.2386
  550TMBT    B5 3848   0.449   9.977  12.652 -0.0226 -0.4442 -0.0811
  550TMBT    B3 3849   1.182   9.551  12.598  0.1222 -0.0678 -0.0431
  550TMBT    B6 3850   0.844   9.421  12.840 -0.1793  0.1408 -0.3487
  551TMBT     A 3851   3.298  12.983  10.523 -0.1137 -0.1100  0.3889
  551TMBT    B1 3852   3.526  12.677  10.720  0.4335 -0.0839 -0.1901
  551TMBT    B4 3853   3.395  12.262  10.710  0.1951 -0.0177  0.1050
  551TMBT    B2 3854   3.439  13.383  10.455  0.2498 -0.2894  0.0721
  551TMBT    B5 3855   3.163   0.097  10.440  0.0127 -0.4938 -0.2206
  551TMBT    B3 3856   2.898  12.894  10.395  0.0375  0.1027 -0.2472
  551TMBT    B6 3857   2.638  13.235  10.317 -0.1199  0.0221 -0.0791
  552TMBT     A 3858   7.465   8.017   9.836 -0.1665 -0.1126 -0.0389
  552TMBT    B1 3859   7.286   8.099  10.218  0.3724 -0.0759  0.2101
  552TMBT    B4 3860   7.097   7.777  10.441 -0.1896 -0.0462 -0.2130
  552TMBT    B2 3861   7.408   7.638   9.643  0.2777 -0.3264  0.2428
  552TMBT    B5 3862   7.153   7.335   9.825  0.0486 -0.2244  0.0939
  552TMBT    B3 3863   7.641   8.355   9.638 -0.4301  0.0386 -0.0173
  552TMBT    B6 3864   7.718   8.718   9.866  0.3672 -0.2306  0.1589
  553TMBT     A 3865  10.405   7.717   0.037  0.3086 -0.1731  0.0320
  553TMBT    B1 3866  10.361   7.592   0.445  0.2002  0.0206  0.0799
  553TMBT    B4 3867  10.456   7.177   0.534 -0.1970 -0.0501  0.1845
  553TMBT    B2 3868  10.295   8.103  13.508  0.3414 -0.0306  0.3685
  553TMBT    B5 3869  10.209   8.432   0.157  0.0774  0.2953 -0.1026
  553TMBT    B3 3870  10.587   7.439  13.386  0.0225 -0.1391 -0.1954
  553TMBT    B6 3871  10.602   7.021  13.507 -0.0173  0.0410  0.4506
  554TMBT     A 3872   2.057   3.797  10.066  0.0346  0.1044  0.2942
  554TMBT    B1 3873   2.406   3.770   9.818 -0.2598 -0.0283 -0.1100
  554TMBT    B4 3874   2.747   3.559   9.987 -0.1899  0.1378 -0.0425
  554TMBT    B2 3875   1.895   4.193  10.103 -0.0055  0.1354 -0.1911
  554TMBT    B5 3876   2.105   4.572  10.051 -0.0165  0.1748  0.0484
  554TMBT    B3 3877   1.935   3.485  10.335 -0.3025  0.0308  0.0581
  554TMBT    B6 3878   2.219   3.162  10.403 -0.2686  0.0916  0.2072
  555TMBT     A 3879   9.920   1.414  13.526  0.0289  0.2918  0.1247
  555TMBT    B1 3880  10.163   1.395  13.173 -0.0325  0.0376  0.0954
  555TMBT    B4 3881  10.594   1.334  13.200 -0.0184  0.0507 -0.0944
  555TMBT    B2 3882   9.493   1.376  13.494  0.0757 -0.0262 -0.1483
  555TMBT    B5 3883   9.308   1.196  13.143  0.0702 -0.1254 -0.0945
  555TMBT    B3 3884  10.143   1.472   0.265  0.2194  0.0499  0.0471
  555TMBT    B6 3885   9.920   1.595   0.618  0.1513 -0.0635  0.0440
  556TMBT     A 3886   5.963  12.946   9.484  0.1112  0.0421  0.0030
  556TMBT    B1 3887   5.989  12.542   9.627 -0.2912  0.1342  0.3434
  556TMBT    B4 3888   5.797  12.211   9.419  0.0301  0.0839  0.1234
  556TMBT    B2 3889   6.320  13.185   9.484 -0.0510  0.2860 -0.1458
  556TMBT    B5 3890   6.331  13.555   9.714 -0.3463  0.1523  0.0860
  556TMBT    B3 3891   5.580  13.083   9.346  0.1496  0.2381  0.0902
  556TMBT    B6 3892   5.254  12.797   9.310  0.1370  0.2832 -0.1611
  557TMBT     A 3893   2.683   3.633   0.584 -0.1535  0.3739  0.0704
  557TMBT    B1 3894   2.461   3.942   0.783 -0.3449  0.0349  0.3890
  557TMBT    B4 3895   2.661   4.125   1.125  0.4340 -0.0834  0.0093
  557TMBT    B2 3896   3.023   3.424   0.742 -0.1601 -0.1171 -0.5460
  557TMBT    B5 3897   3.179   3.063   0.553  0.2938 -0.1691 -0.0840
  557TMBT    B3 3898   2.488   3.468   0.240 -0.0079 -0.0013  0.1655
  557TMBT    B6 3899   2.651   3.083   0.118  0.0707  0.0736  0.0335
  558TMBT     A 3900   9.195   5.648   3.529 -0.0424  0.1142  0.0843
  558TMBT    B1 3901   9.203   5.924   3.858  0.0211 -0.0160  0.1924
  558TMBT    B4 3902   8.817   6.071   3.994  0.1630  0.2470  0.3151
  558TMBT    B2 3903   9.446   5.300   3.540  0.0437  0.1711 -0.0521
  558TMBT    B5 3904   9.635   5.236   3.927  0.0790 -0.0453 -0.1046
  558TMBT    B3 3905   8.877   5.700   3.245 -0.0606 -0.1570  0.0536
  558TMBT    B6 3906   8.703   6.096   3.191 -0.1982 -0.2140  0.0773
  559TMBT     A 3907   2.506  10.791  11.884 -0.1513  0.3010 -0.0182
  559TMBT    B1 3908   2.489  10.851  12.309 -0.0040  0.0150  0.0289
  559TMBT    B4 3909   2.112  10.889  12.525 -0.0966  0.1590 -0.1568
  559TMBT    B2 3910   2.202  10.568  11.679 -0.1933  0.3015  0.0435
  559TMBT    B5 3911   2.161  10.606  11.247  0.1450 -0.3643 -0.0541
  559TMBT    B3 3912   2.853  10.950  11.688 -0.0535  0.0844 -0.0223
  559TMBT    B6 3913   2.960  10.841  11.280  0.1113  0.1255  0.0094
  560TMBT     A 3914   1.923   0.638  10.542  0.1791 -0.0761 -0.1001
  560TMBT    B1 3915   1.738   0.632  10.930 -0.0542 -0.1163 -0.2111
  560TMBT    B4 3916   1.950   0.403  11.234 -0.1890 -0.1718 -0.1586
  560TMBT    B2 3917   1.830   0.965  10.281 -0.0357  0.0586  0.1427
  560TMBT    B5 3918   1.615   1.328  10.390 -0.0128  0.1020  0.0440
  560TMBT    B3 3919   2.252   0.383  10.436  0.3453  0.1574 -0.1501
  560TMBT    B6 3920   2.340   0.355  10.010 -0.0703 -0.1125 -0.2214
  561TMBT     A 3921   6.642  11.653   5.408 -0.0946 -0.1625 -0.1018
  561TMBT    B1 3922   6.508  12.033   5.260  0.2127 -0.0208 -0.0213
  561TMBT    B4 3923   6.231  12.241   5.524  0.3262 -0.1430  0.1956
  561TMBT    B2 3924   6.971  11.480   5.192  0.1091  0.0187  0.0614
  561TMBT    B5 3925   7.043  11.575   4.773 -0.3657 -0.3440 -0.1070
  561TMBT    B3 3926   6.463  11.516   5.773  0.2066  0.1790  0.1775
  561TMBT    B6 3927   6.664  11.177   5.958 -0.0611 -0.0341  0.0804
  562TMBT     A 3928   9.454   0.289  12.506  0.1064  0.4044  0.0467
  562TMBT    B1 3929   9.095   0.080  12.613  0.1506  0.2894 -0.0281
  562TMBT    B4 3930   8.762   0.198  12.359 -0.1116 -0.2260  0.0679
  562TMBT    B2 3931   9.423   0.619  12.233  0.0348  0.0430 -0.3888
  562TMBT    B5 3932   9.056   0.692  12.009 -0.0593  0.0342 -0.2384
  562TMBT    B3 3933   9.822   0.225  12.717 -0.0571 -0.2505  0.1441
  562TMBT    B6 3934  10.163   0.467  12.593 -0.4487  0.2743  0.0761
  563TMBT     A 3935   4.540   0.652   7.800 -0.0947 -0.1607 -0.1063
  563TMBT    B1 3936   4.964   0.672   7.868 -0.1519  0.1149  0.1835
  563TMBT    B4 3937   5.096   0.565   8.269  0.0228  0.3167  0.1800
  563TMBT    B2 3938   4.385   0.608   7.402  0.1035  0.3141 -0.2386
  563TMBT    B5 3939   4.636   0.382   7.127 -0.0636 -0.2941  0.0992
  563TMBT    B3 3940   4.283   0.466   8.089 -0.0472  0.0270  0.0576
  563TMBT    B6 3941   4.166   0.740   8.408 -0.0997  0.0306  0.0355
  564TMBT     A 3942  12.526   7.147   4.029  0.0334 -0.1727 -0.0723
  564TMBT    B1 3943  12.409   6.908   4.366 -0.1560 -0.2747 -0.2099
  564TMBT    B4 3944  12.746   6.771   4.606  0.0235  0.0704 -0.2610
  564TMBT    B2 3945  12.522   7.569   4.109  0.1663 -0.1881  0.0186
  564TMBT    B5 3946  12.741   7.842   3.849 -0.0678  0.2295  0.2550
  564TMBT    B3 3947  12.513   6.996   3.628 -0.4528 -0.2510 -0.0298
  564TMBT    B6 3948  12.493   7.258   3.280 -0.0491 -0.0811  0.0713
  565TMBT     A 3949   8.959   1.302   0.397 -0.0108  0.0811 -0.0157
  565TMBT    B1 3950   8.924   1.011   0.084 -0.2306 -0.0314  0.1126
  565TMBT    B4 3951   8.942   0.588   0.189  0.3982  0.0449  0.3315
  565TMBT    B2 3952   8.912   1.722   0.324  0.1197  0.1085  0.0551
  565TMBT    B5 3953   8.938   1.995   0.663 -0.1534  0.1334  0.0575
  565TMBT    B3 3954   9.124   1.173   0.772 -0.1269 -0.2212 -0.0670
  565TMBT    B6 3955   9.540   1.261   0.867 -0.2093  0.0153  0.0797
  566TMBT     A 3956  12.658   5.898  11.040 -0.1060 -0.0168  0.1075
  566TMBT    B1 3957  13.018   5.674  11.107  0.0458  0.1678 -0.0842
  566TMBT    B4 3958  13.396   5.890  11.121  0.3360 -0.3372 -0.0295
  566TMBT    B2 3959  12.282   5.707  11.119 -0.1699  0.1073  0.1041
  566TMBT    B5 3960  12.254   5.330  11.337  0.0084  0.1060  0.1258
  566TMBT    B3 3961  12.674   6.245  10.788  0.0625 -0.0516  0.0699
  566TMBT    B6 3962  12.362   6.287  10.487 -0.1667 -0.3799  0.2594
  567TMBT     A 3963   6.822   9.122   5.659  0.2424 -0.2524  0.0938
  567TMBT    B1 3964   6.698   9.027   5.259 -0.1338  0.1839  0.1021
  567TMBT    B4 3965   6.844   9.226   4.900  0.0552  0.0640  0.1119
  567TMBT    B2 3966   7.088   9.449   5.744 -0.0748 -0.0452  0.3015
  567TMBT    B5 3967   7.077   9.627   6.141  0.3434  0.3081  0.1575
  567TMBT    B3 3968   6.636   8.955   6.008  0.0148  0.1087  0.1484
  567TMBT    B6 3969   6.338   8.638   5.983 -0.0068  0.1269  0.1739
  568TMBT     A 3970  13.482   4.703   1.109  0.0073 -0.1366  0.1397
  568TMBT    B1 3971   0.145   4.557   1.395  0.0235 -0.1511  0.1159
  568TMBT    B4 3972   0.342   4.836   1.665 -0.0189 -0.0115  0.0040
  568TMBT    B2 3973  13.346   5.110   1.121  0.0778 -0.1141  0.1822
  568TMBT    B5 3974  13.508   5.395   1.408  0.0836  0.3230 -0.2472
  568TMBT    B3 3975  13.262   4.407   0.890 -0.0969  0.0235  0.0267
  568TMBT    B6 3976  13.479   4.129   0.634 -0.2004 -0.1427  0.1188
  569TMBT     A 3977   3.327   5.774  12.586 -0.0099  0.0320 -0.1926
  569TMBT    B1 3978   3.685   5.846  12.811 -0.0974  0.2924 -0.1346
  569TMBT    B4 3979   4.055   5.719  12.619 -0.2306  0.0349 -0.2239
  569TMBT    B2 3980   2.945   5.740  12.780  0.0752  0.1698  0.0006
  569TMBT    B5 3981   2.897   5.952  13.157  0.0424 -0.2227  0.2200
  569TMBT    B3 3982   3.408   5.622  12.193  0.2103 -0.0925 -0.0993
  569TMBT    B6 3983   3.101   5.389  11.990  0.0632 -0.0675  0.0933
  570TMBT     A 3984  11.382   9.759   9.057  0.0663 -0.1182  0.1795
  570TMBT    B1 3985  11.779   9.795   8.897  0.0798 -0.1271  0.2110
  570TMBT    B4 3986  11.976   9.447   8.724  0.1361  0.1039 -0.1949
  570TMBT    B2 3987  11.276   9.438   9.322 -0.0346 -0.2405 -0.0076
  570TMBT    B5 3988  10.915   9.457   9.565 -0.0314  0.1283 -0.0293
  570TMBT    B3 3989  11.079  10.058   9.003  0.1193 -0.0934  0.0181
  570TMBT    B6 3990  10.668  10.000   9.133  0.0200 -0.3074 -0.3823
  571TMBT     A 3991   5.204   6.674   0.703 -0.1356 -0.0944  0.0566
  571TMBT    B1 3992   5.392   6.623   0.320  0.0250 -0.1264  0.1391
  571TMBT    B4 3993   5.146   6.536  13.593 -0.0790  0.1254  0.1484
  571TMBT    B2 3994   5.395   6.555   1.069 -0.2387 -0.0399  0.1282
  571TMBT    B5 3995   5.822   6.480   1.027 -0.2407  0.1250 -0.2107
  571TMBT    B3 3996   4.782   6.750   0.720 -0.1392 -0.1226  0.0921
  571TMBT    B6 3997   4.549   6.862   0.370 -0.0165 -0.2602 -0.0344
  572TMBT     A 3998   2.159  10.728   0.168  0.2366  0.0116 -0.1675
  572TMBT    B1 3999   1.836  10.800  13.517  0.0656  0.0111  0.0332
  572TMBT    B4 4000   1.505  10.517  13.512  0.0035  0.0842 -0.0047
  572TMBT    B2 4001   2.274  10.319   0.226  0.0882 -0.0311 -0.1739
  572TMBT    B5 4002   2.008  10.024   0.047 -0.1283  0.0395  0.0293
  572TMBT    B3 4003   2.408  11.068   0.251 -0.1450  0.1971  0.2351
  572TMBT    B6 4004   2.791  11.031   0.456  0.0010 -0.2877 -0.1172
  573TMBT     A 4005  13.359   6.441  12.126 -0.2304  0.0522  0.1473
  573TMBT    B1 4006  13.455   6.023  12.108 -0.0479  0.0824  0.3883
  573TMBT    B4 4007  13.606   5.858  12.481  0.1883 -0.0509  0.2348
  573TMBT    B2 4008  13.478   6.666  12.472  0.2349 -0.0222  0.0394
  573TMBT    B5 4009  13.435   7.092  12.552  0.0379 -0.0747  0.2166
  573TMBT    B3 4010  13.178   6.637  11.790 -0.0850 -0.2525 -0.1119
  573TMBT    B6 4011  12.911   6.969  11.882  0.0827 -0.2016  0.1973
  574TMBT     A 4012   4.737   7.438   5.247 -0.0161  0.2332  0.3874
  574TMBT    B1 4013   4.943   7.520   4.879  0.0193 -0.0455  0.3443
  574TMBT    B4 4014   5.181   7.224   4.667 -0.0322 -0.0336  0.2695
  574TMBT    B2 4015   4.382   7.650   5.360 -0.2193  0.0952  0.0166
  574TMBT    B5 4016   4.223   7.980   5.124 -0.3998  0.0936  0.1344
  574TMBT    B3 4017   4.875   7.116   5.494  0.4150  0.1822  0.0858
  574TMBT    B6 4018   5.233   6.909   5.356  0.1619 -0.3312  0.1854
  575TMBT     A 4019   9.175   2.062   2.957  0.0407 -0.0403 -0.1090
  575TMBT    B1 4020   9.215   2.298   3.313  0.0101  0.1183 -0.2103
  575TMBT    B4 4021   8.933   2.586   3.477  0.1256  0.1248 -0.0214
  575TMBT    B2 4022   9.513   1.825   2.837  0.1243  0.1297 -0.2110
  575TMBT    B5 4023   9.843   1.898   3.111 -0.1277 -0.3387  0.2252
  575TMBT    B3 4024   8.851   2.135   2.685 -0.0925 -0.0259  0.0530
  575TMBT    B6 4025   8.562   2.448   2.777 -0.1182  0.1305 -0.5385
  576TMBT     A 4026  12.131   3.219   5.278 -0.2315  0.0645  0.1200
  576TMBT    B1 4027  11.955   3.138   4.895  0.2903  0.2008 -0.1526
  576TMBT    B4 4028  12.019   2.733   4.746 -0.2901  0.0713 -0.0624
  576TMBT    B2 4029  12.096   3.621   5.424 -0.5517  0.1014 -0.0525
  576TMBT    B5 4030  12.318   3.702   5.790 -0.1305  0.1060 -0.3058
  576TMBT    B3 4031  12.320   2.901   5.495 -0.0202  0.1943  0.1276
  576TMBT    B6 4032  12.647   3.010   5.761  0.0485 -0.1419  0.1840
  577TMBT     A 4033  11.364   1.960   4.901  0.1511  0.1278 -0.0391
  577TMBT    B1 4034  11.511   2.084   4.517 -0.0271  0.0084 -0.1465
  577TMBT    B4 4035  11.930   2.195   4.475  0.0066 -0.0586  0.0087
  577TMBT    B2 4036  11.107   1.616   4.894  0.0622  0.1939 -0.0356
  577TMBT    B5 4037  10.999   1.421   4.520  0.2900 -0.0537  0.0268
  577TMBT    B3 4038  11.633   2.017   5.231  0.2082  0.0114 -0.0657
  577TMBT    B6 4039  11.557   1.763   5.576 -0.0634 -0.1106 -0.2134
  578TMBT     A 4040   0.217  13.421  11.245 -0.0040  0.0726  0.2831
  578TMBT    B1 4041   0.413  13.412  10.863 -0.3306 -0.2052  0.1197
  578TMBT    B4 4042   0.430  13.073  10.590 -0.2457 -0.0815 -0.0293
  578TMBT    B2 4043   0.150  13.046  11.442 -0.6180 -0.0283 -0.1031
  578TMBT    B5 4044   0.080  12.685  11.209  0.0942 -0.2783  0.0560
  578TMBT    B3 4045   0.045   0.151  11.418 -0.0448  0.2929 -0.1968
  578TMBT    B6 4046   0.179   0.558  11.337  0.0717  0.2586 -0.1769
  579TMBT     A 4047   6.660   9.052  10.198 -0.1421  0.3559  0.1847
  579TMBT    B1 4048   6.372   9.347  10.079 -0.1194  0.2265 -0.1981
  579TMBT    B4 4049   6.061   9.283   9.781 -0.1153 -0.1009 -0.1335
  579TMBT    B2 4050   7.079   9.143  10.208 -0.0961  0.1607  0.0638
  579TMBT    B5 4051   7.232   9.510  10.028  0.2033 -0.1776 -0.3839
  579TMBT    B3 4052   6.524   8.645  10.182 -0.0545  0.3358 -0.0654
  579TMBT    B6 4053   6.815   8.321  10.209 -0.2771  0.1389 -0.0119
  580TMBT     A 4054   0.736  11.543   0.918  0.1696  0.1388  0.0583
  580TMBT    B1 4055   0.534  11.290   1.201  0.1912 -0.0198 -0.0676
  580TMBT    B4 4056   0.154  11.412   1.375  0.0773 -0.0301 -0.3068
  580TMBT    B2 4057   1.077  11.422   0.688  0.0702 -0.0393  0.0038
  580TMBT    B5 4058   1.272  11.049   0.800  0.4477  0.3029  0.5059
  580TMBT    B3 4059   0.584  11.936   0.836  0.1159  0.0929 -0.0637
  580TMBT    B6 4060   0.292  12.134   1.092  0.2201  0.1880 -0.0185
  581TMBT     A 4061   8.973   2.904  11.106  0.1009  0.0640  0.1823
  581TMBT    B1 4062   9.173   2.722  10.773 -0.2128  0.2852 -0.1304
  581TMBT    B4 4063   9.001   2.350  10.628 -0.2399  0.3065 -0.1530
  581TMBT    B2 4064   9.028   3.315  11.214  0.2637  0.0625  0.1061
  581TMBT    B5 4065   8.796   3.491  11.538 -0.1730  0.0285 -0.1842
  581TMBT    B3 4066   8.815   2.591  11.355 -0.0898 -0.0640 -0.0962
  581TMBT    B6 4067   8.699   2.707  11.759  0.1054 -0.2428  0.0122
  582TMBT     A 4068   5.049   2.863  10.031 -0.3550  0.2089 -0.0331
  582TMBT    B1 4069   5.106   2.437  10.017  0.0061  0.2591 -0.1565
  582TMBT    B4 4070   5.229   2.197  10.360 -0.1341  0.2288 -0.1268
  582TMBT    B2 4071   4.949   3.061   9.664 -0.0897  0.0556 -0.1899
  582TMBT    B5 4072   4.892   2.816   9.309 -0.2910  0.1636 -0.2334
  582TMBT    B3 4073   5.127   3.110  10.374 -0.0375 -0.0475  0.0820
  582TMBT    B6 4074   5.114   3.538  10.294 -0.0401 -0.0300  0.1762
  583TMBT     A 4075  11.482  11.989   5.743 -0.0865 -0.0438  0.0891
  583TMBT    B1 4076  11.664  11.695   5.998 -0.1000  0.0107  0.1617
  583TMBT    B4 4077  11.533  11.627   6.408 -0.0497  0.0595  0.1860
  583TMBT    B2 4078  11.074  12.098   5.817 -0.1168 -0.2250  0.1907
  583TMBT    B5 4079  10.725  11.923   5.622 -0.2899  0.2565  0.0625
  583TMBT    B3 4080  11.724  12.158   5.431 -0.3135 -0.0316 -0.0816
  583TMBT    B6 4081  11.596  12.518   5.222  0.0079 -0.0406 -0.2971
  584TMBT     A 4082   5.879   1.507   3.939  0.2233 -0.0845  0.1381
  584TMBT    B1 4083   6.128   1.845   4.027  0.3110 -0.0566 -0.2073
  584TMBT    B4 4084   5.958   2.126   4.314  0.4428 -0.0683 -0.1175
  584TMBT    B2 4085   5.479   1.488   4.093  0.2390  0.2425  0.2209
  584TMBT    B5 4086   5.324   1.084   4.047  0.1134  0.3255 -0.1016
  584TMBT    B3 4087   5.992   1.276   3.595  0.0464 -0.0804  0.0766
  584TMBT    B6 4088   6.418   1.184   3.574 -0.0014 -0.2534 -0.1606
  585TMBT     A 4089  10.459   7.335   1.223  0.0534  0.2731 -0.1186
  585TMBT    B1 4090  10.596   7.165   1.593 -0.1935  0.0290 -0.1375
  585TMBT    B4 4091  10.279   6.980   1.827 -0.1413  0.2614  0.1193
  585TMBT    B2 4092  10.702   7.317   0.870  0.0514  0.0615 -0.1097
  585TMBT    B5 4093  11.054   7.064   0.826  0.2272  0.2932 -0.0490
  585TMBT    B3 4094  10.061   7.333   1.060 -0.1162  0.0460  0.2906
  585TMBT    B6 4095  10.057   7.373   0.626 -0.0626 -0.4031  0.2461
  586TMBT     A 4096   0.639   6.610   0.921  0.0562  0.3531  0.0928
  586TMBT    B1 4097   0.650   6.186   0.859 -0.0090  0.3614  0.0244
  586TMBT    B4 4098   0.828   6.055   0.483 -0.1207 -0.0004  0.0955
  586TMBT    B2 4099   0.873   6.872   0.674  0.0276  0.3062  0.0162
  586TMBT    B5 4100   1.059   6.707   0.316  0.0103  0.0946  0.1042
  586TMBT    B3 4101   0.394   6.760   1.240  0.0250  0.2142  0.1343
  586TMBT    B6 4102   0.160   6.486   1.485 -0.0463 -0.1161 -0.2965
  587TMBT     A 4103   7.527  12.808   6.039 -0.2043 -0.0546 -0.2040
  587TMBT    B1 4104   7.781  12.755   5.697  0.0156  0.2313 -0.0871
  587TMBT    B4 4105   8.185  12.919   5.699 -0.0450  0.3810  0.3903
  587TMBT    B2 4106   7.136  12.633   6.054 -0.1607 -0.1389 -0.0359
  587TMBT    B5 4107   6.940  12.547   5.674 -0.0184 -0.1390 -0.1093
  587TMBT    B3 4108   7.641  13.055   6.371 -0.0943 -0.4706  0.0715
  587TMBT    B6 4109   7.368  13.059   6.710 -0.1190  0.0515  0.0491
  588TMBT     A 4110   5.306  12.288  11.716  0.0018  0.0023 -0.0317
  588TMBT    B1 4111   5.373  12.331  11.294  0.0599 -0.1435 -0.0377
  588TMBT    B4 4112   5.567  12.005  11.080  0.0736  0.0824 -0.3736
  588TMBT    B2 4113   4.973  12.475  11.911  0.0787 -0.0713  0.1722
  588TMBT    B5 4114   4.736  12.794  11.732 -0.0676 -0.0453  0.4100
  588TMBT    B3 4115   5.456  11.961  11.951  0.2420 -0.0586 -0.2664
  588TMBT    B6 4116   5.736  11.698  11.747  0.5232  0.1408 -0.1414
  589TMBT     A 4117  11.277   8.560   5.045 -0.1562  0.2380  0.1692
  589TMBT    B1 4118  11.428   8.763   4.698 -0.0697 -0.0417  0.0409
  589TMBT    B4 4119  11.813   8.965   4.716 -0.1172  0.0540 -0.0083
  589TMBT    B2 4120  11.530   8.473   5.380  0.0135 -0.2071 -0.0701
  589TMBT    B5 4121  11.952   8.562   5.316 -0.0653  0.0949 -0.1765
  589TMBT    B3 4122  10.878   8.400   5.063 -0.2640  0.4938  0.0747
  589TMBT    B6 4123  10.652   8.312   4.701  0.0331 -0.0736  0.0227
  590TMBT     A 4124   1.445   4.388  13.619  0.0335 -0.1529 -0.2335
  590TMBT    B1 4125   1.546   4.114   0.311  0.2181  0.3236  0.1272
  590TMBT    B4 4126   1.425   4.181   0.724 -0.0141  0.0287  0.1087
  590TMBT    B2 4127   1.136   4.682   0.049 -0.0548 -0.2574 -0.1640
  590TMBT    B5 4128   0.858   4.635   0.380 -0.0633  0.1450 -0.1116
  590TMBT    B3 4129   1.663   4.354  13.250  0.1484  0.1747 -0.1972
  590TMBT    B6 4130   2.058   4.173  13.230  0.1776  0.2419 -0.2279
  591TMBT     A 4131   5.648   9.196   1.570 -0.3017  0.1055  0.1299
  591TMBT    B1 4132   5.795   8.894   1.302 -0.3076  0.1454  0.0815
  591TMBT    B4 4133   6.117   8.617   1.399 -0.1323  0.2469 -0.2035
  591TMBT    B2 4134   5.363   9.458   1.385 -0.1997  0.0913 -0.0490
  591TMBT    B5 4135   5.183   9.781   1.616  0.3666  0.4254 -0.0658
  591TMBT    B3 4136   5.692   9.197   1.997  0.1921  0.3821  0.0823
  591TMBT    B6 4137   5.923   8.900   2.217  0.2588  0.3128 -0.0800
  592TMBT     A 4138  10.004   4.038   0.554 -0.1973  0.1871  0.2967
  592TMBT    B1 4139  10.267   4.316   0.360  0.1563 -0.1846  0.2362
  592TMBT    B4 4140  10.574   4.489   0.616  0.1242  0.0078  0.1463
  592TMBT    B2 4141   9.609   3.966   0.403 -0.1375  0.3670  0.0513
  592TMBT    B5 4142   9.499   4.231   0.076  0.1324  0.2557 -0.1312
  592TMBT    B3 4143  10.151   3.855   0.913 -0.1816 -0.0777  0.1560
  592TMBT    B6 4144  10.581   3.856   0.986 -0.1700  0.0361  0.0882
  593TMBT     A 4145   6.390   2.187  10.081 -0.1116 -0.1567  0.0917
  593TMBT    B1 4146   6.658   1.917   9.883  0.1528  0.2019 -0.0446
  593TMBT    B4 4147   6.922   2.070   9.572  0.0776  0.2807 -0.0699
  593TMBT    B2 4148   6.501   2.592  10.170  0.0325 -0.2117  0.1647
  593TMBT    B5 4149   6.273   2.796  10.480 -0.1301 -0.1453  0.0020
  593TMBT    B3 4150   6.009   2.065  10.237 -0.2040 -0.0673 -0.0634
  593TMBT    B6 4151   5.744   2.384  10.370 -0.0782 -0.0550  0.1615
  594TMBT     A 4152   3.447   0.761   9.046 -0.2315 -0.3362  0.0203
  594TMBT    B1 4153   3.080   0.880   8.857  0.1398  0.1373 -0.4163
  594TMBT    B4 4154   2.773   1.107   9.068  0.0995 -0.2667 -0.0332
  594TMBT    B2 4155   3.516   0.887   9.451 -0.1294 -0.3446  0.0057
  594TMBT    B5 4156   3.237   1.126   9.685 -0.1949 -0.0425 -0.3763
  594TMBT    B3 4157   3.754   0.551   8.832 -0.0539  0.1491 -0.2082
  594TMBT    B6 4158   3.631   0.345   8.469  0.1261 -0.2755 -0.0320
  595TMBT     A 4159   0.948  13.463   6.183  0.0747  0.0090  0.1056
  595TMBT    B1 4160   1.230  13.146   6.119 -0.2370 -0.2796  0.1444
  595TMBT    B4 4161   1.425  13.098   5.732 -0.0368 -0.1365  0.2265
  595TMBT    B2 4162   1.068   0.220   6.341  0.5415  0.0335 -0.2955
  595TMBT    B5 4163   1.450   0.302   6.534  0.1663  0.1538  0.4175
  595TMBT    B3 4164   0.551  13.410   6.027  0.1156 -0.1746  0.0628
  595TMBT    B6 4165   0.409  13.028   5.872  0.4764 -0.2986  0.0319
  596TMBT     A 4166   4.306  12.443   2.306 -0.1259 -0.1135  0.2338
  596TMBT    B1 4167   3.906  12.306   2.380 -0.1804  0.0576  0.2588
  596TMBT    B4 4168   3.783  11.889   2.354 -0.1465  0.0569  0.1046
  596TMBT    B2 4169   4.382  12.855   2.402  0.0134 -0.0800 -0.0149
  596TMBT    B5 4170   4.040  13.034   2.605 -0.0511 -0.3049  0.0767
  596TMBT    B3 4171   4.616  12.170   2.191  0.0710  0.0424  0.3911
  596TMBT    B6 4172   4.989  12.342   2.047 -0.0975 -0.0261 -0.1391
  597TMBT     A 4173   4.508   8.317   0.450  0.1381 -0.0074 -0.1097
  597TMBT    B1 4174   4.134   8.115   0.513 -0.0299  0.2680 -0.2147
  597TMBT    B4 4175   3.987   7.848   0.201 -0.1931  0.3493 -0.2075
  597TMBT    B2 4176   4.532   8.732   0.556 -0.0217  0.0340 -0.2349
  597TMBT    B5 4177   4.192   8.907   0.765 -0.2030 -0.4742 -0.0973
  597TMBT    B3 4178   4.803   8.098   0.229  0.0651 -0.2328  0.0142
  597TMBT    B6 4179   4.738   7.667   0.228 -0.3034 -0.1793  0.1440
  598TMBT     A 4180  12.692   9.677   1.064  0.0183 -0.0425 -0.2236
  598TMBT    B1 4181  12.371   9.908   0.895  0.0445  0.1013 -0.0779
  598TMBT    B4 4182  12.070   9.738   0.630 -0.0419  0.0043  0.0812
  598TMBT    B2 4183  12.790   9.284   0.924  0.1014 -0.0861 -0.0437
  598TMBT    B5 4184  12.729   9.207   0.499  0.3200  0.3064 -0.1485
  598TMBT    B3 4185  12.899   9.824   1.409 -0.0326 -0.1067 -0.1657
  598TMBT    B6 4186  12.964   9.567   1.755  0.0017  0.1412  0.0141
  599TMBT     A 4187   6.409   9.481  13.020  0.1996  0.2746 -0.1193
  599TMBT    B1 4188   6.658   9.216  12.791 -0.0128  0.0170 -0.0544
  599TMBT    B4 4189   6.918   8.944  13.009 -0.1547  0.1725  0.3124
  599TMBT    B2 4190   6.126   9.736  12.822 -0.0807  0.1314  0.0940
  599TMBT    B5 4191   6.163   9.743  12.388 -0.1884 -0.0042  0.0821
  599TMBT    B3 4192   6.389   9.386  13.438 -0.2691 -0.1876 -0.2417
  599TMBT    B6 4193   6.570   9.027  13.605  0.1848  0.2194  0.1556
  600TMBT     A 4194   3.487   1.800   2.442  0.0173  0.1611  0.1448
  600TMBT    B1 4195   3.333   1.549   2.754  0.1494 -0.1521 -0.0398
  600TMBT    B4 4196   3.430   1.625   3.172  0.2041 -0.2022 -0.0434
  600TMBT    B2 4197   3.759   2.128   2.499  0.1266  0.0666  0.1697
  600TMBT    B5 4198   4.023   2.266   2.182 -0.0894 -0.1344 -0.0998
  600TMBT    B3 4199   3.345   1.694   2.051  0.5658  0.0365 -0.0249
  600TMBT    B6 4200   3.314   2.020   1.764  0.1383 -0.2210 -0.2758
  601TMBT     A 4201   0.521   9.824   4.435  0.0270 -0.2221 -0.0035
  601TMBT    B1 4202   0.912   9.797   4.612 -0.0223 -0.3269  0.0900
  601TMBT    B4 4203   1.263   9.695   4.375 -0.1007  0.2816 -0.3002
  601TMBT    B2 4204   0.191   9.638   4.638 -0.0334 -0.0270  0.0779
  601TMBT    B5 4205   0.203   9.517   5.056 -0.1066 -0.3425 -0.0106
  601TMBT    B3 4206   0.444   9.972   4.040  0.0692  0.1138  0.1128
  601TMBT    B6 4207   0.048   9.946   3.860  0.1660  0.1419 -0.1061
  602TMBT     A 4208   3.570  12.260   8.823  0.1358  0.1127 -0.1489
  602TMBT    B1 4209   3.165  12.117   8.824  0.1448  0.0863  0.1293
  602TMBT    B4 4210   2.831  12.304   9.031  0.2409  0.4360 -0.0277
  602TMBT    B2 4211   3.671  12.618   9.038  0.0158  0.0673 -0.0156
  602TMBT    B5 4212   3.385  12.941   9.096  0.0188  0.0917 -0.1345
  602TMBT    B3 4213   3.881  12.073   8.595  0.0121 -0.3228  0.0338
  602TMBT    B6 4214   3.944  11.651   8.684  0.2336 -0.2356  0.2983
  603TMBT     A 4215   5.709   3.580   7.873 -0.5424 -0.0073 -0.2656
  603TMBT    B1 4216   5.684   3.317   8.211 -0.1918  0.1194 -0.1383
  603TMBT    B4 4217   5.765   2.891   8.165  0.0600  0.1843 -0.3074
  603TMBT    B2 4218   5.536   3.971   7.913  0.0083  0.2256 -0.1041
  603TMBT    B5 4219   5.361   4.078   8.297 -0.1079  0.2970 -0.1767
  603TMBT    B3 4220   5.768   3.397   7.489  0.3736 -0.2325 -0.0295
  603TMBT    B6 4221   5.747   3.637   7.127 -0.1054  0.2351  0.3010
  604TMBT     A 4222  10.064  12.029   1.125 -0.2528 -0.0265 -0.1047
  604TMBT    B1 4223  10.493  12.059   1.115 -0.2463 -0.0890 -0.0182
  604TMBT    B4 4224  10.762  11.747   0.974  0.1576  0.2723 -0.0575
  604TMBT    B2 4225   9.848  12.400   1.127  0.0529  0.1535 -0.0665
  604TMBT    B5 4226   9.424  12.359   1.218  0.0784  0.0710  0.0163
  604TMBT    B3 4227   9.870  11.655   1.043  0.0254 -0.2823  0.3790
  604TMBT    B6 4228   9.435  11.675   1.025  0.0567  0.1709  0.0357
  605TMBT     A 4229   0.536   2.243  10.096 -0.1271  0.0374 -0.2658
  605TMBT    B1 4230   0.415   2.632  10.231  0.0522 -0.0220  0.0733
  605TMBT    B4 4231   0.193   2.663  10.605  0.1598 -0.2376  0.1557
  605TMBT    B2 4232   0.866   2.227   9.823  0.2175 -0.1888  0.1569
  605TMBT    B5 4233   0.994   1.861   9.623 -0.1376 -0.2146 -0.0281
  605TMBT    B3 4234   0.287   1.902  10.173  0.0404 -0.0397 -0.0614
  605TMBT    B6 4235   0.347   1.517   9.979 -0.0516 -0.0452 -0.0791
  606TMBT     A 4236  12.865  10.269   3.554  0.0009 -0.0138  0.2805
  606TMBT    B1 4237  12.536  10.496   3.711 -0.1265  0.1869 -0.2669
  606TMBT    B4 4238  12.591  10.898   3.869  0.1943 -0.0006  0.1065
  606TMBT    B2 4239  12.781   9.875   3.405  0.0684  0.2026 -0.3452
  606TMBT    B5 4240  12.366   9.747   3.384  0.1000 -0.1045  0.6359
  606TMBT    B3 4241  13.257  10.436   3.502 -0.1346  0.1812 -0.1321
  606TMBT    B6 4242  13.556  10.192   3.301 -0.1544 -0.1001  0.1768
  607TMBT     A 4243   2.637  10.784   4.670 -0.0321 -0.1361  0.0687
  607TMBT    B1 4244   2.295  10.736   4.415 -0.0177  0.1919 -0.0156
  607TMBT    B4 4245   2.306  10.770   3.981  0.0267  0.1946 -0.0144
  607TMBT    B2 4246   2.633  10.951   5.066  0.1103  0.0398 -0.0034
  607TMBT    B5 4247   2.299  11.187   5.215  0.2012  0.1990 -0.0501
  607TMBT    B3 4248   3.038  10.697   4.545  0.0241  0.3146 -0.0767
  607TMBT    B6 4249   3.104  10.439   4.201 -0.0889  0.0733  0.0807
  608TMBT     A 4250  12.790   9.524  11.849 -0.0092 -0.2534 -0.1897
  608TMBT    B1 4251  12.771   9.097  11.893  0.0260 -0.2062  0.3158
  608TMBT    B4 4252  12.515   8.822  11.673  0.2794 -0.2704  0.0983
  608TMBT    B2 4253  12.451   9.752  11.718  0.0619  0.0736  0.1856
  608TMBT    B5 4254  12.085   9.520  11.671  0.1796 -0.1040  0.1399
  608TMBT    B3 4255  13.085   9.729  12.084 -0.0851 -0.1103 -0.2186
  608TMBT    B6 4256  13.270   9.549  12.435 -0.3408  0.0572  0.0044
  609TMBT     A 4257   1.611  12.752   2.149  0.0146 -0.0604  0.0480
  609TMBT    B1 4258   1.282  12.858   2.404 -0.0200  0.4495 -0.2031
  609TMBT    B4 4259   1.320  12.936   2.831 -0.3365 -0.3317 -0.0240
  609TMBT    B2 4260   1.538  12.475   1.829 -0.2617 -0.0551  0.1055
  609TMBT    B5 4261   1.868  12.205   1.742 -0.1819  0.1157 -0.1274
  609TMBT    B3 4262   2.009  12.867   2.262 -0.0141  0.2242 -0.1354
  609TMBT    B6 4263   2.100  13.221   2.500  0.1103  0.0406  0.0919
  610TMBT     A 4264   9.005   8.254  10.924 -0.1391  0.1004  0.1611
  610TMBT    B1 4265   9.132   8.443  10.560 -0.1045 -0.0176  0.1116
  610TMBT    B4 4266   8.836   8.588  10.276 -0.0775 -0.0030  0.0909
  610TMBT    B2 4267   8.585   8.270  11.012 -0.1677 -0.0245  0.0502
  610TMBT    B5 4268   8.324   8.523  10.771 -0.2426 -0.0257  0.1299
  610TMBT    B3 4269   9.287   8.058  11.182 -0.0169  0.1695  0.0805
  610TMBT    B6 4270   9.699   7.969  11.072 -0.0418  0.1583 -0.0040
  611TMBT     A 4271   5.509  10.556   5.321  0.0583  0.0363 -0.2902
  611TMBT    B1 4272   5.571  10.897   5.574 -0.1952 -0.0327 -0.1332
  611TMBT    B4 4273   5.633  11.302   5.427 -0.1082 -0.0792 -0.2258
  611TMBT    B2 4274   5.234  10.257   5.460 -0.3567  0.4455 -0.2199
  611TMBT    B5 4275   5.041  10.316   5.846  0.1566  0.0256  0.1072
  611TMBT    B3 4276   5.649  10.560   4.915  0.4309  0.0370 -0.1632
  611TMBT    B6 4277   5.718  10.185   4.705  0.1033  0.1587 -0.4933
  612TMBT     A 4278   6.814   9.143  10.498 -0.0769  0.1192  0.1865
  612TMBT    B1 4279   6.900   9.558  10.429  0.2445  0.0202 -0.0192
  612TMBT    B4 4280   6.573   9.844  10.460  0.2721  0.0449  0.0463
  612TMBT    B2 4281   7.128   8.850  10.499  0.2301  0.4433  0.0226
  612TMBT    B5 4282   7.517   8.908  10.313  0.2837 -0.1325 -0.0556
  612TMBT    B3 4283   6.419   9.022  10.613  0.0273 -0.2200  0.1927
  612TMBT    B6 4284   6.381   8.863  11.016 -0.0309 -0.2250  0.1852
  613TMBT     A 4285   8.509   0.493   4.242 -0.0094  0.0683  0.1630
  613TMBT    B1 4286   8.385   0.852   4.041  0.1729 -0.0686 -0.1984
  613TMBT    B4 4287   8.701   1.119   3.904  0.0026  0.0473 -0.3685
  613TMBT    B2 4288   8.915   0.355   4.256 -0.0376 -0.0192  0.1183
  613TMBT    B5 4289   9.035  13.574   4.371 -0.0370  0.0767  0.4612
  613TMBT    B3 4290   8.181   0.234   4.339 -0.1802  0.1828 -0.1011
  613TMBT    B6 4291   8.235  13.519   4.610 -0.2888 -0.0334 -0.3474
  614TMBT     A 4292  12.793   5.032   6.945 -0.2098 -0.0983  0.1255
  614TMBT    B1 4293  13.121   4.849   7.152  0.0512 -0.1200 -0.3018
  614TMBT    B4 4294  13.358   5.103   7.414 -0.4201  0.1140 -0.0963
  614TMBT    B2 4295  12.813   5.460   6.907 -0.3111 -0.0984  0.0693
  614TMBT    B5 4296  12.485   5.642   6.685 -0.2390 -0.1225 -0.0577
  614TMBT    B3 4297  12.549   4.784   6.695  0.0838 -0.0230 -0.2399
  614TMBT    B6 4298  12.648   4.360   6.706  0.2624  0.0266  0.1091
  615TMBT     A 4299   3.518   5.362  11.357  0.2662  0.2551  0.0691
  615TMBT    B1 4300   3.146   5.191  11.229  0.3634  0.0571  0.0496
  615TMBT    B4 4301   2.786   5.257  11.465  0.1441  0.1298 -0.3019
  615TMBT    B2 4302   3.860   5.268  11.114  0.1352 -0.1421  0.0351
  615TMBT    B5 4303   3.803   5.014  10.766 -0.0733 -0.0807  0.0238
  615TMBT    B3 4304   3.563   5.612  11.704 -0.2764  0.3266  0.0924
  615TMBT    B6 4305   3.874   5.915  11.672  0.0536  0.0036  0.2026
  616TMBT     A 4306   3.846   2.416   2.834  0.0034  0.1423 -0.1920
  616TMBT    B1 4307   4.234   2.297   2.694 -0.0246  0.1249 -0.2549
  616TMBT    B4 4308   4.430   1.986   2.928  0.1743  0.1731 -0.3570
  616TMBT    B2 4309   3.771   2.427   3.257  0.0111 -0.0300 -0.1856
  616TMBT    B5 4310   4.107   2.314   3.510 -0.2873  0.1361  0.2913
  616TMBT    B3 4311   3.581   2.631   2.574 -0.1441 -0.0597 -0.2104
  616TMBT    B6 4312   3.733   2.728   2.177  0.1442  0.0356 -0.0782
  617TMBT     A 4313   8.532   8.201   8.773  0.2535  0.1101 -0.0082
  617TMBT    B1 4314   8.349   8.382   8.430 -0.2155 -0.0733  0.1419
  617TMBT    B4 4315   8.483   8.251   8.037 -0.0546 -0.0147  0.1770
  617TMBT    B2 4316   8.798   7.872   8.699  0.0889  0.0025 -0.1251
  617TMBT    B5 4317   8.874   7.743   8.290 -0.0196  0.1813 -0.2024
  617TMBT    B3 4318   8.422   8.269   9.182  0.1236  0.1859 -0.0557
  617TMBT    B6 4319   8.602   8.009   9.482 -0.0119 -0.0763 -0.2001
  618TMBT     A 4320  12.975   5.781  10.644  0.0538 -0.0082 -0.0075
  618TMBT    B1 4321  13.068   5.375  10.750  0.0104 -0.0500 -0.1281
  618TMBT    B4 4322  13.441   5.261  10.943  0.0701  0.0366 -0.1920
  618TMBT    B2 4323  12.596   5.875  10.466 -0.0471 -0.0256  0.1961
  618TMBT    B5 4324  12.362   5.545  10.305  0.0115  0.0511 -0.0491
  618TMBT    B3 4325  13.277   6.085  10.664 -0.0063  0.0650 -0.2002
  618TMBT    B6 4326   0.064   5.936  10.681  0.0408  0.1831 -0.2923
  619TMBT     A 4327   2.436   9.551   3.943  0.1897  0.1843 -0.1285
  619TMBT    B1 4328   2.803   9.606   3.727  0.1262 -0.0984 -0.3112
  619TMBT    B4 4329   2.813   9.904   3.409 -0.0256 -0.2058 -0.4177
  619TMBT    B2 4330   2.318   9.202   4.164 -0.1783  0.2596 -0.2034
  619TMBT    B5 4331   1.947   9.198   4.393 -0.0385 -0.1091  0.0200
  619TMBT    B3 4332   2.213   9.910   4.017  0.1446  0.0800  0.2516
  619TMBT    B6 4333   1.781   9.921   3.969  0.1698 -0.0308 -0.0052
  620TMBT     A 4334   9.210   1.222   5.500  0.2694 -0.0279 -0.0030
  620TMBT    B1 4335   9.288   1.560   5.247 -0.0124  0.2588  0.2879
  620TMBT    B4 4336   9.035   1.909   5.308 -0.1708  0.1873  0.0439
  620TMBT    B2 4337   9.375   0.839   5.396  0.0315 -0.1753  0.1562
  620TMBT    B5 4338   9.267   0.477   5.613 -0.0166 -0.2576 -0.0047
  620TMBT    B3 4339   8.902   1.260   5.797  0.0531  0.2650 -0.2618
  620TMBT    B6 4340   8.754   1.658   5.893 -0.0963  0.1307  0.0714
  621TMBT     A 4341   9.583   8.619   5.235  0.1681 -0.1066 -0.0641
  621TMBT    B1 4342   9.764   8.659   4.848  0.0119 -0.2512 -0.1530
  621TMBT    B4 4343  10.131   8.431   4.792 -0.0032 -0.2814 -0.1287
  621TMBT    B2 4344   9.822   8.483   5.564  0.1356 -0.0374 -0.0119
  621TMBT    B5 4345  10.233   8.361   5.483  0.1691  0.0588  0.0135
  621TMBT    B3 4346   9.201   8.808   5.287  0.3242  0.1306  0.2321
  621TMBT    B6 4347   9.106   9.149   5.034 -0.0296 -0.1707 -0.0469
  622TMBT     A 4348  10.907   4.417   2.659  0.1394 -0.1135  0.2043
  622TMBT    B1 4349  11.035   4.093   2.911  0.0253 -0.4560 -0.1724
  622TMBT    B4 4350  11.002   4.123   3.344 -0.1178  0.0174 -0.2123
  622TMBT    B2 4351  11.023   4.444   2.247  0.1365 -0.2071  0.1973
  622TMBT    B5 4352  10.968   4.844   2.084  0.2717 -0.1569  0.2746
  622TMBT    B3 4353  10.831   4.785   2.867  0.2801 -0.1451  0.3127
  622TMBT    B6 4354  10.596   4.817   3.232 -0.0865  0.0755  0.0605
  623TMBT     A 4355  10.285   6.241  12.292  0.0232 -0.1312  0.1139
  623TMBT    B1 4356  10.404   6.386  12.678  0.0025 -0.4067  0.2249
  623TMBT    B4 4357  10.116   6.371  13.004 -0.2373  0.0128  0.0376
  623TMBT    B2 4358  10.556   6.180  11.965  0.0989 -0.1442  0.1790
  623TMBT    B5 4359  10.428   6.037  11.573  0.0897 -0.0031  0.1303
  623TMBT    B3 4360   9.867   6.194  12.203  0.0077  0.0996  0.0614
  623TMBT    B6 4361   9.704   5.970  11.867  0.1104  0.3107 -0.1303
  624TMBT     A 4362  10.786   3.119  11.224 -0.0276 -0.1838  0.0994
  624TMBT    B1 4363  10.649   3.181  11.627 -0.0766  0.2123  0.0234
  624TMBT    B4 4364  10.404   2.858  11.785 -0.0576  0.1683 -0.0367
  624TMBT    B2 4365  10.753   3.378  10.884  0.1018  0.0718  0.2799
  624TMBT    B5 4366  10.554   3.757  10.967  0.3205  0.2153  0.1548
  624TMBT    B3 4367  10.857   2.699  11.168  0.4784 -0.0781 -0.0714
  624TMBT    B6 4368  10.815   2.517  10.774  0.2351 -0.0950 -0.0386
  625TMBT     A 4369  11.829  11.383  12.167 -0.0238  0.1708  0.2879
  625TMBT    B1 4370  11.865  11.659  11.840  0.2443  0.0645  0.2266
  625TMBT    B4 4371  11.698  12.061  11.814  0.1930  0.0555  0.4099
  625TMBT    B2 4372  11.587  11.475  12.510 -0.0316  0.1227  0.2952
  625TMBT    B5 4373  11.688  11.320  12.904  0.1283  0.1545  0.2670
  625TMBT    B3 4374  12.051  11.017  12.154 -0.4234 -0.0667  0.0430
  625TMBT    B6 4375  12.275  10.929  11.790 -0.2378 -0.0374  0.1492
  626TMBT     A 4376   5.634   2.481   6.549 -0.0071 -0.1420  0.1982
  626TMBT    B1 4377   5.744   2.584   6.147  0.0879  0.0295  0.2679
  626TMBT    B4 4378   5.649   2.309   5.823 -0.3027  0.4232  0.0421
  626TMBT    B2 4379   5.640   2.818   6.815 -0.1437  0.1828 -0.2051
  626TMBT    B5 4380   5.792   3.204   6.683 -0.0560  0.1288 -0.2623
  626TMBT    B3 4381   5.542   2.086   6.691 -0.1409 -0.1286  0.1500
  626TMBT    B6 4382   5.161   2.012   6.888 -0.0286 -0.0169  0.4113
  627TMBT     A 4383   1.765  12.041   4.098 -0.1340  0.0472  0.0221
  627TMBT    B1 4384   1.412  12.261   4.203  0.0343  0.3925 -0.1259
  627TMBT    B4 4385   1.075  12.063   4.396  0.2247  0.1874 -0.0021
  627TMBT    B2 4386   2.060  12.258   3.873 -0.1968  0.1461  0.0348
  627TMBT    B5 4387   2.412  12.037   3.742 -0.0334  0.3906  0.0589
  627TMBT    B3 4388   1.782  11.613   4.101 -0.0212  0.0502 -0.1271
  627TMBT    B6 4389   1.452  11.400   4.289  0.1100  0.0526  0.1089
  628TMBT     A 4390   4.781   7.471  13.316  0.2054  0.1886  0.1090
  628TMBT    B1 4391   4.746   7.324   0.095 -0.2210 -0.0660 -0.0184
  628TMBT    B4 4392   5.099   7.223   0.328 -0.2697  0.3631  0.2465
  628TMBT    B2 4393   4.588   7.844  13.227 -0.0133  0.0469 -0.0157
  628TMBT    B5 4394   4.398   8.076  13.543  0.0045  0.3949 -0.2589
  628TMBT    B3 4395   5.064   7.302  13.041 -0.2690 -0.0455 -0.2425
  628TMBT    B6 4396   5.183   7.546  12.700 -0.3198 -0.1356 -0.3250
  629TMBT     A 4397   3.381   0.581  10.382 -0.1055  0.0852 -0.0820
  629TMBT    B1 4398   3.588   0.942  10.486 -0.2269  0.1216  0.0350
  629TMBT    B4 4399   3.876   1.108  10.204 -0.2895  0.3671  0.1149
  629TMBT    B2 4400   2.970   0.534  10.497 -0.0491 -0.2513 -0.0110
  629TMBT    B5 4401   2.735   0.884  10.609  0.4353  0.1153 -0.1236
  629TMBT    B3 4402   3.527   0.290  10.102 -0.1591 -0.1074  0.0892
  629TMBT    B6 4403   3.961   0.265  10.062 -0.1804 -0.4227  0.0407
  630TMBT     A 4404   6.191   1.091   6.527 -0.1475 -0.2040  0.1106
  630TMBT    B1 4405   6.255   1.227   6.929  0.1455  0.1539 -0.0547
  630TMBT    B4 4406   6.464   0.958   7.201  0.2086  0.1995 -0.0580
  630TMBT    B2 4407   6.342   0.696   6.453  0.0634 -0.1072  0.0202
  630TMBT    B5 4408   6.269   0.545   6.051 -0.1323  0.1261 -0.0329
  630TMBT    B3 4409   5.964   1.322   6.246  0.1330 -0.0421  0.0149
  630TMBT    B6 4410   5.901   1.748   6.311 -0.1231 -0.0556 -0.1403
  631TMBT     A 4411   3.902   2.441  12.946  0.0209 -0.3818  0.0363
  631TMBT    B1 4412   4.180   2.552  12.639 -0.2565 -0.1937 -0.1502
  631TMBT    B4 4413   4.018   2.710  12.267 -0.1842  0.2173 -0.0103
  631TMBT    B2 4414   3.577   2.203  12.796 -0.2167 -0.0105 -0.0467
  631TMBT    B5 4415   3.623   2.013  12.407  0.0148 -0.0459 -0.0030
  631TMBT    B3 4416   4.039   2.373  13.347 -0.0508 -0.1502  0.1014
  631TMBT    B6 4417   4.430   2.503  13.486  0.1864 -0.3910 -0.3291
  632TMBT     A 4418   6.222  13.333   8.285 -0.0739 -0.1607 -0.2167
  632TMBT    B1 4419   6.095  13.110   8.630  0.0734  0.0141 -0.0478
  632TMBT    B4 4420   6.341  12.770   8.749 -0.0071  0.1567  0.5355
  632TMBT    B2 4421   5.972   0.022   8.129 -0.1814 -0.1090  0.0557
  632TMBT    B5 4422   5.664   0.218   8.367  0.3023  0.1211  0.5008
  632TMBT    B3 4423   6.588  13.245   8.079  0.2963  0.0865  0.3196
  632TMBT    B6 4424   6.646  12.836   7.939 -0.0150  0.2680 -0.3603
  633TMBT     A 4425   3.979   0.345  12.587 -0.0589 -0.0138  0.0954
  633TMBT    B1 4426   4.015  13.572  12.423  0.0042  0.1839 -0.3780
  633TMBT    B4 4427   4.245  13.492  12.062 -0.1749  0.2128 -0.4991
  633TMBT    B2 4428   3.647   0.404  12.852 -0.0463 -0.1358  0.1386
  633TMBT    B5 4429   3.335   0.101  12.880 -0.1338 -0.0545  0.0461
  633TMBT    B3 4430   4.164   0.667  12.372 -0.4264 -0.1880 -0.4941
  633TMBT    B6 4431   3.978   1.059  12.411  0.2221  0.0897 -0.1070
  634TMBT     A 4432  13.351   7.571  13.146  0.0073  0.0455 -0.0296
  634TMBT    B1 4433  13.405   7.449  13.554  0.1527 -0.1039 -0.0926
  634TMBT    B4 4434  13.498   7.036   0.036  0.2736 -0.0627 -0.0363
  634TMBT    B2 4435   0.043   7.804  12.969 -0.0124 -0.0737 -0.2220
  634TMBT    B5 4436  13.563   8.030  12.611 -0.0379  0.2463 -0.0145
  634TMBT    B3 4437  13.043   7.425  12.886 -0.1370  0.0293  0.1495
  634TMBT    B6 4438  12.651   7.382  13.071 -0.2157 -0.0727 -0.0394
  635TMBT     A 4439   1.819   7.320   7.505  0.0144 -0.1423  0.1993
  635TMBT    B1 4440   2.157   7.276   7.766  0.2548  0.1656 -0.0562
  635TMBT    B4 4441   2.221   7.522   8.120  0.0855  0.4112 -0.1943
  635TMBT    B2 4442   1.820   7.112   7.129  0.2451 -0.1292  0.1917
  635TMBT    B5 4443   2.071   6.758   7.102 -0.0099 -0.2955 -0.0282
  635TMBT    B3 4444   1.463   7.534   7.614  0.1502  0.2203 -0.0564
  635TMBT    B6 4445   1.077   7.472   7.422  0.0871  0.1765  0.0836
  636TMBT     A 4446   1.963   6.382  10.408 -0.1617 -0.0274 -0.1349
  636TMBT    B1 4447   1.922   6.271  10.821  0.1871 -0.0257 -0.0988
  636TMBT    B4 4448   1.571   6.029  10.909  0.2340 -0.0030  0.1518
  636TMBT    B2 4449   2.216   6.712  10.303 -0.1954  0.1056  0.1975
  636TMBT    B5 4450   2.510   6.861  10.588 -0.1916  0.1425  0.1742
  636TMBT    B3 4451   1.792   6.177  10.071 -0.1050  0.0567 -0.2151
  636TMBT    B6 4452   2.033   6.121   9.713  0.1016 -0.2409 -0.0311
  637TMBT     A 4453   1.178   8.584  12.435 -0.2182 -0.0830  0.1581
  637TMBT    B1 4454   1.449   8.823  12.666  0.0159 -0.0770 -0.1196
  637TMBT    B4 4455   1.544   9.242  12.593  0.0266 -0.0381  0.1129
  637TMBT    B2 4456   1.125   8.179  12.565 -0.2466 -0.1730 -0.1300
  637TMBT    B5 4457   0.865   7.931  12.320 -0.3016 -0.1858 -0.0588
  637TMBT    B3 4458   0.939   8.751  12.119  0.1909  0.0091 -0.1066
  637TMBT    B6 4459   0.514   8.688  12.051  0.1230  0.1072  0.2150
  638TMBT     A 4460   8.931   3.149  10.695 -0.2216  0.3362 -0.0902
  638TMBT    B1 4461   8.952   3.561  10.815 -0.1092  0.2837  0.0718
  638TMBT    B4 4462   8.603   3.724  11.019 -0.2128  0.2127 -0.0482
  638TMBT    B2 4463   8.560   2.944  10.759  0.0253 -0.0294  0.1919
  638TMBT    B5 4464   8.537   2.525  10.875 -0.2470 -0.1772 -0.3761
  638TMBT    B3 4465   9.231   2.945  10.465 -0.2437 -0.0153  0.1884
  638TMBT    B6 4466   9.109   2.611  10.214  0.0181 -0.0734  0.1374
  639TMBT     A 4467   7.406   4.547   9.469 -0.1341 -0.1580  0.1862
  639TMBT    B1 4468   7.508   4.173   9.285 -0.1686  0.0381 -0.2364
  639TMBT    B4 4469   7.932   4.074   9.274 -0.1987 -0.0948 -0.2002
  639TMBT    B2 4470   7.076   4.573   9.742 -0.2185 -0.0429  0.0740
  639TMBT    B5 4471   6.891   4.212   9.901 -0.2029 -0.1550 -0.1607
  639TMBT    B3 4472   7.545   4.880   9.236 -0.0794 -0.2976  0.0188
  639TMBT    B6 4473   7.963   4.929   9.122 -0.1178  0.1488  0.0623
  640TMBT     A 4474   1.711   1.391  12.247 -0.0035 -0.2187  0.3831
  640TMBT    B1 4475   1.932   1.355  11.881 -0.0899  0.2006  0.2872
  640TMBT    B4 4476   2.330   1.528  11.852 -0.0071  0.0068  0.2596
  640TMBT    B2 4477   1.333   1.196  12.308 -0.0439 -0.1880  0.2331
  640TMBT    B5 4478   1.055   1.343  12.609 -0.0193  0.2437  0.0482
  640TMBT    B3 4479   1.890   1.645  12.543  0.1537 -0.0466  0.1411
  640TMBT    B6 4480   2.213   1.920  12.441  0.1472 -0.2140 -0.3435
  641TMBT     A 4481  12.408   9.624   2.326  0.1221 -0.1682 -0.2750
  641TMBT    B1 4482  12.060   9.410   2.193 -0.0049 -0.0238 -0.1775
  641TMBT    B4 4483  11.774   9.261   2.486  0.1727  0.1948  0.1109
  641TMBT    B2 4484  12.466   9.738   2.736 -0.2480 -0.4226 -0.1492
  641TMBT    B5 4485  12.127   9.905   2.952  0.0826 -0.0153  0.0613
  641TMBT    B3 4486  12.721   9.745   2.058  0.0735  0.4812 -0.0478
  641TMBT    B6 4487  13.064   9.985   2.179  0.1545  0.3207  0.0430
  642TMBT     A 4488  10.072  12.044   0.739 -0.1838  0.0138  0.3076
  642TMBT    B1 4489   9.648  12.089   0.695 -0.1563  0.1137  0.1431
  642TMBT    B4 4490   9.445  12.464   0.785  0.1440  0.2494  0.2604
  642TMBT    B2 4491  10.276  11.666   0.758 -0.0600  0.0596 -0.0754
  642TMBT    B5 4492  10.060  11.307   0.641 -0.0392 -0.0179  0.1225
  642TMBT    B3 4493  10.337  12.381   0.717 -0.1452 -0.0325  0.0516
  642TMBT    B6 4494  10.746  12.335   0.857 -0.1307  0.1684  0.0766
  643TMBT     A 4495   4.551   9.466  11.537 -0.1336  0.0378 -0.1650
  643TMBT    B1 4496   4.463   9.246  11.895 -0.0287  0.0247 -0.1470
  643TMBT    B4 4497   4.720   9.365  12.227 -0.1342 -0.2490  0.0350
  643TMBT    B2 4498   4.927   9.434  11.333 -0.0826  0.0764 -0.0775
  643TMBT    B5 4499   5.208   9.117  11.433 -0.3747 -0.1183  0.1336
  643TMBT    B3 4500   4.264   9.678  11.298 -0.2927  0.2149  0.1791
  643TMBT    B6 4501   4.414   9.872  10.937  0.1539 -0.3479  0.0552
  644TMBT     A 4502   7.994   3.901   4.286  0.1449 -0.0829  0.1816
  644TMBT    B1 4503   7.942   4.313   4.396 -0.1561 -0.0018 -0.2516
  644TMBT    B4 4504   7.566   4.453   4.567  0.0249 -0.0135  0.1616
  644TMBT    B2 4505   8.327   3.799   4.035  0.1990  0.0665  0.1921
  644TMBT    B5 4506   8.424   3.374   4.040 -0.0731 -0.0033 -0.1980
  644TMBT    B3 4507   7.737   3.585   4.421 -0.1082 -0.0516 -0.2173
  644TMBT    B6 4508   7.919   3.195   4.351 -0.1063 -0.1211  0.1640
  645TMBT     A 4509  12.883   7.287   2.770 -0.0245 -0.3368  0.0019
  645TMBT    B1 4510  13.123   7.369   3.116  0.0775  0.0442 -0.1561
  645TMBT    B4 4511  12.955   7.253   3.501  0.1778  0.1762 -0.0723
  645TMBT    B2 4512  12.491   7.131   2.851 -0.1954  0.0716 -0.0266
  645TMBT    B5 4513  12.365   6.764   2.653  0.2956 -0.0015 -0.2102
  645TMBT    B3 4514  13.030   7.346   2.371 -0.0221  0.0932  0.0639
  645TMBT    B6 4515  12.765   7.342   2.026  0.2215 -0.1450 -0.1228
  646TMBT     A 4516  10.267   2.219   5.876 -0.0933 -0.1020 -0.4509
  646TMBT    B1 4517  10.061   2.408   5.550  0.0084  0.2521 -0.3110
  646TMBT    B4 4518  10.010   2.215   5.164  0.0260  0.1058 -0.2406
  646TMBT    B2 4519  10.099   2.227   6.270  0.3794  0.1275 -0.2496
  646TMBT    B5 4520  10.264   1.988   6.594  0.0075  0.1572 -0.0346
  646TMBT    B3 4521  10.676   2.086   5.874  0.0130  0.1929  0.2371
  646TMBT    B6 4522  10.949   2.117   6.212 -0.0605 -0.1622  0.3322
  647TMBT     A 4523   5.453  11.645   6.843  0.1873 -0.1710  0.0782
  647TMBT    B1 4524   5.552  11.966   6.576  0.0075 -0.1321  0.0574
  647TMBT    B4 4525   5.975  12.033   6.493 -0.0128  0.0780  0.1205
  647TMBT    B2 4526   5.692  11.290   6.817  0.1550 -0.1937  0.0899
  647TMBT    B5 4527   5.634  10.922   7.044  0.1931 -0.0293  0.3685
  647TMBT    B3 4528   5.096  11.636   7.082  0.0180  0.1724 -0.1574
  647TMBT    B6 4529   4.955  11.272   7.275  0.1544  0.2121  0.0175
  648TMBT     A 4530   2.387   0.824   5.894  0.1131 -0.0315  0.1228
  648TMBT    B1 4531   2.458   0.581   5.547  0.0418  0.0827  0.0275
  648TMBT    B4 4532   2.130   0.346   5.382  0.0593  0.0713  0.0089
  648TMBT    B2 4533   2.683   1.074   6.079  0.0794 -0.1526  0.3414
  648TMBT    B5 4534   3.057   1.197   5.893 -0.2327  0.3169  0.0120
  648TMBT    B3 4535   1.991   0.829   6.061  0.0612  0.0173 -0.0009
  648TMBT    B6 4536   1.774   1.205   6.020 -0.2583 -0.1564  0.0866
  649TMBT     A 4537   5.407   0.369  12.111  0.3928  0.3924  0.3310
  649TMBT    B1 4538   4.984   0.411  12.171  0.2923  0.0034 -0.0742
  649TMBT    B4 4539   4.701   0.513  11.856 -0.0468 -0.1262  0.1853
  649TMBT    B2 4540   5.593   0.112  12.400  0.3247 -0.0953 -0.0516
  649TMBT    B5 4541   5.354  13.567  12.724 -0.1352  0.1792 -0.2445
  649TMBT    B3 4542   5.602   0.474  11.744 -0.0722 -0.0487 -0.0504
  649TMBT    B6 4543   6.031   0.550  11.750 -0.0698 -0.0888  0.4775
  650TMBT     A 4544   9.578   4.231  12.491 -0.4768 -0.0347  0.1441
  650TMBT    B1 4545   9.712   4.441  12.841  0.1528 -0.2149  0.0168
  650TMBT    B4 4546   9.838   4.856  12.796  0.3343 -0.2653  0.0536
  650TMBT    B2 4547   9.588   3.803  12.455 -0.2894 -0.0405  0.2590
  650TMBT    B5 4548   9.791   3.570  12.762 -0.2165 -0.0009  0.2411
  650TMBT    B3 4549   9.426   4.444  12.151  0.5119 -0.1485 -0.3856
  650TMBT    B6 4550   9.361   4.250  11.767  0.1020 -0.1671 -0.3092
  651TMBT     A 4551  10.855   2.375   7.288 -0.1038  0.2783  0.1146
  651TMBT    B1 4552  10.604   2.715   7.211  0.0773  0.3561 -0.1379
  651TMBT    B4 4553  10.602   3.071   7.463 -0.0299  0.1276  0.1879
  651TMBT    B2 4554  11.166   2.379   7.584 -0.0433  0.0834  0.0543
  651TMBT    B5 4555  11.372   2.032   7.748 -0.3374 -0.0948  0.0502
  651TMBT    B3 4556  10.745   1.994   7.124  0.0953  0.0524  0.4969
  651TMBT    B6 4557  11.008   1.651   7.173  0.2567  0.0925 -0.0540
  652TMBT     A 4558  12.243  11.330   3.977  0.2759 -0.1462 -0.1635
  652TMBT    B1 4559  12.608  11.491   4.135  0.1659 -0.2446  0.1964
  652TMBT    B4 4560  12.721  11.854   3.921 -0.1267 -0.4734 -0.3559
  652TMBT    B2 4561  12.154  10.914   4.038  0.0584 -0.0473  0.2056
  652TMBT    B5 4562  11.817  10.735   3.827  0.0894  0.2117 -0.0674
  652TMBT    B3 4563  11.979  11.616   3.797  0.0465 -0.1476  0.1654
  652TMBT    B6 4564  11.581  11.537   3.639  0.0016  0.4407 -0.0268
  653TMBT     A 4565   2.208  11.907   1.288 -0.0997 -0.0230 -0.1081
  653TMBT    B1 4566   2.123  12.324   1.235 -0.4237 -0.0982 -0.1866
  653TMBT    B4 4567   2.126  12.494   0.834  0.2553  0.2903 -0.0252
  653TMBT    B2 4568   2.322  11.666   0.952  0.4080  0.0527  0.0049
  653TMBT    B5 4569   2.444  11.252   1.011 -0.1499 -0.0878  0.2068
  653TMBT    B3 4570   2.111  11.738   1.671 -0.1083  0.1296 -0.0423
  653TMBT    B6 4571   2.139  11.983   2.030 -0.1782 -0.0192  0.0654
  654TMBT     A 4572   7.114   3.679  12.719  0.1156  0.2475  0.0782
  654TMBT    B1 4573   7.347   4.028  12.812  0.0460  0.3882 -0.2680
  654TMBT    B4 4574   7.575   4.062  13.181 -0.1042 -0.3798 -0.0948
  654TMBT    B2 4575   6.780   3.763  12.463 -0.1446  0.1337  0.3780
  654TMBT    B5 4576   6.767   4.149  12.262 -0.3118 -0.1514 -0.1677
  654TMBT    B3 4577   7.173   3.292  12.894  0.2340  0.1390 -0.1990
  654TMBT    B6 4578   7.542   3.220  13.114  0.1460  0.0504 -0.0795
  655TMBT     A 4579   1.188   8.562   2.187 -0.6054  0.0696 -0.6861
  655TMBT    B1 4580   0.821   8.552   2.410 -0.2416  0.1083 -0.0721
  655TMBT    B4 4581   0.623   8.164   2.414  0.2070 -0.1233  0.0356
  655TMBT    B2 4582   1.340   8.233   1.958 -0.3346 -0.2859 -0.0114
  655TMBT    B5 4583   1.623   8.307   1.635 -0.0392 -0.0057  0.3076
  655TMBT    B3 4584   1.421   8.919   2.137 -0.3873  0.0243 -0.0417
  655TMBT    B6 4585   1.177   9.280   2.160 -0.1379  0.2041 -0.1858
  656TMBT     A 4586   5.355  10.892  13.060 -0.1783  0.2486  0.2963
  656TMBT    B1 4587   5.504  10.637  12.748 -0.2026  0.3533  0.1984
  656TMBT    B4 4588   5.934  10.570  12.742 -0.2750 -0.1201  0.0965
  656TMBT    B2 4589   5.561  10.936  13.434  0.1063 -0.2937  0.2089
  656TMBT    B5 4590   5.988  10.853  13.425  0.1498 -0.0446 -0.1077
  656TMBT    B3 4591   5.002  11.122  12.980 -0.1145  0.1222 -0.3831
  656TMBT    B6 4592   4.723  11.232  13.297  0.0070 -0.0724 -0.2071
  657TMBT     A 4593   5.429   5.517   2.343  0.0611  0.2782  0.1275
  657TMBT    B1 4594   5.575   5.173   2.555  0.1898  0.1964 -0.0929
  657TMBT    B4 4595   5.584   5.222   2.987 -0.1991 -0.1341 -0.0435
  657TMBT    B2 4596   5.491   5.594   1.926 -0.2872  0.0750  0.0357
  657TMBT    B5 4597   5.428   6.009   1.808 -0.0183  0.1896  0.2891
  657TMBT    B3 4598   5.195   5.797   2.570 -0.2323  0.2443 -0.1304
  657TMBT    B6 4599   5.169   6.218   2.461  0.0029  0.2234 -0.2729
  658TMBT     A 4600  13.494  12.074  11.561  0.1326  0.1381  0.0611
  658TMBT    B1 4601   0.124  12.332  11.793  0.3892  0.3980 -0.4980
  658TMBT    B4 4602   0.047  12.755  11.864  0.2155  0.2478  0.2538
  658TMBT    B2 4603  13.173  12.205  11.307  0.1478  0.1415  0.0435
  658TMBT    B5 4604  12.961  11.886  11.100  0.4078  0.0446 -0.0763
  658TMBT    B3 4605  13.591  11.656  11.564  0.2100  0.1531 -0.2552
  658TMBT    B6 4606   0.301  11.539  11.819  0.2617  0.2862 -0.2607
  659TMBT     A 4607   6.525  13.391   7.188 -0.0675 -0.1025 -0.1688
  659TMBT    B1 4608   6.486  12.997   7.021 -0.3517 -0.0799 -0.1573
  659TMBT    B4 4609   6.402  12.659   7.282  0.0441 -0.0260  0.0434
  659TMBT    B2 4610   6.639   0.090   6.928 -0.1434  0.0723  0.0130
  659TMBT    B5 4611   6.560   0.147   6.503 -0.3779 -0.0507  0.0396
  659TMBT    B3 4612   6.392  13.467   7.588 -0.3181 -0.3477 -0.2034
  659TMBT    B6 4613   6.390   0.249   7.751  0.0617 -0.4906  0.1665
  660TMBT     A 4614   0.947   0.130  10.244  0.0128 -0.0436 -0.0222
  660TMBT    B1 4615   0.877   0.334  10.616  0.0169 -0.0392 -0.0239
  660TMBT    B4 4616   0.960   0.759  10.661  0.2421 -0.1233  0.3793
  660TMBT    B2 4617   0.973   0.376   9.893  0.1553  0.2716  0.2060
  660TMBT    B5 4618   1.252   0.250   9.583 -0.2323  0.1640 -0.1026
  660TMBT    B3 4619   1.012  13.329  10.232 -0.1071 -0.0524 -0.4267
  660TMBT    B6 4620   0.711  13.027  10.325 -0.2452  0.2856  0.2571
  661TMBT     A 4621  12.002  13.504  10.120  0.0301  0.1934 -0.2882
  661TMBT    B1 4622  12.268   0.208  10.202 -0.0354  0.2309 -0.2248
  661TMBT    B4 4623  12.667   0.116  10.351 -0.0098  0.1669 -0.3320
  661TMBT    B2 4624  12.110  13.095  10.190 -0.2789  0.1778  0.1142
  661TMBT    B5 4625  12.487  12.997  10.385 -0.0527 -0.1411 -0.4714
  661TMBT    B3 4626  11.614  13.586   9.956 -0.1703 -0.0051  0.0806
  661TMBT    B6 4627  11.326  13.276   9.851 -0.1636 -0.0432  0.1745
  662TMBT     A 4628   4.046  13.520   4.819  0.3575  0.0818  0.0570
  662TMBT    B1 4629   3.904   0.125   4.483 -0.0414 -0.0616  0.1267
  662TMBT    B4 4630   3.792   0.545   4.513 -0.3132 -0.1302  0.0881
  662TMBT    B2 4631   4.115  13.100   4.765 -0.1784  0.0604 -0.5308
  662TMBT    B5 4632   3.903  12.866   4.465 -0.2120 -0.3020 -0.2295
  662TMBT    B3 4633   4.160   0.106   5.176  0.1604 -0.1485  0.2554
  662TMBT    B6 4634   4.373  13.499   5.479  0.1423 -0.5067 -0.0003
  663TMBT     A 4635   8.843   5.957  12.367 -0.1057 -0.0213  0.2055
  663TMBT    B1 4636   9.162   6.227  12.269 -0.0770 -0.1674 -0.1084
  663TMBT    B4 4637   9.228   6.318  11.848 -0.2393 -0.0005 -0.0984
  663TMBT    B2 4638   8.731   5.892  12.776  0.0168 -0.0298  0.2379
  663TMBT    B5 4639   8.944   6.112  13.087  0.0301  0.4487 -0.1047
  663TMBT    B3 4640   8.618   5.794  12.040  0.1646  0.1928 -0.0908
  663TMBT    B6 4641   8.298   5.505  12.101  0.0268  0.4238  0.2985
  664TMBT     A 4642  10.243   0.936   2.985  0.1574  0.1954 -0.0469
  664TMBT    B1 4643  10.609   0.901   3.206  0.1643 -0.0139 -0.0905
  664TMBT    B4 4644  10.626   0.651   3.563 -0.1317  0.1195  0.0181
  664TMBT    B2 4645  10.227   1.219   2.662 -0.0901  0.1669 -0.0604
  664TMBT    B5 4646   9.832   1.332   2.518 -0.2125  0.1011  0.2201
  664TMBT    B3 4647   9.874   0.735   3.071  0.0117  0.4950  0.0362
  664TMBT    B6 4648   9.852   0.445   3.395 -0.1711  0.2917 -0.1561
  665TMBT     A 4649   7.189   6.473   4.325 -0.0799 -0.0550  0.1175
  665TMBT    B1 4650   6.959   6.496   3.963  0.0261 -0.1383  0.0447
  665TMBT    B4 4651   6.984   6.152   3.697 -0.0899 -0.3122  0.2575
  665TMBT    B2 4652   7.295   6.834   4.531  0.2398 -0.0696 -0.0198
  665TMBT    B5 4653   7.066   7.195   4.448 -0.1787 -0.2361  0.3920
  665TMBT    B3 4654   7.379   6.097   4.405 -0.1943 -0.1280  0.0484
  665TMBT    B6 4655   7.811   6.050   4.435 -0.1494  0.0860 -0.2467
  666TMBT     A 4656   4.756   4.979   6.031  0.1438 -0.0051  0.1289
  666TMBT    B1 4657   4.967   4.606   6.015  0.2455  0.0538  0.0966
  666TMBT    B4 4658   5.361   4.541   6.189  0.1758 -0.2647  0.1400
  666TMBT    B2 4659   4.518   5.116   5.701  0.0637 -0.1750  0.1153
  666TMBT    B5 4660   4.361   5.521   5.668 -0.2711 -0.3230 -0.1460
  666TMBT    B3 4661   4.806   5.223   6.380  0.0187  0.3251 -0.0822
  666TMBT    B6 4662   4.765   5.656   6.348 -0.2853  0.3058  0.0239
  667TMBT     A 4663   1.513   2.777  12.609 -0.3240 -0.0803  0.0008
  667TMBT    B1 4664   1.587   2.598  12.226  0.5088 -0.1516  0.1865
  667TMBT    B4 4665   1.453   2.785  11.856  0.0062 -0.5628  0.1554
  667TMBT    B2 4666   1.360   3.178  12.601  0.0794  0.0734 -0.1208
  667TMBT    B5 4667   1.167   3.346  12.248  0.0617 -0.2686 -0.2766
  667TMBT    B3 4668   1.617   2.597  12.985  0.1947  0.1476 -0.0292
  667TMBT    B6 4669   1.516   2.790  13.363 -0.0666 -0.1186  0.0381
  668TMBT     A 4670   5.959  12.000   2.412 -0.0559 -0.3232  0.3424
  668TMBT    B1 4671   6.252  11.802   2.169 -0.1548 -0.2845  0.1912
  668TMBT    B4 4672   6.663  11.831   2.311 -0.1330  0.0486  0.0625
  668TMBT    B2 4673   6.059  12.145   2.804 -0.0201  0.2804  0.1144
  668TMBT    B5 4674   6.403  11.935   2.970 -0.3984 -0.4279  0.0226
  668TMBT    B3 4675   5.544  11.958   2.311 -0.0865 -0.2369  0.4317
  668TMBT    B6 4676   5.226  12.126   2.556 -0.0205  0.3718  0.1115
  669TMBT     A 4677   8.727   7.195   4.230 -0.2618  0.2657  0.1904
  669TMBT    B1 4678   8.739   7.527   4.501 -0.2195  0.2805  0.1704
  669TMBT    B4 4679   8.624   7.917   4.345  0.0757  0.1119 -0.4835
  669TMBT    B2 4680   8.944   6.840   4.338 -0.2865  0.2107  0.0607
  669TMBT    B5 4681   9.295   6.910   4.586 -0.0701  0.3505 -0.2822
  669TMBT    B3 4682   8.473   7.214   3.884  0.3067  0.1769 -0.2399
  669TMBT    B6 4683   8.379   6.836   3.690  0.0673  0.2151 -0.1997
  670TMBT     A 4684   9.034   9.705   1.698  0.1084 -0.0252 -0.4266
  670TMBT    B1 4685   9.087  10.131   1.694 -0.1261  0.0170  0.2717
  670TMBT    B4 4686   9.426  10.314   1.897  0.1552 -0.0360 -0.1446
  670TMBT    B2 4687   9.364   9.454   1.809 -0.0595 -0.0566  0.0149
  670TMBT    B5 4688   9.758   9.639   1.800 -0.1195  0.0661 -0.1231
  670TMBT    B3 4689   8.627   9.567   1.690  0.0875  0.0118 -0.0788
  670TMBT    B6 4690   8.313   9.740   1.443  0.2065 -0.0444 -0.2703
  671TMBT     A 4691  12.128   6.653   8.951 -0.2161  0.2013  0.1238
  671TMBT    B1 4692  12.239   6.451   9.313  0.0745  0.0719 -0.0361
  671TMBT    B4 4693  11.964   6.416   9.649 -0.1091  0.2480 -0.1669
  671TMBT    B2 4694  12.420   6.666   8.637 -0.1276  0.0886  0.2010
  671TMBT    B5 4695  12.305   6.644   8.217 -0.0451  0.1646  0.1740
  671TMBT    B3 4696  11.744   6.809   8.838 -0.2534 -0.0299 -0.0745
  671TMBT    B6 4697  11.689   6.996   8.449 -0.0476 -0.0338 -0.1061
  672TMBT     A 4698   5.748  11.983   8.376  0.1794  0.0533  0.1381
  672TMBT    B1 4699   5.745  12.036   8.802  0.0814 -0.0320  0.1481
  672TMBT    B4 4700   5.406  12.220   9.004 -0.1584 -0.1799 -0.1160
  672TMBT    B2 4701   6.138  12.054   8.211  0.1245  0.1967  0.0693
  672TMBT    B5 4702   6.369  12.422   8.252 -0.2384  0.4136  0.1885
  672TMBT    B3 4703   5.370  11.946   8.176  0.2173  0.1916  0.0400
  672TMBT    B6 4704   5.364  11.722   7.803 -0.0598  0.0164  0.1478
  673TMBT     A 4705  10.215  10.103  13.425  0.3221 -0.2901  0.0405
  673TMBT    B1 4706  10.118   9.885  13.068  0.2762  0.0623 -0.1644
  673TMBT    B4 4707   9.696   9.793  13.017  0.2639 -0.1570  0.3080
  673TMBT    B2 4708   9.965  10.043   0.146  0.0193 -0.0365 -0.1331
  673TMBT    B5 4709  10.034  10.257   0.519 -0.2508 -0.0679 -0.0642
  673TMBT    B3 4710  10.516  10.409  13.419  0.0504 -0.0245 -0.2434
  673TMBT    B6 4711  10.605  10.637  13.059 -0.0845  0.3421 -0.0472
  674TMBT     A 4712   1.699  13.591   4.743  0.1117 -0.1233 -0.0022
  674TMBT    B1 4713   1.912  13.580   4.370  0.0517 -0.0424 -0.0390
  674TMBT    B4 4714   1.703   0.001   3.991 -0.1406  0.0172  0.0731
  674TMBT    B2 4715   1.963  13.579   5.081 -0.1912 -0.2224  0.2330
  674TMBT    B5 4716   2.375   0.061   4.983 -0.3104 -0.0258 -0.0659
  674TMBT    B3 4717   1.271   0.004   4.742  0.1084 -0.1644 -0.1216
  674TMBT    B6 4718   1.048  13.543   5.106  0.1264  0.2429 -0.0147
  675TMBT     A 4719   7.757  13.397   1.810  0.0122  0.3951  0.0812
  675TMBT    B1 4720   7.477  13.478   1.494  0.1826  0.2972 -0.0954
  675TMBT    B4 4721   7.566  13.367   1.082 -0.1520 -0.3640  0.0025
  675TMBT    B2 4722   7.602  13.344   2.207  0.3111  0.2566  0.1802
  675TMBT    B5 4723   7.184  13.441   2.283  0.2301  0.2110 -0.1969
  675TMBT    B3 4724   8.106  13.174   1.699 -0.4009 -0.3094  0.1704
  675TMBT    B6 4725   8.338  12.965   2.003  0.0098 -0.1550 -0.0342
  676TMBT     A 4726  11.062  12.634   7.136  0.1532  0.0067 -0.0542
  676TMBT    B1 4727  11.219  13.015   7.016 -0.3892  0.0836 -0.5381
  676TMBT    B4 4728  11.015  13.358   7.189 -0.1679  0.0317 -0.1688
  676TMBT    B2 4729  10.637  12.580   7.142  0.1507  0.0341  0.0221
  676TMBT    B5 4730  10.381  12.894   7.302  0.1638 -0.0056  0.1213
  676TMBT    B3 4731  11.302  12.282   7.188 -0.1376 -0.2063 -0.1423
  676TMBT    B6 4732  11.071  11.923   7.276 -0.1363 -0.2029 -0.1256
  677TMBT     A 4733   2.410   0.382  12.108 -0.0936 -0.1367  0.0794
  677TMBT    B1 4734   2.364   0.506  11.699  0.0774 -0.0322  0.0917
  677TMBT    B4 4735   2.328   0.926  11.592 -0.1103 -0.0626  0.0337
  677TMBT    B2 4736   2.280  13.615  12.232  0.1778 -0.2617 -0.0247
  677TMBT    B5 4737   2.256  13.282  11.952  0.3239 -0.0441 -0.2984
  677TMBT    B3 4738   2.591   0.628  12.409 -0.3708  0.2206 -0.0419
  677TMBT    B6 4739   2.689   0.473  12.804 -0.0558  0.0164 -0.1980
  678TMBT     A 4740   9.044   8.826   0.579  0.1297  0.0398 -0.0060
  678TMBT    B1 4741   8.924   9.238   0.584  0.2405  0.0717  0.0435
  678TMBT    B4 4742   9.190   9.520   0.385  0.2230  0.2521  0.2727
  678TMBT    B2 4743   8.846   8.551   0.842  0.0365  0.1611  0.0513
  678TMBT    B5 4744   8.486   8.657   1.063 -0.1134  0.2064 -0.2125
  678TMBT    B3 4745   9.380   8.715   0.336  0.2006  0.4825 -0.1144
  678TMBT    B6 4746   9.567   8.333   0.428 -0.1415  0.3150 -0.1084
  679TMBT     A 4747   2.711  13.203   2.321  0.0320 -0.1336 -0.3224
  679TMBT    B1 4748   3.024  13.152   2.611 -0.0080 -0.1569 -0.2835
  679TMBT    B4 4749   3.257  13.492   2.751 -0.3613  0.0980 -0.3094
  679TMBT    B2 4750   2.522  12.845   2.179  0.3252 -0.3009 -0.2964
  679TMBT    B5 4751   2.178  12.923   1.923  0.1114  0.1605  0.1215
  679TMBT    B3 4752   2.514  13.572   2.228 -0.2155 -0.1948 -0.0481
  679TMBT    B6 4753   2.692   0.318   2.377 -0.0435 -0.2570 -0.0988
  680TMBT     A 4754   3.052   3.878   1.998  0.0656  0.2033 -0.2356
  680TMBT    B1 4755   3.243   3.567   1.772 -0.3143 -0.1978 -0.0122
  680TMBT    B4 4756   3.145   3.490   1.354 -0.2393 -0.3983  0.0067
  680TMBT    B2 4757   2.718   4.103   1.848 -0.0920  0.0645 -0.0943
  680TMBT    B5 4758   2.566   3.918   1.485  0.0819 -0.3724  0.0519
  680TMBT    B3 4759   3.173   3.968   2.400  0.0479  0.1888 -0.2270
  680TMBT    B6 4760   2.919   4.236   2.630 -0.0071  0.1660 -0.2610
  681TMBT     A 4761  13.039  11.895   4.895 -0.1634 -0.0954  0.2514
  681TMBT    B1 4762  12.829  11.521   4.914 -0.3637  0.0149  0.2312
  681TMBT    B4 4763  12.978  11.234   5.206 -0.0517 -0.0518  0.0092
  681TMBT    B2 4764  12.859  12.146   4.596  0.1068  0.0462  0.2066
  681TMBT    B5 4765  12.496  12.003   4.404  0.2295 -0.1335  0.1070
  681TMBT    B3 4766  13.230  12.076   5.234 -0.0455  0.3943 -0.0719
  681TMBT    B6 4767  13.268  11.848   5.603  0.2919  0.2140 -0.2158
  682TMBT     A 4768   3.797   3.175  13.184  0.1196  0.2604  0.2228
  682TMBT    B1 4769   3.401   3.089  13.043  0.1258  0.2371  0.2196
  682TMBT    B4 4770   3.263   3.279  12.677  0.0730 -0.0762  0.0758
  682TMBT    B2 4771   3.875   3.043  13.585 -0.1884 -0.0975  0.1673
  682TMBT    B5 4772   3.586   2.778   0.152 -0.4833  0.4133  0.4406
  682TMBT    B3 4773   4.059   3.344  12.889  0.0686 -0.0546 -0.0049
  682TMBT    B6 4774   4.461   3.474  12.997 -0.1441  0.4166  0.2367
  683TMBT     A 4775   1.274  11.149   5.732 -0.1520  0.0505  0.1835
  683TMBT    B1 4776   1.087  10.797   5.574  0.1051  0.0784 -0.1884
  683TMBT    B4 4777   0.662  10.735   5.644  0.1304  0.1092 -0.0063
  683TMBT    B2 4778   1.062  11.394   6.013 -0.3410 -0.0876  0.1620
  683TMBT    B5 4779   1.300  11.708   6.199  0.1616 -0.2818 -0.1448
  683TMBT    B3 4780   1.683  11.242   5.637 -0.0809 -0.3554  0.0813
  683TMBT    B6 4781   1.838  11.627   5.770 -0.0656 -0.3342  0.0024
  684TMBT     A 4782  11.509   5.388   5.787 -0.1963 -0.2018  0.1691
  684TMBT    B1 4783  11.355   5.216   5.425  0.2177  0.1124 -0.1612
  684TMBT    B4 4784  11.058   5.432   5.191 -0.1433 -0.2271 -0.0224
  684TMBT    B2 4785  11.255   5.693   5.951  0.0722  0.0662  0.0902
  684TMBT    B5 4786  11.345   5.909   6.318 -0.0681  0.2467  0.0190
  684TMBT    B3 4787  11.858   5.232   5.984  0.1929  0.4470  0.0080
  684TMBT    B6 4788  12.106   4.909   5.830  0.0963  0.2429  0.2775
  685TMBT     A 4789  11.426   5.942  10.718 -0.2205 -0.0096  0.1062
  685TMBT    B1 4790  11.367   6.074  10.314  0.1135  0.2791  0.1494
  685TMBT    B4 4791  11.000   6.246  10.155  0.2350  0.2159 -0.2045
  685TMBT    B2 4792  11.102   6.031  10.986 -0.2260  0.2246  0.0235
  685TMBT    B5 4793  11.058   5.804  11.356 -0.1037 -0.1382 -0.1813
  685TMBT    B3 4794  11.776   5.711  10.810 -0.1888  0.0832  0.2198
  685TMBT    B6 4795  12.153   5.813  10.616 -0.2467 -0.1728 -0.0309
  686TMBT     A 4796   7.760   1.703   1.065 -0.3324 -0.0739  0.0445
  686TMBT    B1 4797   7.734   1.294   0.936  0.1179 -0.0295 -0.1948
  686TMBT    B4 4798   7.533   0.999   1.186  0.2687 -0.2644 -0.3483
  686TMBT    B2 4799   7.719   2.005   0.763  0.3683  0.0593  0.0757
  686TMBT    B5 4800   7.536   1.853   0.399  0.6594 -0.0161 -0.0403
  686TMBT    B3 4801   7.658   1.785   1.474  0.3403  0.0788  0.1870
  686TMBT    B6 4802   7.746   1.491   1.783  0.0476  0.1308  0.3216
  687TMBT     A 4803  12.682   2.521  11.572 -0.0872 -0.0077  0.2514
  687TMBT    B1 4804  12.831   2.162  11.753  0.1485 -0.0436 -0.0096
  687TMBT    B4 4805  13.205   2.168  11.977  0.0404 -0.0761  0.1735
  687TMBT    B2 4806  12.420   2.505  11.232  0.0016 -0.0703  0.1858
  687TMBT    B5 4807  12.255   2.114  11.134  0.2011 -0.1647  0.2228
  687TMBT    B3 4808  12.842   2.888  11.729  0.0278  0.0766 -0.0572
  687TMBT    B6 4809  12.846   3.245  11.480 -0.0504  0.1987  0.1151
  688TMBT     A 4810  10.957  12.738   6.640  0.1876  0.0904  0.3205
  688TMBT    B1 4811  10.857  12.331   6.732 -0.2605  0.1352  0.0462
  688TMBT    B4 4812  11.084  12.018   6.530  0.0012  0.3109  0.0658
  688TMBT    B2 4813  10.639  13.025   6.667  0.1582  0.0754  0.1439
  688TMBT    B5 4814  10.225  12.894   6.633  0.2591 -0.2210  0.0464
  688TMBT    B3 4815  11.334  12.919   6.542  0.1235  0.1378  0.1607
  688TMBT    B6 4816  11.400  13.332   6.420  0.2052  0.0660 -0.0414
  689TMBT     A 4817   8.993   7.683   5.961  0.0537 -0.1239  0.2085
  689TMBT    B1 4818   8.907   8.009   6.228  0.0792 -0.0790  0.1619
  689TMBT    B4 4819   8.564   8.272   6.173  0.1525 -0.0521 -0.1746
  689TMBT    B2 4820   8.670   7.459   5.788 -0.1226  0.1426  0.1891
  689TMBT    B5 4821   8.329   7.673   5.623  0.0315  0.1231 -0.1609
  689TMBT    B3 4822   9.345   7.442   6.006  0.1801  0.0218  0.0116
  689TMBT    B6 4823   9.357   7.033   5.855  0.2371  0.0410 -0.0360
  690TMBT     A 4824  12.313  13.122   1.541 -0.3258 -0.4010 -0.0281
  690TMBT    B1 4825  12.070  13.234   1.205 -0.4435  0.1355  0.2296
  690TMBT    B4 4826  12.180  13.107   0.803 -0.3059 -0.2198  0.3768
  690TMBT    B2 4827  12.580  12.791   1.488  0.0490 -0.1745  0.4101
  690TMBT    B5 4828  12.450  12.435   1.703  0.0084 -0.4075  0.0040
  690TMBT    B3 4829  12.191  13.262   1.928  0.0444 -0.1520  0.0005
  690TMBT    B6 4830  12.359  13.108   2.300  0.0517  0.0691  0.0897
  691TMBT     A 4831   4.856  12.744   0.856 -0.1744 -0.1038 -0.0660
  691TMBT    B1 4832   5.034  13.114   0.981  0.0119 -0.3269  0.3376
  691TMBT    B4 4833   5.440  13.235   0.879 -0.2136  0.1027 -0.0723
  691TMBT    B2 4834   5.115  12.490   0.626 -0.0539 -0.0432  0.0025
  691TMBT    B5 4835   5.546  12.545   0.602 -0.0510 -0.1429 -0.1863
  691TMBT    B3 4836   4.467  12.639   1.005 -0.1008 -0.0097  0.1934
  691TMBT    B6 4837   4.290  12.267   0.864 -0.0281 -0.0299  0.1552
  692TMBT     A 4838   6.331   6.441   2.206 -0.0579  0.2359  0.0115
  692TMBT    B1 4839   6.176   6.171   1.910 -0.0035 -0.1147  0.2991
  692TMBT    B4 4840   5.938   6.363   1.599  0.0262 -0.0433  0.3205
  692TMBT    B2 4841   6.387   6.294   2.605 -0.2163  0.0549 -0.0321
  692TMBT    B5 4842   6.137   5.976   2.767 -0.0516 -0.0981 -0.0761
  692TMBT    B3 4843   6.386   6.861   2.136  0.3561  0.1743 -0.0423
  692TMBT    B6 4844   6.417   7.111   2.490  0.1688 -0.0268  0.1172
  693TMBT     A 4845   0.247   5.661   8.310 -0.0417 -0.0998  0.1788
  693TMBT    B1 4846   0.275   5.297   8.085 -0.2816  0.0025 -0.0202
  693TMBT    B4 4847   0.657   5.268   7.877 -0.3830 -0.2821 -0.1697
  693TMBT    B2 4848  13.496   5.739   8.507 -0.0792  0.3492 -0.0632
  693TMBT    B5 4849  13.142   5.496   8.434  0.4212 -0.4539  0.1213
  693TMBT    B3 4850   0.601   5.902   8.332  0.0423 -0.1714 -0.3298
  693TMBT    B6 4851   0.642   6.218   8.630 -0.0626 -0.1245 -0.3649
  694TMBT     A 4852  11.871   4.214  12.588  0.1590 -0.0585 -0.0328
  694TMBT    B1 4853  11.689   4.467  12.292  0.0238 -0.1641 -0.0406
  694TMBT    B4 4854  11.389   4.775  12.357  0.1190 -0.0063 -0.3413
  694TMBT    B2 4855  12.112   3.869  12.501  0.0058 -0.2175  0.1703
  694TMBT    B5 4856  12.258   3.827  12.093 -0.2735  0.4368 -0.0038
  694TMBT    B3 4857  11.889   4.343  12.996 -0.0876 -0.0796 -0.0145
  694TMBT    B6 4858  11.765   4.735  13.141 -0.1985 -0.0767 -0.1168
  695TMBT     A 4859  13.244  11.582   7.643  0.1866 -0.1579  0.2332
  695TMBT    B1 4860  12.975  11.292   7.477  0.0650  0.1056 -0.0349
  695TMBT    B4 4861  12.998  10.864   7.555 -0.4159 -0.0266 -0.5824
  695TMBT    B2 4862   0.037  11.508   7.722  0.1253 -0.1020  0.6198
  695TMBT    B5 4863   0.228  11.120   7.667 -0.0425 -0.0902 -0.0911
  695TMBT    B3 4864  13.185  11.988   7.515  0.0857 -0.3468 -0.3343
  695TMBT    B6 4865  12.765  12.096   7.544  0.1984 -0.0025  0.0798
  696TMBT     A 4866   5.593  12.151  13.209 -0.0019 -0.0092  0.0237
  696TMBT    B1 4867   5.857  12.228  12.879 -0.1307 -0.0959 -0.0999
  696TMBT    B4 4868   5.984  12.643  12.842 -0.2224 -0.0616 -0.0316
  696TMBT    B2 4869   5.314  12.477  13.233 -0.0052 -0.0019 -0.1079
  696TMBT    B5 4870   5.271  12.742  12.890  0.1715 -0.0706 -0.1838
  696TMBT    B3 4871   5.640  11.817  13.474 -0.1033  0.0599  0.1288
  696TMBT    B6 4872   5.957  11.525  13.413 -0.1343 -0.0032  0.2674
  697TMBT     A 4873   5.155   9.223   4.006  0.1530 -0.0865  0.0103
  697TMBT    B1 4874   5.483   8.949   3.969  0.1303 -0.1252  0.0940
  697TMBT    B4 4875   5.403   8.536   4.083 -0.1377  0.0297  0.4786
  697TMBT    B2 4876   5.202   9.647   3.964  0.2957 -0.1198 -0.1730
  697TMBT    B5 4877   5.613   9.780   3.912  0.2652 -0.0916 -0.3443
  697TMBT    B3 4878   4.775   9.026   4.041  0.1023 -0.0271 -0.1957
  697TMBT    B6 4879   4.791   8.610   4.171  0.3562  0.0308 -0.0380
  698TMBT     A 4880  13.288   8.950   2.915 -0.1997 -0.0260 -0.0892
  698TMBT    B1 4881  13.572   8.645   3.019 -0.1033  0.1340  0.1202
  698TMBT    B4 4882   0.003   8.557   3.442 -0.2270 -0.2275  0.0624
  698TMBT    B2 4883  13.178   8.897   2.503 -0.0248  0.1048 -0.1534
  698TMBT    B5 4884  13.004   9.236   2.292 -0.1285  0.2550  0.1699
  698TMBT    B3 4885  13.153   9.262   3.177 -0.2341  0.0216 -0.1633
  698TMBT    B6 4886  12.864   9.546   3.017  0.0096  0.3308 -0.0612
  699TMBT     A 4887   0.913   7.009   1.325  0.1120  0.1175  0.1165
  699TMBT    B1 4888   1.265   7.132   1.538 -0.0740  0.0850  0.4457
  699TMBT    B4 4889   1.611   7.317   1.349 -0.2029 -0.0350  0.0884
  699TMBT    B2 4890   0.662   6.686   1.456  0.3030 -0.0073  0.1783
  699TMBT    B5 4891   0.744   6.474   1.827 -0.5610 -0.2934  0.2174
  699TMBT    B3 4892   0.824   7.146   0.928 -0.0623  0.2029  0.1849
  699TMBT    B6 4893   0.956   7.539   0.795  0.1074  0.0030 -0.2458
  700TMBT     A 4894   3.279   0.223   3.231  0.1281  0.2779  0.2310
  700TMBT    B1 4895   3.095   0.578   3.073  0.1862  0.2301  0.0549
  700TMBT    B4 4896   3.319   0.940   2.984  0.2364  0.1474 -0.1576
  700TMBT    B2 4897   3.049  13.484   3.238  0.1112  0.2877  0.1828
  700TMBT    B5 4898   2.617  13.516   3.188  0.0538 -0.0374  0.4520
  700TMBT    B3 4899   3.701   0.174   3.289  0.1327 -0.0578 -0.0735
  700TMBT    B6 4900   3.932   0.538   3.349 -0.1137  0.1333 -0.2719
  701TMBT     A 4901   0.622   5.902  10.709 -0.5152  0.0949 -0.1541
  701TMBT    B1 4902   0.721   5.530  10.518 -0.6230  0.0012 -0.0293
  701TMBT    B4 4903   0.679   5.521  10.084  0.0828  0.1839 -0.1084
  701TMBT    B2 4904   0.518   5.886  11.125  0.0232 -0.0424 -0.0215
  701TMBT    B5 4905   0.563   5.513  11.345 -0.0404 -0.0017  0.0605
  701TMBT    B3 4906   0.555   6.237  10.449  0.2083  0.2873 -0.1015
  701TMBT    B6 4907   0.655   6.176  10.029 -0.1926 -0.1550 -0.1366
  702TMBT     A 4908  10.816   2.318   3.803  0.0833  0.1735  0.2820
  702TMBT    B1 4909  10.854   2.573   3.460  0.2744  0.0513  0.2113
  702TMBT    B4 4910  10.742   2.989   3.527  0.1701  0.0196  0.2344
  702TMBT    B2 4911  10.613   2.506   4.131 -0.3405  0.1124  0.0578
  702TMBT    B5 4912  10.609   2.311   4.521 -0.4384 -0.2224 -0.1082
  702TMBT    B3 4913  10.963   1.914   3.806 -0.0577  0.1214  0.2053
  702TMBT    B6 4914  11.059   1.688   4.165 -0.3564 -0.2611  0.0480
  703TMBT     A 4915   7.719   8.488   6.807 -0.0266  0.2366 -0.1363
  703TMBT    B1 4916   7.646   8.075   6.715  0.1785  0.1560  0.0583
  703TMBT    B4 4917   7.631   7.786   7.041  0.3417  0.3535  0.2425
  703TMBT    B2 4918   7.926   8.598   7.167  0.0229 -0.0369 -0.0797
  703TMBT    B5 4919   8.156   8.306   7.393  0.1976 -0.0511 -0.2740
  703TMBT    B3 4920   7.533   8.776   6.549  0.0913  0.0404 -0.4432
  703TMBT    B6 4921   7.174   8.621   6.358 -0.0658 -0.0375 -0.0881
  704TMBT     A 4922   7.083   9.463  12.354 -0.0371  0.3551 -0.1092
  704TMBT    B1 4923   6.912   9.074  12.297  0.1064  0.2625  0.0886
  704TMBT    B4 4924   6.809   8.928  11.900 -0.0963  0.0751  0.2087
  704TMBT    B2 4925   7.108   9.595  12.762 -0.0414 -0.1930  0.0721
  704TMBT    B5 4926   7.035   9.324  13.095 -0.1697 -0.0013  0.2011
  704TMBT    B3 4927   7.297   9.688  12.058 -0.0227 -0.0568 -0.4151
  704TMBT    B6 4928   7.339   9.546  11.648  0.2339 -0.4194 -0.2657
  705TMBT     A 4929  11.280   4.334   0.792  0.0565 -0.2452 -0.2798
  705TMBT    B1 4930  11.656   4.361   0.999  0.0972  0.3661 -0.4246
  705TMBT    B4 4931  11.904   4.713   0.932  0.2272  0.4837  0.6058
  705TMBT    B2 4932  10.966   4.108   0.978  0.0369 -0.1167 -0.1564
  705TMBT    B5 4933  11.009   4.059   1.408  0.2434  0.1251 -0.1484
  705TMBT    B3 4934  11.236   4.517   0.406 -0.0887  0.0657 -0.1170
  705TMBT    B6 4935  10.865   4.591   0.189 -0.1871  0.2206  0.1017
  706TMBT     A 4936   4.314  10.393   4.112  0.0683 -0.0018 -0.0349
  706TMBT    B1 4937   3.911  10.521   4.038  0.0009 -0.1311  0.1049
  706TMBT    B4 4938   3.604  10.488   4.345  0.2559 -0.0896  0.3661
  706TMBT    B2 4939   4.659  10.438   3.861  0.2211  0.2391  0.2158
  706TMBT    B5 4940   4.627  10.646   3.479  0.0993  0.2258  0.2186
  706TMBT    B3 4941   4.361  10.152   4.464 -0.1264  0.0447  0.0239
  706TMBT    B6 4942   4.698   9.878   4.495 -0.0845  0.1115  0.1600
  707TMBT     A 4943  11.701   3.807  11.506  0.0914  0.1089 -0.0204
  707TMBT    B1 4944  11.748   4.004  11.885 -0.2628 -0.0152  0.0898
  707TMBT    B4 4945  11.563   3.849  12.247  0.1755 -0.2840  0.2025
  707TMBT    B2 4946  11.862   4.041  11.185 -0.1753  0.0967 -0.1642
  707TMBT    B5 4947  12.104   4.399  11.243  0.0813 -0.0883 -0.0853
  707TMBT    B3 4948  11.591   3.396  11.446  0.1169  0.0989  0.0005
  707TMBT    B6 4949  11.204   3.274  11.604  0.0382  0.4263  0.0652
  708TMBT     A 4950   8.254   0.540  11.146 -0.3206 -0.0750 -0.0210
  708TMBT    B1 4951   7.947   0.257  11.047 -0.3450 -0.0828  0.0764
  708TMBT    B4 4952   7.560   0.245  11.247 -0.2682  0.3545  0.2565
  708TMBT    B2 4953   8.657   0.402  11.091 -0.3211 -0.0505 -0.0856
  708TMBT    B5 4954   8.784   0.189  10.733  0.0611  0.0013  0.0169
  708TMBT    B3 4955   8.209   0.906  11.365  0.1998 -0.1390  0.2000
  708TMBT    B6 4956   7.836   1.131  11.368  0.1190 -0.2716  0.1235
  709TMBT     A 4957   9.024   4.871   9.342 -0.3764 -0.1841 -0.0272
  709TMBT    B1 4958   9.294   5.204   9.358 -0.4392 -0.1447  0.2365
  709TMBT    B4 4959   9.119   5.595   9.277 -0.1099 -0.0430  0.0052
  709TMBT    B2 4960   9.139   4.502   9.529  0.2015  0.0553  0.1007
  709TMBT    B5 4961   9.089   4.130   9.308 -0.2241  0.1001  0.1170
  709TMBT    B3 4962   8.611   4.984   9.306 -0.3024  0.1369  0.1164
  709TMBT    B6 4963   8.450   5.127   8.928 -0.0702 -0.1838 -0.1063
  710TMBT     A 4964   5.245   6.245   7.453 -0.0583  0.0244 -0.2554
  710TMBT    B1 4965   4.977   6.096   7.153 -0.0439 -0.0057 -0.2532
  710TMBT    B4 4966   4.870   6.362   6.825  0.4162  0.2085 -0.2336
  710TMBT    B2 4967   5.274   6.656   7.575 -0.0995 -0.0597  0.0435
  710TMBT    B5 4968   5.636   6.790   7.777 -0.0551 -0.3074  0.1299
  710TMBT    B3 4969   5.379   5.929   7.711 -0.0615  0.1569 -0.0902
  710TMBT    B6 4970   5.454   5.534   7.544 -0.0106  0.1952 -0.1581
  711TMBT     A 4971   9.003   4.367   7.102 -0.1550  0.0546  0.0760
  711TMBT    B1 4972   8.778   4.479   6.754 -0.1447 -0.0801  0.0256
  711TMBT    B4 4973   8.441   4.746   6.824  0.0316  0.0404  0.4301
  711TMBT    B2 4974   9.132   3.960   7.141  0.1441  0.1368 -0.0464
  711TMBT    B5 4975   8.865   3.676   6.946 -0.0322 -0.0112  0.4051
  711TMBT    B3 4976   9.141   4.702   7.332 -0.3479  0.2043 -0.0245
  711TMBT    B6 4977   9.482   4.632   7.594 -0.4454 -0.3579 -0.0424
  712TMBT     A 4978  10.795   6.525   8.577  0.0414  0.0967  0.0029
  712TMBT    B1 4979  10.563   6.834   8.764  0.1274  0.2085 -0.0743
  712TMBT    B4 4980  10.142   6.867   8.660 -0.0677 -0.2278  0.5446
  712TMBT    B2 4981  11.179   6.444   8.750  0.0624  0.0058 -0.0853
  712TMBT    B5 4982  11.292   6.628   9.129 -0.0693  0.0187 -0.0521
  712TMBT    B3 4983  10.657   6.289   8.245 -0.2952  0.1506  0.1034
  712TMBT    B6 4984  10.887   5.975   8.051 -0.1083  0.3374  0.0213
  713TMBT     A 4985   3.878   1.139   1.073  0.3017 -0.0216  0.1305
  713TMBT    B1 4986   4.165   1.375   0.858  0.0139  0.3537  0.1514
  713TMBT    B4 4987   4.562   1.441   1.024  0.1452 -0.0493  0.0037
  713TMBT    B2 4988   3.956   1.097   1.493 -0.5777 -0.0134  0.3054
  713TMBT    B5 4989   4.246   1.371   1.668 -0.0878 -0.1333 -0.2973
  713TMBT    B3 4990   3.505   1.022   0.895  0.0951  0.4007  0.2769
  713TMBT    B6 4991   3.148   0.923   1.124 -0.0015  0.2292  0.0540
  714TMBT     A 4992  12.443   2.063   8.966 -0.0762 -0.0035 -0.0335
  714TMBT    B1 4993  12.063   2.147   8.784  0.0325  0.1091 -0.2106
  714TMBT    B4 4994  11.723   2.245   9.038  0.0122  0.3709 -0.3379
  714TMBT    B2 4995  12.474   1.954   9.380  0.0104 -0.2921 -0.1150
  714TMBT    B5 4996  12.186   1.674   9.550 -0.1862 -0.0661 -0.0733
  714TMBT    B3 4997  12.801   2.131   8.738 -0.1382  0.2557 -0.0552
  714TMBT    B6 4998  12.817   2.333   8.352 -0.0585  0.1537 -0.1057
  715TMBT     A 4999   5.819   5.795   9.460 -0.0968  0.0971 -0.3136
  715TMBT    B1 5000   6.210   5.962   9.518 -0.1324  0.1320 -0.1712
  715TMBT    B4 5001   6.219   6.369   9.671 -0.0480  0.0762 -0.0264
  715TMBT    B2 5002   5.505   5.996   9.675 -0.0503 -0.2327  0.0691
  715TMBT    B5 5003   5.123   5.800   9.748 -0.0680 -0.1842  0.1065
  715TMBT    B3 5004   5.733   5.509   9.152 -0.1775 -0.1170 -0.0939
  715TMBT    B6 5005   6.058   5.289   8.963 -0.2027 -0.1238 -0.1296
  716TMBT     A 5006   3.932  10.101   3.640 -0.2935 -0.3518 -0.0053
  716TMBT    B1 5007   3.759  10.167   4.027  0.2350 -0.0513  0.1847
  716TMBT    B4 5008   3.438   9.916   4.181 -0.1173  0.2041 -0.1240
  716TMBT    B2 5009   3.957  10.451   3.392  0.0139 -0.3617  0.0103
  716TMBT    B5 5010   4.067  10.413   2.973 -0.2909 -0.2709 -0.0791
  716TMBT    B3 5011   4.044   9.718   3.483  0.5148 -0.1330  0.0135
  716TMBT    B6 5012   3.932   9.355   3.696  0.0571  0.0566  0.1034
  717TMBT     A 5013   5.246  12.181   6.112  0.0031  0.0992 -0.0743
  717TMBT    B1 5014   5.673  12.217   6.096  0.0394 -0.1835  0.2047
  717TMBT    B4 5015   5.879  11.958   5.813 -0.1267 -0.4353  0.3128
  717TMBT    B2 5016   5.085  11.863   5.872  0.0715 -0.0024  0.0142
  717TMBT    B5 5017   5.344  11.584   5.661  0.1574 -0.0348  0.1614
  717TMBT    B3 5018   5.001  12.459   6.329  0.0566  0.0877  0.0007
  717TMBT    B6 5019   5.159  12.784   6.574  0.1523  0.0425 -0.0008
  718TMBT     A 5020   8.215   1.700   0.046 -0.0554  0.2363 -0.0550
  718TMBT    B1 5021   7.795   1.623   0.000 -0.0394 -0.0344  0.2382
  718TMBT    B4 5022   7.621   1.271  13.435  0.0096 -0.0558  0.2326
  718TMBT    B2 5023   8.334   2.103   0.136  0.2076  0.1788 -0.1410
  718TMBT    B5 5024   8.034   2.406   0.225 -0.1970 -0.1800 -0.2695
  718TMBT    B3 5025   8.476   1.361   0.077 -0.2321  0.1070  0.0281
  718TMBT    B6 5026   8.322   0.954   0.068 -0.0232  0.0323 -0.2703
  719TMBT     A 5027   7.518  10.517   1.910  0.0173  0.2104 -0.2308
  719TMBT    B1 5028   7.357  10.742   2.238 -0.2719 -0.0026 -0.2248
  719TMBT    B4 5029   7.596  11.038   2.451  0.1022 -0.4445 -0.0196
  719TMBT    B2 5030   7.325  10.146   1.813 -0.0140  0.1733 -0.0289
  719TMBT    B5 5031   6.934  10.016   1.954  0.2622 -0.1071  0.4885
  719TMBT    B3 5032   7.907  10.611   1.755 -0.0253  0.3460 -0.2567
  719TMBT    B6 5033   8.153  10.286   1.600 -0.1598 -0.0892  0.4206
  720TMBT     A 5034   6.052   1.047   4.068  0.1490  0.0188  0.1101
  720TMBT    B1 5035   5.772   1.179   4.365  0.0090 -0.0616  0.0143
  720TMBT    B4 5036   5.923   1.388   4.716 -0.0505 -0.1390  0.0864
  720TMBT    B2 5037   6.434   1.243   4.067  0.2129 -0.1053  0.0232
  720TMBT    B5 5038   6.739   1.194   3.760  0.0296  0.2623 -0.2203
  720TMBT    B3 5039   5.972   0.781   3.741 -0.0446  0.3233 -0.0920
  720TMBT    B6 5040   6.246   0.722   3.407 -0.2523 -0.1208 -0.1881
  721TMBT     A 5041  13.016  11.323   1.610  0.1750  0.0050 -0.1896
  721TMBT    B1 5042  12.781  10.979   1.715  0.0476  0.1540  0.0173
  721TMBT    B4 5043  12.523  10.976   2.066  0.0765 -0.1827  0.0367
  721TMBT    B2 5044  13.423  11.324   1.749  0.0770  0.2981  0.1045
  721TMBT    B5 5045  13.599  10.973   1.937 -0.2120  0.1368  0.0777
  721TMBT    B3 5046  12.882  11.651   1.368 -0.1110 -0.0229 -0.0707
  721TMBT    B6 5047  12.490  11.668   1.179 -0.2522  0.1423  0.2338
  722TMBT     A 5048   0.903  12.594   3.517 -0.2071 -0.0529  0.2564
  722TMBT    B1 5049   1.312  12.683   3.609 -0.2096  0.1013  0.1202
  722TMBT    B4 5050   1.492  13.052   3.465 -0.1477 -0.0020 -0.0691
  722TMBT    B2 5051   0.744  12.254   3.726 -0.4358 -0.1276 -0.0352
  722TMBT    B5 5052   0.988  11.966   3.944 -0.2074 -0.0926 -0.2418
  722TMBT    B3 5053   0.676  12.776   3.202  0.1632 -0.1983 -0.0980
  722TMBT    B6 5054   0.335  12.548   3.055  0.1884 -0.2627 -0.0563
  723TMBT     A 5055   9.573   0.840   5.861 -0.0619 -0.0764 -0.3366
  723TMBT    B1 5056   9.155   0.797   5.948 -0.0400  0.0511 -0.1659
  723TMBT    B4 5057   8.996   0.399   6.026 -0.1485  0.0823 -0.2272
  723TMBT    B2 5058   9.697   1.200   5.662 -0.0416  0.0104 -0.1686
  723TMBT    B5 5059   9.418   1.532   5.704 -0.1735 -0.1509  0.2496
  723TMBT    B3 5060   9.845   0.517   5.936  0.1156  0.1736  0.1180
  723TMBT    B6 5061  10.235   0.506   5.742  0.0868 -0.2239  0.0794
  724TMBT     A 5062   1.457  12.666   8.920  0.1016  0.2809  0.2024
  724TMBT    B1 5063   1.384  12.530   9.320  0.2556 -0.2873  0.0425
  724TMBT    B4 5064   1.718  12.462   9.592  0.3430 -0.0010  0.0081
  724TMBT    B2 5065   1.143  12.671   8.626  0.1246  0.3722  0.1793
  724TMBT    B5 5066   1.255  12.732   8.210  0.0858 -0.1375  0.0915
  724TMBT    B3 5067   1.858  12.689   8.769  0.0736  0.0055  0.0822
  724TMBT    B6 5068   1.947  12.884   8.390  0.0157  0.0875  0.1107
  725TMBT     A 5069  11.290   8.746   7.998  0.0797 -0.1004 -0.1338
  725TMBT    B1 5070  10.996   8.474   8.154  0.3829 -0.0850  0.4803
  725TMBT    B4 5071  10.962   8.092   7.947 -0.1185  0.0878  0.2357
  725TMBT    B2 5072  11.339   9.122   8.199  0.0618 -0.0911 -0.1466
  725TMBT    B5 5073  11.064   9.188   8.531  0.1299  0.6507 -0.2294
  725TMBT    B3 5074  11.539   8.610   7.675 -0.0056 -0.1966 -0.1593
  725TMBT    B6 5075  11.742   8.915   7.440  0.0236 -0.1579 -0.0837
  726TMBT     A 5076   1.129   6.718  10.076 -0.2043  0.1302  0.0208
  726TMBT    B1 5077   1.082   6.677  10.501 -0.1659 -0.1416 -0.0002
  726TMBT    B4 5078   1.012   6.291  10.690  0.0273 -0.0775  0.2044
  726TMBT    B2 5079   1.075   6.409   9.783 -0.3872  0.1405  0.0430
  726TMBT    B5 5080   1.185   6.517   9.376 -0.1538  0.0346  0.0774
  726TMBT    B3 5081   1.170   7.119   9.929  0.2041  0.1316  0.1329
  726TMBT    B6 5082   1.321   7.451  10.167  0.2386  0.1510  0.0843
  727TMBT     A 5083   8.564   7.272   8.025  0.0248  0.2564 -0.0442
  727TMBT    B1 5084   8.176   7.253   8.207 -0.0177  0.0792 -0.1525
  727TMBT    B4 5085   7.875   7.537   8.072  0.0534  0.1603 -0.1409
  727TMBT    B2 5086   8.918   7.175   8.248  0.0307 -0.3899 -0.3249
  727TMBT    B5 5087   8.889   7.049   8.664  0.4436 -0.1741 -0.2283
  727TMBT    B3 5088   8.608   7.432   7.629 -0.1352  0.1336 -0.1122
  727TMBT    B6 5089   8.912   7.263   7.367  0.0201  0.6024 -0.2400
  728TMBT     A 5090  12.215   0.159   1.329 -0.0215  0.0359 -0.0431
  728TMBT    B1 5091  11.966  13.524   1.566 -0.0730  0.1015 -0.0254
  728TMBT    B4 5092  11.556   0.026   1.639  0.0325  0.3045  0.2286
  728TMBT    B2 5093  12.577  13.612   1.172 -0.0666 -0.2017  0.1066
  728TMBT    B5 5094  12.618  13.185   1.243  0.2519 -0.2048 -0.0859
  728TMBT    B3 5095  12.028   0.487   1.125 -0.2412  0.0313  0.1473
  728TMBT    B6 5096  11.687   0.688   1.305 -0.0920  0.0841  0.3730
  729TMBT     A 5097   6.457   0.604   2.882 -0.1948  0.1933  0.2467
  729TMBT    B1 5098   6.209   0.340   3.114  0.0236  0.1949  0.4851
  729TMBT    B4 5099   6.377  13.622   3.326  0.1533 -0.3039 -0.3930
  729TMBT    B2 5100   6.225   0.816   2.590 -0.1110 -0.0763 -0.0178
  729TMBT    B5 5101   5.805   0.709   2.547 -0.0931 -0.1462 -0.0189
  729TMBT    B3 5102   6.875   0.671   2.954 -0.0950 -0.0960 -0.0512
  729TMBT    B6 5103   7.088   1.013   2.790  0.1541 -0.2990 -0.1554
  730TMBT     A 5104   6.593   5.321   2.156  0.1503 -0.0228  0.0458
  730TMBT    B1 5105   6.168   5.350   2.102  0.2049  0.1399 -0.3114
  730TMBT    B4 5106   5.998   5.750   2.076 -0.0335  0.0475 -0.1895
  730TMBT    B2 5107   6.791   4.943   2.109 -0.2362 -0.2418  0.1573
  730TMBT    B5 5108   7.195   4.852   2.243 -0.1919  0.1505  0.2971
  730TMBT    B3 5109   6.791   5.697   2.222 -0.0889  0.1354 -0.1286
  730TMBT    B6 5110   6.559   6.064   2.201 -0.3121  0.0228  0.3139
  731TMBT     A 5111  12.713  10.055   6.982 -0.0689 -0.2831  0.0845
  731TMBT    B1 5112  12.797  10.456   6.854  0.1704 -0.3800 -0.0650
  731TMBT    B4 5113  12.728  10.567   6.439  0.3347 -0.0524 -0.0063
  731TMBT    B2 5114  12.580   9.761   6.698 -0.1103  0.0501 -0.2444
  731TMBT    B5 5115  12.883   9.621   6.418 -0.0241 -0.1251 -0.0650
  731TMBT    B3 5116  12.894   9.921   7.348  0.2340 -0.0076  0.0370
  731TMBT    B6 5117  12.894   9.504   7.471 -0.0493 -0.0455 -0.0876
  732TMBT     A 5118   6.326   7.608   5.435  0.2442  0.3165  0.3916
  732TMBT    B1 5119   6.123   7.960   5.575 -0.1351  0.1552  0.2549
  732TMBT    B4 5120   6.173   8.368   5.432  0.0131  0.0568  0.0210
  732TMBT    B2 5121   6.268   7.230   5.631  0.0976  0.1025 -0.0560
  732TMBT    B5 5122   5.943   7.223   5.921 -0.0403 -0.1118 -0.2148
  732TMBT    B3 5123   6.634   7.662   5.141  0.2201 -0.1344  0.2789
  732TMBT    B6 5124   6.617   8.027   4.902 -0.1045 -0.2773  0.0795
  733TMBT     A 5125   6.161   0.812   4.359  0.0341 -0.0940  0.3789
  733TMBT    B1 5126   6.421   0.728   4.028 -0.8187 -0.0942 -0.3088
  733TMBT    B4 5127   6.397   0.382   3.765 -0.3023 -0.0754 -0.3871
  733TMBT    B2 5128   6.325   1.022   4.695  0.0794  0.3396  0.0890
  733TMBT    B5 5129   6.757   1.082   4.714  0.1534 -0.2421  0.3361
  733TMBT    B3 5130   5.762   0.655   4.341 -0.0379  0.1283  0.0023
  733TMBT    B6 5131   5.511   0.644   4.697  0.0180  0.5304  0.0573
  734TMBT     A 5132   9.758   6.969   6.267  0.1726 -0.1852  0.0994
  734TMBT    B1 5133   9.968   7.109   6.614  0.1816 -0.1747  0.0898
  734TMBT    B4 5134  10.334   7.337   6.551  0.1287 -0.0782  0.1317
  734TMBT    B2 5135   9.385   6.761   6.314  0.2354 -0.2769  0.1932
  734TMBT    B5 5136   9.131   6.810   6.664  0.0609 -0.2612  0.0651
  734TMBT    B3 5137   9.872   7.087   5.870  0.0769 -0.0313  0.1172
  734TMBT    B6 5138   9.573   7.183   5.568 -0.1687 -0.1846  0.3098
  735TMBT     A 5139  10.095  11.129   4.174  0.0880  0.0934 -0.1784
  735TMBT    B1 5140  10.326  10.800   4.323  0.1323  0.0848 -0.2663
  735TMBT    B4 5141  10.315  10.416   4.117  0.0471 -0.1655  0.1990
  735TMBT    B2 5142   9.938  11.141   3.774 -0.0071 -0.2694 -0.1530
  735TMBT    B5 5143   9.834  11.532   3.615  0.0733 -0.2582 -0.1778
  735TMBT    B3 5144  10.011  11.454   4.441 -0.1065 -0.1632  0.0756
  735TMBT    B6 5145  10.139  11.438   4.857 -0.4677  0.3086  0.2104
  736TMBT     A 5146   8.384  12.769   0.504  0.3702  0.0856 -0.1470
  736TMBT    B1 5147   8.195  12.517   0.212  0.0639  0.0710  0.0617
  736TMBT    B4 5148   8.280  12.090   0.195 -0.0749  0.0480 -0.0633
  736TMBT    B2 5149   8.332  13.193   0.458 -0.0076  0.0796  0.1976
  736TMBT    B5 5150   8.131  13.324   0.095  0.1708 -0.1717  0.0062
  736TMBT    B3 5151   8.730  12.603   0.697 -0.2943 -0.3861  0.6710
  736TMBT    B6 5152   8.887  12.243   0.508 -0.1465 -0.1078  0.2561
  737TMBT     A 5153  11.513   0.189   3.036 -0.0996 -0.0702 -0.0112
  737TMBT    B1 5154  11.162   0.377   3.196  0.1278 -0.0219  0.4381
  737TMBT    B4 5155  10.771   0.352   3.006  0.3523  0.1719 -0.0598
  737TMBT    B2 5156  11.458  13.490   2.756 -0.0397 -0.1039  0.0154
  737TMBT    B5 5157  11.069  13.444   2.566  0.0602  0.4611 -0.3389
  737TMBT    B3 5158  11.888   0.279   3.224 -0.2236 -0.2185  0.3115
  737TMBT    B6 5159  11.900   0.634   3.477  0.0863  0.0287 -0.0431
  738TMBT     A 5160  12.591   6.170  11.339  0.1622  0.0473  0.1354
  738TMBT    B1 5161  12.995   6.288  11.254  0.0709  0.0406 -0.3232
  738TMBT    B4 5162  13.324   6.160  11.509 -0.0050 -0.1090 -0.2995
  738TMBT    B2 5163  12.272   6.413  11.186  0.0890 -0.0780  0.0883
  738TMBT    B5 5164  11.873   6.433  11.361  0.0469  0.3034 -0.0449
  738TMBT    B3 5165  12.480   5.809  11.542  0.1296  0.0203  0.0696
  738TMBT    B6 5166  12.791   5.581  11.745 -0.0321 -0.0686  0.2189
  739TMBT     A 5167  10.541   0.332   6.410  0.1693 -0.0047  0.0697
  739TMBT    B1 5168  10.373  13.589   6.559 -0.1207  0.0682 -0.0743
  739TMBT    B4 5169   9.945   0.004   6.632 -0.1203 -0.0354 -0.0176
  739TMBT    B2 5170  10.964   0.380   6.459  0.1504  0.0835  0.1484
  739TMBT    B5 5171  11.124   0.661   6.167 -0.3825  0.0537 -0.1787
  739TMBT    B3 5172  10.295   0.638   6.235  0.0548  0.0555  0.3343
  739TMBT    B6 5173  10.477   1.005   6.086 -0.2657  0.1237  0.1062
  740TMBT     A 5174  11.773   2.690   0.688  0.0827 -0.2282 -0.0084
  740TMBT    B1 5175  11.819   3.095   0.551 -0.1371 -0.2632 -0.1879
  740TMBT    B4 5176  11.466   3.294   0.392 -0.0234  0.0909 -0.0021
  740TMBT    B2 5177  12.070   2.514   0.944  0.1244 -0.0952  0.0355
  740TMBT    B5 5178  12.425   2.762   0.991  0.1521 -0.1410  0.0683
  740TMBT    B3 5179  11.436   2.478   0.529  0.2772 -0.4676 -0.1042
  740TMBT    B6 5180  11.285   2.119   0.724 -0.2279 -0.1748  0.0532
  741TMBT     A 5181  11.606   3.884  12.935 -0.0575 -0.1382 -0.0489
  741TMBT    B1 5182  11.859   3.568  12.791  0.1557  0.0345 -0.0554
  741TMBT    B4 5183  11.917   3.504  12.364  0.2763 -0.1657 -0.0096
  741TMBT    B2 5184  11.524   3.895  13.356  0.2173 -0.0112  0.0026
  741TMBT    B5 5185  11.751   3.619  13.605  0.0408  0.1491  0.3452
  741TMBT    B3 5186  11.429   4.123  12.626  0.0370 -0.0356 -0.0242
  741TMBT    B6 5187  11.211   4.483  12.739  0.2817  0.1431 -0.1173
  742TMBT     A 5188  13.285   1.924  11.341 -0.0080  0.0259 -0.0367
  742TMBT    B1 5189  13.028   1.707  11.074  0.0805 -0.1661  0.0329
  742TMBT    B4 5190  12.995   1.857  10.667  0.0948  0.2758  0.1911
  742TMBT    B2 5191  13.414   1.713  11.692  0.1199  0.2296  0.0397
  742TMBT    B5 5192   0.027   1.894  12.010  0.1857  0.0884  0.0720
  742TMBT    B3 5193  13.486   2.276  11.201  0.3295 -0.1498  0.0011
  742TMBT    B6 5194  13.360   2.475  10.834 -0.4798 -0.3126  0.1806
  743TMBT     A 5195   8.032   6.237   9.456 -0.2447  0.2019 -0.2584
  743TMBT    B1 5196   8.445   6.337   9.518 -0.1890 -0.1324 -0.0816
  743TMBT    B4 5197   8.667   6.551   9.210 -0.2397  0.3023  0.1801
  743TMBT    B2 5198   7.735   6.217   9.766  0.2813 -0.1582  0.2333
  743TMBT    B5 5199   7.402   5.941   9.715  0.0930  0.0807  0.1595
  743TMBT    B3 5200   7.885   6.106   9.075 -0.2681  0.0638 -0.2021
  743TMBT    B6 5201   7.550   5.828   9.058 -0.1011 -0.1436 -0.1248
  744TMBT     A 5202  12.299   1.655   1.146  0.0435 -0.0497 -0.0509
  744TMBT    B1 5203  11.872   1.637   1.195  0.0237  0.0251 -0.1920
  744TMBT    B4 5204  11.693   1.412   1.522  0.0062  0.0479 -0.1860
  744TMBT    B2 5205  12.429   2.022   0.966 -0.1300  0.0095 -0.0561
  744TMBT    B5 5206  12.842   2.136   1.042 -0.0452 -0.1487 -0.2744
  744TMBT    B3 5207  12.579   1.359   1.280  0.1743 -0.0174 -0.2507
  744TMBT    B6 5208  12.477   0.942   1.204  0.2582 -0.0659 -0.0988
  745TMBT     A 5209   4.425   5.154  13.281  0.1426 -0.1675  0.0288
  745TMBT    B1 5210   4.165   5.269  13.603 -0.0110  0.0400 -0.1676
  745TMBT    B4 5211   3.738   5.312  13.529 -0.0874  0.0052  0.2418
  745TMBT    B2 5212   4.838   5.143  13.397  0.1260 -0.0206  0.1031
  745TMBT    B5 5213   5.150   5.072  13.102 -0.0318 -0.4380  0.0333
  745TMBT    B3 5214   4.246   5.100  12.895 -0.0409  0.2392  0.0537
  745TMBT    B6 5215   3.825   4.990  12.899  0.0027  0.0740  0.1468
  746TMBT     A 5216   3.538   8.132   9.098  0.2276 -0.3694 -0.3088
  746TMBT    B1 5217   3.842   8.389   8.939  0.3738 -0.3563 -0.0097
  746TMBT    B4 5218   3.805   8.535   8.531  0.1487 -0.3142  0.0251
  746TMBT    B2 5219   3.623   7.870   9.427 -0.0472 -0.0130  0.0498
  746TMBT    B5 5220   3.965   7.957   9.682 -0.2098 -0.1989  0.3338
  746TMBT    B3 5221   3.186   8.107   8.852 -0.0485  0.1462  0.0253
  746TMBT    B6 5222   2.833   7.863   8.927  0.1694 -0.2289 -0.1569
  747TMBT     A 5223  12.664   3.444   5.846  0.0590 -0.0735  0.0664
  747TMBT    B1 5224  12.952   3.205   6.057  0.1508  0.0984  0.1375
  747TMBT    B4 5225  13.365   3.333   6.012  0.1540 -0.0004 -0.1305
  747TMBT    B2 5226  12.268   3.280   5.863  0.0933 -0.1946 -0.2619
  747TMBT    B5 5227  12.169   2.869   5.967 -0.1979 -0.1050 -0.1802
  747TMBT    B3 5228  12.795   3.765   5.592  0.0117  0.0037  0.1390
  747TMBT    B6 5229  13.128   4.021   5.707  0.1948 -0.0538 -0.2542
  748TMBT     A 5230   7.467   1.783   7.626  0.1090 -0.0122  0.0382
  748TMBT    B1 5231   7.556   2.161   7.808 -0.0365  0.1393 -0.2015
  748TMBT    B4 5232   7.230   2.366   8.012  0.1087  0.4430 -0.2718
  748TMBT    B2 5233   7.809   1.559   7.495  0.0326  0.0570 -0.2829
  748TMBT    B5 5234   8.192   1.684   7.660  0.0928 -0.3388 -0.1161
  748TMBT    B3 5235   7.046   1.733   7.560  0.0602 -0.0697  0.3814
  748TMBT    B6 5236   6.914   1.355   7.388  0.0550 -0.0767  0.4007
  749TMBT     A 5237  10.752   2.812   4.849 -0.1233  0.2104 -0.0284
  749TMBT    B1 5238  10.477   2.545   5.043 -0.0678  0.0988 -0.1027
  749TMBT    B4 5239  10.109   2.418   4.847  0.0292 -0.1771 -0.1079
  749TMBT    B2 5240  11.064   2.973   5.095 -0.0548  0.0385 -0.0019
  749TMBT    B5 5241  11.141   2.836   5.501 -0.0182  0.1457  0.0275
  749TMBT    B3 5242  10.728   2.904   4.430  0.1799  0.1178 -0.0672
  749TMBT    B6 5243  10.359   2.925   4.199  0.2427 -0.2376 -0.2039
  750TMBT     A 5244   3.804   3.800   1.826  0.1492 -0.0262 -0.0222
  750TMBT    B1 5245   4.177   4.014   1.831  0.0130  0.2120  0.0370
  750TMBT    B4 5246   4.490   3.938   1.538  0.1442 -0.0620  0.2465
  750TMBT    B2 5247   3.614   3.721   1.450  0.1389 -0.0332 -0.0155
  750TMBT    B5 5248   3.698   3.973   1.104 -0.1330  0.0430 -0.0273
  750TMBT    B3 5249   3.602   3.735   2.199  0.1483  0.2752  0.0314
  750TMBT    B6 5250   3.804   3.833   2.572  0.0865  0.1480  0.0986
  751TMBT     A 5251  11.423   5.078   1.714  0.0819 -0.1116 -0.0055
  751TMBT    B1 5252  11.623   5.440   1.599  0.1941 -0.0617  0.3396
  751TMBT    B4 5253  11.493   5.713   1.286 -0.1484 -0.2038  0.3552
  751TMBT    B2 5254  11.082   4.927   1.502  0.0565 -0.0976  0.0253
  751TMBT    B5 5255  10.903   4.546   1.615 -0.1991  0.0359  0.0739
  751TMBT    B3 5256  11.530   4.900   2.090  0.0415 -0.1633 -0.0185
  751TMBT    B6 5257  11.242   4.693   2.343 -0.2303 -0.2594 -0.4016
  752TMBT     A 5258  10.150   9.899   9.927 -0.0126  0.6594  0.1700
  752TMBT    B1 5259  10.294   9.775   9.542 -0.0335  0.2038  0.3064
  752TMBT    B4 5260  10.143   9.943   9.169  0.5356  0.3185  0.1238
  752TMBT    B2 5261  10.435   9.980  10.238  0.0349 -0.0850  0.3280
  752TMBT    B5 5262  10.850   9.850  10.246  0.0226 -0.1261  0.3038
  752TMBT    B3 5263   9.730   9.955   9.995 -0.0922 -0.2054  0.4398
  752TMBT    B6 5264   9.464   9.703   9.760 -0.3071  0.2740  0.1618
  753TMBT     A 5265   6.382   2.429   7.037  0.0667  0.2724 -0.0279
  753TMBT    B1 5266   6.535   2.435   6.636 -0.0884  0.1691 -0.0892
  753TMBT    B4 5267   6.314   2.213   6.334  0.0474  0.3509 -0.3236
  753TMBT    B2 5268   6.564   2.660   7.349 -0.2095  0.3617  0.0685
  753TMBT    B5 5269   6.990   2.747   7.316 -0.2281  0.5750  0.3691
  753TMBT    B3 5270   6.238   2.048   7.174  0.1064  0.2151 -0.1448
  753TMBT    B6 5271   5.993   1.813   6.901  0.3160 -0.2252  0.0428
  754TMBT     A 5272   0.202   7.800  13.412  0.2673 -0.0730 -0.0617
  754TMBT    B1 5273   0.298   7.409  13.264  0.1654 -0.0485 -0.1945
  754TMBT    B4 5274   0.621   7.402  12.972  0.2945  0.1084 -0.0563
  754TMBT    B2 5275   0.320   8.148  13.189  0.0295 -0.1336 -0.2855
  754TMBT    B5 5276   0.677   8.101  12.943  0.0276  0.1524 -0.3439
  754TMBT    B3 5277   0.022   7.889   0.169  0.0043 -0.0804 -0.1832
  754TMBT    B6 5278  13.595   7.555   0.444 -0.0625 -0.1655 -0.2978
  755TMBT     A 5279   3.430   6.549  12.382 -0.2645  0.0387 -0.2895
  755TMBT    B1 5280   3.631   6.773  12.075  0.3192  0.0184  0.0699
  755TMBT    B4 5281   3.918   6.603  11.794  0.2467 -0.1450  0.0940
  755TMBT    B2 5282   3.119   6.767  12.582  0.0792  0.2041  0.0715
  755TMBT    B5 5283   3.093   7.188  12.475 -0.1515  0.2489  0.2976
  755TMBT    B3 5284   3.450   6.121  12.405  0.0214  0.0721  0.1572
  755TMBT    B6 5285   3.771   5.915  12.194  0.1463  0.0432  0.3737
  756TMBT     A 5286   4.227   5.005  10.501  0.0214 -0.0355 -0.2879
  756TMBT    B1 5287   3.915   5.087  10.218 -0.1959  0.0706 -0.0203
  756TMBT    B4 5288   3.547   4.856  10.253 -0.1581 -0.0082 -0.1393
  756TMBT    B2 5289   4.602   5.197  10.419  0.0056  0.2394  0.2575
  756TMBT    B5 5290   4.760   5.250  10.017 -0.3867  0.1614  0.0903
  756TMBT    B3 5291   4.136   4.754  10.838  0.0474  0.0461 -0.2200
  756TMBT    B6 5292   3.758   4.538  10.844  0.1736 -0.1692  0.1792
  757TMBT     A 5293  10.510   9.243   0.444 -0.0411  0.0326  0.0045
  757TMBT    B1 5294  10.321   8.978   0.164  0.1953 -0.1593  0.0247
  757TMBT    B4 5295   9.897   8.889   0.215  0.1887 -0.1529 -0.0181
  757TMBT    B2 5296  10.808   9.083   0.708 -0.3434  0.0618  0.3670
  757TMBT    B5 5297  10.966   8.687   0.622 -0.1959  0.2492 -0.2457
  757TMBT    B3 5298  10.337   9.628   0.519 -0.0025  0.0409  0.0510
  757TMBT    B6 5299  10.443   9.864   0.870 -0.2455  0.2080  0.0130
  758TMBT     A 5300   8.728   6.056   4.760  0.2273  0.0960 -0.0284
  758TMBT    B1 5301   8.931   6.256   4.439 -0.0656  0.2487 -0.1213
  758TMBT    B4 5302   9.352   6.344   4.509 -0.0091  0.0142 -0.1618
  758TMBT    B2 5303   8.869   6.106   5.162 -0.1606  0.1092  0.1081
  758TMBT    B5 5304   8.705   5.863   5.484  0.0788 -0.1707  0.0210
  758TMBT    B3 5305   8.374   5.851   4.631 -0.0902  0.4782  0.2212
  758TMBT    B6 5306   8.305   5.784   4.206 -0.1379  0.0729  0.2907
  759TMBT     A 5307  10.371   8.001  11.732  0.3282  0.2333  0.0443
  759TMBT    B1 5308  10.570   7.678  11.934 -0.0422  0.0329  0.0939
  759TMBT    B4 5309  10.824   7.773  12.275  0.1817 -0.2340  0.0032
  759TMBT    B2 5310  10.079   8.199  11.976  0.2875  0.1263  0.0826
  759TMBT    B5 5311   9.891   8.567  11.837 -0.0449 -0.0722  0.0012
  759TMBT    B3 5312  10.462   8.113  11.327 -0.0199  0.0689 -0.0814
  759TMBT    B6 5313  10.123   8.269  11.103  0.0562  0.2271 -0.0873
  760TMBT     A 5314   1.885   9.761  10.977  0.2909  0.1337  0.1706
  760TMBT    B1 5315   1.876  10.057  10.666 -0.1703  0.2808  0.3215
  760TMBT    B4 5316   1.488  10.124  10.480 -0.1159  0.1482  0.1596
  760TMBT    B2 5317   1.545   9.714  11.234  0.0592  0.0094 -0.1560
  760TMBT    B5 5318   1.599   9.517  11.619  0.4218  0.3398 -0.0343
  760TMBT    B3 5319   2.223   9.498  11.017  0.5487  0.4153 -0.1268
  760TMBT    B6 5320   2.361   9.425  11.423 -0.1017  0.1412  0.0518
  761TMBT     A 5321   8.886   1.286   7.166 -0.0034 -0.0960 -0.1433
  761TMBT    B1 5322   8.601   1.009   7.329 -0.1083  0.1053  0.0169
  761TMBT    B4 5323   8.170   1.046   7.283 -0.1482 -0.1233  0.1961
  761TMBT    B2 5324   9.306   1.199   7.185  0.0443  0.1551 -0.0368
  761TMBT    B5 5325   9.459   0.808   7.298 -0.4472 -0.0950 -0.2245
  761TMBT    B3 5326   8.748   1.656   6.997  0.1177  0.2438  0.4880
  761TMBT    B6 5327   8.997   1.958   6.805 -0.0432  0.1019  0.0484
  762TMBT     A 5328  13.313   9.169   5.601 -0.1398 -0.0590  0.0955
  762TMBT    B1 5329  12.993   9.449   5.539 -0.2394 -0.1462  0.2106
  762TMBT    B4 5330  13.030   9.881   5.489 -0.1991 -0.2053 -0.3035
  762TMBT    B2 5331   0.070   9.304   5.749  0.0766 -0.2560 -0.2735
  762TMBT    B5 5332   0.396   9.034   5.853  0.2368 -0.1937 -0.6075
  762TMBT    B3 5333  13.230   8.753   5.666  0.2673 -0.1186  0.2460
  762TMBT    B6 5334  12.827   8.604   5.596  0.2819 -0.0993  0.1208
  763TMBT     A 5335  11.358   2.305  10.602  0.0332 -0.0347 -0.1860
  763TMBT    B1 5336  11.252   1.889  10.586  0.3485 -0.1117 -0.3076
  763TMBT    B4 5337  11.050   1.751  10.226  0.0337  0.0458 -0.1931
  763TMBT    B2 5338  11.557   2.469  10.945  0.0896  0.1679 -0.3144
  763TMBT    B5 5339  11.670   2.205  11.272  0.0191  0.3109 -0.1738
  763TMBT    B3 5340  11.262   2.538  10.254 -0.0280  0.1826 -0.0243
  763TMBT    B6 5341  11.335   2.967  10.238 -0.1203  0.1946 -0.1267
  764TMBT     A 5342   4.128  11.555   5.154  0.1625  0.0568  0.0451
  764TMBT    B1 5343   3.878  11.254   4.977  0.0873  0.1256  0.0339
  764TMBT    B4 5344   3.661  11.350   4.612 -0.1418  0.4618  0.2556
  764TMBT    B2 5345   4.201  11.925   4.949  0.0821  0.2548  0.3704
  764TMBT    B5 5346   4.549  12.165   5.053  0.2330 -0.1084  0.7167
  764TMBT    B3 5347   4.272  11.498   5.554 -0.1404  0.0433  0.1538
  764TMBT    B6 5348   4.256  11.107   5.747  0.2305 -0.1724 -0.2434
  765TMBT     A 5349   2.547  11.795   1.595 -0.1085 -0.0922 -0.0564
  765TMBT    B1 5350   2.601  12.070   1.269 -0.1959  0.0924  0.0844
  765TMBT    B4 5351   2.620  11.916   0.862  0.0573  0.1204  0.0854
  765TMBT    B2 5352   2.718  11.902   1.974 -0.1049  0.1707 -0.1307
  765TMBT    B5 5353   2.861  12.308   2.040  0.0149  0.0850  0.1428
  765TMBT    B3 5354   2.471  11.383   1.500  0.0578 -0.1214 -0.0650
  765TMBT    B6 5355   2.650  11.091   1.769 -0.0712  0.1066  0.2723
  766TMBT     A 5356   9.371   2.167  10.111 -0.1225  0.2886  0.1619
  766TMBT    B1 5357   9.180   2.442   9.841  0.1326  0.1558 -0.1575
  766TMBT    B4 5358   8.813   2.329   9.636  0.2337 -0.1372 -0.1798
  766TMBT    B2 5359   9.713   2.289  10.340  0.1931 -0.1503 -0.0668
  766TMBT    B5 5360   9.773   2.720  10.359 -0.1297 -0.0947 -0.2658
  766TMBT    B3 5361   9.213   1.771  10.164 -0.1992  0.3124  0.1130
  766TMBT    B6 5362   9.363   1.561  10.515 -0.1775  0.1679  0.0174
  767TMBT     A 5363   0.014   8.893   2.566 -0.1104  0.3157 -0.0719
  767TMBT    B1 5364   0.331   8.722   2.801  0.0139  0.1207 -0.3788
  767TMBT    B4 5365   0.447   8.312   2.709 -0.0329 -0.0348  0.2343
  767TMBT    B2 5366  13.614   9.320   2.536 -0.1628  0.3416  0.3026
  767TMBT    B5 5367  13.325   9.482   2.253 -0.1897 -0.4775 -0.1552
  767TMBT    B3 5368  13.372   8.648   2.332  0.1303  0.0212 -0.0392
  767TMBT    B6 5369  13.446   8.220   2.306 -0.0421 -0.0089 -0.0366
  768TMBT     A 5370   1.028   2.872   4.497  0.1102  0.2139  0.0233
  768TMBT    B1 5371   1.210   3.200   4.289  0.1065  0.1203 -0.1279
  768TMBT    B4 5372   1.061   3.601   4.370 -0.2444 -0.0829  0.2487
  768TMBT    B2 5373   1.265   2.514   4.522 -0.0080  0.1524  0.2789
  768TMBT    B5 5374   1.091   2.166   4.717 -0.3998  0.0997 -0.1562
  768TMBT    B3 5375   0.644   2.937   4.676 -0.0835 -0.0224 -0.3021
  768TMBT    B6 5376   0.545   2.692   5.022 -0.3006 -0.0281 -0.3672
  769TMBT     A 5377   0.627   2.189  13.144  0.2679  0.0865 -0.0192
  769TMBT    B1 5378   0.463   1.793  13.145  0.0682  0.1685  0.0660
  769TMBT    B4 5379   0.467   1.575  12.767 -0.1360  0.3523 -0.0429
  769TMBT    B2 5380   0.755   2.351  13.521  0.0360  0.3522 -0.0523
  769TMBT    B5 5381   0.753   2.118   0.266  0.4351  0.3152 -0.0705
  769TMBT    B3 5382   0.725   2.380  12.772 -0.2200 -0.0582 -0.2253
  769TMBT    B6 5383   0.896   2.780  12.785 -0.0668 -0.1264 -0.1272
  770TMBT     A 5384   6.624   1.322   0.054  0.0643  0.0168  0.1597
  770TMBT    B1 5385   6.481   1.410   0.449  0.0259 -0.0350  0.1575
  770TMBT    B4 5386   6.206   1.126   0.629 -0.0582 -0.0541 -0.0006
  770TMBT    B2 5387   6.759   0.933  13.556  0.3349  0.1367  0.0733
  770TMBT    B5 5388   6.544   0.615   0.139  0.1089  0.1518 -0.1382
  770TMBT    B3 5389   6.715   1.671  13.444 -0.0966 -0.1645 -0.1791
  770TMBT    B6 5390   6.511   2.055  13.472  0.2935  0.0406 -0.1145
  771TMBT     A 5391   2.337  11.239  11.936 -0.2339 -0.0664 -0.0657
  771TMBT    B1 5392   2.021  11.242  12.227 -0.2193  0.1514 -0.0513
  771TMBT    B4 5393   2.052  11.421  12.623 -0.2336 -0.2731  0.1444
  771TMBT    B2 5394   2.701  11.455  12.005 -0.0822 -0.3386 -0.0089
  771TMBT    B5 5395   2.685  11.755  12.321  0.3119  0.1485 -0.4412
  771TMBT    B3 5396   2.304  10.960  11.611  0.3686 -0.2529  0.0268
  771TMBT    B6 5397   2.445  11.066  11.213 -0.1669 -0.2395 -0.1646
  772TMBT     A 5398   2.603   0.122   5.960  0.1350  0.3693 -0.1342
  772TMBT    B1 5399   2.543   0.322   6.335  0.0153  0.1208 -0.0190
  772TMBT    B4 5400   2.816   0.269   6.670 -0.0902 -0.2046  0.0168
  772TMBT    B2 5401   2.255   0.007   5.736 -0.0913  0.4146  0.1898
  772TMBT    B5 5402   2.313  13.356   5.402  0.0686  0.3712  0.2523
  772TMBT    B3 5403   2.983  13.571   5.861  0.1201  0.2191  0.0695
  772TMBT    B6 5404   3.316   0.099   6.098  0.1504  0.0814  0.1150
  773TMBT     A 5405   6.217   3.615   0.195 -0.1054 -0.1471 -0.0680
  773TMBT    B1 5406   5.874   3.655  13.563  0.0275  0.5692 -0.1450
  773TMBT    B4 5407   5.899   3.850  13.174 -0.0625  0.2971 -0.2878
  773TMBT    B2 5408   6.521   3.919   0.198 -0.2406 -0.0112 -0.0181
  773TMBT    B5 5409   6.857   3.880   0.473 -0.1668  0.0903 -0.0932
  773TMBT    B3 5410   6.225   3.275   0.456 -0.0770 -0.0909  0.0049
  773TMBT    B6 5411   6.564   3.253   0.729 -0.2037 -0.1554  0.1577
  774TMBT     A 5412   3.644   9.256   5.503 -0.0536  0.1172  0.2525
  774TMBT    B1 5413   3.957   9.232   5.210  0.0027  0.1405  0.3106
  774TMBT    B4 5414   4.386   9.220   5.283  0.0629  0.1544 -0.0347
  774TMBT    B2 5415   3.712   9.197   5.923  0.0494 -0.2072  0.1920
  774TMBT    B5 5416   3.393   9.339   6.184  0.0061 -0.1827  0.1259
  774TMBT    B3 5417   3.250   9.238   5.334 -0.0482  0.2147  0.2299
  774TMBT    B6 5418   3.240   9.314   4.905 -0.3317  0.0633  0.2081
  775TMBT     A 5419  13.356   1.382   9.654  0.0241 -0.1894  0.0690
  775TMBT    B1 5420  12.951   1.297   9.766  0.0344  0.0441  0.2888
  775TMBT    B4 5421  12.683   1.636   9.819  0.5687  0.5267 -0.0418
  775TMBT    B2 5422  13.525   1.745   9.809  0.0864 -0.1394 -0.1139
  775TMBT    B5 5423  13.390   1.941  10.174  0.4119 -0.4119  0.1570
  775TMBT    B3 5424  13.601   1.182   9.363  0.1196  0.1907 -0.1165
  775TMBT    B6 5425  13.428   0.826   9.181 -0.0536  0.1675  0.0907
  776TMBT     A 5426   9.797   0.015   7.301 -0.3344 -0.1140  0.0970
  776TMBT    B1 5427   9.533  13.588   6.967  0.0684 -0.0308 -0.2382
  776TMBT    B4 5428   9.119   0.085   7.030  0.1732  0.2779 -0.1256
  776TMBT    B2 5429   9.713   0.259   7.644  0.0774  0.2076 -0.0270
  776TMBT    B5 5430   9.333   0.471   7.649 -0.0349  0.0105 -0.1619
  776TMBT    B3 5431  10.153  13.399   7.278 -0.0490  0.3156 -0.0016
  776TMBT    B6 5432  10.447  13.410   7.600 -0.0889 -0.2841  0.0601
  777TMBT     A 5433   5.772   2.191   2.814 -0.1995  0.2529 -0.0572
  777TMBT    B1 5434   5.864   2.277   3.224 -0.0606  0.0753 -0.0505
  777TMBT    B4 5435   5.530   2.371   3.487 -0.0763  0.0448 -0.0595
  777TMBT    B2 5436   5.366   2.171   2.676 -0.2143  0.0624  0.0138
  777TMBT    B5 5437   5.007   2.276   2.900 -0.1045  0.0110  0.2152
  777TMBT    B3 5438   6.115   2.140   2.560 -0.1171  0.0168  0.0996
  777TMBT    B6 5439   6.492   2.064   2.764 -0.0083 -0.0005 -0.1066
  778TMBT     A 5440   5.301   2.644  12.510  0.3157 -0.3812 -0.1723
  778TMBT    B1 5441   5.292   3.044  12.355  0.0975 -0.3245 -0.0158
  778TMBT    B4 5442   5.673   3.217  12.233  0.0521 -0.2264 -0.0191
  778TMBT    B2 5443   4.939   2.415  12.481 -0.1878  0.3918 -0.1460
  778TMBT    B5 5444   4.592   2.612  12.307 -0.6494 -0.1660  0.1252
  778TMBT    B3 5445   5.653   2.522  12.723  0.3341  0.2337  0.1615
  778TMBT    B6 5446   5.615   2.192  13.005 -0.0553  0.3357  0.2317
  779TMBT     A 5447   0.504  13.456   5.628  0.0661 -0.0374  0.2093
  779TMBT    B1 5448   0.918  13.348   5.596  0.1138  0.1772  0.0887
  779TMBT    B4 5449   1.211   0.010   5.746  0.0726  0.1578  0.2058
  779TMBT    B2 5450   0.417   0.217   5.800 -0.1433  0.0923 -0.1783
  779TMBT    B5 5451   0.738   0.395   6.035 -0.1304  0.0554 -0.1681
  779TMBT    B3 5452   0.176  13.228   5.471  0.1595 -0.0828  0.0795
  779TMBT    B6 5453  13.388  13.368   5.514  0.1536 -0.1055  0.0970
  780TMBT     A 5454   6.357   7.701  11.590  0.0296 -0.3067 -0.4439
  780TMBT    B1 5455   6.556   7.986  11.338 -0.0660  0.0662 -0.1029
  780TMBT    B4 5456   6.347   8.279  11.093  0.3275  0.2004 -0.2838
  780TMBT    B2 5457   5.931   7.678  11.641  0.0490 -0.1594 -0.2089
  780TMBT    B5 5458   5.775   7.343  11.871  0.1938 -0.1131 -0.0420
  780TMBT    B3 5459   6.602   7.434  11.819 -0.0321  0.1873  0.2134
  780TMBT    B6 5460   6.941   7.237  11.628 -0.0144  0.3945  0.0291
  781TMBT     A 5461  12.137  11.735   7.629 -0.0818 -0.0753  0.1361
  781TMBT    B1 5462  12.052  11.686   8.047 -0.1088 -0.2327  0.1122
  781TMBT    B4 5463  12.089  12.050   8.283  0.0626 -0.0987 -0.1199
  781TMBT    B2 5464  11.962  11.469   7.342 -0.1213  0.0414  0.0518
  781TMBT    B5 5465  11.792  11.085   7.458 -0.0699  0.0082  0.0175
  781TMBT    B3 5466  12.245  12.134   7.513 -0.1575 -0.0588  0.1217
  781TMBT    B6 5467  12.012  12.310   7.190  0.0642 -0.0408 -0.0297
  782TMBT     A 5468   9.765   8.612  12.618 -0.0214  0.0909 -0.0061
  782TMBT    B1 5469   9.407   8.508  12.406  0.1229  0.1315 -0.2722
  782TMBT    B4 5470   9.176   8.166  12.546  0.2532  0.0119 -0.3481
  782TMBT    B2 5471  10.050   8.840  12.392 -0.1982  0.5060  0.1859
  782TMBT    B5 5472   9.891   9.048  12.043  0.0376  0.0161 -0.2196
  782TMBT    B3 5473   9.782   8.587  13.046  0.2122 -0.1090 -0.0256
  782TMBT    B6 5474  10.122   8.672  13.304  0.1185 -0.1516  0.1127
  783TMBT     A 5475   1.216   3.498   3.866 -0.0438 -0.1133 -0.2244
  783TMBT    B1 5476   1.450   3.155   3.973 -0.1348  0.0580  0.5499
  783TMBT    B4 5477   1.884   3.182   3.974 -0.1087 -0.3168  0.3370
  783TMBT    B2 5478   0.789   3.464   3.889 -0.0384  0.1459  0.3231
  783TMBT    B5 5479   0.548   3.827   3.904  0.1536  0.3086 -0.3705
  783TMBT    B3 5480   1.441   3.852   3.771 -0.0899 -0.0658 -0.1571
  783TMBT    B6 5481   1.248   4.178   3.557 -0.3508 -0.0466  0.1043
  784TMBT     A 5482   4.564   7.738   5.024  0.1905 -0.1290  0.1849
  784TMBT    B1 5483   4.461   7.329   4.942  0.1419 -0.0496 -0.1546
  784TMBT    B4 5484   4.669   6.974   5.084 -0.1063 -0.1230  0.0282
  784TMBT    B2 5485   4.923   7.797   5.252  0.1590  0.1449  0.1647
  784TMBT    B5 5486   5.318   7.629   5.177  0.0906  0.0694 -0.0275
  784TMBT    B3 5487   4.403   8.075   4.814  0.1946 -0.1597  0.1326
  784TMBT    B6 5488   4.615   8.455   4.839  0.0629 -0.0828  0.0856
  785TMBT     A 5489   8.762  10.192   5.698 -0.2578  0.0903 -0.2086
  785TMBT    B1 5490   8.863  10.144   5.284 -0.1110 -0.2620 -0.1341
  785TMBT    B4 5491   9.147   9.831   5.177 -0.1646 -0.3684  0.0326
  785TMBT    B2 5492   8.450  10.478   5.770 -0.1433  0.1430  0.0840
  785TMBT    B5 5493   8.312  10.744   5.454 -0.1059  0.3435  0.2357
  785TMBT    B3 5494   8.956   9.959   6.002 -0.2698  0.1627 -0.1452
  785TMBT    B6 5495   8.727   9.821   6.346  0.4421 -0.0699  0.2462
  786TMBT     A 5496  12.380   9.833  13.561  0.2024 -0.4242  0.1923
  786TMBT    B1 5497  12.759  10.029  13.524 -0.0084 -0.0862 -0.2252
  786TMBT    B4 5498  13.090   9.765  13.420  0.0510 -0.1237  0.0525
  786TMBT    B2 5499  12.106   9.902   0.262  0.1295  0.2213  0.0009
  786TMBT    B5 5500  12.209  10.185   0.577  0.2231  0.0644  0.1128
  786TMBT    B3 5501  12.278   9.517  13.288 -0.1699  0.1623 -0.3614
  786TMBT    B6 5502  11.906   9.303  13.360 -0.0959  0.1315 -0.0650
  787TMBT     A 5503  12.207   3.568   3.633  0.1384  0.1483  0.0693
  787TMBT    B1 5504  12.231   3.605   4.060  0.1279 -0.2035  0.1015
  787TMBT    B4 5505  12.453   3.298   4.276 -0.1763 -0.1603  0.4815
  787TMBT    B2 5506  12.548   3.415   3.423 -0.0310 -0.5012  0.2561
  787TMBT    B5 5507  12.943   3.470   3.600  0.0011 -0.2537  0.1100
  787TMBT    B3 5508  11.842   3.703   3.451  0.1249  0.0671  0.0361
  787TMBT    B6 5509  11.478   3.729   3.688 -0.0703  0.1973 -0.2747
  788TMBT     A 5510   9.434  12.541  13.202  0.0681 -0.2867  0.1811
  788TMBT    B1 5511   9.076  12.333  13.087 -0.0662  0.0598 -0.0362
  788TMBT    B4 5512   8.745  12.381  13.366  0.0477  0.2865  0.0612
  788TMBT    B2 5513   9.799  12.495  12.980 -0.0994  0.2647 -0.2182
  788TMBT    B5 5514   9.803  12.261  12.612 -0.1346  0.0452 -0.0798
  788TMBT    B3 5515   9.395  12.860  13.486  0.1023 -0.0487 -0.0793
  788TMBT    B6 5516   9.014  12.936   0.059  0.0531  0.3551 -0.3267
  789TMBT     A 5517   8.359   7.959  11.348  0.2835 -0.1743 -0.1559
  789TMBT    B1 5518   8.052   8.109  11.088  0.1114 -0.1670  0.0499
  789TMBT    B4 5519   7.977   8.536  11.133 -0.1915 -0.2220  0.0771
  789TMBT    B2 5520   8.429   8.159  11.721 -0.1484  0.1047 -0.2198
  789TMBT    B5 5521   8.077   8.269  11.952 -0.1148 -0.2174 -0.0105
  789TMBT    B3 5522   8.480   7.551  11.291 -0.1201 -0.3242  0.0354
  789TMBT    B6 5523   8.526   7.423  10.877 -0.0677  0.4222 -0.1981
  790TMBT     A 5524  10.818   8.146  11.291 -0.2108  0.0708  0.1479
  790TMBT    B1 5525  10.991   7.995  11.654  0.2865  0.3134  0.0168
  790TMBT    B4 5526  11.152   8.265  11.956  0.1462  0.4608 -0.0392
  790TMBT    B2 5527  10.698   8.557  11.324 -0.1421  0.0885  0.1806
  790TMBT    B5 5528  10.382   8.706  11.064 -0.0929 -0.0193  0.0584
  790TMBT    B3 5529  10.682   7.896  10.970 -0.3404 -0.0106  0.2658
  790TMBT    B6 5530  10.647   7.468  11.042 -0.0709 -0.0143  0.3797
  791TMBT     A 5531   1.724  12.495   2.472  0.0810 -0.0168  0.1737
  791TMBT    B1 5532   2.135  12.471   2.351  0.0275  0.0564 -0.0259
  791TMBT    B4 5533   2.426  12.697   2.584  0.0763  0.1274 -0.1555
  791TMBT    B2 5534   1.657  12.668   2.859  0.1402  0.0924  0.1354
  791TMBT    B5 5535   1.914  12.996   2.988 -0.1640  0.3284  0.1480
  791TMBT    B3 5536   1.417  12.236   2.320  0.1977 -0.0397 -0.0246
  791TMBT    B6 5537   1.028  12.197   2.512  0.3888  0.2052  0.4190
  792TMBT     A 5538  12.192  13.280  11.700  0.3496  0.0786 -0.1361
  792TMBT    B1 5539  12.388  12.905  11.629 -0.0172 -0.1809  0.2018
  792TMBT    B4 5540  12.352  12.734  11.230 -0.0907 -0.1243  0.1843
  792TMBT    B2 5541  11.949  13.441  11.384 -0.0044 -0.0202  0.0831
  792TMBT    B5 5542  11.931  13.262  10.988 -0.2926  0.0813  0.0495
  792TMBT    B3 5543  12.176  13.417  12.106 -0.0489  0.0298 -0.1336
  792TMBT    B6 5544  11.840   0.048  12.220 -0.0294 -0.0143  0.0240
  793TMBT     A 5545   9.927   1.634   4.764  0.0516  0.1258  0.3490
  793TMBT    B1 5546   9.588   1.608   4.502  0.5136 -0.1089 -0.2369
  793TMBT    B4 5547   9.666   1.486   4.091  0.2254 -0.2331 -0.2557
  793TMBT    B2 5548  10.327   1.512   4.666 -0.0543 -0.0087  0.0814
  793TMBT    B5 5549  10.634   1.524   4.974 -0.1801 -0.4143  0.2264
  793TMBT    B3 5550   9.869   1.738   5.177  0.0847  0.0529  0.3721
  793TMBT    B6 5551  10.165   1.579   5.455  0.3282 -0.0196  0.0743
  794TMBT     A 5552   5.883   1.050   3.186 -0.0806  0.2632 -0.3970
  794TMBT    B1 5553   5.758   0.691   2.987 -0.0026  0.1453 -0.2345
  794TMBT    B4 5554   5.348   0.550   3.026  0.0917 -0.0361  0.1182
  794TMBT    B2 5555   6.252   1.264   3.139  0.0350  0.1159 -0.1701
  794TMBT    B5 5556   6.570   1.081   2.905  0.3409  0.2730  0.1172
  794TMBT    B3 5557   5.625   1.266   3.454  0.2568  0.0680  0.0915
  794TMBT    B6 5558   5.238   1.084   3.536 -0.0116  0.4792 -0.2414
  795TMBT     A 5559   7.289   6.071  11.776 -0.0450  0.0749 -0.0290
  795TMBT    B1 5560   7.436   5.832  11.451  0.4000  0.1673  0.1005
  795TMBT    B4 5561   7.151   5.743  11.133  0.6317  0.2073 -0.1195
  795TMBT    B2 5562   6.872   6.167  11.810 -0.0586 -0.0461  0.1519
  795TMBT    B5 5563   6.599   5.955  11.545  0.0943 -0.1865  0.1064
  795TMBT    B3 5564   7.542   6.270  12.060  0.1304 -0.2840  0.0692
  795TMBT    B6 5565   7.409   6.415  12.449  0.0839 -0.0482 -0.0331
  796TMBT     A 5566   8.652  12.459   3.122  0.1043  0.1760 -0.0734
  796TMBT    B1 5567   8.571  12.476   2.700 -0.0630 -0.0359 -0.0504
  796TMBT    B4 5568   8.852  12.719   2.472  0.1675 -0.5234 -0.2950
  796TMBT    B2 5569   8.351  12.322   3.396  0.0521  0.1222 -0.1573
  796TMBT    B5 5570   7.945  12.228   3.269 -0.1079  0.0164  0.4179
  796TMBT    B3 5571   9.012  12.607   3.304  0.0422  0.3847 -0.1175
  796TMBT    B6 5572   9.033  12.573   3.737 -0.1104  0.0201 -0.1362
  797TMBT     A 5573  12.887   9.938   8.309  0.0492  0.1156  0.0549
  797TMBT    B1 5574  12.993  10.149   8.668  0.0602 -0.1511  0.2100
  797TMBT    B4 5575  13.216  10.522   8.631 -0.0472 -0.1065  0.0039
  797TMBT    B2 5576  12.952  10.100   7.917  0.2881 -0.1116 -0.0014
  797TMBT    B5 5577  13.161  10.478   7.862 -0.1361  0.1523  0.1761
  797TMBT    B3 5578  12.592   9.636   8.386  0.2091 -0.0553  0.0019
  797TMBT    B6 5579  12.548   9.496   8.796  0.0883 -0.3268 -0.1025
  798TMBT     A 5580   1.183   9.439   3.913  0.3739 -0.0636  0.3281
  798TMBT    B1 5581   1.258   9.025   3.825  0.0029 -0.0912  0.1356
  798TMBT    B4 5582   1.601   8.961   3.564 -0.0080  0.0458  0.0870
  798TMBT    B2 5583   0.833   9.532   4.142 -0.0334 -0.1267 -0.2580
  798TMBT    B5 5584   0.565   9.217   4.279  0.4299 -0.4383 -0.0553
  798TMBT    B3 5585   1.400   9.763   3.733 -0.0750 -0.1638 -0.4144
  798TMBT    B6 5586   1.728   9.663   3.465  0.2429 -0.3327  0.0309
  799TMBT     A 5587   5.299   6.184  11.944  0.2381  0.0219  0.1602
  799TMBT    B1 5588   5.247   6.598  12.044 -0.1435  0.0610 -0.1884
  799TMBT    B4 5589   4.856   6.738  12.177  0.0339  0.2111  0.1819
  799TMBT    B2 5590   4.982   5.929  12.084  0.1111  0.1468  0.1010
  799TMBT    B5 5591   4.756   6.052  12.435 -0.2025  0.0132 -0.0522
  799TMBT    B3 5592   5.621   6.056  11.691  0.0871 -0.0113 -0.0163
  799TMBT    B6 5593   5.693   5.638  11.592  0.1493 -0.0259  0.0903
  800TMBT     A 5594   6.623   2.562  12.434  0.1012  0.1494  0.0237
  800TMBT    B1 5595   6.566   2.211  12.676 -0.0580 -0.0789 -0.3411
  800TMBT    B4 5596   6.893   1.926  12.720 -0.1468 -0.0857  0.3224
  800TMBT    B2 5597   7.017   2.647  12.288 -0.0024  0.1965 -0.2313
  800TMBT    B5 5598   7.229   2.999  12.434 -0.1461  0.0772  0.2745
  800TMBT    B3 5599   6.275   2.718  12.237  0.1105  0.0829 -0.0455
  800TMBT    B6 5600   6.162   3.139  12.235 -0.0266  0.0478 -0.5808
  801TMBT     A 5601   4.389  11.659   0.311  0.1253 -0.1788 -0.0022
  801TMBT    B1 5602   4.335  11.274   0.494 -0.1047 -0.0211  0.2649
  801TMBT    B4 5603   4.653  11.192   0.781  0.0642  0.3461  0.1860
  801TMBT    B2 5604   4.267  11.762  13.535 -0.3083 -0.1367  0.1392
  801TMBT    B5 5605   4.058  11.467  13.292  0.0374  0.0065 -0.3392
  801TMBT    B3 5606   4.549  11.969   0.562 -0.1507  0.0737 -0.1361
  801TMBT    B6 5607   4.609  12.381   0.436  0.2619  0.0416 -0.0504
  802TMBT     A 5608  11.960   8.593  13.065  0.0162  0.1436 -0.0129
  802TMBT    B1 5609  11.639   8.567  13.348  0.0627  0.0030  0.0275
  802TMBT    B4 5610  11.668   8.875   0.032  0.0301  0.1998 -0.1656
  802TMBT    B2 5611  12.021   8.352  12.715  0.0993 -0.0483  0.1324
  802TMBT    B5 5612  11.869   7.944  12.712 -0.1790  0.0533  0.3266
  802TMBT    B3 5613  12.272   8.869  13.168 -0.0496  0.2415 -0.0756
  802TMBT    B6 5614  12.675   8.806  13.015 -0.1160 -0.3763 -0.0076
  803TMBT     A 5615   8.990  12.544   6.493  0.0563  0.4723 -0.1924
  803TMBT    B1 5616   8.613  12.496   6.694  0.0831  0.2880 -0.1854
  803TMBT    B4 5617   8.620  12.496   7.129 -0.1482  0.0149 -0.1802
  803TMBT    B2 5618   9.322  12.702   6.713  0.0414  0.0665  0.1281
  803TMBT    B5 5619   9.201  12.775   7.125  0.1170  0.4899  0.0772
  803TMBT    B3 5620   9.018  12.464   6.072 -0.0431 -0.2875 -0.0626
  803TMBT    B6 5621   9.425  12.390   5.935 -0.0075  0.0538 -0.1457
  804TMBT     A 5622   1.996  11.181   3.856 -0.2277  0.1840 -0.1344
  804TMBT    B1 5623   1.774  10.814   3.878  0.1439 -0.0265  0.1615
  804TMBT    B4 5624   1.892  10.503   4.159  0.1150 -0.2644 -0.0876
  804TMBT    B2 5625   2.345  11.258   4.094 -0.3098  0.0809  0.0207
  804TMBT    B5 5626   2.565  11.610   3.961 -0.0015  0.0140  0.3472
  804TMBT    B3 5627   1.893  11.417   3.513 -0.0010  0.0420 -0.3009
  804TMBT    B6 5628   2.202  11.683   3.358  0.3696 -0.1338  0.1252
  805TMBT     A 5629   1.631   5.666   8.073  0.1743 -0.1608  0.0712
  805TMBT    B1 5630   1.623   5.607   8.499 -0.2673 -0.2231  0.0565
  805TMBT    B4 5631   1.460   5.916   8.760  0.1326  0.0095  0.0354
  805TMBT    B2 5632   1.702   5.385   7.757  0.0818 -0.0878 -0.0144
  805TMBT    B5 5633   1.480   5.011   7.741  0.0499 -0.0659 -0.0852
  805TMBT    B3 5634   1.524   6.056   7.930 -0.0047 -0.2686 -0.0897
  805TMBT    B6 5635   1.421   6.108   7.510  0.2510 -0.1656 -0.1404
  806TMBT     A 5636   6.935   2.306   3.306  0.1508 -0.0297  0.1933
  806TMBT    B1 5637   7.335   2.151   3.288  0.2976  0.3457  0.1701
  806TMBT    B4 5638   7.365   1.733   3.405 -0.2522  0.3483  0.3333
  806TMBT    B2 5639   6.877   2.704   3.154 -0.0831 -0.1231  0.0359
  806TMBT    B5 5640   6.460   2.827   3.135 -0.0753 -0.0971  0.0331
  806TMBT    B3 5641   6.587   2.083   3.422  0.0746 -0.0174 -0.0111
  806TMBT    B6 5642   6.674   1.739   3.674 -0.0584 -0.0764 -0.0454
  807TMBT     A 5643   0.217  11.521   4.313 -0.1056 -0.1306 -0.0731
  807TMBT    B1 5644   0.561  11.474   4.061  0.1117 -0.0031  0.1959
  807TMBT    B4 5645   0.485  11.431   3.634  0.2210  0.1539  0.1600
  807TMBT    B2 5646   0.151  11.273   4.657  0.0902  0.0817  0.1195
  807TMBT    B5 5647  13.370  11.190   4.799  0.0463 -0.1755 -0.1500
  807TMBT    B3 5648  13.539  11.800   4.187  0.2792  0.4618  0.2932
  807TMBT    B6 5649  13.134  11.805   4.349  0.1750 -0.0250  0.0555
  808TMBT     A 5650   3.772  12.549   1.997  0.2574 -0.1268  0.2566
  808TMBT    B1 5651   3.489  12.622   2.311  0.0544 -0.0069  0.0467
  808TMBT    B4 5652   3.293  12.294   2.520 -0.1500  0.0535 -0.0485
  808TMBT    B2 5653   3.795  12.173   1.790  0.3915 -0.0889  0.2017
  808TMBT    B5 5654   3.537  11.837   1.892  0.0893  0.0278 -0.1666
  808TMBT    B3 5655   4.015  12.875   1.859 -0.0440  0.0720  0.1925
  808TMBT    B6 5656   4.057  12.943   1.431 -0.0621 -0.2061  0.1455
  809TMBT     A 5657   6.095   1.195  10.765 -0.1159  0.0065 -0.0098
  809TMBT    B1 5658   6.367   0.871  10.692 -0.2762 -0.0701 -0.2741
  809TMBT    B4 5659   6.618   0.937  10.342 -0.2345  0.3067 -0.1749
  809TMBT    B2 5660   5.850   1.146  11.115  0.1752 -0.0302  0.1898
  809TMBT    B5 5661   5.486   1.384  11.140  0.0674 -0.1358 -0.3219
  809TMBT    B3 5662   6.051   1.546  10.522 -0.0694 -0.0788 -0.1422
  809TMBT    B6 5663   6.362   1.612  10.225  0.1374  0.1649  0.1255
  810TMBT     A 5664   2.379   4.666  12.479  0.2802  0.0371 -0.3206
  810TMBT    B1 5665   2.106   4.497  12.194  0.0696 -0.1484 -0.0116
  810TMBT    B4 5666   1.910   4.110  12.235 -0.1872 -0.0287 -0.0968
  810TMBT    B2 5667   2.509   4.444  12.823 -0.1058  0.1619 -0.0905
  810TMBT    B5 5668   2.814   4.620  13.080  0.0718 -0.0962 -0.1227
  810TMBT    B3 5669   2.575   5.032  12.371 -0.0415  0.2586 -0.1618
  810TMBT    B6 5670   2.536   5.195  11.969  0.1126 -0.1986 -0.3648
  811TMBT     A 5671  11.412   6.348  10.577 -0.0602 -0.0648  0.1195
  811TMBT    B1 5672  11.310   6.670  10.312 -0.0383 -0.2481 -0.1126
  811TMBT    B4 5673  11.404   6.618   9.889  0.4833 -0.0421 -0.0258
  811TMBT    B2 5674  11.302   6.363  10.992  0.1162 -0.0024  0.1643
  811TMBT    B5 5675  11.153   6.718  11.196  0.2366 -0.1079  0.4386
  811TMBT    B3 5676  11.727   6.073  10.480 -0.0577  0.0060 -0.0750
  811TMBT    B6 5677  11.750   5.972  10.057  0.0434  0.0847 -0.0884
  812TMBT     A 5678  11.867   4.945   7.028  0.1708 -0.1242  0.0890
  812TMBT    B1 5679  11.775   5.014   7.441  0.0187  0.1310  0.0140
  812TMBT    B4 5680  11.392   4.898   7.614  0.1027 -0.0509  0.0797
  812TMBT    B2 5681  12.133   5.184   6.790 -0.2641  0.3219  0.0414
  812TMBT    B5 5682  12.299   4.995   6.434  0.1157  0.3746  0.1884
  812TMBT    B3 5683  11.661   4.652   6.791 -0.0176  0.1722 -0.1171
  812TMBT    B6 5684  11.646   4.657   6.356 -0.1589 -0.0310 -0.1151
  813TMBT     A 5685   8.303   7.367   1.531 -0.0940 -0.2580 -0.0044
  813TMBT    B1 5686   8.277   7.267   1.948  0.1136  0.1339  0.1050
  813TMBT    B4 5687   8.369   6.855   2.057  0.0835  0.1583  0.2233
  813TMBT    B2 5688   8.064   7.694   1.388  0.0789 -0.1030  0.0590
  813TMBT    B5 5689   7.699   7.795   1.602  0.2396 -0.0583  0.3142
  813TMBT    B3 5690   8.474   7.086   1.254  0.2029 -0.0920  0.0078
  813TMBT    B6 5691   8.684   6.726   1.378  0.2061 -0.1485 -0.1604
  814TMBT     A 5692  10.328   0.437   5.291  0.0212  0.0674  0.0542
  814TMBT    B1 5693  10.707   0.492   5.485 -0.0378  0.2161  0.1278
  814TMBT    B4 5694  10.720   0.459   5.919 -0.0958 -0.1240  0.1049
  814TMBT    B2 5695  10.273   0.453   4.866  0.2590 -0.2450  0.0092
  814TMBT    B5 5696  10.607   0.522   4.595  0.2357  0.1684  0.0822
  814TMBT    B3 5697   9.993   0.292   5.517 -0.0641  0.0526 -0.0809
  814TMBT    B6 5698   9.625   0.216   5.297 -0.1455  0.0983  0.0394
  815TMBT     A 5699   0.433  12.301   6.548 -0.0681 -0.2148 -0.0868
  815TMBT    B1 5700   0.786  12.406   6.770 -0.0771 -0.0315 -0.1586
  815TMBT    B4 5701   1.184  12.284   6.639 -0.1213 -0.2558 -0.0863
  815TMBT    B2 5702   0.482  12.097   6.173 -0.0267  0.3799 -0.4101
  815TMBT    B5 5703   0.877  11.939   6.081  0.0853  0.4079  0.0106
  815TMBT    B3 5704   0.045  12.375   6.717  0.0096  0.0842 -0.0361
  815TMBT    B6 5705  13.306  12.195   6.554 -0.0215  0.0155  0.1084
  816TMBT     A 5706   5.919   8.810   8.729  0.1536 -0.1508 -0.3969
  816TMBT    B1 5707   5.866   8.825   9.155 -0.0131  0.3035 -0.4299
  816TMBT    B4 5708   5.664   9.172   9.324 -0.2039 -0.1386  0.2701
  816TMBT    B2 5709   5.691   9.069   8.473  0.1496  0.1473 -0.0962
  816TMBT    B5 5710   5.815   9.175   8.069 -0.0988  0.2865 -0.1372
  816TMBT    B3 5711   6.237   8.564   8.580  0.1432 -0.3258 -0.1325
  816TMBT    B6 5712   6.408   8.635   8.186  0.2054 -0.2894 -0.0989
  817TMBT     A 5713   2.098   1.485   3.301 -0.1127 -0.0367  0.0048
  817TMBT    B1 5714   2.381   1.264   3.066 -0.2096  0.0037 -0.1507
  817TMBT    B4 5715   2.277   1.212   2.646 -0.0484 -0.0463 -0.1851
  817TMBT    B2 5716   1.800   1.695   3.073 -0.0837  0.1212  0.1114
  817TMBT    B5 5717   1.781   1.695   2.638  0.0981 -0.2336  0.1011
  817TMBT    B3 5718   2.124   1.514   3.729  0.1539  0.1053 -0.0203
  817TMBT    B6 5719   2.428   1.252   3.899  0.1170  0.1227  0.0725
  818TMBT     A 5720   0.226  12.454  13.590 -0.0554  0.1317  0.0921
  818TMBT    B1 5721   0.646  12.428   0.051 -0.0512  0.0481  0.0449
  818TMBT    B4 5722   0.788  12.081   0.272 -0.0031 -0.0681 -0.1668
  818TMBT    B2 5723   0.114  12.374  13.184  0.0200 -0.0482  0.1066
  818TMBT    B5 5724   0.430  12.335  12.886 -0.1972  0.0767 -0.1416
  818TMBT    B3 5725  13.564  12.557   0.273 -0.0993  0.2972 -0.0035
  818TMBT    B6 5726  13.143  12.497   0.178 -0.0510  0.1435 -0.1233
  819TMBT     A 5727   9.331  10.593   7.889 -0.0961 -0.1124  0.2667
  819TMBT    B1 5728   9.018  10.848   8.033  0.0001 -0.0744  0.4089
  819TMBT    B4 5729   8.634  10.686   8.160 -0.2716  0.2016 -0.0477
  819TMBT    B2 5730   9.708  10.766   7.781 -0.0500 -0.2427  0.2174
  819TMBT    B5 5731  10.039  10.499   7.688  0.3487  0.2984  0.0556
  819TMBT    B3 5732   9.316  10.164   7.872 -0.1521 -0.1049  0.1183
  819TMBT    B6 5733   9.688   9.942   7.827 -0.1772 -0.1268  0.0179
  820TMBT     A 5734   2.861   2.238  11.072  0.0820  0.0515  0.0189
  820TMBT    B1 5735   2.632   2.288  10.712 -0.2791  0.4707  0.3007
  820TMBT    B4 5736   2.239   2.104  10.675  0.0706 -0.1591 -0.4196
  820TMBT    B2 5737   2.689   2.208  11.464  0.0324  0.2324  0.0118
  820TMBT    B5 5738   2.966   2.203  11.799  0.1169  0.2693 -0.0575
  820TMBT    B3 5739   3.284   2.297  11.034  0.1172 -0.2355 -0.0409
  820TMBT    B6 5740   3.491   2.286  10.651 -0.0150  0.0493 -0.1218
  821TMBT     A 5741  10.943   8.120   4.236 -0.1624 -0.0823  0.0202
  821TMBT    B1 5742  11.132   8.438   4.454 -0.0373  0.0635 -0.2963
  821TMBT    B4 5743  11.500   8.611   4.299  0.0901  0.1860  0.1345
  821TMBT    B2 5744  10.540   8.032   4.355 -0.0847  0.0301  0.3705
  821TMBT    B5 5745  10.322   7.698   4.181 -0.4113  0.2409  0.3720
  821TMBT    B3 5746  11.105   8.051   3.844  0.3326  0.0648  0.1956
  821TMBT    B6 5747  10.918   7.777   3.562  0.2157  0.2101  0.1317
  822TMBT     A 5748  12.136   5.704   0.624 -0.1501 -0.1970  0.2462
  822TMBT    B1 5749  11.752   5.795   0.795 -0.3238  0.0032 -0.2418
  822TMBT    B4 5750  11.676   6.201   0.933  0.1280  0.0110 -0.0045
  822TMBT    B2 5751  12.465   5.768   0.892  0.0620  0.1289 -0.0879
  822TMBT    B5 5752  12.801   6.010   0.756 -0.1272  0.2853 -0.2806
  822TMBT    B3 5753  12.184   5.476   0.263 -0.2093  0.0837  0.0594
  822TMBT    B6 5754  11.897   5.504  13.560  0.0839  0.0658 -0.2031
  823TMBT     A 5755   6.025   6.597  12.874  0.3172  0.1893  0.0701
  823TMBT    B1 5756   5.826   6.620  12.494  0.1797 -0.1709  0.1177
  823TMBT    B4 5757   5.632   6.992  12.376 -0.1825 -0.3900  0.0151
  823TMBT    B2 5758   5.908   6.891  13.165 -0.0576 -0.0194  0.1342
  823TMBT    B5 5759   5.581   7.156  13.053  0.2951  0.3827  0.0428
  823TMBT    B3 5760   6.356   6.334  12.943  0.2534  0.1134  0.0879
  823TMBT    B6 5761   6.484   6.084  12.610 -0.2016 -0.3910  0.2835
  824TMBT     A 5762   6.786   3.645  11.866  0.0448  0.1384  0.1419
  824TMBT    B1 5763   7.126   3.810  12.069  0.1303  0.3001 -0.1294
  824TMBT    B4 5764   7.508   3.610  12.005 -0.3169 -0.5358 -0.2590
  824TMBT    B2 5765   6.850   3.404  11.517 -0.0381 -0.0268  0.2399
  824TMBT    B5 5766   7.190   3.133  11.536 -0.0510 -0.0610  0.0033
  824TMBT    B3 5767   6.391   3.801  11.930  0.0379  0.2671 -0.2050
  824TMBT    B6 5768   6.210   3.764  12.324  0.1512 -0.2159 -0.1948
  825TMBT     A 5769   8.010  12.959  12.563 -0.0212 -0.2274 -0.1320
  825TMBT    B1 5770   7.618  12.884  12.405 -0.0329 -0.3281 -0.0562
  825TMBT    B4 5771   7.329  13.204  12.469  0.1637 -0.1394 -0.1021
  825TMBT    B2 5772   8.248  12.603  12.598  0.1357 -0.0853  0.2749
  825TMBT    B5 5773   8.020  12.241  12.512  0.0269  0.1276 -0.3591
  825TMBT    B3 5774   8.040  13.298  12.824 -0.3190 -0.2309 -0.0926
  825TMBT    B6 5775   8.360  13.308  13.119 -0.3707 -0.1318 -0.0393
  826TMBT     A 5776   2.648   6.830   9.365  0.2192  0.0705  0.0878
  826TMBT    B1 5777   2.846   7.194   9.252  0.0090  0.1579 -0.0009
  826TMBT    B4 5778   3.007   7.466   9.551 -0.0979 -0.0386  0.2372
  826TMBT    B2 5779   2.703   6.489   9.109  0.1604  0.1965 -0.0930
  826TMBT    B5 5780   3.051   6.470   8.848  0.1884 -0.1220 -0.0345
  826TMBT    B3 5781   2.562   6.792   9.784 -0.0819  0.0331  0.0238
  826TMBT    B6 5782   2.615   7.145  10.033  0.1471 -0.0574  0.1056
  827TMBT     A 5783   5.283   0.046   5.642 -0.0682  0.1190 -0.2203
  827TMBT    B1 5784   5.132  13.615   5.243  0.1636 -0.1927 -0.2683
  827TMBT    B4 5785   4.699   0.008   5.196  0.1220 -0.1985  0.0990
  827TMBT    B2 5786   5.704   0.054   5.725 -0.0984  0.1255 -0.0664
  827TMBT    B5 5787   5.972   0.136   5.391  0.0308  0.1622  0.0458
  827TMBT    B3 5788   5.013   0.033   5.975  0.3433 -0.0002  0.1125
  827TMBT    B6 5789   4.601   0.160   5.912  0.3523 -0.2375 -0.4506
  828TMBT     A 5790   3.870   9.430   8.927  0.0440  0.2701  0.2033
  828TMBT    B1 5791   3.689   9.683   9.223 -0.3348  0.1179  0.1043
  828TMBT    B4 5792   3.500   9.494   9.567 -0.1729  0.2360  0.2594
  828TMBT    B2 5793   4.031   9.630   8.584  0.0126  0.1239  0.1027
  828TMBT    B5 5794   4.228   9.346   8.319 -0.0500  0.1371  0.0419
  828TMBT    B3 5795   3.890   9.002   8.952  0.2066  0.2797  0.2398
  828TMBT    B6 5796   3.916   8.828   9.351  0.2242  0.0225  0.1276
[truncated: 1,049,108 more chars]
