# Supplementary material for: Benchmarking coarse-grained models of organic semiconductors via deep backmapping
Source: Front Chem. 2022 Sep 9;10:982757. doi: 10.3389/fchem.2022.982757 (PMC9500322; doi:10.3389/fchem.2022.982757)
Supplement: Supplementary file 1 [file DataSheet1.ZIP › coordinate_files/CG_modelA_selection.gro]

cg TMBT
14
  119TMBT     A  827   7.141   3.258   6.930  0.0856 -0.0875 -0.3247
  119TMBT    B1  828   7.077   3.670   7.033 -0.2607 -0.2146 -0.0218
  119TMBT    B4  829   6.822   3.918   6.782 -0.1234 -0.1858 -0.1334
  119TMBT    B2  830   7.546   3.133   7.001  0.0076 -0.1487  0.0205
  119TMBT    B5  831   7.720   3.235   7.387  0.1092  0.0930 -0.0879
  119TMBT    B3  832   6.835   2.993   6.788 -0.0929 -0.0090 -0.0888
  119TMBT    B6  833   6.409   3.058   6.854 -0.0069  0.3025  0.1708
 1150TMBT     A 8044   7.177   2.906   7.005  0.2042  0.2001 -0.1107
 1150TMBT    B1 8045   7.129   2.847   6.583  0.3578  0.1564 -0.1226
 1150TMBT    B4 8046   7.399   2.611   6.335  0.4615  0.1785 -0.0311
 1150TMBT    B2 8047   6.956   3.189   7.240 -0.1351 -0.0847 -0.0819
 1150TMBT    B5 8048   6.788   3.060   7.620  0.2174 -0.1781  0.0440
 1150TMBT    B3 8049   7.479   2.669   7.199  0.1348  0.3184  0.1433
 1150TMBT    B6 8050   7.525   2.699   7.631  0.1671  0.0887  0.1565
13.62260  13.62260  13.62260
