# Supplementary material for: Benchmarking coarse-grained models of organic semiconductors via deep backmapping
Source: Front Chem. 2022 Sep 9;10:982757. doi: 10.3389/fchem.2022.982757 (PMC9500322; doi:10.3389/fchem.2022.982757)
Supplement: Supplementary file 1 [file DataSheet1.ZIP › coordinate_files/DBM_modelA.gro]

TMBT Amorphous
207000
    1TRZ     N1    1   5.792  10.368   5.576  0.0000 -0.0000 -0.0000
    1TRZ    CZ1    2   5.803  10.481   5.648 -0.0000  0.0000  0.0000
    1TRZ     N2    3   5.837  10.601   5.590  0.0000  0.0000 -0.0000
    1TRZ    CZ2    4   5.867  10.607   5.451 -0.0000 -0.0000  0.0000
    1TRZ     N3    5   5.869  10.484   5.381  0.0000  0.0000  0.0000
    1TRZ    CZ3    6   5.829  10.367   5.440 -0.0000 -0.0000  0.0000
    2BPA    CZa    7   5.706  10.501   5.768  0.0000 -0.0000 -0.0000
    2BPA     C2    8   5.658  10.379   5.822 -0.0000 -0.0000  0.0000
    2BPA    CC3    9   5.605  10.375   5.961  0.0000 -0.0000 -0.0000
    2BPA     C4   10   5.585  10.492   6.021  0.0000 -0.0000 -0.0000
    2BPA     C5   11   5.627  10.617   5.963  0.0000  0.0000  0.0000
    2BPA     C6   12   5.690  10.611   5.840  0.0000  0.0000  0.0000
    2BPA     H2   13   5.675  10.284   5.768 -0.0000  0.0000  0.0000
    2BPA     H4   14   5.539  10.447   6.123  0.0000 -0.0000 -0.0000
    2BPA     H5   15   5.612  10.715   6.024  0.0000 -0.0000 -0.0000
    2BPA     H6   16   5.732  10.700   5.784 -0.0000 -0.0000  0.0000
    2BPA    CC7   17   5.595  10.248   6.037  0.0000  0.0000  0.0000
    2BPA     C8   18   5.509  10.153   5.983 -0.0000 -0.0000 -0.0000
    2BPA     C9   19   5.468  10.040   6.058 -0.0000 -0.0000 -0.0000
    2BPA    C10   20   5.522  10.020   6.187 -0.0000  0.0000  0.0000
    2BPA    C11   21   5.609  10.117   6.243 -0.0000 -0.0000  0.0000
    2BPA    C12   22   5.648  10.229   6.168 -0.0000 -0.0000 -0.0000
    2BPA     H8   23   5.479  10.166   5.874  0.0000 -0.0000  0.0000
    2BPA     H9   24   5.404   9.969   6.004  0.0000  0.0000  0.0000
    2BPA    H10   25   5.476   9.943   6.250  0.0000  0.0000 -0.0000
    2BPA    H11   26   5.640  10.100   6.347 -0.0000  0.0000 -0.0000
    2BPA    H12   27   5.716  10.295   6.208  0.0000  0.0000  0.0000
    3BPB    CZb   28   5.865  10.737   5.386  0.0000  0.0000  0.0000
    3BPB     C2   29   5.905  10.741   5.252  0.0000  0.0000 -0.0000
    3BPB    CC3   30   5.921  10.867   5.185  0.0000 -0.0000 -0.0000
    3BPB     C4   31   5.885  10.985   5.254  0.0000 -0.0000 -0.0000
    3BPB     C5   32   5.845  10.979   5.385  0.0000 -0.0000 -0.0000
    3BPB     C6   33   5.837  10.857   5.454  0.0000 -0.0000 -0.0000
    3BPB     H2   34   5.918  10.650   5.194 -0.0000  0.0000  0.0000
    3BPB     H4   35   5.868  11.078   5.203 -0.0000  0.0000 -0.0000
    3BPB     H5   36   5.818  11.058   5.444  0.0000  0.0000  0.0000
    3BPB     H6   37   5.804  10.855   5.554 -0.0000 -0.0000  0.0000
    3BPB    CC7   38   6.056  10.881   5.097 -0.0000  0.0000  0.0000
    3BPB     C8   39   6.017  10.866   4.970  0.0000 -0.0000 -0.0000
    3BPB     C9   40   6.109  10.881   4.858 -0.0000 -0.0000  0.0000
    3BPB    C10   41   6.243  10.905   4.888  0.0000  0.0000 -0.0000
    3BPB    C11   42   6.286  10.923   5.022  0.0000  0.0000 -0.0000
    3BPB    C12   43   6.196  10.915   5.123 -0.0000 -0.0000  0.0000
    3BPB     H8   44   5.915  10.830   4.960  0.0000 -0.0000 -0.0000
    3BPB     H9   45   6.061  10.876   4.759  0.0000  0.0000  0.0000
    3BPB    H10   46   6.321  10.895   4.807 -0.0000  0.0000  0.0000
    3BPB    H11   47   6.390  10.925   5.048 -0.0000 -0.0000 -0.0000
    3BPB    H12   48   6.222  10.930   5.228 -0.0000 -0.0000 -0.0000
    4BPC    CZc   49   5.817  10.238   5.373 -0.0000 -0.0000  0.0000
    4BPC     C2   50   5.776  10.124   5.447 -0.0000 -0.0000 -0.0000
    4BPC    CC3   51   5.786   9.994   5.390 -0.0000 -0.0000  0.0000
    4BPC     C4   52   5.836   9.983   5.261  0.0000  0.0000 -0.0000
    4BPC     C5   53   5.880  10.099   5.185 -0.0000 -0.0000  0.0000
    4BPC     C6   54   5.864  10.224   5.243  0.0000  0.0000 -0.0000
    4BPC     H2   55   5.733  10.133   5.547  0.0000 -0.0000 -0.0000
    4BPC     H4   56   5.852   9.880   5.225 -0.0000  0.0000  0.0000
    4BPC     H5   57   5.903  10.092   5.079 -0.0000 -0.0000  0.0000
    4BPC     H6   58   5.870  10.316   5.183 -0.0000 -0.0000  0.0000
    4BPC    CC7   59   5.793   9.866   5.471 -0.0000  0.0000 -0.0000
    4BPC     C8   60   5.800   9.867   5.609 -0.0000 -0.0000  0.0000
    4BPC     C9   61   5.739   9.765   5.693  0.0000  0.0000 -0.0000
    4BPC    C10   62   5.696   9.649   5.631 -0.0000 -0.0000  0.0000
    4BPC    C11   63   5.683   9.645   5.491 -0.0000  0.0000  0.0000
    4BPC    C12   64   5.739   9.751   5.413 -0.0000 -0.0000  0.0000
    4BPC     H8   65   5.817   9.955   5.661 -0.0000  0.0000  0.0000
    4BPC     H9   66   5.746   9.783   5.791  0.0000  0.0000  0.0000
    4BPC    H10   67   5.639   9.576   5.695  0.0000  0.0000 -0.0000
    4BPC    H11   68   5.613   9.578   5.446 -0.0000 -0.0000 -0.0000
    4BPC    H12   69   5.698   9.754   5.315 -0.0000 -0.0000 -0.0000
    1TRZ     N1   70   4.713   4.675   7.659 -0.0000 -0.0000  0.0000
    1TRZ    CZ1   71   4.601   4.755   7.642 -0.0000  0.0000 -0.0000
    1TRZ     N2   72   4.611   4.895   7.675 -0.0000 -0.0000 -0.0000
    1TRZ    CZ2   73   4.728   4.947   7.722  0.0000  0.0000  0.0000
    1TRZ     N3   74   4.835   4.863   7.741  0.0000 -0.0000 -0.0000
    1TRZ    CZ3   75   4.832   4.727   7.708  0.0000  0.0000  0.0000
    2BPA    CZa   76   4.463   4.712   7.600  0.0000  0.0000 -0.0000
    2BPA     C2   77   4.402   4.608   7.649 -0.0000 -0.0000 -0.0000
    2BPA    CC3   78   4.305   4.525   7.556  0.0000 -0.0000  0.0000
    2BPA     C4   79   4.258   4.585   7.447 -0.0000 -0.0000 -0.0000
    2BPA     C5   80   4.322   4.693   7.395  0.0000  0.0000 -0.0000
    2BPA     C6   81   4.416   4.766   7.472  0.0000 -0.0000 -0.0000
    2BPA     H2   82   4.438   4.573   7.738  0.0000 -0.0000  0.0000
    2BPA     H4   83   4.191   4.537   7.372  0.0000  0.0000  0.0000
    2BPA     H5   84   4.317   4.711   7.287  0.0000 -0.0000  0.0000
    2BPA     H6   85   4.460   4.850   7.427  0.0000  0.0000  0.0000
    2BPA    CC7   86   4.308   4.370   7.529 -0.0000  0.0000 -0.0000
    2BPA     C8   87   4.400   4.280   7.580 -0.0000  0.0000 -0.0000
    2BPA     C9   88   4.385   4.144   7.570  0.0000 -0.0000  0.0000
    2BPA    C10   89   4.286   4.089   7.500 -0.0000 -0.0000 -0.0000
    2BPA    C11   90   4.190   4.172   7.436 -0.0000 -0.0000  0.0000
    2BPA    C12   91   4.206   4.311   7.447  0.0000  0.0000  0.0000
    2BPA     H8   92   4.459   4.318   7.656  0.0000  0.0000  0.0000
    2BPA     H9   93   4.433   4.082   7.652 -0.0000  0.0000 -0.0000
    2BPA    H10   94   4.272   3.979   7.471  0.0000  0.0000  0.0000
    2BPA    H11   95   4.118   4.129   7.366  0.0000  0.0000  0.0000
    2BPA    H12   96   4.148   4.381   7.386  0.0000 -0.0000  0.0000
    3BPB    CZb   97   4.769   5.089   7.695  0.0000 -0.0000  0.0000
    3BPB     C2   98   4.896   5.135   7.742 -0.0000  0.0000 -0.0000
    3BPB    CC3   99   4.938   5.273   7.728  0.0000  0.0000  0.0000
    3BPB     C4  100   4.857   5.355   7.642  0.0000 -0.0000  0.0000
    3BPB     C5  101   4.738   5.302   7.586  0.0000  0.0000 -0.0000
    3BPB     C6  102   4.691   5.180   7.623 -0.0000 -0.0000  0.0000
    3BPB     H2  103   4.956   5.068   7.802  0.0000  0.0000  0.0000
    3BPB     H4  104   4.889   5.461   7.635  0.0000 -0.0000  0.0000
    3BPB     H5  105   4.664   5.366   7.534  0.0000 -0.0000  0.0000
    3BPB     H6  106   4.601   5.146   7.578 -0.0000 -0.0000 -0.0000
    3BPB    CC7  107   4.999   5.339   7.865 -0.0000  0.0000 -0.0000
    3BPB     C8  108   5.094   5.286   7.902  0.0000 -0.0000  0.0000
    3BPB     C9  109   5.224   5.369   7.946 -0.0000 -0.0000 -0.0000
    3BPB    C10  110   5.198   5.502   7.974  0.0000 -0.0000  0.0000
    3BPB    C11  111   5.095   5.561   7.940 -0.0000 -0.0000 -0.0000
    3BPB    C12  112   4.983   5.481   7.893  0.0000 -0.0000 -0.0000
    3BPB     H8  113   5.088   5.175   7.903  0.0000  0.0000  0.0000
    3BPB     H9  114   5.310   5.311   7.985 -0.0000  0.0000 -0.0000
    3BPB    H10  115   5.285   5.558   8.014 -0.0000 -0.0000 -0.0000
    3BPB    H11  116   5.118   5.655   7.934  0.0000  0.0000 -0.0000
    3BPB    H12  117   4.893   5.530   7.862  0.0000 -0.0000 -0.0000
    4BPC    CZc  118   4.922   4.637   7.782  0.0000  0.0000 -0.0000
    4BPC     C2  119   5.057   4.678   7.775  0.0000  0.0000 -0.0000
    4BPC    CC3  120   5.161   4.593   7.819  0.0000 -0.0000 -0.0000
    4BPC     C4  121   5.128   4.466   7.873  0.0000  0.0000 -0.0000
    4BPC     C5  122   4.994   4.427   7.887  0.0000  0.0000 -0.0000
    4BPC     C6  123   4.892   4.512   7.840  0.0000  0.0000  0.0000
    4BPC     H2  124   5.085   4.776   7.726 -0.0000 -0.0000  0.0000
    4BPC     H4  125   5.197   4.395   7.916  0.0000 -0.0000  0.0000
    4BPC     H5  126   4.970   4.347   7.946 -0.0000 -0.0000  0.0000
    4BPC     H6  127   4.794   4.493   7.878  0.0000  0.0000  0.0000
    4BPC    CC7  128   5.309   4.585   7.780 -0.0000 -0.0000 -0.0000
    4BPC     C8  129   5.363   4.516   7.667  0.0000  0.0000  0.0000
    4BPC     C9  130   5.481   4.560   7.614 -0.0000  0.0000  0.0000
    4BPC    C10  131   5.564   4.660   7.678 -0.0000 -0.0000 -0.0000
    4BPC    C11  132   5.509   4.731   7.784 -0.0000 -0.0000  0.0000
    4BPC    C12  133   5.379   4.685   7.836  0.0000  0.0000  0.0000
    4BPC     H8  134   5.306   4.452   7.630 -0.0000 -0.0000 -0.0000
    4BPC     H9  135   5.498   4.552   7.506 -0.0000  0.0000 -0.0000
    4BPC    H10  136   5.658   4.694   7.632 -0.0000 -0.0000  0.0000
    4BPC    H11  137   5.548   4.819   7.828  0.0000  0.0000  0.0000
    4BPC    H12  138   5.332   4.732   7.931  0.0000 -0.0000 -0.0000
    1TRZ     N1  139   1.678  12.273   5.455  0.0000  0.0000 -0.0000
    1TRZ    CZ1  140   1.818  12.288   5.425 -0.0000 -0.0000 -0.0000
    1TRZ     N2  141   1.883  12.390   5.480  0.0000  0.0000  0.0000
    1TRZ    CZ2  142   1.825  12.468   5.586 -0.0000 -0.0000 -0.0000
    1TRZ     N3  143   1.690  12.435   5.611  0.0000  0.0000  0.0000
    1TRZ    CZ3  144   1.632  12.321   5.577 -0.0000 -0.0000 -0.0000
    2BPA    CZa  145   1.896  12.173   5.359 -0.0000  0.0000  0.0000
    2BPA     C2  146   1.957  12.214   5.236 -0.0000 -0.0000  0.0000
    2BPA    CC3  147   2.006  12.117   5.145  0.0000  0.0000 -0.0000
    2BPA     C4  148   1.988  11.979   5.168 -0.0000 -0.0000  0.0000
    2BPA     C5  149   1.919  11.939   5.288  0.0000 -0.0000 -0.0000
    2BPA     C6  150   1.878  12.033   5.380 -0.0000  0.0000  0.0000
    2BPA     H2  151   1.985  12.318   5.222 -0.0000 -0.0000  0.0000
    2BPA     H4  152   2.007  11.902   5.090 -0.0000  0.0000  0.0000
    2BPA     H5  153   1.893  11.835   5.302 -0.0000  0.0000 -0.0000
    2BPA     H6  154   1.825  11.998   5.467 -0.0000  0.0000  0.0000
    2BPA    CC7  155   2.044  12.178   5.014 -0.0000  0.0000 -0.0000
    2BPA     C8  156   1.963  12.274   4.944  0.0000 -0.0000 -0.0000
    2BPA     C9  157   2.019  12.358   4.845 -0.0000  0.0000 -0.0000
    2BPA    C10  158   2.155  12.341   4.809  0.0000  0.0000  0.0000
    2BPA    C11  159   2.238  12.249   4.883 -0.0000  0.0000 -0.0000
    2BPA    C12  160   2.178  12.170   4.984  0.0000  0.0000 -0.0000
    2BPA     H8  161   1.874  12.314   4.978 -0.0000  0.0000  0.0000
    2BPA     H9  162   1.974  12.454   4.810  0.0000 -0.0000  0.0000
    2BPA    H10  163   2.212  12.434   4.760 -0.0000  0.0000  0.0000
    2BPA    H11  164   2.345  12.247   4.873  0.0000 -0.0000 -0.0000
    2BPA    H12  165   2.238  12.102   5.042  0.0000 -0.0000  0.0000
    3BPB    CZb  166   1.859  12.604   5.637 -0.0000 -0.0000 -0.0000
    3BPB     C2  167   1.987  12.626   5.638  0.0000  0.0000 -0.0000
    3BPB    CC3  168   2.042  12.765   5.625  0.0000 -0.0000  0.0000
    3BPB     C4  169   1.955  12.868   5.625  0.0000  0.0000  0.0000
    3BPB     C5  170   1.823  12.852   5.622 -0.0000 -0.0000  0.0000
    3BPB     C6  171   1.772  12.716   5.630  0.0000  0.0000 -0.0000
    3BPB     H2  172   2.050  12.541   5.648  0.0000 -0.0000  0.0000
    3BPB     H4  173   1.986  12.971   5.610 -0.0000 -0.0000  0.0000
    3BPB     H5  174   1.766  12.934   5.606 -0.0000  0.0000 -0.0000
    3BPB     H6  175   1.669  12.700   5.618 -0.0000 -0.0000 -0.0000
    3BPB    CC7  176   2.192  12.763   5.617  0.0000 -0.0000 -0.0000
    3BPB     C8  177   2.274  12.644   5.609 -0.0000  0.0000  0.0000
    3BPB     C9  178   2.409  12.654   5.585  0.0000  0.0000 -0.0000
    3BPB    C10  179   2.472  12.781   5.576  0.0000 -0.0000 -0.0000
    3BPB    C11  180   2.394  12.898   5.580  0.0000 -0.0000 -0.0000
    3BPB    C12  181   2.257  12.887   5.600 -0.0000  0.0000  0.0000
    3BPB     H8  182   2.228  12.548   5.607 -0.0000  0.0000 -0.0000
    3BPB     H9  183   2.465  12.565   5.584  0.0000 -0.0000 -0.0000
    3BPB    H10  184   2.582  12.783   5.564 -0.0000 -0.0000  0.0000
    3BPB    H11  185   2.446  12.991   5.579  0.0000  0.0000 -0.0000
    3BPB    H12  186   2.203  12.982   5.609  0.0000 -0.0000  0.0000
    4BPC    CZc  187   1.529  12.234   5.642  0.0000 -0.0000 -0.0000
    4BPC     C2  188   1.528  12.094   5.640 -0.0000 -0.0000  0.0000
    4BPC    CC3  189   1.459  12.014   5.745  0.0000  0.0000 -0.0000
    4BPC     C4  190   1.387  12.080   5.839 -0.0000 -0.0000  0.0000
    4BPC     C5  191   1.396  12.207   5.852  0.0000  0.0000 -0.0000
    4BPC     C6  192   1.460  12.291   5.737 -0.0000 -0.0000 -0.0000
    4BPC     H2  193   1.591  12.038   5.577  0.0000 -0.0000 -0.0000
    4BPC     H4  194   1.368  12.007   5.933  0.0000  0.0000 -0.0000
    4BPC     H5  195   1.385  12.236   5.960  0.0000 -0.0000 -0.0000
    4BPC     H6  196   1.445  12.387   5.699  0.0000 -0.0000 -0.0000
    4BPC    CC7  197   1.442  11.865   5.744 -0.0000  0.0000 -0.0000
    4BPC     C8  198   1.327  11.797   5.684  0.0000  0.0000  0.0000
    4BPC     C9  199   1.305  11.661   5.702 -0.0000  0.0000 -0.0000
    4BPC    C10  200   1.393  11.587   5.775  0.0000 -0.0000  0.0000
    4BPC    C11  201   1.503  11.651   5.840 -0.0000 -0.0000 -0.0000
    4BPC    C12  202   1.521  11.789   5.827  0.0000 -0.0000  0.0000
    4BPC     H8  203   1.258  11.856   5.630 -0.0000  0.0000 -0.0000
    4BPC     H9  204   1.221  11.613   5.657 -0.0000 -0.0000  0.0000
    4BPC    H10  205   1.380  11.477   5.790  0.0000  0.0000 -0.0000
    4BPC    H11  206   1.560  11.600   5.909  0.0000 -0.0000  0.0000
    4BPC    H12  207   1.599  11.836   5.879  0.0000  0.0000  0.0000
    1TRZ     N1  208   2.977   6.840   6.481  0.0000 -0.0000 -0.0000
    1TRZ    CZ1  209   3.079   6.744   6.456 -0.0000  0.0000 -0.0000
    1TRZ     N2  210   3.129   6.665   6.557 -0.0000 -0.0000  0.0000
    1TRZ    CZ2  211   3.083   6.686   6.691  0.0000 -0.0000 -0.0000
    1TRZ     N3  212   2.985   6.779   6.712 -0.0000  0.0000  0.0000
    1TRZ    CZ3  213   2.925   6.846   6.608 -0.0000  0.0000  0.0000
    2BPA    CZa  214   3.138   6.750   6.315 -0.0000  0.0000  0.0000
    2BPA     C2  215   3.063   6.811   6.207  0.0000 -0.0000 -0.0000
    2BPA    CC3  216   3.080   6.749   6.071 -0.0000  0.0000  0.0000
    2BPA     C4  217   3.187   6.667   6.045  0.0000 -0.0000 -0.0000
    2BPA     C5  218   3.246   6.605   6.151  0.0000 -0.0000  0.0000
    2BPA     C6  219   3.233   6.652   6.284 -0.0000 -0.0000 -0.0000
    2BPA     H2  220   2.989   6.882   6.224 -0.0000  0.0000  0.0000
    2BPA     H4  221   3.208   6.636   5.944  0.0000 -0.0000  0.0000
    2BPA     H5  222   3.322   6.527   6.131 -0.0000  0.0000  0.0000
    2BPA     H6  223   3.296   6.617   6.361  0.0000 -0.0000  0.0000
    2BPA    CC7  224   2.971   6.724   5.959  0.0000 -0.0000  0.0000
    2BPA     C8  225   2.839   6.762   5.983 -0.0000 -0.0000 -0.0000
    2BPA     C9  226   2.735   6.724   5.894  0.0000  0.0000  0.0000
    2BPA    C10  227   2.759   6.650   5.779 -0.0000 -0.0000 -0.0000
    2BPA    C11  228   2.887   6.602   5.758  0.0000 -0.0000 -0.0000
    2BPA    C12  229   2.989   6.630   5.848  0.0000  0.0000  0.0000
    2BPA     H8  230   2.823   6.830   6.062 -0.0000  0.0000  0.0000
    2BPA     H9  231   2.634   6.738   5.924 -0.0000  0.0000  0.0000
    2BPA    H10  232   2.677   6.604   5.716  0.0000  0.0000  0.0000
    2BPA    H11  233   2.907   6.535   5.678  0.0000 -0.0000 -0.0000
    2BPA    H12  234   3.092   6.602   5.814 -0.0000  0.0000  0.0000
    3BPB    CZb  235   3.149   6.638   6.809  0.0000 -0.0000  0.0000
    3BPB     C2  236   3.231   6.524   6.791  0.0000  0.0000  0.0000
    3BPB    CC3  237   3.303   6.469   6.900  0.0000 -0.0000  0.0000
    3BPB     C4  238   3.307   6.541   7.022  0.0000 -0.0000 -0.0000
    3BPB     C5  239   3.234   6.659   7.038 -0.0000  0.0000  0.0000
    3BPB     C6  240   3.153   6.706   6.933  0.0000 -0.0000 -0.0000
    3BPB     H2  241   3.218   6.472   6.698  0.0000 -0.0000 -0.0000
    3BPB     H4  242   3.366   6.502   7.105 -0.0000  0.0000 -0.0000
    3BPB     H5  243   3.251   6.732   7.118 -0.0000 -0.0000 -0.0000
    3BPB     H6  244   3.110   6.799   6.941 -0.0000  0.0000  0.0000
    3BPB    CC7  245   3.357   6.325   6.908 -0.0000  0.0000  0.0000
    3BPB     C8  246   3.402   6.276   6.788  0.0000 -0.0000 -0.0000
    3BPB     C9  247   3.411   6.135   6.770  0.0000  0.0000 -0.0000
    3BPB    C10  248   3.384   6.043   6.873  0.0000 -0.0000 -0.0000
    3BPB    C11  249   3.332   6.098   6.991  0.0000 -0.0000  0.0000
    3BPB    C12  250   3.320   6.233   7.009 -0.0000  0.0000 -0.0000
    3BPB     H8  251   3.438   6.351   6.721  0.0000  0.0000 -0.0000
    3BPB     H9  252   3.462   6.108   6.673 -0.0000  0.0000  0.0000
    3BPB    H10  253   3.405   5.934   6.863 -0.0000  0.0000  0.0000
    3BPB    H11  254   3.318   6.041   7.082  0.0000  0.0000 -0.0000
    3BPB    H12  255   3.301   6.277   7.105 -0.0000  0.0000  0.0000
    4BPC    CZc  256   2.789   6.900   6.627  0.0000 -0.0000 -0.0000
    4BPC     C2  257   2.727   6.969   6.520 -0.0000  0.0000  0.0000
    4BPC    CC3  258   2.608   7.043   6.539  0.0000 -0.0000  0.0000
    4BPC     C4  259   2.550   7.046   6.667 -0.0000  0.0000  0.0000
    4BPC     C5  260   2.610   6.980   6.776  0.0000 -0.0000 -0.0000
    4BPC     C6  261   2.733   6.909   6.752 -0.0000 -0.0000  0.0000
    4BPC     H2  262   2.768   6.961   6.423  0.0000  0.0000 -0.0000
    4BPC     H4  263   2.457   7.106   6.679  0.0000 -0.0000 -0.0000
    4BPC     H5  264   2.577   6.981   6.878 -0.0000  0.0000  0.0000
    4BPC     H6  265   2.774   6.838   6.826 -0.0000  0.0000 -0.0000
    4BPC    CC7  266   2.524   7.099   6.432 -0.0000 -0.0000 -0.0000
    4BPC     C8  267   2.557   7.222   6.384  0.0000  0.0000 -0.0000
    4BPC     C9  268   2.485   7.282   6.280 -0.0000 -0.0000 -0.0000
    4BPC    C10  269   2.374   7.210   6.220  0.0000 -0.0000  0.0000
    4BPC    C11  270   2.343   7.081   6.272 -0.0000  0.0000 -0.0000
    4BPC    C12  271   2.413   7.029   6.371  0.0000  0.0000  0.0000
    4BPC     H8  272   2.640   7.269   6.430  0.0000  0.0000  0.0000
    4BPC     H9  273   2.521   7.372   6.228 -0.0000 -0.0000  0.0000
    4BPC    H10  274   2.311   7.218   6.129  0.0000 -0.0000  0.0000
    4BPC    H11  275   2.278   7.019   6.220 -0.0000 -0.0000 -0.0000
    4BPC    H12  276   2.397   6.930   6.401 -0.0000 -0.0000  0.0000
    1TRZ     N1  277   1.158  10.092   2.605  0.0000  0.0000  0.0000
    1TRZ    CZ1  278   1.225  10.158   2.503  0.0000 -0.0000 -0.0000
    1TRZ     N2  279   1.171  10.271   2.446 -0.0000  0.0000 -0.0000
    1TRZ    CZ2  280   1.050  10.324   2.491  0.0000 -0.0000  0.0000
    1TRZ     N3  281   0.983  10.258   2.594  0.0000 -0.0000 -0.0000
    1TRZ    CZ3  282   1.036  10.142   2.651  0.0000  0.0000 -0.0000
    2BPA    CZa  283   1.362  10.127   2.451 -0.0000  0.0000 -0.0000
    2BPA     C2  284   1.452  10.061   2.527  0.0000 -0.0000  0.0000
    2BPA    CC3  285   1.540   9.954   2.469 -0.0000 -0.0000  0.0000
    2BPA     C4  286   1.564   9.955   2.336  0.0000  0.0000 -0.0000
    2BPA     C5  287   1.468  10.015   2.258 -0.0000  0.0000 -0.0000
    2BPA     C6  288   1.372  10.110   2.311  0.0000 -0.0000  0.0000
    2BPA     H2  289   1.441  10.088   2.633  0.0000 -0.0000 -0.0000
    2BPA     H4  290   1.636   9.897   2.283  0.0000  0.0000 -0.0000
    2BPA     H5  291   1.466   9.999   2.147  0.0000 -0.0000  0.0000
    2BPA     H6  292   1.305  10.155   2.249 -0.0000  0.0000 -0.0000
    2BPA    CC7  293   1.588   9.801   2.497  0.0000  0.0000 -0.0000
    2BPA     C8  294   1.557   9.757   2.620 -0.0000 -0.0000  0.0000
    2BPA     C9  295   1.580   9.621   2.663 -0.0000  0.0000 -0.0000
    2BPA    C10  296   1.638   9.530   2.577  0.0000 -0.0000 -0.0000
    2BPA    C11  297   1.656   9.563   2.441  0.0000 -0.0000 -0.0000
    2BPA    C12  298   1.631   9.696   2.399 -0.0000  0.0000  0.0000
    2BPA     H8  299   1.528   9.831   2.689 -0.0000  0.0000  0.0000
    2BPA     H9  300   1.569   9.604   2.766 -0.0000 -0.0000  0.0000
    2BPA    H10  301   1.663   9.430   2.609  0.0000  0.0000  0.0000
    2BPA    H11  302   1.690   9.482   2.367 -0.0000  0.0000  0.0000
    2BPA    H12  303   1.663   9.736   2.304  0.0000 -0.0000 -0.0000
    3BPB    CZb  304   1.004  10.447   2.435  0.0000  0.0000 -0.0000
    3BPB     C2  305   1.071  10.512   2.330  0.0000 -0.0000  0.0000
    3BPB    CC3  306   1.029  10.633   2.275  0.0000 -0.0000  0.0000
    3BPB     C4  307   0.918  10.695   2.330 -0.0000  0.0000  0.0000
    3BPB     C5  308   0.846  10.630   2.438  0.0000  0.0000 -0.0000
    3BPB     C6  309   0.892  10.507   2.488 -0.0000  0.0000 -0.0000
    3BPB     H2  310   1.154  10.459   2.287  0.0000 -0.0000 -0.0000
    3BPB     H4  311   0.895  10.799   2.296  0.0000 -0.0000  0.0000
    3BPB     H5  312   0.746  10.657   2.456 -0.0000  0.0000  0.0000
    3BPB     H6  313   0.826  10.446   2.544 -0.0000 -0.0000  0.0000
    3BPB    CC7  314   1.092  10.684   2.154 -0.0000 -0.0000 -0.0000
    3BPB     C8  315   1.127  10.600   2.048  0.0000 -0.0000 -0.0000
    3BPB     C9  316   1.202  10.649   1.940  0.0000  0.0000 -0.0000
    3BPB    C10  317   1.238  10.786   1.936  0.0000  0.0000 -0.0000
    3BPB    C11  318   1.205  10.868   2.049  0.0000  0.0000 -0.0000
    3BPB    C12  319   1.132  10.816   2.153 -0.0000  0.0000  0.0000
    3BPB     H8  320   1.091  10.499   2.045 -0.0000 -0.0000 -0.0000
    3BPB     H9  321   1.233  10.584   1.859  0.0000  0.0000  0.0000
    3BPB    H10  322   1.302  10.818   1.850 -0.0000 -0.0000  0.0000
    3BPB    H11  323   1.239  10.972   2.045 -0.0000 -0.0000  0.0000
    3BPB    H12  324   1.103  10.882   2.238  0.0000 -0.0000 -0.0000
    4BPC    CZc  325   0.966  10.078   2.759  0.0000 -0.0000  0.0000
    4BPC     C2  326   0.843  10.127   2.807 -0.0000  0.0000 -0.0000
    4BPC    CC3  327   0.770  10.057   2.904  0.0000 -0.0000  0.0000
    4BPC     C4  328   0.824   9.935   2.957 -0.0000  0.0000 -0.0000
    4BPC     C5  329   0.949   9.886   2.910 -0.0000 -0.0000  0.0000
    4BPC     C6  330   1.021   9.957   2.814 -0.0000  0.0000 -0.0000
    4BPC     H2  331   0.802  10.216   2.759  0.0000 -0.0000  0.0000
    4BPC     H4  332   0.763   9.871   3.023  0.0000  0.0000 -0.0000
    4BPC     H5  333   0.991   9.797   2.955 -0.0000  0.0000  0.0000
    4BPC     H6  334   1.118   9.926   2.781  0.0000 -0.0000  0.0000
    4BPC    CC7  335   0.637  10.094   2.949 -0.0000 -0.0000 -0.0000
    4BPC     C8  336   0.520  10.068   2.867  0.0000  0.0000  0.0000
    4BPC     C9  337   0.393  10.114   2.911 -0.0000 -0.0000 -0.0000
    4BPC    C10  338   0.381  10.184   3.032  0.0000  0.0000  0.0000
    4BPC    C11  339   0.497  10.208   3.111 -0.0000 -0.0000 -0.0000
    4BPC    C12  340   0.623  10.163   3.070 -0.0000 -0.0000 -0.0000
    4BPC     H8  341   0.536  10.011   2.777  0.0000 -0.0000 -0.0000
    4BPC     H9  342   0.307  10.105   2.840  0.0000  0.0000  0.0000
    4BPC    H10  343   0.283  10.217   3.063 -0.0000  0.0000  0.0000
    4BPC    H11  344   0.498  10.255   3.207 -0.0000  0.0000  0.0000
    4BPC    H12  345   0.709  10.178   3.127  0.0000  0.0000  0.0000
    1TRZ     N1  346   9.418   9.258  11.284  0.0000 -0.0000 -0.0000
    1TRZ    CZ1  347   9.428   9.149  11.373  0.0000 -0.0000 -0.0000
    1TRZ     N2  348   9.514   9.040  11.345 -0.0000  0.0000 -0.0000
    1TRZ    CZ2  349   9.584   9.039  11.224 -0.0000  0.0000  0.0000
    1TRZ     N3  350   9.572   9.149  11.138  0.0000 -0.0000  0.0000
    1TRZ    CZ3  351   9.489   9.256  11.162 -0.0000 -0.0000  0.0000
    2BPA    CZa  352   9.353   9.152  11.499  0.0000 -0.0000 -0.0000
    2BPA     C2  353   9.383   9.056  11.598 -0.0000  0.0000  0.0000
    2BPA    CC3  354   9.307   9.048  11.720  0.0000 -0.0000 -0.0000
    2BPA     C4  355   9.212   9.144  11.744 -0.0000  0.0000  0.0000
    2BPA     C5  356   9.187   9.243  11.647  0.0000 -0.0000  0.0000
    2BPA     C6  357   9.257   9.242  11.526 -0.0000  0.0000 -0.0000
    2BPA     H2  358   9.441   8.971  11.572  0.0000 -0.0000 -0.0000
    2BPA     H4  359   9.142   9.136  11.827  0.0000  0.0000 -0.0000
    2BPA     H5  360   9.094   9.291  11.645 -0.0000 -0.0000 -0.0000
    2BPA     H6  361   9.210   9.298  11.445  0.0000 -0.0000  0.0000
    2BPA    CC7  362   9.337   8.927  11.799  0.0000 -0.0000 -0.0000
    2BPA     C8  363   9.457   8.853  11.785 -0.0000 -0.0000  0.0000
    2BPA     C9  364   9.480   8.743  11.869 -0.0000 -0.0000  0.0000
    2BPA    C10  365   9.382   8.702  11.966  0.0000 -0.0000 -0.0000
    2BPA    C11  366   9.262   8.777  11.970  0.0000 -0.0000  0.0000
    2BPA    C12  367   9.239   8.884  11.889  0.0000  0.0000 -0.0000
    2BPA     H8  368   9.514   8.867  11.699 -0.0000 -0.0000 -0.0000
    2BPA     H9  369   9.566   8.685  11.846  0.0000 -0.0000 -0.0000
    2BPA    H10  370   9.398   8.614  12.031 -0.0000  0.0000 -0.0000
    2BPA    H11  371   9.186   8.751  12.037 -0.0000 -0.0000  0.0000
    2BPA    H12  372   9.148   8.937  11.880 -0.0000  0.0000  0.0000
    3BPB    CZb  373   9.655   8.923  11.184  0.0000 -0.0000 -0.0000
    3BPB     C2  374   9.653   8.805  11.258 -0.0000 -0.0000  0.0000
    3BPB    CC3  375   9.728   8.693  11.220  0.0000 -0.0000 -0.0000
    3BPB     C4  376   9.803   8.695  11.095 -0.0000  0.0000  0.0000
    3BPB     C5  377   9.803   8.816  11.024  0.0000 -0.0000 -0.0000
    3BPB     C6  378   9.732   8.927  11.066 -0.0000 -0.0000  0.0000
    3BPB     H2  379   9.593   8.801  11.353  0.0000 -0.0000 -0.0000
    3BPB     H4  380   9.857   8.613  11.058  0.0000 -0.0000 -0.0000
    3BPB     H5  381   9.885   8.840  10.956 -0.0000 -0.0000  0.0000
    3BPB     H6  382   9.753   9.018  11.015  0.0000  0.0000  0.0000
    3BPB    CC7  383   9.771   8.579  11.305  0.0000  0.0000 -0.0000
    3BPB     C8  384   9.670   8.506  11.354 -0.0000 -0.0000  0.0000
    3BPB     C9  385   9.689   8.398  11.442 -0.0000 -0.0000  0.0000
    3BPB    C10  386   9.820   8.368  11.484  0.0000  0.0000  0.0000
    3BPB    C11  387   9.930   8.442  11.432  0.0000 -0.0000  0.0000
    3BPB    C12  388   9.907   8.546  11.348 -0.0000  0.0000 -0.0000
    3BPB     H8  389   9.571   8.540  11.323  0.0000 -0.0000  0.0000
    3BPB     H9  390   9.598   8.361  11.490  0.0000  0.0000 -0.0000
    3BPB    H10  391   9.831   8.307  11.578 -0.0000  0.0000 -0.0000
    3BPB    H11  392  10.035   8.422  11.473 -0.0000  0.0000 -0.0000
    3BPB    H12  393   9.987   8.609  11.314  0.0000  0.0000  0.0000
    4BPC    CZc  394   9.482   9.367  11.076  0.0000  0.0000 -0.0000
    4BPC     C2  395   9.569   9.367  10.963 -0.0000  0.0000 -0.0000
    4BPC    CC3  396   9.562   9.471  10.864  0.0000 -0.0000  0.0000
    4BPC     C4  397   9.461   9.568  10.878 -0.0000  0.0000 -0.0000
    4BPC     C5  398   9.374   9.567  10.991 -0.0000  0.0000 -0.0000
    4BPC     C6  399   9.387   9.467  11.088  0.0000  0.0000 -0.0000
    4BPC     H2  400   9.653   9.297  10.965 -0.0000  0.0000 -0.0000
    4BPC     H4  401   9.450   9.645  10.794  0.0000 -0.0000  0.0000
    4BPC     H5  402   9.289   9.637  10.988  0.0000 -0.0000 -0.0000
    4BPC     H6  403   9.326   9.470  11.171 -0.0000  0.0000  0.0000
    4BPC    CC7  404   9.651   9.454  10.746 -0.0000 -0.0000  0.0000
    4BPC     C8  405   9.716   9.331  10.716 -0.0000  0.0000  0.0000
    4BPC     C9  406   9.826   9.327  10.632 -0.0000 -0.0000  0.0000
    4BPC    C10  407   9.869   9.439  10.567  0.0000  0.0000 -0.0000
    4BPC    C11  408   9.809   9.561  10.592 -0.0000  0.0000  0.0000
    4BPC    C12  409   9.697   9.567  10.682  0.0000  0.0000 -0.0000
    4BPC     H8  410   9.675   9.241  10.756 -0.0000 -0.0000  0.0000
    4BPC     H9  411   9.863   9.229  10.618  0.0000 -0.0000 -0.0000
    4BPC    H10  412   9.954   9.432  10.498 -0.0000  0.0000  0.0000
    4BPC    H11  413   9.837   9.653  10.547  0.0000  0.0000 -0.0000
    4BPC    H12  414   9.640   9.660  10.693  0.0000 -0.0000 -0.0000
    1TRZ     N1  415   2.834   1.197   4.842 -0.0000  0.0000 -0.0000
    1TRZ    CZ1  416   2.949   1.128   4.871  0.0000 -0.0000 -0.0000
    1TRZ     N2  417   3.064   1.198   4.912 -0.0000 -0.0000 -0.0000
    1TRZ    CZ2  418   3.066   1.334   4.919  0.0000  0.0000  0.0000
    1TRZ     N3  419   2.952   1.400   4.889 -0.0000  0.0000 -0.0000
    1TRZ    CZ3  420   2.834   1.335   4.854  0.0000  0.0000 -0.0000
    2BPA    CZa  421   2.952   0.983   4.832  0.0000  0.0000 -0.0000
    2BPA     C2  422   3.077   0.920   4.805 -0.0000 -0.0000  0.0000
    2BPA    CC3  423   3.092   0.780   4.822  0.0000 -0.0000  0.0000
    2BPA     C4  424   2.980   0.698   4.848  0.0000  0.0000  0.0000
    2BPA     C5  425   2.857   0.772   4.880  0.0000 -0.0000  0.0000
    2BPA     C6  426   2.846   0.903   4.871 -0.0000  0.0000  0.0000
    2BPA     H2  427   3.160   0.979   4.774  0.0000  0.0000 -0.0000
    2BPA     H4  428   2.987   0.595   4.888  0.0000  0.0000 -0.0000
    2BPA     H5  429   2.786   0.719   4.941  0.0000  0.0000  0.0000
    2BPA     H6  430   2.750   0.950   4.897  0.0000 -0.0000 -0.0000
    2BPA    CC7  431   3.231   0.724   4.858 -0.0000  0.0000  0.0000
    2BPA     C8  432   3.281   0.652   4.754  0.0000 -0.0000 -0.0000
    2BPA     C9  433   3.400   0.570   4.777 -0.0000  0.0000 -0.0000
    2BPA    C10  434   3.463   0.569   4.895  0.0000  0.0000  0.0000
    2BPA    C11  435   3.405   0.646   5.002  0.0000 -0.0000 -0.0000
    2BPA    C12  436   3.295   0.717   4.984 -0.0000  0.0000 -0.0000
    2BPA     H8  437   3.234   0.659   4.654  0.0000 -0.0000  0.0000
    2BPA     H9  438   3.436   0.499   4.702 -0.0000  0.0000  0.0000
    2BPA    H10  439   3.554   0.508   4.913 -0.0000  0.0000 -0.0000
    2BPA    H11  440   3.448   0.655   5.099  0.0000  0.0000  0.0000
    2BPA    H12  441   3.266   0.787   5.062  0.0000 -0.0000 -0.0000
    3BPB    CZb  442   3.184   1.393   4.974  0.0000 -0.0000 -0.0000
    3BPB     C2  443   3.185   1.499   5.056  0.0000  0.0000  0.0000
    3BPB    CC3  444   3.303   1.581   5.075  0.0000  0.0000 -0.0000
    3BPB     C4  445   3.429   1.523   5.036 -0.0000  0.0000  0.0000
    3BPB     C5  446   3.428   1.412   4.955  0.0000 -0.0000 -0.0000
    3BPB     C6  447   3.312   1.340   4.928 -0.0000  0.0000  0.0000
    3BPB     H2  448   3.092   1.535   5.106  0.0000 -0.0000 -0.0000
    3BPB     H4  449   3.522   1.571   5.064 -0.0000 -0.0000 -0.0000
    3BPB     H5  450   3.518   1.385   4.902  0.0000 -0.0000 -0.0000
    3BPB     H6  451   3.317   1.250   4.873  0.0000 -0.0000 -0.0000
    3BPB    CC7  452   3.329   1.736   5.075  0.0000 -0.0000 -0.0000
    3BPB     C8  453   3.228   1.800   5.142 -0.0000  0.0000  0.0000
    3BPB     C9  454   3.213   1.945   5.138 -0.0000 -0.0000  0.0000
    3BPB    C10  455   3.303   2.021   5.075  0.0000  0.0000 -0.0000
    3BPB    C11  456   3.408   1.955   5.004 -0.0000  0.0000  0.0000
    3BPB    C12  457   3.421   1.819   5.002 -0.0000 -0.0000  0.0000
    3BPB     H8  458   3.170   1.739   5.214  0.0000  0.0000 -0.0000
    3BPB     H9  459   3.128   1.984   5.192  0.0000  0.0000  0.0000
    3BPB    H10  460   3.279   2.127   5.068 -0.0000 -0.0000  0.0000
    3BPB    H11  461   3.480   2.011   4.947  0.0000 -0.0000 -0.0000
    3BPB    H12  462   3.505   1.766   4.955 -0.0000  0.0000  0.0000
    4BPC    CZc  463   2.715   1.419   4.846  0.0000 -0.0000  0.0000
    4BPC     C2  464   2.600   1.365   4.794 -0.0000  0.0000 -0.0000
    4BPC    CC3  465   2.487   1.449   4.761  0.0000 -0.0000 -0.0000
    4BPC     C4  466   2.491   1.586   4.797  0.0000 -0.0000  0.0000
    4BPC     C5  467   2.610   1.635   4.855 -0.0000  0.0000 -0.0000
    4BPC     C6  468   2.717   1.553   4.878  0.0000  0.0000  0.0000
    4BPC     H2  469   2.607   1.259   4.789 -0.0000 -0.0000 -0.0000
    4BPC     H4  470   2.407   1.653   4.780  0.0000 -0.0000  0.0000
    4BPC     H5  471   2.623   1.726   4.908  0.0000 -0.0000  0.0000
    4BPC     H6  472   2.805   1.601   4.929 -0.0000 -0.0000 -0.0000
    4BPC    CC7  473   2.400   1.382   4.654  0.0000 -0.0000  0.0000
    4BPC     C8  474   2.446   1.303   4.543 -0.0000  0.0000 -0.0000
    4BPC     C9  475   2.362   1.286   4.425  0.0000  0.0000  0.0000
    4BPC    C10  476   2.232   1.330   4.431 -0.0000  0.0000 -0.0000
    4BPC    C11  477   2.189   1.414   4.533  0.0000  0.0000  0.0000
    4BPC    C12  478   2.277   1.441   4.641 -0.0000  0.0000 -0.0000
    4BPC     H8  479   2.536   1.255   4.544  0.0000 -0.0000  0.0000
    4BPC     H9  480   2.405   1.243   4.335 -0.0000  0.0000  0.0000
    4BPC    H10  481   2.165   1.313   4.344  0.0000  0.0000  0.0000
    4BPC    H11  482   2.091   1.449   4.542 -0.0000  0.0000  0.0000
    4BPC    H12  483   2.250   1.510   4.717  0.0000  0.0000  0.0000
    1TRZ     N1  484   7.774   9.116   3.265 -0.0000 -0.0000  0.0000
    1TRZ    CZ1  485   7.644   9.132   3.331  0.0000  0.0000 -0.0000
    1TRZ     N2  486   7.566   9.026   3.354 -0.0000 -0.0000 -0.0000
    1TRZ    CZ2  487   7.602   8.899   3.302 -0.0000  0.0000  0.0000
    1TRZ     N3  488   7.729   8.884   3.255  0.0000 -0.0000 -0.0000
    1TRZ    CZ3  489   7.814   8.986   3.232  0.0000  0.0000  0.0000
    2BPA    CZa  490   7.616   9.273   3.368  0.0000 -0.0000 -0.0000
    2BPA     C2  491   7.483   9.300   3.401 -0.0000  0.0000  0.0000
    2BPA    CC3  492   7.437   9.433   3.444  0.0000 -0.0000 -0.0000
    2BPA     C4  493   7.536   9.526   3.466  0.0000 -0.0000 -0.0000
    2BPA     C5  494   7.675   9.497   3.431 -0.0000  0.0000  0.0000
    2BPA     C6  495   7.710   9.375   3.380 -0.0000 -0.0000  0.0000
    2BPA     H2  496   7.405   9.230   3.382 -0.0000 -0.0000 -0.0000
    2BPA     H4  497   7.509   9.609   3.529  0.0000 -0.0000  0.0000
    2BPA     H5  498   7.763   9.548   3.450 -0.0000 -0.0000  0.0000
    2BPA     H6  499   7.806   9.363   3.341  0.0000 -0.0000 -0.0000
    2BPA    CC7  500   7.300   9.468   3.462 -0.0000 -0.0000 -0.0000
    2BPA     C8  501   7.258   9.582   3.532 -0.0000 -0.0000 -0.0000
    2BPA     C9  502   7.122   9.616   3.544 -0.0000 -0.0000 -0.0000
    2BPA    C10  503   7.024   9.529   3.486 -0.0000  0.0000  0.0000
    2BPA    C11  504   7.060   9.416   3.413  0.0000 -0.0000 -0.0000
    2BPA    C12  505   7.196   9.385   3.398  0.0000  0.0000  0.0000
    2BPA     H8  506   7.326   9.641   3.584  0.0000  0.0000  0.0000
    2BPA     H9  507   7.095   9.699   3.602 -0.0000  0.0000  0.0000
    2BPA    H10  508   6.919   9.564   3.492  0.0000 -0.0000 -0.0000
    2BPA    H11  509   6.982   9.370   3.356 -0.0000 -0.0000 -0.0000
    2BPA    H12  510   7.225   9.300   3.336 -0.0000  0.0000  0.0000
    3BPB    CZb  511   7.528   8.776   3.307  0.0000 -0.0000 -0.0000
    3BPB     C2  512   7.589   8.649   3.298  0.0000 -0.0000  0.0000
    3BPB    CC3  513   7.518   8.533   3.262 -0.0000 -0.0000 -0.0000
    3BPB     C4  514   7.379   8.544   3.238  0.0000 -0.0000 -0.0000
    3BPB     C5  515   7.317   8.669   3.241  0.0000  0.0000  0.0000
    3BPB     C6  516   7.392   8.785   3.281 -0.0000 -0.0000 -0.0000
    3BPB     H2  517   7.697   8.639   3.324 -0.0000  0.0000 -0.0000
    3BPB     H4  518   7.324   8.459   3.196  0.0000  0.0000  0.0000
    3BPB     H5  519   7.215   8.684   3.214  0.0000 -0.0000  0.0000
    3BPB     H6  520   7.350   8.884   3.292 -0.0000 -0.0000 -0.0000
    3BPB    CC7  521   7.590   8.409   3.220  0.0000  0.0000 -0.0000
    3BPB     C8  522   7.613   8.379   3.082 -0.0000 -0.0000  0.0000
    3BPB     C9  523   7.644   8.246   3.038 -0.0000  0.0000 -0.0000
    3BPB    C10  524   7.644   8.143   3.129 -0.0000 -0.0000  0.0000
    3BPB    C11  525   7.599   8.165   3.260 -0.0000  0.0000  0.0000
    3BPB    C12  526   7.576   8.304   3.302 -0.0000 -0.0000  0.0000
    3BPB     H8  527   7.599   8.458   3.011 -0.0000  0.0000 -0.0000
    3BPB     H9  528   7.621   8.208   2.934 -0.0000 -0.0000  0.0000
    3BPB    H10  529   7.629   8.037   3.093 -0.0000  0.0000  0.0000
    3BPB    H11  530   7.569   8.083   3.324 -0.0000  0.0000 -0.0000
    3BPB    H12  531   7.539   8.325   3.402  0.0000 -0.0000 -0.0000
    4BPC    CZc  532   7.941   8.939   3.185  0.0000 -0.0000 -0.0000
    4BPC     C2  533   8.058   8.998   3.236 -0.0000 -0.0000 -0.0000
    4BPC    CC3  534   8.182   8.982   3.174  0.0000  0.0000 -0.0000
    4BPC     C4  535   8.191   8.898   3.057 -0.0000  0.0000  0.0000
    4BPC     C5  536   8.072   8.835   3.009  0.0000  0.0000  0.0000
    4BPC     C6  537   7.950   8.855   3.071 -0.0000  0.0000 -0.0000
    4BPC     H2  538   8.051   9.043   3.327  0.0000  0.0000  0.0000
    4BPC     H4  539   8.283   8.882   3.002 -0.0000 -0.0000  0.0000
    4BPC     H5  540   8.077   8.789   2.914 -0.0000 -0.0000 -0.0000
    4BPC     H6  541   7.860   8.828   3.011  0.0000  0.0000  0.0000
    4BPC    CC7  542   8.301   9.079   3.172 -0.0000  0.0000 -0.0000
    4BPC     C8  543   8.421   9.032   3.209  0.0000  0.0000  0.0000
    4BPC     C9  544   8.524   9.119   3.262 -0.0000  0.0000 -0.0000
    4BPC    C10  545   8.505   9.260   3.252  0.0000 -0.0000  0.0000
    4BPC    C11  546   8.379   9.311   3.218  0.0000 -0.0000  0.0000
    4BPC    C12  547   8.281   9.226   3.166 -0.0000 -0.0000 -0.0000
    4BPC     H8  548   8.436   8.927   3.223  0.0000 -0.0000  0.0000
    4BPC     H9  549   8.608   9.073   3.305  0.0000 -0.0000  0.0000
    4BPC    H10  550   8.585   9.327   3.287 -0.0000 -0.0000 -0.0000
    4BPC    H11  551   8.368   9.413   3.205 -0.0000  0.0000 -0.0000
    4BPC    H12  552   8.189   9.265   3.123  0.0000 -0.0000  0.0000
    1TRZ     N1  553   5.397   1.833  11.550  0.0000 -0.0000  0.0000
    1TRZ    CZ1  554   5.315   1.923  11.490 -0.0000 -0.0000 -0.0000
    1TRZ     N2  555   5.332   1.944  11.349  0.0000 -0.0000 -0.0000
    1TRZ    CZ2  556   5.413   1.873  11.276  0.0000 -0.0000 -0.0000
    1TRZ     N3  557   5.499   1.778  11.339 -0.0000  0.0000 -0.0000
    1TRZ    CZ3  558   5.495   1.763  11.478  0.0000  0.0000  0.0000
    2BPA    CZa  559   5.214   2.004  11.556  0.0000 -0.0000  0.0000
    2BPA     C2  560   5.211   1.996  11.697 -0.0000  0.0000 -0.0000
    2BPA    CC3  561   5.103   2.060  11.769  0.0000 -0.0000 -0.0000
    2BPA     C4  562   5.017   2.152  11.700 -0.0000 -0.0000  0.0000
    2BPA     C5  563   5.029   2.160  11.561  0.0000 -0.0000  0.0000
    2BPA     C6  564   5.120   2.081  11.491 -0.0000 -0.0000  0.0000
    2BPA     H2  565   5.278   1.934  11.745  0.0000 -0.0000  0.0000
    2BPA     H4  566   4.927   2.199  11.748  0.0000 -0.0000 -0.0000
    2BPA     H5  567   4.966   2.223  11.512 -0.0000  0.0000 -0.0000
    2BPA     H6  568   5.108   2.073  11.386 -0.0000 -0.0000 -0.0000
    2BPA    CC7  569   5.074   1.986  11.899  0.0000 -0.0000 -0.0000
    2BPA     C8  570   5.137   1.865  11.944 -0.0000  0.0000 -0.0000
    2BPA     C9  571   5.104   1.808  12.064  0.0000  0.0000  0.0000
    2BPA    C10  572   5.007   1.862  12.145 -0.0000 -0.0000  0.0000
    2BPA    C11  573   4.940   1.975  12.103 -0.0000  0.0000  0.0000
    2BPA    C12  574   4.968   2.034  11.979  0.0000 -0.0000 -0.0000
    2BPA     H8  575   5.220   1.823  11.891  0.0000 -0.0000 -0.0000
    2BPA     H9  576   5.138   1.713  12.084  0.0000 -0.0000  0.0000
    2BPA    H10  577   4.990   1.821  12.246  0.0000  0.0000 -0.0000
    2BPA    H11  578   4.881   2.037  12.171  0.0000 -0.0000 -0.0000
    2BPA    H12  579   4.942   2.132  11.971 -0.0000  0.0000  0.0000
    3BPB    CZb  580   5.351   1.856  11.133 -0.0000  0.0000  0.0000
    3BPB     C2  581   5.456   1.852  11.042  0.0000  0.0000 -0.0000
    3BPB    CC3  582   5.437   1.822  10.903  0.0000  0.0000  0.0000
    3BPB     C4  583   5.317   1.779  10.868 -0.0000 -0.0000  0.0000
    3BPB     C5  584   5.200   1.778  10.958  0.0000  0.0000 -0.0000
    3BPB     C6  585   5.219   1.819  11.089  0.0000  0.0000  0.0000
    3BPB     H2  586   5.559   1.884  11.073 -0.0000 -0.0000 -0.0000
    3BPB     H4  587   5.324   1.736  10.765  0.0000  0.0000  0.0000
    3BPB     H5  588   5.113   1.740  10.934  0.0000  0.0000 -0.0000
    3BPB     H6  589   5.149   1.809  11.170 -0.0000  0.0000  0.0000
    3BPB    CC7  590   5.536   1.849  10.801  0.0000  0.0000 -0.0000
    3BPB     C8  591   5.662   1.792  10.821 -0.0000 -0.0000  0.0000
    3BPB     C9  592   5.766   1.816  10.735  0.0000  0.0000 -0.0000
    3BPB    C10  593   5.746   1.903  10.619  0.0000 -0.0000  0.0000
    3BPB    C11  594   5.622   1.961  10.599 -0.0000 -0.0000  0.0000
    3BPB    C12  595   5.518   1.935  10.690 -0.0000  0.0000  0.0000
    3BPB     H8  596   5.678   1.734  10.913 -0.0000  0.0000 -0.0000
    3BPB     H9  597   5.869   1.782  10.761 -0.0000  0.0000 -0.0000
    3BPB    H10  598   5.833   1.926  10.553 -0.0000 -0.0000  0.0000
    3BPB    H11  599   5.600   2.035  10.528 -0.0000  0.0000 -0.0000
    3BPB    H12  600   5.425   1.994  10.672  0.0000 -0.0000  0.0000
    4BPC    CZc  601   5.612   1.732  11.565 -0.0000 -0.0000 -0.0000
    4BPC     C2  602   5.740   1.714  11.507  0.0000 -0.0000  0.0000
    4BPC    CC3  603   5.839   1.625  11.576 -0.0000  0.0000 -0.0000
    4BPC     C4  604   5.808   1.593  11.708 -0.0000 -0.0000 -0.0000
    4BPC     C5  605   5.680   1.621  11.765  0.0000 -0.0000 -0.0000
    4BPC     C6  606   5.591   1.689  11.699 -0.0000  0.0000 -0.0000
    4BPC     H2  607   5.764   1.754  11.411  0.0000  0.0000 -0.0000
    4BPC     H4  608   5.870   1.530  11.770 -0.0000 -0.0000 -0.0000
    4BPC     H5  609   5.650   1.585  11.855 -0.0000 -0.0000  0.0000
    4BPC     H6  610   5.498   1.706  11.753  0.0000 -0.0000 -0.0000
    4BPC    CC7  611   5.944   1.525  11.527 -0.0000  0.0000 -0.0000
    4BPC     C8  612   5.922   1.433  11.420 -0.0000  0.0000  0.0000
    4BPC     C9  613   6.029   1.359  11.367 -0.0000  0.0000  0.0000
    4BPC    C10  614   6.156   1.369  11.421  0.0000 -0.0000 -0.0000
    4BPC    C11  615   6.177   1.452  11.531  0.0000  0.0000  0.0000
    4BPC    C12  616   6.069   1.522  11.585  0.0000  0.0000  0.0000
    4BPC     H8  617   5.822   1.426  11.373  0.0000  0.0000  0.0000
    4BPC     H9  618   6.009   1.289  11.293 -0.0000 -0.0000 -0.0000
    4BPC    H10  619   6.236   1.308  11.373 -0.0000  0.0000  0.0000
    4BPC    H11  620   6.281   1.456  11.568 -0.0000 -0.0000 -0.0000
    4BPC    H12  621   6.088   1.583  11.671 -0.0000  0.0000  0.0000
    1TRZ     N1  622  13.109   6.327   3.584  0.0000 -0.0000  0.0000
    1TRZ    CZ1  623  13.121   6.430   3.498 -0.0000  0.0000 -0.0000
    1TRZ     N2  624  13.226   6.441   3.414  0.0000 -0.0000 -0.0000
    1TRZ    CZ2  625  13.329   6.344   3.419  0.0000  0.0000 -0.0000
    1TRZ     N3  626  13.316   6.238   3.507 -0.0000  0.0000 -0.0000
    1TRZ    CZ3  627  13.201   6.216   3.582 -0.0000  0.0000 -0.0000
    2BPA    CZa  628  12.993   6.496   3.452  0.0000 -0.0000 -0.0000
    2BPA     C2  629  12.999   6.601   3.355  0.0000 -0.0000  0.0000
    2BPA    CC3  630  12.891   6.687   3.335 -0.0000  0.0000 -0.0000
    2BPA     C4  631  12.772   6.671   3.410 -0.0000 -0.0000  0.0000
    2BPA     C5  632  12.763   6.559   3.500 -0.0000  0.0000 -0.0000
    2BPA     C6  633  12.873   6.479   3.522  0.0000 -0.0000  0.0000
    2BPA     H2  634  13.092   6.615   3.296 -0.0000 -0.0000  0.0000
    2BPA     H4  635  12.681   6.728   3.381  0.0000 -0.0000  0.0000
    2BPA     H5  636  12.666   6.522   3.534  0.0000  0.0000 -0.0000
    2BPA     H6  637  12.861   6.386   3.577 -0.0000  0.0000 -0.0000
    2BPA    CC7  638  12.908   6.811   3.252 -0.0000 -0.0000  0.0000
    2BPA     C8  639  13.027   6.826   3.182 -0.0000  0.0000 -0.0000
    2BPA     C9  640  13.030   6.910   3.063  0.0000 -0.0000  0.0000
    2BPA    C10  641  12.923   6.985   3.027 -0.0000  0.0000 -0.0000
    2BPA    C11  642  12.800   6.962   3.087 -0.0000 -0.0000  0.0000
    2BPA    C12  643  12.794   6.877   3.200 -0.0000 -0.0000  0.0000
    2BPA     H8  644  13.110   6.792   3.236  0.0000 -0.0000  0.0000
    2BPA     H9  645  13.130   6.920   3.032  0.0000  0.0000 -0.0000
    2BPA    H10  646  12.918   7.040   2.933  0.0000 -0.0000  0.0000
    2BPA    H11  647  12.705   6.987   3.040  0.0000 -0.0000  0.0000
    2BPA    H12  648  12.693   6.844   3.233  0.0000  0.0000 -0.0000
    3BPB    CZb  649  13.451   6.364   3.336 -0.0000  0.0000 -0.0000
    3BPB     C2  650  13.445   6.464   3.232  0.0000 -0.0000  0.0000
    3BPB    CC3  651  13.563   6.499   3.163 -0.0000  0.0000 -0.0000
    3BPB     C4  652  13.687   6.442   3.199  0.0000 -0.0000  0.0000
    3BPB     C5  653  13.694   6.343   3.301 -0.0000  0.0000 -0.0000
    3BPB     C6  654  13.570   6.307   3.362  0.0000 -0.0000  0.0000
    3BPB     H2  655  13.351   6.512   3.211 -0.0000  0.0000 -0.0000
    3BPB     H4  656  13.782   6.471   3.154 -0.0000 -0.0000  0.0000
    3BPB     H5  657  13.781   6.284   3.310  0.0000 -0.0000  0.0000
    3BPB     H6  658  13.567   6.214   3.420 -0.0000  0.0000 -0.0000
    3BPB    CC7  659  13.535   6.573   3.036 -0.0000 -0.0000 -0.0000
    3BPB     C8  660  13.421   6.553   2.948  0.0000 -0.0000  0.0000
    3BPB     C9  661  13.395   6.641   2.847 -0.0000  0.0000 -0.0000
    3BPB    C10  662  13.485   6.749   2.820 -0.0000 -0.0000 -0.0000
    3BPB    C11  663  13.596   6.766   2.906 -0.0000  0.0000 -0.0000
    3BPB    C12  664  13.619   6.677   3.011  0.0000  0.0000  0.0000
    3BPB     H8  665  13.354   6.472   2.967 -0.0000 -0.0000  0.0000
    3BPB     H9  666  13.306   6.626   2.782  0.0000  0.0000  0.0000
    3BPB    H10  667  13.467   6.821   2.737  0.0000 -0.0000  0.0000
    3BPB    H11  668  13.663   6.849   2.895  0.0000  0.0000 -0.0000
    3BPB    H12  669  13.703   6.693   3.080 -0.0000 -0.0000 -0.0000
    4BPC    CZc  670  13.167   6.096   3.648  0.0000 -0.0000 -0.0000
    4BPC     C2  671  13.259   5.988   3.620 -0.0000 -0.0000  0.0000
    4BPC    CC3  672  13.237   5.853   3.671  0.0000  0.0000 -0.0000
    4BPC     C4  673  13.122   5.834   3.753 -0.0000  0.0000  0.0000
    4BPC     C5  674  13.030   5.945   3.768  0.0000 -0.0000 -0.0000
    4BPC     C6  675  13.062   6.072   3.716 -0.0000 -0.0000  0.0000
    4BPC     H2  676  13.346   5.993   3.554 -0.0000 -0.0000  0.0000
    4BPC     H4  677  13.108   5.741   3.815  0.0000  0.0000 -0.0000
    4BPC     H5  678  12.943   5.932   3.831  0.0000  0.0000 -0.0000
    4BPC     H6  679  12.995   6.154   3.745  0.0000 -0.0000 -0.0000
    4BPC    CC7  680  13.353   5.755   3.668 -0.0000  0.0000 -0.0000
    4BPC     C8  681  13.487   5.799   3.665  0.0000 -0.0000  0.0000
    4BPC     C9  682  13.593   5.708   3.690 -0.0000  0.0000 -0.0000
    4BPC    C10  683  13.567   5.575   3.710  0.0000 -0.0000  0.0000
    4BPC    C11  684  13.434   5.534   3.717 -0.0000 -0.0000  0.0000
    4BPC    C12  685  13.328   5.628   3.701  0.0000 -0.0000  0.0000
    4BPC     H8  686  13.511   5.895   3.626  0.0000  0.0000 -0.0000
    4BPC     H9  687  13.688   5.742   3.688  0.0000  0.0000 -0.0000
    4BPC    H10  688  13.657   5.518   3.747 -0.0000  0.0000 -0.0000
    4BPC    H11  689  13.412   5.435   3.764  0.0000  0.0000 -0.0000
    4BPC    H12  690  13.229   5.598   3.708 -0.0000 -0.0000  0.0000
    1TRZ     N1  691   1.779   0.217  10.586  0.0000 -0.0000  0.0000
    1TRZ    CZ1  692   1.756   0.247  10.461  0.0000  0.0000 -0.0000
    1TRZ     N2  693   1.830   0.180  10.363  0.0000  0.0000  0.0000
    1TRZ    CZ2  694   1.919   0.072  10.398  0.0000  0.0000  0.0000
    1TRZ     N3  695   1.949   0.065  10.535  0.0000 -0.0000 -0.0000
    1TRZ    CZ3  696   1.883   0.133  10.632 -0.0000  0.0000  0.0000
    2BPA    CZa  697   1.662   0.354  10.422  0.0000  0.0000  0.0000
    2BPA     C2  698   1.574   0.409  10.515 -0.0000  0.0000 -0.0000
    2BPA    CC3  699   1.490   0.521  10.481  0.0000 -0.0000  0.0000
    2BPA     C4  700   1.498   0.571  10.349 -0.0000  0.0000  0.0000
    2BPA     C5  701   1.587   0.518  10.257  0.0000  0.0000 -0.0000
    2BPA     C6  702   1.672   0.416  10.294  0.0000  0.0000  0.0000
    2BPA     H2  703   1.582   0.384  10.618  0.0000  0.0000  0.0000
    2BPA     H4  704   1.447   0.662  10.320  0.0000 -0.0000  0.0000
    2BPA     H5  705   1.597   0.582  10.166 -0.0000 -0.0000  0.0000
    2BPA     H6  706   1.761   0.414  10.237  0.0000  0.0000 -0.0000
    2BPA    CC7  707   1.422   0.609  10.581  0.0000  0.0000 -0.0000
    2BPA     C8  708   1.352   0.541  10.676 -0.0000  0.0000  0.0000
    2BPA     C9  709   1.297   0.611  10.789  0.0000 -0.0000 -0.0000
    2BPA    C10  710   1.307   0.749  10.796  0.0000  0.0000  0.0000
    2BPA    C11  711   1.377   0.822  10.697 -0.0000 -0.0000  0.0000
    2BPA    C12  712   1.435   0.752  10.595  0.0000 -0.0000 -0.0000
    2BPA     H8  713   1.333   0.438  10.669 -0.0000 -0.0000 -0.0000
    2BPA     H9  714   1.256   0.552  10.872  0.0000  0.0000 -0.0000
    2BPA    H10  715   1.266   0.803  10.886  0.0000 -0.0000 -0.0000
    2BPA    H11  716   1.373   0.926  10.690 -0.0000  0.0000 -0.0000
    2BPA    H12  717   1.485   0.807  10.520  0.0000  0.0000 -0.0000
    3BPB    CZb  718   1.971  -0.010  10.292  0.0000 -0.0000  0.0000
    3BPB     C2  719   1.940  -0.017  10.165  0.0000 -0.0000 -0.0000
    3BPB    CC3  720   2.004  -0.085  10.065  0.0000 -0.0000 -0.0000
    3BPB     C4  721   2.111  -0.167  10.108 -0.0000 -0.0000 -0.0000
    3BPB     C5  722   2.155  -0.169  10.233  0.0000  0.0000  0.0000
    3BPB     C6  723   2.093  -0.089  10.328 -0.0000  0.0000  0.0000
    3BPB     H2  724   1.858   0.021  10.125  0.0000 -0.0000  0.0000
    3BPB     H4  725   2.165  -0.202  10.015 -0.0000  0.0000  0.0000
    3BPB     H5  726   2.230  -0.237  10.260  0.0000 -0.0000  0.0000
    3BPB     H6  727   2.093  -0.106  10.439  0.0000  0.0000 -0.0000
    3BPB    CC7  728   1.942  -0.136   9.935 -0.0000 -0.0000  0.0000
    3BPB     C8  729   1.978  -0.056   9.833  0.0000  0.0000 -0.0000
    3BPB     C9  730   1.924  -0.075   9.702 -0.0000 -0.0000  0.0000
    3BPB    C10  731   1.831  -0.183   9.679  0.0000  0.0000 -0.0000
    3BPB    C11  732   1.797  -0.262   9.786  0.0000  0.0000  0.0000
    3BPB    C12  733   1.850  -0.244   9.913  0.0000  0.0000 -0.0000
    3BPB     H8  734   2.053   0.028   9.855 -0.0000 -0.0000 -0.0000
    3BPB     H9  735   1.966  -0.009   9.627 -0.0000 -0.0000  0.0000
    3BPB    H10  736   1.796  -0.201   9.575  0.0000  0.0000  0.0000
    3BPB    H11  737   1.716  -0.324   9.789 -0.0000 -0.0000  0.0000
    3BPB    H12  738   1.808  -0.290   9.982 -0.0000  0.0000 -0.0000
    4BPC    CZc  739   1.945   0.155  10.761  0.0000 -0.0000 -0.0000
    4BPC     C2  740   2.084   0.124  10.783 -0.0000 -0.0000  0.0000
    4BPC    CC3  741   2.137   0.090  10.910 -0.0000 -0.0000  0.0000
    4BPC     C4  742   2.044   0.100  11.025  0.0000 -0.0000 -0.0000
    4BPC     C5  743   1.915   0.132  11.004 -0.0000  0.0000 -0.0000
    4BPC     C6  744   1.867   0.161  10.868  0.0000 -0.0000  0.0000
    4BPC     H2  745   2.150   0.118  10.701  0.0000 -0.0000 -0.0000
    4BPC     H4  746   2.088   0.070  11.120 -0.0000  0.0000 -0.0000
    4BPC     H5  747   1.853   0.133  11.080 -0.0000 -0.0000  0.0000
    4BPC     H6  748   1.787   0.220  10.860 -0.0000  0.0000  0.0000
    4BPC    CC7  749   2.249  -0.006  10.940 -0.0000 -0.0000 -0.0000
    4BPC     C8  750   2.255  -0.152  10.952 -0.0000  0.0000 -0.0000
    4BPC     C9  751   2.372  -0.218  10.956  0.0000 -0.0000  0.0000
    4BPC    C10  752   2.493  -0.149  10.964  0.0000  0.0000 -0.0000
    4BPC    C11  753   2.490  -0.007  10.954 -0.0000  0.0000  0.0000
    4BPC    C12  754   2.363   0.061  10.948  0.0000  0.0000  0.0000
    4BPC     H8  755   2.164  -0.207  10.954 -0.0000 -0.0000 -0.0000
    4BPC     H9  756   2.372  -0.328  10.961 -0.0000  0.0000 -0.0000
    4BPC    H10  757   2.593  -0.203  10.966 -0.0000  0.0000 -0.0000
    4BPC    H11  758   2.585   0.047  10.958 -0.0000 -0.0000 -0.0000
    4BPC    H12  759   2.361   0.169  10.945  0.0000  0.0000  0.0000
    1TRZ     N1  760   2.481   7.943  12.880 -0.0000  0.0000  0.0000
    1TRZ    CZ1  761   2.468   7.866  12.770  0.0000 -0.0000 -0.0000
    1TRZ     N2  762   2.351   7.869  12.693 -0.0000  0.0000  0.0000
    1TRZ    CZ2  763   2.241   7.951  12.737 -0.0000 -0.0000 -0.0000
    1TRZ     N3  764   2.252   8.022  12.853  0.0000  0.0000  0.0000
    1TRZ    CZ3  765   2.373   8.021  12.928 -0.0000 -0.0000 -0.0000
    2BPA    CZa  766   2.553   7.739  12.768 -0.0000  0.0000  0.0000
    2BPA     C2  767   2.635   7.693  12.876 -0.0000  0.0000  0.0000
    2BPA    CC3  768   2.739   7.598  12.856 -0.0000  0.0000  0.0000
    2BPA     C4  769   2.749   7.538  12.730  0.0000 -0.0000 -0.0000
    2BPA     C5  770   2.666   7.576  12.622  0.0000  0.0000  0.0000
    2BPA     C6  771   2.568   7.674  12.645  0.0000 -0.0000  0.0000
    2BPA     H2  772   2.620   7.734  12.980  0.0000 -0.0000 -0.0000
    2BPA     H4  773   2.818   7.452  12.714 -0.0000  0.0000  0.0000
    2BPA     H5  774   2.679   7.535  12.529  0.0000 -0.0000 -0.0000
    2BPA     H6  775   2.504   7.696  12.571 -0.0000 -0.0000  0.0000
    2BPA    CC7  776   2.864   7.571  12.933 -0.0000 -0.0000 -0.0000
    2BPA     C8  777   2.846   7.580  13.069  0.0000 -0.0000  0.0000
    2BPA     C9  778   2.951   7.552  13.159 -0.0000  0.0000  0.0000
    2BPA    C10  779   3.077   7.520  13.108  0.0000 -0.0000  0.0000
    2BPA    C11  780   3.093   7.512  12.967  0.0000 -0.0000  0.0000
    2BPA    C12  781   2.992   7.537  12.885 -0.0000  0.0000 -0.0000
    2BPA     H8  782   2.757   7.624  13.106 -0.0000  0.0000  0.0000
    2BPA     H9  783   2.947   7.587  13.271  0.0000 -0.0000 -0.0000
    2BPA    H10  784   3.170   7.511  13.172 -0.0000  0.0000 -0.0000
    2BPA    H11  785   3.191   7.502  12.921 -0.0000  0.0000  0.0000
    2BPA    H12  786   3.007   7.539  12.775 -0.0000 -0.0000  0.0000
    3BPB    CZb  787   2.096   7.938  12.689  0.0000  0.0000  0.0000
    3BPB     C2  788   2.006   8.033  12.739 -0.0000 -0.0000  0.0000
    3BPB    CC3  789   1.857   7.999  12.756  0.0000  0.0000  0.0000
    3BPB     C4  790   1.819   7.889  12.714 -0.0000 -0.0000 -0.0000
    3BPB     C5  791   1.899   7.791  12.665  0.0000 -0.0000 -0.0000
    3BPB     C6  792   2.043   7.816  12.654 -0.0000 -0.0000 -0.0000
    3BPB     H2  793   2.040   8.131  12.775 -0.0000 -0.0000 -0.0000
    3BPB     H4  794   1.717   7.851  12.744  0.0000  0.0000 -0.0000
    3BPB     H5  795   1.867   7.686  12.646  0.0000  0.0000  0.0000
    3BPB     H6  796   2.115   7.741  12.615 -0.0000  0.0000  0.0000
    3BPB    CC7  797   1.755   8.095  12.802  0.0000  0.0000  0.0000
    3BPB     C8  798   1.790   8.183  12.907  0.0000 -0.0000 -0.0000
    3BPB     C9  799   1.693   8.260  12.970 -0.0000  0.0000  0.0000
    3BPB    C10  800   1.558   8.253  12.928 -0.0000  0.0000  0.0000
    3BPB    C11  801   1.523   8.162  12.826 -0.0000 -0.0000 -0.0000
    3BPB    C12  802   1.624   8.087  12.761 -0.0000  0.0000 -0.0000
    3BPB     H8  803   1.896   8.190  12.935 -0.0000  0.0000 -0.0000
    3BPB     H9  804   1.723   8.327  13.051 -0.0000 -0.0000 -0.0000
    3BPB    H10  805   1.481   8.327  12.961  0.0000 -0.0000 -0.0000
    3BPB    H11  806   1.427   8.171  12.774  0.0000  0.0000  0.0000
    3BPB    H12  807   1.618   8.042  12.660 -0.0000  0.0000  0.0000
    4BPC    CZc  808   2.406   8.106  13.038  0.0000 -0.0000  0.0000
    4BPC     C2  809   2.548   8.129  13.072 -0.0000 -0.0000 -0.0000
    4BPC    CC3  810   2.582   8.234  13.156  0.0000  0.0000  0.0000
    4BPC     C4  811   2.488   8.326  13.204 -0.0000 -0.0000 -0.0000
    4BPC     C5  812   2.348   8.299  13.169  0.0000 -0.0000 -0.0000
    4BPC     C6  813   2.312   8.183  13.092 -0.0000  0.0000  0.0000
    4BPC     H2  814   2.619   8.048  13.048 -0.0000  0.0000  0.0000
    4BPC     H4  815   2.519   8.415  13.255  0.0000  0.0000  0.0000
    4BPC     H5  816   2.281   8.376  13.187 -0.0000  0.0000  0.0000
    4BPC     H6  817   2.215   8.162  13.061 -0.0000 -0.0000 -0.0000
    4BPC    CC7  818   2.725   8.251  13.190 -0.0000 -0.0000  0.0000
    4BPC     C8  819   2.776   8.195  13.308  0.0000 -0.0000  0.0000
    4BPC     C9  820   2.909   8.226  13.350 -0.0000 -0.0000  0.0000
    4BPC    C10  821   2.991   8.305  13.272  0.0000  0.0000 -0.0000
    4BPC    C11  822   2.940   8.359  13.152  0.0000  0.0000  0.0000
    4BPC    C12  823   2.808   8.333  13.117  0.0000  0.0000 -0.0000
    4BPC     H8  824   2.710   8.140  13.377  0.0000  0.0000 -0.0000
    4BPC     H9  825   2.944   8.188  13.449 -0.0000  0.0000 -0.0000
    4BPC    H10  826   3.097   8.327  13.303 -0.0000 -0.0000 -0.0000
    4BPC    H11  827   2.999   8.420  13.083 -0.0000 -0.0000  0.0000
    4BPC    H12  828   2.770   8.366  13.022 -0.0000 -0.0000 -0.0000
    1TRZ     N1  829   7.456   0.266   8.974  0.0000  0.0000  0.0000
    1TRZ    CZ1  830   7.571   0.349   8.989 -0.0000 -0.0000 -0.0000
    1TRZ     N2  831   7.591   0.411   9.110  0.0000  0.0000  0.0000
    1TRZ    CZ2  832   7.498   0.400   9.213 -0.0000 -0.0000 -0.0000
    1TRZ     N3  833   7.380   0.324   9.193  0.0000 -0.0000 -0.0000
    1TRZ    CZ3  834   7.362   0.251   9.073  0.0000  0.0000  0.0000
    2BPA    CZa  835   7.667   0.346   8.879  0.0000 -0.0000  0.0000
    2BPA     C2  836   7.696   0.232   8.799  0.0000  0.0000  0.0000
    2BPA    CC3  837   7.788   0.238   8.694  0.0000  0.0000 -0.0000
    2BPA     C4  838   7.867   0.355   8.679  0.0000 -0.0000 -0.0000
    2BPA     C5  839   7.847   0.465   8.758 -0.0000 -0.0000  0.0000
    2BPA     C6  840   7.750   0.457   8.863  0.0000  0.0000 -0.0000
    2BPA     H2  841   7.673   0.136   8.824  0.0000 -0.0000  0.0000
    2BPA     H4  842   7.958   0.355   8.616 -0.0000 -0.0000  0.0000
    2BPA     H5  843   7.911   0.546   8.765 -0.0000 -0.0000 -0.0000
    2BPA     H6  844   7.750   0.546   8.925 -0.0000 -0.0000 -0.0000
    2BPA    CC7  845   7.779   0.119   8.604  0.0000  0.0000 -0.0000
    2BPA     C8  846   7.825  -0.004   8.649  0.0000 -0.0000 -0.0000
    2BPA     C9  847   7.845  -0.111   8.554  0.0000  0.0000  0.0000
    2BPA    C10  848   7.805  -0.095   8.423  0.0000 -0.0000 -0.0000
    2BPA    C11  849   7.757   0.030   8.380  0.0000 -0.0000 -0.0000
    2BPA    C12  850   7.741   0.130   8.466  0.0000  0.0000  0.0000
    2BPA     H8  851   7.831  -0.018   8.750  0.0000 -0.0000  0.0000
    2BPA     H9  852   7.876  -0.206   8.592  0.0000 -0.0000  0.0000
    2BPA    H10  853   7.843  -0.167   8.343 -0.0000  0.0000  0.0000
    2BPA    H11  854   7.732   0.043   8.278 -0.0000  0.0000 -0.0000
    2BPA    H12  855   7.694   0.223   8.438  0.0000 -0.0000  0.0000
    3BPB    CZb  856   7.504   0.471   9.338  0.0000  0.0000  0.0000
    3BPB     C2  857   7.393   0.502   9.416 -0.0000 -0.0000  0.0000
    3BPB    CC3  858   7.401   0.575   9.538  0.0000 -0.0000 -0.0000
    3BPB     C4  859   7.529   0.610   9.582  0.0000  0.0000  0.0000
    3BPB     C5  860   7.644   0.578   9.508 -0.0000 -0.0000 -0.0000
    3BPB     C6  861   7.630   0.506   9.387  0.0000 -0.0000  0.0000
    3BPB     H2  862   7.294   0.474   9.384  0.0000 -0.0000  0.0000
    3BPB     H4  863   7.537   0.655   9.680  0.0000 -0.0000 -0.0000
    3BPB     H5  864   7.736   0.612   9.543  0.0000 -0.0000  0.0000
    3BPB     H6  865   7.719   0.488   9.324 -0.0000 -0.0000  0.0000
    3BPB    CC7  866   7.291   0.614   9.622 -0.0000  0.0000  0.0000
    3BPB     C8  867   7.189   0.521   9.647 -0.0000 -0.0000 -0.0000
    3BPB     C9  868   7.076   0.559   9.721 -0.0000  0.0000  0.0000
    3BPB    C10  869   7.065   0.692   9.772 -0.0000 -0.0000  0.0000
    3BPB    C11  870   7.166   0.784   9.746 -0.0000  0.0000  0.0000
    3BPB    C12  871   7.276   0.746   9.671  0.0000 -0.0000 -0.0000
    3BPB     H8  872   7.195   0.416   9.615 -0.0000  0.0000  0.0000
    3BPB     H9  873   6.997   0.485   9.733  0.0000  0.0000  0.0000
    3BPB    H10  874   6.974   0.715   9.833  0.0000 -0.0000 -0.0000
    3BPB    H11  875   7.149   0.887   9.777  0.0000 -0.0000 -0.0000
    3BPB    H12  876   7.352   0.823   9.655 -0.0000 -0.0000  0.0000
    4BPC    CZc  877   7.269   0.145   9.064 -0.0000 -0.0000  0.0000
    4BPC     C2  878   7.220   0.078   9.178  0.0000  0.0000 -0.0000
    4BPC    CC3  879   7.108  -0.002   9.169 -0.0000 -0.0000  0.0000
    4BPC     C4  880   7.051  -0.031   9.043 -0.0000 -0.0000 -0.0000
    4BPC     C5  881   7.100   0.030   8.925 -0.0000  0.0000  0.0000
    4BPC     C6  882   7.208   0.119   8.942 -0.0000 -0.0000 -0.0000
    4BPC     H2  883   7.262   0.103   9.269  0.0000  0.0000  0.0000
    4BPC     H4  884   6.957  -0.092   9.039  0.0000  0.0000 -0.0000
    4BPC     H5  885   7.064   0.003   8.827  0.0000  0.0000  0.0000
    4BPC     H6  886   7.247   0.164   8.853  0.0000  0.0000 -0.0000
    4BPC    CC7  887   7.048  -0.041   9.303  0.0000  0.0000 -0.0000
    4BPC     C8  888   7.096   0.013   9.423 -0.0000  0.0000  0.0000
    4BPC     C9  889   7.019   0.007   9.545  0.0000  0.0000 -0.0000
    4BPC    C10  890   6.901  -0.065   9.546 -0.0000 -0.0000  0.0000
    4BPC    C11  891   6.846  -0.110   9.425  0.0000  0.0000 -0.0000
    4BPC    C12  892   6.919  -0.092   9.305 -0.0000 -0.0000  0.0000
    4BPC     H8  893   7.198   0.054   9.421 -0.0000 -0.0000  0.0000
    4BPC     H9  894   7.063   0.052   9.635 -0.0000 -0.0000 -0.0000
    4BPC    H10  895   6.844  -0.068   9.640  0.0000  0.0000 -0.0000
    4BPC    H11  896   6.747  -0.147   9.420 -0.0000 -0.0000  0.0000
    4BPC    H12  897   6.887  -0.137   9.214 -0.0000 -0.0000 -0.0000
    1TRZ     N1  898   9.372   6.926   5.016  0.0000  0.0000 -0.0000
    1TRZ    CZ1  899   9.359   6.798   4.986 -0.0000 -0.0000 -0.0000
    1TRZ     N2  900   9.438   6.738   4.889  0.0000  0.0000 -0.0000
    1TRZ    CZ2  901   9.554   6.806   4.834 -0.0000 -0.0000  0.0000
    1TRZ     N3  902   9.573   6.935   4.877  0.0000  0.0000  0.0000
    1TRZ    CZ3  903   9.482   7.001   4.962 -0.0000 -0.0000  0.0000
    2BPA    CZa  904   9.281   6.708   5.074  0.0000 -0.0000 -0.0000
    2BPA     C2  905   9.186   6.763   5.159 -0.0000 -0.0000  0.0000
    2BPA    CC3  906   9.082   6.684   5.214  0.0000  0.0000  0.0000
    2BPA     C4  907   9.080   6.546   5.190  0.0000 -0.0000 -0.0000
    2BPA     C5  908   9.182   6.489   5.108 -0.0000 -0.0000  0.0000
    2BPA     C6  909   9.281   6.565   5.054  0.0000  0.0000  0.0000
    2BPA     H2  910   9.186   6.867   5.172 -0.0000  0.0000  0.0000
    2BPA     H4  911   8.996   6.478   5.216  0.0000  0.0000 -0.0000
    2BPA     H5  912   9.177   6.382   5.077  0.0000  0.0000  0.0000
    2BPA     H6  913   9.356   6.522   4.996  0.0000 -0.0000 -0.0000
    2BPA    CC7  914   8.957   6.735   5.277 -0.0000 -0.0000  0.0000
    2BPA     C8  915   8.894   6.853   5.226 -0.0000 -0.0000  0.0000
    2BPA     C9  916   8.769   6.895   5.277  0.0000 -0.0000  0.0000
    2BPA    C10  917   8.702   6.821   5.376  0.0000 -0.0000  0.0000
    2BPA    C11  918   8.762   6.698   5.424 -0.0000  0.0000 -0.0000
    2BPA    C12  919   8.885   6.657   5.375  0.0000  0.0000 -0.0000
    2BPA     H8  920   8.941   6.911   5.152  0.0000  0.0000 -0.0000
    2BPA     H9  921   8.719   6.976   5.234 -0.0000  0.0000 -0.0000
    2BPA    H10  922   8.598   6.845   5.402  0.0000 -0.0000 -0.0000
    2BPA    H11  923   8.718   6.651   5.513  0.0000  0.0000 -0.0000
    2BPA    H12  924   8.945   6.590   5.433  0.0000 -0.0000  0.0000
    3BPB    CZb  925   9.660   6.746   4.758  0.0000 -0.0000 -0.0000
    3BPB     C2  926   9.658   6.606   4.746  0.0000 -0.0000 -0.0000
    3BPB    CC3  927   9.772   6.531   4.701  0.0000  0.0000  0.0000
    3BPB     C4  928   9.893   6.604   4.671 -0.0000 -0.0000  0.0000
    3BPB     C5  929   9.898   6.738   4.690 -0.0000  0.0000  0.0000
    3BPB     C6  930   9.779   6.812   4.732  0.0000 -0.0000 -0.0000
    3BPB     H2  931   9.569   6.549   4.770  0.0000  0.0000 -0.0000
    3BPB     H4  932   9.986   6.551   4.661  0.0000 -0.0000 -0.0000
    3BPB     H5  933   9.985   6.795   4.675  0.0000  0.0000  0.0000
    3BPB     H6  934   9.778   6.918   4.720 -0.0000  0.0000 -0.0000
    3BPB    CC7  935   9.763   6.388   4.672  0.0000 -0.0000 -0.0000
    3BPB     C8  936   9.675   6.307   4.748  0.0000 -0.0000 -0.0000
    3BPB     C9  937   9.662   6.170   4.722  0.0000 -0.0000 -0.0000
    3BPB    C10  938   9.745   6.110   4.625  0.0000 -0.0000 -0.0000
    3BPB    C11  939   9.837   6.189   4.551 -0.0000  0.0000  0.0000
    3BPB    C12  940   9.844   6.327   4.571 -0.0000  0.0000  0.0000
    3BPB     H8  941   9.616   6.354   4.823  0.0000  0.0000  0.0000
    3BPB     H9  942   9.575   6.115   4.757  0.0000  0.0000 -0.0000
    3BPB    H10  943   9.731   6.003   4.592  0.0000  0.0000  0.0000
    3BPB    H11  944   9.897   6.140   4.484  0.0000 -0.0000 -0.0000
    3BPB    H12  945   9.905   6.389   4.511  0.0000  0.0000 -0.0000
    4BPC    CZc  946   9.481   7.148   4.970 -0.0000 -0.0000  0.0000
    4BPC     C2  947   9.603   7.212   4.969  0.0000 -0.0000 -0.0000
    4BPC    CC3  948   9.612   7.350   4.984  0.0000  0.0000  0.0000
    4BPC     C4  949   9.497   7.428   4.993 -0.0000 -0.0000 -0.0000
    4BPC     C5  950   9.367   7.349   4.991  0.0000  0.0000  0.0000
    4BPC     C6  951   9.364   7.222   4.984 -0.0000 -0.0000 -0.0000
    4BPC     H2  952   9.690   7.149   4.982  0.0000  0.0000  0.0000
    4BPC     H4  953   9.504   7.536   5.000 -0.0000 -0.0000 -0.0000
    4BPC     H5  954   9.270   7.390   4.988 -0.0000  0.0000 -0.0000
    4BPC     H6  955   9.274   7.167   4.988 -0.0000 -0.0000  0.0000
    4BPC    CC7  956   9.742   7.409   5.034 -0.0000 -0.0000  0.0000
    4BPC     C8  957   9.843   7.397   4.943  0.0000  0.0000  0.0000
    4BPC     C9  958   9.974   7.444   4.968 -0.0000 -0.0000  0.0000
    4BPC    C10  959  10.002   7.500   5.094 -0.0000  0.0000  0.0000
    4BPC    C11  960   9.901   7.507   5.197  0.0000 -0.0000 -0.0000
    4BPC    C12  961   9.772   7.459   5.162  0.0000 -0.0000 -0.0000
    4BPC     H8  962   9.825   7.340   4.860 -0.0000 -0.0000 -0.0000
    4BPC     H9  963  10.052   7.415   4.899 -0.0000 -0.0000  0.0000
    4BPC    H10  964  10.109   7.517   5.113 -0.0000  0.0000 -0.0000
    4BPC    H11  965   9.935   7.527   5.296  0.0000 -0.0000 -0.0000
    4BPC    H12  966   9.700   7.440   5.236 -0.0000 -0.0000 -0.0000
    1TRZ     N1  967   0.470   9.158   2.970  0.0000 -0.0000 -0.0000
    1TRZ    CZ1  968   0.392   9.249   3.030 -0.0000 -0.0000  0.0000
    1TRZ     N2  969   0.393   9.371   2.984  0.0000  0.0000 -0.0000
    1TRZ    CZ2  970   0.452   9.413   2.858 -0.0000 -0.0000  0.0000
    1TRZ     N3  971   0.525   9.319   2.793 -0.0000 -0.0000  0.0000
    1TRZ    CZ3  972   0.534   9.185   2.844 -0.0000  0.0000  0.0000
    2BPA    CZa  973   0.282   9.203   3.117 -0.0000 -0.0000  0.0000
    2BPA     C2  974   0.205   9.298   3.191  0.0000 -0.0000 -0.0000
    2BPA    CC3  975   0.107   9.258   3.280 -0.0000 -0.0000  0.0000
    2BPA     C4  976   0.086   9.120   3.307 -0.0000  0.0000  0.0000
    2BPA     C5  977   0.155   9.024   3.232  0.0000  0.0000 -0.0000
    2BPA     C6  978   0.253   9.063   3.137 -0.0000  0.0000  0.0000
    2BPA     H2  979   0.213   9.399   3.160 -0.0000  0.0000 -0.0000
    2BPA     H4  980  -0.001   9.093   3.366  0.0000 -0.0000 -0.0000
    2BPA     H5  981   0.131   8.925   3.238 -0.0000 -0.0000  0.0000
    2BPA     H6  982   0.307   8.991   3.077 -0.0000  0.0000  0.0000
    2BPA    CC7  983   0.011   9.343   3.357  0.0000 -0.0000  0.0000
    2BPA     C8  984   0.005   9.340   3.499  0.0000 -0.0000  0.0000
    2BPA     C9  985  -0.092   9.415   3.568 -0.0000  0.0000 -0.0000
    2BPA    C10  986  -0.179   9.501   3.496 -0.0000 -0.0000  0.0000
    2BPA    C11  987  -0.170   9.502   3.355 -0.0000  0.0000  0.0000
    2BPA    C12  988  -0.081   9.422   3.288  0.0000 -0.0000 -0.0000
    2BPA     H8  989   0.073   9.275   3.561 -0.0000  0.0000 -0.0000
    2BPA     H9  990  -0.095   9.405   3.674 -0.0000 -0.0000  0.0000
    2BPA    H10  991  -0.268   9.545   3.545  0.0000 -0.0000 -0.0000
    2BPA    H11  992  -0.248   9.553   3.301 -0.0000  0.0000 -0.0000
    2BPA    H12  993  -0.088   9.417   3.182 -0.0000 -0.0000 -0.0000
    3BPB    CZb  994   0.437   9.542   2.801 -0.0000  0.0000  0.0000
    3BPB     C2  995   0.315   9.611   2.827  0.0000  0.0000 -0.0000
    3BPB    CC3  996   0.277   9.728   2.755  0.0000 -0.0000 -0.0000
    3BPB     C4  997   0.360   9.767   2.643  0.0000 -0.0000  0.0000
    3BPB     C5  998   0.478   9.691   2.613 -0.0000 -0.0000  0.0000
    3BPB     C6  999   0.516   9.582   2.698  0.0000  0.0000 -0.0000
    3BPB     H2 1000   0.269   9.587   2.921 -0.0000 -0.0000  0.0000
    3BPB     H4 1001   0.321   9.839   2.577 -0.0000  0.0000 -0.0000
    3BPB     H5 1002   0.535   9.702   2.519 -0.0000 -0.0000  0.0000
    3BPB     H6 1003   0.598   9.522   2.661 -0.0000  0.0000 -0.0000
    3BPB    CC7 1004   0.166   9.814   2.791 -0.0000  0.0000 -0.0000
    3BPB     C8 1005   0.126   9.926   2.713  0.0000 -0.0000 -0.0000
    3BPB     C9 1006   0.033  10.013   2.759 -0.0000  0.0000  0.0000
    3BPB    C10 1007  -0.032   9.997   2.884 -0.0000  0.0000  0.0000
    3BPB    C11 1008   0.009   9.887   2.965 -0.0000  0.0000 -0.0000
    3BPB    C12 1009   0.109   9.799   2.916 -0.0000 -0.0000  0.0000
    3BPB     H8 1010   0.163   9.937   2.612 -0.0000  0.0000  0.0000
    3BPB     H9 1011  -0.004  10.091   2.687  0.0000 -0.0000  0.0000
    3BPB    H10 1012  -0.120  10.059   2.918  0.0000 -0.0000 -0.0000
    3BPB    H11 1013  -0.043   9.858   3.057  0.0000  0.0000 -0.0000
    3BPB    H12 1014   0.131   9.706   2.976 -0.0000  0.0000 -0.0000
    4BPC    CZc 1015   0.607   9.088   2.762 -0.0000  0.0000 -0.0000
    4BPC     C2 1016   0.669   8.983   2.822  0.0000 -0.0000  0.0000
    4BPC    CC3 1017   0.740   8.885   2.747 -0.0000 -0.0000  0.0000
    4BPC     C4 1018   0.752   8.904   2.606  0.0000 -0.0000  0.0000
    4BPC     C5 1019   0.689   9.010   2.547 -0.0000  0.0000  0.0000
    4BPC     C6 1020   0.618   9.102   2.624 -0.0000  0.0000 -0.0000
    4BPC     H2 1021   0.687   8.983   2.931 -0.0000  0.0000 -0.0000
    4BPC     H4 1022   0.833   8.848   2.553 -0.0000  0.0000  0.0000
    4BPC     H5 1023   0.682   9.025   2.444 -0.0000 -0.0000 -0.0000
    4BPC     H6 1024   0.570   9.183   2.567  0.0000 -0.0000  0.0000
    4BPC    CC7 1025   0.732   8.752   2.826  0.0000  0.0000 -0.0000
    4BPC     C8 1026   0.754   8.753   2.964  0.0000 -0.0000 -0.0000
    4BPC     C9 1027   0.784   8.637   3.033  0.0000 -0.0000 -0.0000
    4BPC    C10 1028   0.778   8.511   2.968  0.0000 -0.0000  0.0000
    4BPC    C11 1029   0.758   8.508   2.828  0.0000  0.0000  0.0000
    4BPC    C12 1030   0.726   8.627   2.761  0.0000  0.0000  0.0000
    4BPC     H8 1031   0.741   8.841   3.018 -0.0000  0.0000  0.0000
    4BPC     H9 1032   0.789   8.650   3.138  0.0000 -0.0000  0.0000
    4BPC    H10 1033   0.780   8.422   3.033 -0.0000  0.0000 -0.0000
    4BPC    H11 1034   0.749   8.419   2.772 -0.0000 -0.0000 -0.0000
    4BPC    H12 1035   0.682   8.623   2.667 -0.0000  0.0000 -0.0000
    1TRZ     N1 1036   0.718   5.036   3.449  0.0000 -0.0000 -0.0000
    1TRZ    CZ1 1037   0.619   4.969   3.514 -0.0000 -0.0000  0.0000
    1TRZ     N2 1038   0.488   5.014   3.503 -0.0000  0.0000 -0.0000
    1TRZ    CZ2 1039   0.461   5.139   3.447 -0.0000  0.0000  0.0000
    1TRZ     N3 1040   0.564   5.213   3.391  0.0000 -0.0000  0.0000
    1TRZ    CZ3 1041   0.698   5.159   3.394 -0.0000  0.0000 -0.0000
    2BPA    CZa 1042   0.635   4.843   3.585  0.0000  0.0000  0.0000
    2BPA     C2 1043   0.766   4.805   3.613  0.0000 -0.0000  0.0000
    2BPA    CC3 1044   0.804   4.670   3.660 -0.0000  0.0000 -0.0000
    2BPA     C4 1045   0.699   4.577   3.670  0.0000 -0.0000 -0.0000
    2BPA     C5 1046   0.566   4.611   3.638  0.0000 -0.0000 -0.0000
    2BPA     C6 1047   0.539   4.750   3.597  0.0000  0.0000 -0.0000
    2BPA     H2 1048   0.841   4.886   3.592 -0.0000 -0.0000  0.0000
    2BPA     H4 1049   0.734   4.471   3.676 -0.0000  0.0000 -0.0000
    2BPA     H5 1050   0.501   4.540   3.609  0.0000 -0.0000 -0.0000
    2BPA     H6 1051   0.447   4.799   3.599  0.0000  0.0000  0.0000
    2BPA    CC7 1052   0.947   4.658   3.679  0.0000  0.0000  0.0000
    2BPA     C8 1053   1.037   4.772   3.683 -0.0000 -0.0000  0.0000
    2BPA     C9 1054   1.164   4.755   3.734  0.0000  0.0000  0.0000
    2BPA    C10 1055   1.211   4.628   3.774  0.0000  0.0000  0.0000
    2BPA    C11 1056   1.123   4.518   3.775 -0.0000 -0.0000 -0.0000
    2BPA    C12 1057   0.992   4.534   3.725  0.0000 -0.0000  0.0000
    2BPA     H8 1058   1.002   4.862   3.639  0.0000  0.0000 -0.0000
    2BPA     H9 1059   1.238   4.838   3.733 -0.0000 -0.0000  0.0000
    2BPA    H10 1060   1.318   4.624   3.812 -0.0000 -0.0000  0.0000
    2BPA    H11 1061   1.147   4.425   3.826 -0.0000  0.0000 -0.0000
    2BPA    H12 1062   0.922   4.453   3.726 -0.0000 -0.0000  0.0000
    3BPB    CZb 1063   0.335   5.207   3.489  0.0000  0.0000 -0.0000
    3BPB     C2 1064   0.246   5.156   3.589 -0.0000  0.0000 -0.0000
    3BPB    CC3 1065   0.124   5.225   3.617  0.0000  0.0000 -0.0000
    3BPB     C4 1066   0.100   5.350   3.554 -0.0000 -0.0000  0.0000
    3BPB     C5 1067   0.191   5.403   3.461 -0.0000  0.0000 -0.0000
    3BPB     C6 1068   0.304   5.332   3.425  0.0000 -0.0000  0.0000
    3BPB     H2 1069   0.268   5.065   3.633  0.0000 -0.0000  0.0000
    3BPB     H4 1070   0.005   5.404   3.569  0.0000 -0.0000 -0.0000
    3BPB     H5 1071   0.175   5.500   3.410  0.0000 -0.0000  0.0000
    3BPB     H6 1072   0.373   5.382   3.364  0.0000  0.0000 -0.0000
    3BPB    CC7 1073   0.008   5.161   3.682 -0.0000  0.0000 -0.0000
    3BPB     C8 1074   0.028   5.123   3.808 -0.0000 -0.0000  0.0000
    3BPB     C9 1075  -0.063   5.033   3.875  0.0000  0.0000 -0.0000
    3BPB    C10 1076  -0.182   4.991   3.811  0.0000 -0.0000 -0.0000
    3BPB    C11 1077  -0.203   5.035   3.681  0.0000  0.0000  0.0000
    3BPB    C12 1078  -0.113   5.115   3.618  0.0000  0.0000  0.0000
    3BPB     H8 1079   0.097   5.180   3.858  0.0000  0.0000  0.0000
    3BPB     H9 1080  -0.040   5.026   3.985 -0.0000  0.0000 -0.0000
    3BPB    H10 1081  -0.248   4.916   3.854  0.0000  0.0000 -0.0000
    3BPB    H11 1082  -0.276   4.999   3.624 -0.0000 -0.0000 -0.0000
    3BPB    H12 1083  -0.113   5.119   3.513  0.0000  0.0000 -0.0000
    4BPC    CZc 1084   0.804   5.236   3.336  0.0000 -0.0000 -0.0000
    4BPC     C2 1085   0.924   5.168   3.297 -0.0000  0.0000 -0.0000
    4BPC    CC3 1086   1.042   5.238   3.262 -0.0000 -0.0000  0.0000
    4BPC     C4 1087   1.037   5.374   3.264 -0.0000  0.0000  0.0000
    4BPC     C5 1088   0.921   5.446   3.311  0.0000  0.0000 -0.0000
    4BPC     C6 1089   0.807   5.375   3.344  0.0000 -0.0000  0.0000
    4BPC     H2 1090   0.924   5.063   3.311  0.0000 -0.0000  0.0000
    4BPC     H4 1091   1.126   5.441   3.255 -0.0000 -0.0000  0.0000
    4BPC     H5 1092   0.917   5.553   3.337 -0.0000 -0.0000  0.0000
    4BPC     H6 1093   0.722   5.421   3.387 -0.0000  0.0000  0.0000
    4BPC    CC7 1094   1.171   5.167   3.259  0.0000  0.0000  0.0000
    4BPC     C8 1095   1.291   5.222   3.320 -0.0000  0.0000 -0.0000
    4BPC     C9 1096   1.418   5.186   3.272  0.0000  0.0000 -0.0000
    4BPC    C10 1097   1.432   5.080   3.177  0.0000  0.0000  0.0000
    4BPC    C11 1098   1.315   5.041   3.112 -0.0000 -0.0000 -0.0000
    4BPC    C12 1099   1.188   5.079   3.159 -0.0000 -0.0000 -0.0000
    4BPC     H8 1100   1.283   5.290   3.403  0.0000  0.0000 -0.0000
    4BPC     H9 1101   1.505   5.244   3.306 -0.0000 -0.0000 -0.0000
    4BPC    H10 1102   1.524   5.050   3.128 -0.0000  0.0000  0.0000
    4BPC    H11 1103   1.314   4.971   3.030 -0.0000  0.0000 -0.0000
    4BPC    H12 1104   1.100   5.035   3.110  0.0000  0.0000  0.0000
    1TRZ     N1 1105   4.589   6.634   7.453  0.0000  0.0000 -0.0000
    1TRZ    CZ1 1106   4.592   6.686   7.582 -0.0000 -0.0000  0.0000
    1TRZ     N2 1107   4.632   6.815   7.597  0.0000  0.0000  0.0000
    1TRZ    CZ2 1108   4.669   6.895   7.489 -0.0000  0.0000 -0.0000
    1TRZ     N3 1109   4.661   6.837   7.360  0.0000  0.0000  0.0000
    1TRZ    CZ3 1110   4.612   6.710   7.337 -0.0000 -0.0000  0.0000
    2BPA    CZa 1111   4.509   6.614   7.683 -0.0000  0.0000 -0.0000
    2BPA     C2 1112   4.372   6.638   7.715  0.0000  0.0000  0.0000
    2BPA    CC3 1113   4.309   6.579   7.835  0.0000  0.0000 -0.0000
    2BPA     C4 1114   4.391   6.497   7.915  0.0000  0.0000 -0.0000
    2BPA     C5 1115   4.527   6.479   7.886 -0.0000  0.0000 -0.0000
    2BPA     C6 1116   4.582   6.538   7.771  0.0000 -0.0000  0.0000
    2BPA     H2 1117   4.316   6.706   7.661  0.0000 -0.0000  0.0000
    2BPA     H4 1118   4.341   6.449   7.997 -0.0000 -0.0000  0.0000
    2BPA     H5 1119   4.569   6.393   7.926  0.0000 -0.0000  0.0000
    2BPA     H6 1120   4.669   6.496   7.721 -0.0000  0.0000  0.0000
    2BPA    CC7 1121   4.163   6.593   7.847  0.0000  0.0000  0.0000
    2BPA     C8 1122   4.089   6.685   7.772 -0.0000 -0.0000  0.0000
    2BPA     C9 1123   3.945   6.694   7.790  0.0000  0.0000 -0.0000
    2BPA    C10 1124   3.887   6.616   7.879  0.0000  0.0000  0.0000
    2BPA    C11 1125   3.955   6.523   7.957  0.0000  0.0000 -0.0000
    2BPA    C12 1126   4.092   6.518   7.940 -0.0000  0.0000 -0.0000
    2BPA     H8 1127   4.135   6.759   7.719  0.0000  0.0000 -0.0000
    2BPA     H9 1128   3.899   6.774   7.729  0.0000 -0.0000  0.0000
    2BPA    H10 1129   3.789   6.662   7.917  0.0000  0.0000  0.0000
    2BPA    H11 1130   3.899   6.489   8.016 -0.0000 -0.0000  0.0000
    2BPA    H12 1131   4.159   6.490   8.004  0.0000 -0.0000  0.0000
    3BPB    CZb 1132   4.761   7.011   7.497  0.0000 -0.0000  0.0000
    3BPB     C2 1133   4.851   7.028   7.609 -0.0000  0.0000 -0.0000
    3BPB    CC3 1134   4.937   7.143   7.612 -0.0000 -0.0000  0.0000
    3BPB     C4 1135   4.942   7.229   7.503  0.0000  0.0000  0.0000
    3BPB     C5 1136   4.860   7.209   7.394 -0.0000 -0.0000 -0.0000
    3BPB     C6 1137   4.766   7.101   7.396 -0.0000  0.0000  0.0000
    3BPB     H2 1138   4.849   6.965   7.698 -0.0000  0.0000 -0.0000
    3BPB     H4 1139   5.020   7.301   7.481 -0.0000 -0.0000  0.0000
    3BPB     H5 1140   4.855   7.284   7.316 -0.0000 -0.0000  0.0000
    3BPB     H6 1141   4.669   7.114   7.346  0.0000  0.0000  0.0000
    3BPB    CC7 1142   4.972   7.181   7.755 -0.0000  0.0000  0.0000
    3BPB     C8 1143   4.880   7.227   7.860  0.0000  0.0000 -0.0000
    3BPB     C9 1144   4.931   7.295   7.977 -0.0000 -0.0000 -0.0000
    3BPB    C10 1145   5.067   7.312   7.993 -0.0000  0.0000 -0.0000
    3BPB    C11 1146   5.154   7.278   7.883 -0.0000  0.0000 -0.0000
    3BPB    C12 1147   5.100   7.212   7.769  0.0000  0.0000  0.0000
    3BPB     H8 1148   4.788   7.189   7.859 -0.0000 -0.0000 -0.0000
    3BPB     H9 1149   4.862   7.302   8.059  0.0000  0.0000  0.0000
    3BPB    H10 1150   5.116   7.367   8.071 -0.0000 -0.0000 -0.0000
    3BPB    H11 1151   5.255   7.315   7.880 -0.0000  0.0000  0.0000
    3BPB    H12 1152   5.172   7.196   7.687 -0.0000  0.0000  0.0000
    4BPC    CZc 1153   4.558   6.678   7.209 -0.0000 -0.0000  0.0000
    4BPC     C2 1154   4.426   6.622   7.187  0.0000  0.0000 -0.0000
    4BPC    CC3 1155   4.384   6.581   7.064 -0.0000 -0.0000 -0.0000
    4BPC     C4 1156   4.473   6.592   6.955 -0.0000 -0.0000 -0.0000
    4BPC     C5 1157   4.591   6.651   6.967  0.0000  0.0000  0.0000
    4BPC     C6 1158   4.636   6.698   7.100 -0.0000 -0.0000 -0.0000
    4BPC     H2 1159   4.366   6.640   7.266  0.0000  0.0000 -0.0000
    4BPC     H4 1160   4.477   6.550   6.851 -0.0000  0.0000  0.0000
    4BPC     H5 1161   4.661   6.669   6.893 -0.0000  0.0000 -0.0000
    4BPC     H6 1162   4.732   6.739   7.112  0.0000  0.0000  0.0000
    4BPC    CC7 1163   4.258   6.506   7.038  0.0000 -0.0000 -0.0000
    4BPC     C8 1164   4.245   6.365   7.040 -0.0000  0.0000 -0.0000
    4BPC     C9 1165   4.119   6.300   7.010  0.0000 -0.0000  0.0000
    4BPC    C10 1166   4.013   6.376   6.979 -0.0000  0.0000 -0.0000
    4BPC    C11 1167   4.022   6.516   6.972  0.0000 -0.0000 -0.0000
    4BPC    C12 1168   4.147   6.580   7.002  0.0000 -0.0000 -0.0000
    4BPC     H8 1169   4.319   6.305   7.073  0.0000 -0.0000  0.0000
    4BPC     H9 1170   4.105   6.195   7.026 -0.0000 -0.0000  0.0000
    4BPC    H10 1171   3.928   6.319   6.930  0.0000  0.0000  0.0000
    4BPC    H11 1172   3.943   6.573   6.924  0.0000 -0.0000 -0.0000
    4BPC    H12 1173   4.164   6.682   6.979  0.0000 -0.0000 -0.0000
    1TRZ     N1 1174   0.987  10.660   3.822 -0.0000 -0.0000  0.0000
    1TRZ    CZ1 1175   0.910  10.536   3.833 -0.0000  0.0000  0.0000
    1TRZ     N2 1176   0.908  10.458   3.733 -0.0000 -0.0000 -0.0000
    1TRZ    CZ2 1177   0.994  10.467   3.625  0.0000  0.0000  0.0000
    1TRZ     N3 1178   1.084  10.576   3.629 -0.0000 -0.0000 -0.0000
    1TRZ    CZ3 1179   1.085  10.671   3.729  0.0000  0.0000 -0.0000
    2BPA    CZa 1180   0.807  10.569   3.947  0.0000  0.0000 -0.0000
    2BPA     C2 1181   0.837  10.530   4.062 -0.0000 -0.0000  0.0000
    2BPA    CC3 1182   0.722  10.464   4.157  0.0000  0.0000 -0.0000
    2BPA     C4 1183   0.605  10.515   4.133 -0.0000 -0.0000  0.0000
    2BPA     C5 1184   0.567  10.559   4.016  0.0000  0.0000 -0.0000
    2BPA     C6 1185   0.676  10.602   3.920  0.0000 -0.0000  0.0000
    2BPA     H2 1186   0.938  10.491   4.089 -0.0000  0.0000 -0.0000
    2BPA     H4 1187   0.526  10.477   4.209  0.0000  0.0000 -0.0000
    2BPA     H5 1188   0.467  10.579   3.990  0.0000  0.0000  0.0000
    2BPA     H6 1189   0.677  10.664   3.839  0.0000 -0.0000  0.0000
    2BPA    CC7 1190   0.720  10.334   4.237 -0.0000  0.0000 -0.0000
    2BPA     C8 1191   0.843  10.285   4.282  0.0000  0.0000 -0.0000
    2BPA     C9 1192   0.851  10.187   4.374  0.0000 -0.0000  0.0000
    2BPA    C10 1193   0.733  10.120   4.419  0.0000 -0.0000  0.0000
    2BPA    C11 1194   0.611  10.165   4.377 -0.0000  0.0000 -0.0000
    2BPA    C12 1195   0.604  10.266   4.281  0.0000 -0.0000  0.0000
    2BPA     H8 1196   0.936  10.323   4.236 -0.0000 -0.0000  0.0000
    2BPA     H9 1197   0.956  10.148   4.399 -0.0000  0.0000 -0.0000
    2BPA    H10 1198   0.746  10.038   4.495 -0.0000  0.0000 -0.0000
    2BPA    H11 1199   0.523  10.127   4.419 -0.0000 -0.0000  0.0000
    2BPA    H12 1200   0.510  10.299   4.246 -0.0000  0.0000 -0.0000
    3BPB    CZb 1201   0.988  10.379   3.514  0.0000 -0.0000 -0.0000
    3BPB     C2 1202   1.082  10.398   3.405 -0.0000 -0.0000 -0.0000
    3BPB    CC3 1203   1.066  10.326   3.280 -0.0000  0.0000  0.0000
    3BPB     C4 1204   0.952  10.244   3.265  0.0000  0.0000  0.0000
    3BPB     C5 1205   0.862  10.226   3.371  0.0000  0.0000  0.0000
    3BPB     C6 1206   0.883  10.292   3.493 -0.0000 -0.0000 -0.0000
    3BPB     H2 1207   1.174  10.455   3.426 -0.0000 -0.0000 -0.0000
    3BPB     H4 1208   0.938  10.192   3.173 -0.0000 -0.0000 -0.0000
    3BPB     H5 1209   0.774  10.171   3.359 -0.0000 -0.0000 -0.0000
    3BPB     H6 1210   0.812  10.272   3.570 -0.0000  0.0000  0.0000
    3BPB    CC7 1211   1.170  10.337   3.182  0.0000  0.0000 -0.0000
    3BPB     C8 1212   1.216  10.467   3.143 -0.0000 -0.0000  0.0000
    3BPB     C9 1213   1.296  10.480   3.030  0.0000 -0.0000 -0.0000
    3BPB    C10 1214   1.344  10.365   2.959  0.0000  0.0000 -0.0000
    3BPB    C11 1215   1.300  10.240   2.997 -0.0000 -0.0000  0.0000
    3BPB    C12 1216   1.213  10.227   3.106 -0.0000  0.0000 -0.0000
    3BPB     H8 1217   1.214  10.541   3.223  0.0000 -0.0000  0.0000
    3BPB     H9 1218   1.342  10.576   3.017  0.0000  0.0000 -0.0000
    3BPB    H10 1219   1.409  10.375   2.870 -0.0000 -0.0000  0.0000
    3BPB    H11 1220   1.329  10.153   2.944  0.0000 -0.0000 -0.0000
    3BPB    H12 1221   1.177  10.127   3.127 -0.0000  0.0000 -0.0000
    4BPC    CZc 1222   1.221  10.729   3.769 -0.0000 -0.0000 -0.0000
    4BPC     C2 1223   1.212  10.823   3.854  0.0000  0.0000  0.0000
    4BPC    CC3 1224   1.303  10.948   3.848 -0.0000 -0.0000  0.0000
    4BPC     C4 1225   1.417  10.933   3.775  0.0000  0.0000  0.0000
    4BPC     C5 1226   1.436  10.831   3.691 -0.0000 -0.0000  0.0000
    4BPC     C6 1227   1.331  10.716   3.692  0.0000  0.0000  0.0000
    4BPC     H2 1228   1.126  10.835   3.928  0.0000 -0.0000 -0.0000
    4BPC     H4 1229   1.483  11.022   3.772 -0.0000 -0.0000 -0.0000
    4BPC     H5 1230   1.510  10.828   3.630  0.0000  0.0000 -0.0000
    4BPC     H6 1231   1.356  10.615   3.684 -0.0000 -0.0000  0.0000
    4BPC    CC7 1232   1.262  11.088   3.887  0.0000 -0.0000 -0.0000
    4BPC     C8 1233   1.157  11.103   3.980  0.0000 -0.0000 -0.0000
    4BPC     C9 1234   1.112  11.225   4.015 -0.0000  0.0000  0.0000
    4BPC    C10 1235   1.170  11.349   3.963 -0.0000 -0.0000  0.0000
    4BPC    C11 1236   1.271  11.335   3.871  0.0000  0.0000 -0.0000
    4BPC    C12 1237   1.314  11.206   3.830  0.0000  0.0000 -0.0000
    4BPC     H8 1238   1.108  11.013   4.014 -0.0000  0.0000  0.0000
    4BPC     H9 1239   1.016  11.232   4.066  0.0000 -0.0000 -0.0000
    4BPC    H10 1240   1.116  11.443   3.982  0.0000 -0.0000 -0.0000
    4BPC    H11 1241   1.319  11.425   3.828 -0.0000 -0.0000  0.0000
    4BPC    H12 1242   1.393  11.196   3.755 -0.0000  0.0000  0.0000
    1TRZ     N1 1243   8.416  11.087   0.476 -0.0000  0.0000 -0.0000
    1TRZ    CZ1 1244   8.356  11.204   0.427 -0.0000 -0.0000  0.0000
    1TRZ     N2 1245   8.433  11.307   0.385  0.0000  0.0000 -0.0000
    1TRZ    CZ2 1246   8.571  11.296   0.383  0.0000  0.0000 -0.0000
    1TRZ     N3 1247   8.629  11.183   0.433 -0.0000 -0.0000  0.0000
    1TRZ    CZ3 1248   8.552  11.074   0.481  0.0000  0.0000 -0.0000
    2BPA    CZa 1249   8.210  11.209   0.414 -0.0000  0.0000 -0.0000
    2BPA     C2 1250   8.146  11.331   0.378  0.0000  0.0000  0.0000
    2BPA    CC3 1251   8.004  11.340   0.360  0.0000  0.0000  0.0000
    2BPA     C4 1252   7.927  11.226   0.373 -0.0000 -0.0000  0.0000
    2BPA     C5 1253   7.994  11.101   0.396 -0.0000  0.0000 -0.0000
    2BPA     C6 1254   8.129  11.093   0.416  0.0000  0.0000  0.0000
    2BPA     H2 1255   8.209  11.424   0.391 -0.0000 -0.0000 -0.0000
    2BPA     H4 1256   7.820  11.225   0.348  0.0000 -0.0000  0.0000
    2BPA     H5 1257   7.946  11.010   0.381 -0.0000 -0.0000 -0.0000
    2BPA     H6 1258   8.177  11.002   0.445  0.0000 -0.0000  0.0000
    2BPA    CC7 1259   7.938  11.466   0.319  0.0000 -0.0000 -0.0000
    2BPA     C8 1260   8.017  11.578   0.291  0.0000  0.0000 -0.0000
    2BPA     C9 1261   7.960  11.709   0.283  0.0000 -0.0000 -0.0000
    2BPA    C10 1262   7.824  11.725   0.298 -0.0000  0.0000  0.0000
    2BPA    C11 1263   7.743  11.614   0.330 -0.0000 -0.0000  0.0000
    2BPA    C12 1264   7.803  11.485   0.340 -0.0000  0.0000  0.0000
    2BPA     H8 1265   8.126  11.577   0.288 -0.0000  0.0000 -0.0000
    2BPA     H9 1266   8.023  11.797   0.270 -0.0000 -0.0000  0.0000
    2BPA    H10 1267   7.780  11.825   0.298  0.0000 -0.0000  0.0000
    2BPA    H11 1268   7.634  11.621   0.345  0.0000 -0.0000 -0.0000
    2BPA    H12 1269   7.734  11.407   0.366 -0.0000 -0.0000  0.0000
    3BPB    CZb 1270   8.638  11.385   0.284 -0.0000 -0.0000  0.0000
    3BPB     C2 1271   8.608  11.521   0.300  0.0000 -0.0000 -0.0000
    3BPB    CC3 1272   8.687  11.617   0.238 -0.0000  0.0000  0.0000
    3BPB     C4 1273   8.791  11.581   0.156  0.0000 -0.0000 -0.0000
    3BPB     C5 1274   8.826  11.444   0.139 -0.0000  0.0000  0.0000
    3BPB     C6 1275   8.747  11.347   0.205  0.0000  0.0000  0.0000
    3BPB     H2 1276   8.529  11.554   0.356 -0.0000  0.0000  0.0000
    3BPB     H4 1277   8.844  11.669   0.122  0.0000 -0.0000 -0.0000
    3BPB     H5 1278   8.882  11.412   0.073 -0.0000  0.0000 -0.0000
    3BPB     H6 1279   8.735  11.250   0.174 -0.0000  0.0000  0.0000
    3BPB    CC7 1280   8.704  11.763   0.288  0.0000 -0.0000  0.0000
    3BPB     C8 1281   8.628  11.849   0.227 -0.0000  0.0000  0.0000
    3BPB     C9 1282   8.594  11.982   0.287  0.0000 -0.0000 -0.0000
    3BPB    C10 1283   8.655  12.016   0.404 -0.0000 -0.0000  0.0000
    3BPB    C11 1284   8.740  11.921   0.469 -0.0000 -0.0000 -0.0000
    3BPB    C12 1285   8.767  11.804   0.416 -0.0000 -0.0000 -0.0000
    3BPB     H8 1286   8.577  11.826   0.139 -0.0000 -0.0000  0.0000
    3BPB     H9 1287   8.532  12.034   0.220  0.0000 -0.0000  0.0000
    3BPB    H10 1288   8.630  12.106   0.458 -0.0000 -0.0000 -0.0000
    3BPB    H11 1289   8.771  11.930   0.570 -0.0000 -0.0000 -0.0000
    3BPB    H12 1290   8.827  11.739   0.476  0.0000 -0.0000  0.0000
    4BPC    CZc 1291   8.623  10.956   0.525 -0.0000 -0.0000  0.0000
    4BPC     C2 1292   8.540  10.840   0.554  0.0000  0.0000  0.0000
    4BPC    CC3 1293   8.598  10.734   0.628 -0.0000 -0.0000  0.0000
    4BPC     C4 1294   8.734  10.737   0.664  0.0000 -0.0000  0.0000
    4BPC     C5 1295   8.814  10.847   0.635 -0.0000  0.0000 -0.0000
    4BPC     C6 1296   8.756  10.957   0.566  0.0000 -0.0000  0.0000
    4BPC     H2 1297   8.440  10.839   0.524 -0.0000  0.0000 -0.0000
    4BPC     H4 1298   8.782  10.654   0.721 -0.0000  0.0000 -0.0000
    4BPC     H5 1299   8.912  10.847   0.671  0.0000  0.0000  0.0000
    4BPC     H6 1300   8.816  11.038   0.536  0.0000  0.0000 -0.0000
    4BPC    CC7 1301   8.526  10.634   0.732 -0.0000  0.0000 -0.0000
    4BPC     C8 1302   8.385  10.669   0.757  0.0000 -0.0000  0.0000
    4BPC     C9 1303   8.316  10.614   0.872 -0.0000  0.0000 -0.0000
    4BPC    C10 1304   8.376  10.524   0.954 -0.0000 -0.0000  0.0000
    4BPC    C11 1305   8.512  10.498   0.943  0.0000  0.0000 -0.0000
    4BPC    C12 1306   8.584  10.558   0.836  0.0000 -0.0000  0.0000
    4BPC     H8 1307   8.332  10.727   0.685 -0.0000  0.0000 -0.0000
    4BPC     H9 1308   8.208  10.638   0.884  0.0000 -0.0000 -0.0000
    4BPC    H10 1309   8.316  10.480   1.036  0.0000  0.0000 -0.0000
    4BPC    H11 1310   8.559  10.431   1.007  0.0000 -0.0000  0.0000
    4BPC    H12 1311   8.694  10.534   0.823 -0.0000  0.0000  0.0000
    1TRZ     N1 1312   0.439   4.308   7.775  0.0000  0.0000 -0.0000
    1TRZ    CZ1 1313   0.298   4.294   7.790 -0.0000  0.0000 -0.0000
    1TRZ     N2 1314   0.232   4.271   7.671 -0.0000  0.0000 -0.0000
    1TRZ    CZ2 1315   0.293   4.289   7.547 -0.0000 -0.0000  0.0000
    1TRZ     N3 1316   0.419   4.341   7.543  0.0000  0.0000 -0.0000
    1TRZ    CZ3 1317   0.494   4.347   7.659  0.0000  0.0000 -0.0000
    2BPA    CZa 1318   0.229   4.218   7.908 -0.0000  0.0000  0.0000
    2BPA     C2 1319   0.145   4.134   7.912 -0.0000 -0.0000  0.0000
    2BPA    CC3 1320   0.053   4.155   8.062 -0.0000  0.0000 -0.0000
    2BPA     C4 1321   0.136   4.161   8.162 -0.0000 -0.0000  0.0000
    2BPA     C5 1322   0.231   4.222   8.157  0.0000  0.0000  0.0000
    2BPA     C6 1323   0.291   4.241   8.041 -0.0000  0.0000  0.0000
    2BPA     H2 1324   0.087   4.119   7.820  0.0000  0.0000  0.0000
    2BPA     H4 1325   0.090   4.139   8.263  0.0000  0.0000 -0.0000
    2BPA     H5 1326   0.270   4.248   8.247  0.0000  0.0000  0.0000
    2BPA     H6 1327   0.374   4.297   8.044 -0.0000  0.0000  0.0000
    2BPA    CC7 1328  -0.005   4.342   8.179  0.0000 -0.0000 -0.0000
    2BPA     C8 1329  -0.117   4.369   8.150 -0.0000  0.0000  0.0000
    2BPA     C9 1330  -0.218   4.442   8.246  0.0000 -0.0000 -0.0000
    2BPA    C10 1331  -0.161   4.508   8.354 -0.0000  0.0000  0.0000
    2BPA    C11 1332  -0.026   4.490   8.385 -0.0000  0.0000  0.0000
    2BPA    C12 1333   0.059   4.433   8.299 -0.0000 -0.0000 -0.0000
    2BPA     H8 1334  -0.143   4.331   8.057 -0.0000 -0.0000 -0.0000
    2BPA     H9 1335  -0.327   4.435   8.233  0.0000 -0.0000  0.0000
    2BPA    H10 1336  -0.222   4.577   8.415  0.0000 -0.0000 -0.0000
    2BPA    H11 1337   0.018   4.546   8.462  0.0000  0.0000  0.0000
    2BPA    H12 1338   0.159   4.427   8.318  0.0000 -0.0000  0.0000
    3BPB    CZb 1339   0.231   4.230   7.429 -0.0000 -0.0000  0.0000
    3BPB     C2 1340   0.110   4.149   7.444  0.0000  0.0000  0.0000
    3BPB    CC3 1341   0.040   4.103   7.332 -0.0000 -0.0000 -0.0000
    3BPB     C4 1342   0.094   4.129   7.202  0.0000  0.0000  0.0000
    3BPB     C5 1343   0.211   4.209   7.188  0.0000  0.0000  0.0000
    3BPB     C6 1344   0.277   4.261   7.307 -0.0000 -0.0000 -0.0000
    3BPB     H2 1345   0.064   4.137   7.542  0.0000  0.0000 -0.0000
    3BPB     H4 1346   0.041   4.099   7.114 -0.0000 -0.0000 -0.0000
    3BPB     H5 1347   0.258   4.214   7.092  0.0000  0.0000 -0.0000
    3BPB     H6 1348   0.375   4.305   7.293 -0.0000 -0.0000 -0.0000
    3BPB    CC7 1349  -0.094   4.038   7.344  0.0000 -0.0000  0.0000
    3BPB     C8 1350  -0.179   4.013   7.236 -0.0000 -0.0000  0.0000
    3BPB     C9 1351  -0.279   3.913   7.244  0.0000  0.0000  0.0000
    3BPB    C10 1352  -0.304   3.848   7.365 -0.0000 -0.0000  0.0000
    3BPB    C11 1353  -0.218   3.869   7.476  0.0000  0.0000 -0.0000
    3BPB    C12 1354  -0.115   3.967   7.465 -0.0000 -0.0000  0.0000
    3BPB     H8 1355  -0.179   4.082   7.158 -0.0000  0.0000 -0.0000
    3BPB     H9 1356  -0.343   3.893   7.163 -0.0000 -0.0000 -0.0000
    3BPB    H10 1357  -0.384   3.775   7.380  0.0000  0.0000 -0.0000
    3BPB    H11 1358  -0.239   3.817   7.565 -0.0000 -0.0000  0.0000
    3BPB    H12 1359  -0.068   4.004   7.557 -0.0000 -0.0000 -0.0000
    4BPC    CZc 1360   0.629   4.400   7.634 -0.0000  0.0000  0.0000
    4BPC     C2 1361   0.681   4.495   7.730 -0.0000 -0.0000 -0.0000
    4BPC    CC3 1362   0.796   4.569   7.698 -0.0000  0.0000  0.0000
    4BPC     C4 1363   0.857   4.559   7.575  0.0000 -0.0000 -0.0000
    4BPC     C5 1364   0.804   4.471   7.477 -0.0000  0.0000  0.0000
    4BPC     C6 1365   0.690   4.394   7.510  0.0000 -0.0000 -0.0000
    4BPC     H2 1366   0.641   4.496   7.828 -0.0000 -0.0000  0.0000
    4BPC     H4 1367   0.944   4.623   7.554 -0.0000 -0.0000  0.0000
    4BPC     H5 1368   0.847   4.465   7.380  0.0000 -0.0000 -0.0000
    4BPC     H6 1369   0.646   4.324   7.434  0.0000  0.0000  0.0000
    4BPC    CC7 1370   0.844   4.650   7.814 -0.0000 -0.0000 -0.0000
    4BPC     C8 1371   0.771   4.661   7.933 -0.0000  0.0000  0.0000
    4BPC     C9 1372   0.808   4.753   8.032  0.0000 -0.0000 -0.0000
    4BPC    C10 1373   0.922   4.832   8.014  0.0000  0.0000 -0.0000
    4BPC    C11 1374   0.993   4.821   7.890  0.0000  0.0000  0.0000
    4BPC    C12 1375   0.952   4.731   7.795  0.0000  0.0000 -0.0000
    4BPC     H8 1376   0.692   4.589   7.955  0.0000  0.0000  0.0000
    4BPC     H9 1377   0.753   4.756   8.121 -0.0000  0.0000  0.0000
    4BPC    H10 1378   0.953   4.906   8.091 -0.0000 -0.0000 -0.0000
    4BPC    H11 1379   1.079   4.887   7.877 -0.0000 -0.0000  0.0000
    4BPC    H12 1380   1.013   4.714   7.709  0.0000  0.0000 -0.0000
    1TRZ     N1 1381   4.186  13.241   6.249  0.0000  0.0000  0.0000
    1TRZ    CZ1 1382   4.100  13.157   6.187 -0.0000 -0.0000 -0.0000
    1TRZ     N2 1383   4.144  13.030   6.146  0.0000  0.0000  0.0000
    1TRZ    CZ2 1384   4.279  12.996   6.167 -0.0000  0.0000  0.0000
    1TRZ     N3 1385   4.368  13.084   6.230 -0.0000  0.0000  0.0000
    1TRZ    CZ3 1386   4.320  13.213   6.273  0.0000 -0.0000 -0.0000
    2BPA    CZa 1387   3.975  13.210   6.130  0.0000  0.0000  0.0000
    2BPA     C2 1388   3.937  13.348   6.141  0.0000 -0.0000  0.0000
    2BPA    CC3 1389   3.808  13.389   6.106 -0.0000 -0.0000 -0.0000
    2BPA     C4 1390   3.714  13.291   6.062 -0.0000  0.0000 -0.0000
    2BPA     C5 1391   3.751  13.154   6.051 -0.0000  0.0000 -0.0000
    2BPA     C6 1392   3.880  13.116   6.086  0.0000 -0.0000  0.0000
    2BPA     H2 1393   4.007  13.421   6.179 -0.0000 -0.0000  0.0000
    2BPA     H4 1394   3.614  13.330   6.035  0.0000 -0.0000  0.0000
    2BPA     H5 1395   3.689  13.074   6.012  0.0000  0.0000  0.0000
    2BPA     H6 1396   3.913  13.015   6.065 -0.0000  0.0000  0.0000
    2BPA    CC7 1397   3.782  13.531   6.109 -0.0000  0.0000  0.0000
    2BPA     C8 1398   3.752  13.589   6.231 -0.0000  0.0000  0.0000
    2BPA     C9 1399   3.689  13.720   6.236  0.0000 -0.0000  0.0000
    2BPA    C10 1400   3.670  13.792   6.116 -0.0000  0.0000  0.0000
    2BPA    C11 1401   3.696  13.734   5.997  0.0000 -0.0000 -0.0000
    2BPA    C12 1402   3.753  13.604   5.995 -0.0000  0.0000  0.0000
    2BPA     H8 1403   3.760  13.531   6.318  0.0000 -0.0000  0.0000
    2BPA     H9 1404   3.649  13.739   6.336  0.0000 -0.0000 -0.0000
    2BPA    H10 1405   3.619  13.890   6.105  0.0000 -0.0000 -0.0000
    2BPA    H11 1406   3.702  13.787   5.905  0.0000  0.0000 -0.0000
    2BPA    H12 1407   3.788  13.560   5.914 -0.0000  0.0000  0.0000
    3BPB    CZb 1408   4.334  12.867   6.123 -0.0000  0.0000  0.0000
    3BPB     C2 1409   4.250  12.778   6.053 -0.0000  0.0000 -0.0000
    3BPB    CC3 1410   4.301  12.661   5.996 -0.0000 -0.0000 -0.0000
    3BPB     C4 1411   4.436  12.630   6.015  0.0000 -0.0000 -0.0000
    3BPB     C5 1412   4.523  12.719   6.084  0.0000 -0.0000 -0.0000
    3BPB     C6 1413   4.471  12.835   6.137 -0.0000  0.0000  0.0000
    3BPB     H2 1414   4.140  12.803   6.042  0.0000 -0.0000  0.0000
    3BPB     H4 1415   4.477  12.524   5.986 -0.0000  0.0000  0.0000
    3BPB     H5 1416   4.629  12.698   6.088 -0.0000  0.0000 -0.0000
    3BPB     H6 1417   4.539  12.908   6.175  0.0000  0.0000  0.0000
    3BPB    CC7 1418   4.227  12.596   5.879  0.0000  0.0000 -0.0000
    3BPB     C8 1419   4.151  12.486   5.918 -0.0000 -0.0000  0.0000
    3BPB     C9 1420   4.072  12.413   5.827 -0.0000 -0.0000 -0.0000
    3BPB    C10 1421   4.069  12.454   5.688 -0.0000 -0.0000  0.0000
    3BPB    C11 1422   4.149  12.565   5.651 -0.0000 -0.0000 -0.0000
    3BPB    C12 1423   4.224  12.634   5.740  0.0000  0.0000  0.0000
    3BPB     H8 1424   4.146  12.465   6.027  0.0000  0.0000 -0.0000
    3BPB     H9 1425   4.023  12.322   5.866  0.0000  0.0000 -0.0000
    3BPB    H10 1426   4.011  12.390   5.616  0.0000  0.0000  0.0000
    3BPB    H11 1427   4.158  12.598   5.546 -0.0000 -0.0000  0.0000
    3BPB    H12 1428   4.283  12.721   5.712 -0.0000 -0.0000  0.0000
    4BPC    CZc 1429   4.405  13.316   6.324 -0.0000  0.0000  0.0000
    4BPC     C2 1430   4.542  13.300   6.321  0.0000  0.0000  0.0000
    4BPC    CC3 1431   4.629  13.416   6.334 -0.0000 -0.0000 -0.0000
    4BPC     C4 1432   4.572  13.539   6.363  0.0000  0.0000 -0.0000
    4BPC     C5 1433   4.437  13.559   6.369 -0.0000 -0.0000 -0.0000
    4BPC     C6 1434   4.352  13.446   6.350  0.0000 -0.0000  0.0000
    4BPC     H2 1435   4.583  13.201   6.306  0.0000  0.0000  0.0000
    4BPC     H4 1436   4.631  13.629   6.369 -0.0000  0.0000 -0.0000
    4BPC     H5 1437   4.390  13.645   6.406 -0.0000  0.0000  0.0000
    4BPC     H6 1438   4.248  13.457   6.366 -0.0000 -0.0000  0.0000
    4BPC    CC7 1439   4.777  13.417   6.338 -0.0000  0.0000  0.0000
    4BPC     C8 1440   4.841  13.335   6.247  0.0000 -0.0000 -0.0000
    4BPC     C9 1441   4.981  13.337   6.230  0.0000  0.0000  0.0000
    4BPC    C10 1442   5.059  13.417   6.317 -0.0000  0.0000  0.0000
    4BPC    C11 1443   4.993  13.499   6.414  0.0000  0.0000  0.0000
    4BPC    C12 1444   4.854  13.497   6.423  0.0000 -0.0000 -0.0000
    4BPC     H8 1445   4.787  13.263   6.183  0.0000  0.0000  0.0000
    4BPC     H9 1446   5.026  13.287   6.145 -0.0000  0.0000  0.0000
    4BPC    H10 1447   5.165  13.427   6.306 -0.0000  0.0000  0.0000
    4BPC    H11 1448   5.052  13.566   6.482 -0.0000 -0.0000 -0.0000
    4BPC    H12 1449   4.799  13.553   6.495 -0.0000  0.0000  0.0000
    1TRZ     N1 1450  12.130   0.511   5.355 -0.0000 -0.0000 -0.0000
    1TRZ    CZ1 1451  12.186   0.627   5.305  0.0000  0.0000 -0.0000
    1TRZ     N2 1452  12.248   0.721   5.390 -0.0000 -0.0000 -0.0000
    1TRZ    CZ2 1453  12.251   0.697   5.528 -0.0000 -0.0000 -0.0000
    1TRZ     N3 1454  12.197   0.572   5.574  0.0000  0.0000 -0.0000
    1TRZ    CZ3 1455  12.136   0.481   5.490  0.0000  0.0000 -0.0000
    2BPA    CZa 1456  12.160   0.669   5.166 -0.0000 -0.0000  0.0000
    2BPA     C2 1457  12.183   0.797   5.118  0.0000  0.0000 -0.0000
    2BPA    CC3 1458  12.211   0.821   4.977  0.0000  0.0000  0.0000
    2BPA     C4 1459  12.179   0.718   4.887  0.0000 -0.0000 -0.0000
    2BPA     C5 1460  12.149   0.588   4.931  0.0000  0.0000 -0.0000
    2BPA     C6 1461  12.140   0.566   5.068  0.0000 -0.0000  0.0000
    2BPA     H2 1462  12.190   0.873   5.194 -0.0000  0.0000 -0.0000
    2BPA     H4 1463  12.190   0.735   4.777 -0.0000 -0.0000  0.0000
    2BPA     H5 1464  12.155   0.501   4.870  0.0000 -0.0000 -0.0000
    2BPA     H6 1465  12.122   0.461   5.096  0.0000  0.0000 -0.0000
    2BPA    CC7 1466  12.324   0.908   4.911 -0.0000 -0.0000  0.0000
    2BPA     C8 1467  12.450   0.939   4.970 -0.0000 -0.0000  0.0000
    2BPA     C9 1468  12.527   1.045   4.920 -0.0000 -0.0000 -0.0000
    2BPA    C10 1469  12.489   1.110   4.803 -0.0000  0.0000 -0.0000
    2BPA    C11 1470  12.364   1.071   4.740  0.0000  0.0000  0.0000
    2BPA    C12 1471  12.292   0.964   4.789 -0.0000 -0.0000 -0.0000
    2BPA     H8 1472  12.489   0.888   5.058 -0.0000  0.0000 -0.0000
    2BPA     H9 1473  12.613   1.065   4.975  0.0000  0.0000  0.0000
    2BPA    H10 1474  12.558   1.193   4.764 -0.0000 -0.0000  0.0000
    2BPA    H11 1475  12.310   1.128   4.666 -0.0000  0.0000  0.0000
    2BPA    H12 1476  12.195   0.940   4.743  0.0000  0.0000  0.0000
    3BPB    CZb 1477  12.306   0.795   5.610  0.0000  0.0000  0.0000
    3BPB     C2 1478  12.349   0.920   5.558  0.0000 -0.0000  0.0000
    3BPB    CC3 1479  12.395   1.022   5.644 -0.0000 -0.0000 -0.0000
    3BPB     C4 1480  12.396   0.997   5.782  0.0000  0.0000  0.0000
    3BPB     C5 1481  12.346   0.877   5.836  0.0000  0.0000 -0.0000
    3BPB     C6 1482  12.304   0.777   5.749 -0.0000 -0.0000 -0.0000
    3BPB     H2 1483  12.367   0.925   5.450 -0.0000  0.0000  0.0000
    3BPB     H4 1484  12.450   1.062   5.858 -0.0000 -0.0000 -0.0000
    3BPB     H5 1485  12.348   0.850   5.937  0.0000 -0.0000  0.0000
    3BPB     H6 1486  12.267   0.681   5.784  0.0000  0.0000  0.0000
    3BPB    CC7 1487  12.457   1.146   5.593 -0.0000  0.0000  0.0000
    3BPB     C8 1488  12.496   1.153   5.460  0.0000  0.0000 -0.0000
    3BPB     C9 1489  12.556   1.270   5.410 -0.0000 -0.0000 -0.0000
    3BPB    C10 1490  12.582   1.378   5.492  0.0000  0.0000  0.0000
    3BPB    C11 1491  12.551   1.370   5.630  0.0000  0.0000 -0.0000
    3BPB    C12 1492  12.489   1.255   5.678 -0.0000 -0.0000 -0.0000
    3BPB     H8 1493  12.472   1.074   5.392 -0.0000 -0.0000 -0.0000
    3BPB     H9 1494  12.584   1.276   5.305 -0.0000 -0.0000  0.0000
    3BPB    H10 1495  12.617   1.475   5.447 -0.0000 -0.0000  0.0000
    3BPB    H11 1496  12.559   1.450   5.701  0.0000  0.0000  0.0000
    3BPB    H12 1497  12.456   1.254   5.779 -0.0000  0.0000  0.0000
    4BPC    CZc 1498  12.096   0.355   5.541 -0.0000 -0.0000  0.0000
    4BPC     C2 1499  12.139   0.304   5.667 -0.0000 -0.0000 -0.0000
    4BPC    CC3 1500  12.074   0.194   5.730 -0.0000  0.0000 -0.0000
    4BPC     C4 1501  11.966   0.131   5.664 -0.0000 -0.0000  0.0000
    4BPC     C5 1502  11.914   0.184   5.547 -0.0000  0.0000 -0.0000
    4BPC     C6 1503  11.975   0.296   5.487  0.0000  0.0000  0.0000
    4BPC     H2 1504  12.201   0.363   5.720  0.0000  0.0000  0.0000
    4BPC     H4 1505  11.913   0.050   5.716  0.0000  0.0000 -0.0000
    4BPC     H5 1506  11.821   0.148   5.501  0.0000  0.0000  0.0000
    4BPC     H6 1507  11.925   0.353   5.407  0.0000  0.0000  0.0000
    4BPC    CC7 1508  12.111   0.139   5.862 -0.0000 -0.0000 -0.0000
    4BPC     C8 1509  12.168   0.224   5.957 -0.0000 -0.0000  0.0000
    4BPC     C9 1510  12.211   0.171   6.083 -0.0000  0.0000 -0.0000
    4BPC    C10 1511  12.198   0.034   6.108  0.0000 -0.0000  0.0000
    4BPC    C11 1512  12.145  -0.051   6.012 -0.0000 -0.0000 -0.0000
    4BPC    C12 1513  12.099   0.002   5.891 -0.0000 -0.0000 -0.0000
    4BPC     H8 1514  12.158   0.331   5.943 -0.0000 -0.0000  0.0000
    4BPC     H9 1515  12.267   0.239   6.148 -0.0000 -0.0000 -0.0000
    4BPC    H10 1516  12.253  -0.012   6.204 -0.0000  0.0000 -0.0000
    4BPC    H11 1517  12.140  -0.155   6.037  0.0000  0.0000 -0.0000
    4BPC    H12 1518  12.040  -0.064   5.825  0.0000  0.0000  0.0000
    1TRZ     N1 1519   7.141   5.454  10.133  0.0000  0.0000 -0.0000
    1TRZ    CZ1 1520   7.102   5.401  10.235  0.0000 -0.0000  0.0000
    1TRZ     N2 1521   7.002   5.468  10.310  0.0000 -0.0000 -0.0000
    1TRZ    CZ2 1522   6.944   5.595  10.264  0.0000  0.0000 -0.0000
    1TRZ     N3 1523   6.958   5.613  10.137  0.0000 -0.0000 -0.0000
    1TRZ    CZ3 1524   7.065   5.555  10.059 -0.0000 -0.0000  0.0000
    2BPA    CZa 1525   7.214   5.320  10.319 -0.0000  0.0000 -0.0000
    2BPA     C2 1526   7.178   5.263  10.444  0.0000 -0.0000 -0.0000
    2BPA    CC3 1527   7.275   5.209  10.539 -0.0000  0.0000 -0.0000
    2BPA     C4 1528   7.403   5.210  10.499  0.0000  0.0000 -0.0000
    2BPA     C5 1529   7.442   5.268  10.374  0.0000 -0.0000  0.0000
    2BPA     C6 1530   7.348   5.313  10.288  0.0000  0.0000 -0.0000
    2BPA     H2 1531   7.089   5.217  10.439 -0.0000 -0.0000 -0.0000
    2BPA     H4 1532   7.481   5.188  10.568  0.0000 -0.0000  0.0000
    2BPA     H5 1533   7.544   5.293  10.353  0.0000  0.0000 -0.0000
    2BPA     H6 1534   7.387   5.376  10.203 -0.0000 -0.0000  0.0000
    2BPA    CC7 1535   7.246   5.157  10.675  0.0000  0.0000 -0.0000
    2BPA     C8 1536   7.311   5.208  10.788  0.0000  0.0000  0.0000
    2BPA     C9 1537   7.276   5.166  10.918 -0.0000 -0.0000 -0.0000
    2BPA    C10 1538   7.169   5.071  10.932  0.0000 -0.0000 -0.0000
    2BPA    C11 1539   7.105   5.020  10.816  0.0000  0.0000  0.0000
    2BPA    C12 1540   7.146   5.061  10.689 -0.0000 -0.0000 -0.0000
    2BPA     H8 1541   7.398   5.274  10.774 -0.0000 -0.0000  0.0000
    2BPA     H9 1542   7.349   5.190  10.995 -0.0000 -0.0000 -0.0000
    2BPA    H10 1543   7.140   5.044  11.033 -0.0000  0.0000 -0.0000
    2BPA    H11 1544   7.017   4.961  10.816 -0.0000 -0.0000  0.0000
    2BPA    H12 1545   7.094   5.022  10.604 -0.0000  0.0000  0.0000
    3BPB    CZb 1546   6.922   5.734  10.338  0.0000  0.0000 -0.0000
    3BPB     C2 1547   6.942   5.743  10.485  0.0000  0.0000  0.0000
    3BPB    CC3 1548   6.888   5.850  10.561  0.0000 -0.0000  0.0000
    3BPB     C4 1549   6.819   5.944  10.497 -0.0000  0.0000 -0.0000
    3BPB     C5 1550   6.802   5.943  10.357 -0.0000 -0.0000  0.0000
    3BPB     C6 1551   6.855   5.837  10.281 -0.0000  0.0000  0.0000
    3BPB     H2 1552   6.972   5.680  10.551 -0.0000  0.0000  0.0000
    3BPB     H4 1553   6.795   6.042  10.554  0.0000 -0.0000 -0.0000
    3BPB     H5 1554   6.733   6.004  10.313 -0.0000  0.0000 -0.0000
    3BPB     H6 1555   6.831   5.824  10.183  0.0000  0.0000  0.0000
    3BPB    CC7 1556   6.845   5.818  10.709 -0.0000 -0.0000 -0.0000
    3BPB     C8 1557   6.757   5.722  10.769  0.0000  0.0000  0.0000
    3BPB     C9 1558   6.720   5.737  10.904  0.0000  0.0000 -0.0000
    3BPB    C10 1559   6.776   5.833  10.985  0.0000  0.0000  0.0000
    3BPB    C11 1560   6.866   5.925  10.925 -0.0000  0.0000  0.0000
    3BPB    C12 1561   6.899   5.917  10.789  0.0000  0.0000  0.0000
    3BPB     H8 1562   6.715   5.652  10.710 -0.0000 -0.0000 -0.0000
    3BPB     H9 1563   6.639   5.685  10.944  0.0000  0.0000  0.0000
    3BPB    H10 1564   6.748   5.846  11.095  0.0000 -0.0000 -0.0000
    3BPB    H11 1565   6.926   5.994  10.986 -0.0000  0.0000 -0.0000
    3BPB    H12 1566   6.980   5.975  10.752  0.0000  0.0000 -0.0000
    4BPC    CZc 1567   7.034   5.525   9.917 -0.0000  0.0000  0.0000
    4BPC     C2 1568   6.928   5.594   9.852  0.0000 -0.0000 -0.0000
    4BPC    CC3 1569   6.904   5.580   9.711 -0.0000  0.0000 -0.0000
    4BPC     C4 1570   6.971   5.476   9.647 -0.0000  0.0000 -0.0000
    4BPC     C5 1571   7.066   5.398   9.710  0.0000 -0.0000 -0.0000
    4BPC     C6 1572   7.101   5.429   9.840  0.0000 -0.0000  0.0000
    4BPC     H2 1573   6.901   5.681   9.906 -0.0000  0.0000  0.0000
    4BPC     H4 1574   6.968   5.472   9.537  0.0000  0.0000  0.0000
    4BPC     H5 1575   7.117   5.316   9.667  0.0000 -0.0000  0.0000
    4BPC     H6 1576   7.175   5.359   9.895 -0.0000  0.0000 -0.0000
    4BPC    CC7 1577   6.873   5.718   9.638  0.0000 -0.0000  0.0000
    4BPC     C8 1578   6.744   5.742   9.640 -0.0000  0.0000 -0.0000
    4BPC     C9 1579   6.683   5.828   9.542 -0.0000 -0.0000  0.0000
    4BPC    C10 1580   6.758   5.900   9.453  0.0000 -0.0000 -0.0000
    4BPC    C11 1581   6.898   5.877   9.451 -0.0000  0.0000 -0.0000
    4BPC    C12 1582   6.957   5.795   9.545 -0.0000 -0.0000  0.0000
    4BPC     H8 1583   6.691   5.692   9.716 -0.0000 -0.0000  0.0000
    4BPC     H9 1584   6.572   5.830   9.532  0.0000  0.0000  0.0000
    4BPC    H10 1585   6.706   5.943   9.367  0.0000 -0.0000  0.0000
    4BPC    H11 1586   6.966   5.919   9.374 -0.0000 -0.0000  0.0000
    4BPC    H12 1587   7.063   5.788   9.554  0.0000 -0.0000  0.0000
    1TRZ     N1 1588   5.270   6.187   5.933  0.0000 -0.0000 -0.0000
    1TRZ    CZ1 1589   5.355   6.086   5.888  0.0000  0.0000 -0.0000
    1TRZ     N2 1590   5.322   5.953   5.907 -0.0000 -0.0000 -0.0000
    1TRZ    CZ2 1591   5.206   5.917   5.979  0.0000  0.0000 -0.0000
    1TRZ     N3 1592   5.120   6.021   6.018  0.0000  0.0000 -0.0000
    1TRZ    CZ3 1593   5.150   6.156   5.995 -0.0000 -0.0000  0.0000
    2BPA    CZa 1594   5.461   6.127   5.787 -0.0000  0.0000  0.0000
    2BPA     C2 1595   5.521   6.029   5.713  0.0000  0.0000 -0.0000
    2BPA    CC3 1596   5.656   6.042   5.660 -0.0000 -0.0000  0.0000
    2BPA     C4 1597   5.721   6.163   5.679 -0.0000  0.0000  0.0000
    2BPA     C5 1598   5.657   6.270   5.758 -0.0000 -0.0000 -0.0000
    2BPA     C6 1599   5.524   6.251   5.807  0.0000 -0.0000 -0.0000
    2BPA     H2 1600   5.474   5.936   5.703 -0.0000 -0.0000 -0.0000
    2BPA     H4 1601   5.820   6.180   5.640  0.0000  0.0000 -0.0000
    2BPA     H5 1602   5.703   6.361   5.769  0.0000 -0.0000 -0.0000
    2BPA     H6 1603   5.467   6.329   5.846 -0.0000 -0.0000 -0.0000
    2BPA    CC7 1604   5.748   5.932   5.619  0.0000  0.0000  0.0000
    2BPA     C8 1605   5.694   5.844   5.526 -0.0000  0.0000  0.0000
    2BPA     C9 1606   5.772   5.745   5.470  0.0000 -0.0000 -0.0000
    2BPA    C10 1607   5.906   5.724   5.514 -0.0000  0.0000  0.0000
    2BPA    C11 1608   5.961   5.812   5.612 -0.0000 -0.0000 -0.0000
    2BPA    C12 1609   5.885   5.914   5.662 -0.0000  0.0000 -0.0000
    2BPA     H8 1610   5.593   5.851   5.490 -0.0000  0.0000 -0.0000
    2BPA     H9 1611   5.730   5.681   5.391  0.0000  0.0000  0.0000
    2BPA    H10 1612   5.950   5.636   5.468 -0.0000  0.0000  0.0000
    2BPA    H11 1613   6.063   5.803   5.637  0.0000 -0.0000  0.0000
    2BPA    H12 1614   5.931   5.979   5.733  0.0000  0.0000  0.0000
    3BPB    CZb 1615   5.194   5.777   6.016 -0.0000  0.0000  0.0000
    3BPB     C2 1616   5.293   5.685   5.997  0.0000 -0.0000  0.0000
    3BPB    CC3 1617   5.295   5.559   6.072 -0.0000  0.0000 -0.0000
    3BPB     C4 1618   5.192   5.537   6.164 -0.0000  0.0000 -0.0000
    3BPB     C5 1619   5.092   5.631   6.187  0.0000  0.0000 -0.0000
    3BPB     C6 1620   5.092   5.753   6.112  0.0000 -0.0000  0.0000
    3BPB     H2 1621   5.363   5.693   5.919  0.0000  0.0000 -0.0000
    3BPB     H4 1622   5.194   5.454   6.230 -0.0000  0.0000  0.0000
    3BPB     H5 1623   5.045   5.619   6.277 -0.0000 -0.0000  0.0000
    3BPB     H6 1624   5.016   5.824   6.122 -0.0000  0.0000  0.0000
    3BPB    CC7 1625   5.393   5.450   6.083 -0.0000  0.0000  0.0000
    3BPB     C8 1626   5.510   5.473   6.022  0.0000 -0.0000 -0.0000
    3BPB     C9 1627   5.611   5.371   6.009 -0.0000  0.0000 -0.0000
    3BPB    C10 1628   5.589   5.248   6.068  0.0000 -0.0000  0.0000
    3BPB    C11 1629   5.466   5.222   6.129 -0.0000 -0.0000 -0.0000
    3BPB    C12 1630   5.372   5.325   6.137  0.0000 -0.0000 -0.0000
    3BPB     H8 1631   5.529   5.568   5.982  0.0000  0.0000 -0.0000
    3BPB     H9 1632   5.696   5.381   5.942 -0.0000 -0.0000  0.0000
    3BPB    H10 1633   5.658   5.164   6.059 -0.0000  0.0000  0.0000
    3BPB    H11 1634   5.437   5.117   6.150  0.0000  0.0000 -0.0000
    3BPB    H12 1635   5.277   5.295   6.164 -0.0000 -0.0000  0.0000
    4BPC    CZc 1636   5.064   6.249   6.067 -0.0000 -0.0000  0.0000
    4BPC     C2 1637   4.953   6.208   6.144 -0.0000  0.0000 -0.0000
    4BPC    CC3 1638   4.858   6.302   6.190  0.0000 -0.0000  0.0000
    4BPC     C4 1639   4.889   6.439   6.177 -0.0000 -0.0000 -0.0000
    4BPC     C5 1640   5.006   6.471   6.100 -0.0000  0.0000  0.0000
    4BPC     C6 1641   5.088   6.383   6.050  0.0000 -0.0000 -0.0000
    4BPC     H2 1642   4.944   6.110   6.181 -0.0000 -0.0000  0.0000
    4BPC     H4 1643   4.810   6.514   6.199  0.0000 -0.0000 -0.0000
    4BPC     H5 1644   5.031   6.576   6.079  0.0000 -0.0000 -0.0000
    4BPC     H6 1645   5.176   6.409   5.999  0.0000  0.0000 -0.0000
    4BPC    CC7 1646   4.732   6.285   6.266  0.0000 -0.0000 -0.0000
    4BPC     C8 1647   4.621   6.239   6.194 -0.0000  0.0000  0.0000
    4BPC     C9 1648   4.496   6.216   6.261  0.0000  0.0000 -0.0000
    4BPC    C10 1649   4.487   6.234   6.398  0.0000  0.0000  0.0000
    4BPC    C11 1650   4.605   6.284   6.465 -0.0000 -0.0000 -0.0000
    4BPC    C12 1651   4.719   6.313   6.398  0.0000  0.0000  0.0000
    4BPC     H8 1652   4.633   6.210   6.097  0.0000 -0.0000 -0.0000
    4BPC     H9 1653   4.411   6.183   6.207 -0.0000 -0.0000 -0.0000
    4BPC    H10 1654   4.391   6.206   6.445  0.0000  0.0000 -0.0000
    4BPC    H11 1655   4.604   6.318   6.564  0.0000  0.0000 -0.0000
    4BPC    H12 1656   4.802   6.353   6.451  0.0000  0.0000  0.0000
    1TRZ     N1 1657  13.616   1.822   0.982 -0.0000 -0.0000  0.0000
    1TRZ    CZ1 1658  13.472   1.819   0.987  0.0000 -0.0000 -0.0000
    1TRZ     N2 1659  13.407   1.902   1.063 -0.0000  0.0000  0.0000
    1TRZ    CZ2 1660  13.470   2.007   1.135 -0.0000 -0.0000 -0.0000
    1TRZ     N3 1661  13.608   2.012   1.128  0.0000 -0.0000 -0.0000
    1TRZ    CZ3 1662  13.685   1.920   1.052 -0.0000  0.0000  0.0000
    2BPA    CZa 1663  13.407   1.726   0.890  0.0000  0.0000  0.0000
    2BPA     C2 1664  13.276   1.749   0.849 -0.0000 -0.0000 -0.0000
    2BPA    CC3 1665  13.211   1.663   0.751  0.0000  0.0000  0.0000
    2BPA     C4 1666  13.284   1.552   0.700 -0.0000  0.0000 -0.0000
    2BPA     C5 1667  13.417   1.534   0.741 -0.0000 -0.0000 -0.0000
    2BPA     C6 1668  13.475   1.616   0.835  0.0000  0.0000  0.0000
    2BPA     H2 1669  13.223   1.824   0.910  0.0000 -0.0000 -0.0000
    2BPA     H4 1670  13.239   1.489   0.623  0.0000  0.0000  0.0000
    2BPA     H5 1671  13.476   1.478   0.671 -0.0000  0.0000 -0.0000
    2BPA     H6 1672  13.573   1.600   0.873  0.0000 -0.0000  0.0000
    2BPA    CC7 1673  13.077   1.687   0.706 -0.0000  0.0000 -0.0000
    2BPA     C8 1674  12.972   1.691   0.796 -0.0000  0.0000  0.0000
    2BPA     C9 1675  12.840   1.710   0.753 -0.0000  0.0000 -0.0000
    2BPA    C10 1676  12.810   1.729   0.617 -0.0000  0.0000 -0.0000
    2BPA    C11 1677  12.917   1.725   0.525 -0.0000  0.0000 -0.0000
    2BPA    C12 1678  13.048   1.704   0.569  0.0000  0.0000 -0.0000
    2BPA     H8 1679  12.990   1.682   0.905 -0.0000  0.0000 -0.0000
    2BPA     H9 1680  12.765   1.723   0.829 -0.0000  0.0000  0.0000
    2BPA    H10 1681  12.703   1.752   0.585  0.0000 -0.0000  0.0000
    2BPA    H11 1682  12.900   1.746   0.420  0.0000  0.0000  0.0000
    2BPA    H12 1683  13.131   1.718   0.497 -0.0000 -0.0000  0.0000
    3BPB    CZb 1684  13.392   2.116   1.181  0.0000  0.0000  0.0000
    3BPB     C2 1685  13.467   2.221   1.241 -0.0000  0.0000  0.0000
    3BPB    CC3 1686  13.401   2.337   1.296  0.0000 -0.0000 -0.0000
    3BPB     C4 1687  13.261   2.350   1.282 -0.0000  0.0000 -0.0000
    3BPB     C5 1688  13.192   2.245   1.217  0.0000  0.0000  0.0000
    3BPB     C6 1689  13.261   2.126   1.177 -0.0000 -0.0000 -0.0000
    3BPB     H2 1690  13.567   2.195   1.275 -0.0000  0.0000  0.0000
    3BPB     H4 1691  13.204   2.439   1.311  0.0000 -0.0000 -0.0000
    3BPB     H5 1692  13.087   2.272   1.204  0.0000  0.0000  0.0000
    3BPB     H6 1693  13.210   2.033   1.138  0.0000  0.0000  0.0000
    3BPB    CC7 1694  13.477   2.441   1.369  0.0000 -0.0000  0.0000
    3BPB     C8 1695  13.515   2.555   1.301  0.0000  0.0000  0.0000
    3BPB     C9 1696  13.596   2.657   1.355 -0.0000 -0.0000  0.0000
    3BPB    C10 1697  13.634   2.639   1.494 -0.0000 -0.0000 -0.0000
    3BPB    C11 1698  13.598   2.526   1.566 -0.0000 -0.0000  0.0000
    3BPB    C12 1699  13.521   2.426   1.504 -0.0000  0.0000 -0.0000
    3BPB     H8 1700  13.475   2.561   1.207 -0.0000  0.0000 -0.0000
    3BPB     H9 1701  13.628   2.728   1.292  0.0000  0.0000 -0.0000
    3BPB    H10 1702  13.714   2.697   1.541  0.0000 -0.0000 -0.0000
    3BPB    H11 1703  13.648   2.496   1.657 -0.0000  0.0000 -0.0000
    3BPB    H12 1704  13.484   2.341   1.556 -0.0000 -0.0000  0.0000
    4BPC    CZc 1705  13.825   1.884   1.082 -0.0000 -0.0000 -0.0000
    4BPC     C2 1706  13.880   1.752   1.069 -0.0000  0.0000 -0.0000
    4BPC    CC3 1707  14.013   1.725   1.107  0.0000  0.0000  0.0000
    4BPC     C4 1708  14.091   1.832   1.167 -0.0000 -0.0000 -0.0000
    4BPC     C5 1709  14.028   1.955   1.190  0.0000  0.0000  0.0000
    4BPC     C6 1710  13.898   1.979   1.141  0.0000  0.0000  0.0000
    4BPC     H2 1711  13.825   1.679   1.009  0.0000  0.0000  0.0000
    4BPC     H4 1712  14.190   1.807   1.196 -0.0000 -0.0000 -0.0000
    4BPC     H5 1713  14.084   2.045   1.222 -0.0000 -0.0000 -0.0000
    4BPC     H6 1714  13.868   2.083   1.138  0.0000 -0.0000  0.0000
    4BPC    CC7 1715  14.079   1.612   1.032  0.0000  0.0000  0.0000
    4BPC     C8 1716  14.002   1.510   0.978 -0.0000 -0.0000 -0.0000
    4BPC     C9 1717  14.059   1.389   0.932 -0.0000  0.0000 -0.0000
    4BPC    C10 1718  14.196   1.374   0.932  0.0000 -0.0000 -0.0000
    4BPC    C11 1719  14.277   1.479   0.983 -0.0000 -0.0000 -0.0000
    4BPC    C12 1720  14.220   1.600   1.024 -0.0000 -0.0000 -0.0000
    4BPC     H8 1721  13.891   1.525   0.976  0.0000 -0.0000 -0.0000
    4BPC     H9 1722  14.003   1.304   0.892  0.0000  0.0000  0.0000
    4BPC    H10 1723  14.248   1.281   0.891 -0.0000  0.0000  0.0000
    4BPC    H11 1724  14.384   1.471   0.970 -0.0000 -0.0000  0.0000
    4BPC    H12 1725  14.280   1.681   1.025  0.0000  0.0000 -0.0000
    1TRZ     N1 1726   9.742   9.405  11.316 -0.0000  0.0000 -0.0000
    1TRZ    CZ1 1727   9.712   9.381  11.447 -0.0000 -0.0000 -0.0000
    1TRZ     N2 1728   9.659   9.480  11.512 -0.0000  0.0000  0.0000
    1TRZ    CZ2 1729   9.622   9.605  11.460  0.0000  0.0000 -0.0000
    1TRZ     N3 1730   9.665   9.626  11.323 -0.0000  0.0000  0.0000
    1TRZ    CZ3 1731   9.742   9.533  11.258  0.0000 -0.0000 -0.0000
    2BPA    CZa 1732   9.763   9.268  11.530 -0.0000  0.0000  0.0000
    2BPA     C2 1733   9.896   9.224  11.534 -0.0000 -0.0000  0.0000
    2BPA    CC3 1734   9.933   9.094  11.581  0.0000  0.0000 -0.0000
    2BPA     C4 1735   9.831   9.014  11.630 -0.0000 -0.0000  0.0000
    2BPA     C5 1736   9.697   9.055  11.628  0.0000  0.0000 -0.0000
    2BPA     C6 1737   9.662   9.182  11.583  0.0000  0.0000 -0.0000
    2BPA     H2 1738   9.980   9.296  11.529  0.0000 -0.0000  0.0000
    2BPA     H4 1739   9.861   8.912  11.671 -0.0000  0.0000 -0.0000
    2BPA     H5 1740   9.627   8.996  11.665 -0.0000 -0.0000  0.0000
    2BPA     H6 1741   9.569   9.227  11.579 -0.0000  0.0000  0.0000
    2BPA    CC7 1742  10.066   9.032  11.571  0.0000 -0.0000 -0.0000
    2BPA     C8 1743  10.174   9.114  11.534  0.0000 -0.0000 -0.0000
    2BPA     C9 1744  10.296   9.054  11.490 -0.0000  0.0000  0.0000
    2BPA    C10 1745  10.317   8.917  11.493  0.0000 -0.0000 -0.0000
    2BPA    C11 1746  10.207   8.836  11.526  0.0000 -0.0000 -0.0000
    2BPA    C12 1747  10.085   8.893  11.563 -0.0000 -0.0000  0.0000
    2BPA     H8 1748  10.164   9.219  11.548  0.0000  0.0000  0.0000
    2BPA     H9 1749  10.381   9.118  11.463 -0.0000 -0.0000 -0.0000
    2BPA    H10 1750  10.419   8.883  11.467 -0.0000  0.0000  0.0000
    2BPA    H11 1751  10.219   8.726  11.530 -0.0000  0.0000 -0.0000
    2BPA    H12 1752  10.004   8.820  11.578  0.0000  0.0000 -0.0000
    3BPB    CZb 1753   9.510   9.674  11.530  0.0000 -0.0000  0.0000
    3BPB     C2 1754   9.416   9.596  11.612  0.0000  0.0000 -0.0000
    3BPB    CC3 1755   9.294   9.658  11.653  0.0000 -0.0000 -0.0000
    3BPB     C4 1756   9.265   9.787  11.611 -0.0000  0.0000  0.0000
    3BPB     C5 1757   9.345   9.853  11.521  0.0000 -0.0000 -0.0000
    3BPB     C6 1758   9.479   9.795  11.489 -0.0000  0.0000  0.0000
    3BPB     H2 1759   9.442   9.497  11.654 -0.0000  0.0000 -0.0000
    3BPB     H4 1760   9.165   9.835  11.621  0.0000 -0.0000 -0.0000
    3BPB     H5 1761   9.320   9.947  11.476 -0.0000  0.0000 -0.0000
    3BPB     H6 1762   9.556   9.851  11.439  0.0000  0.0000  0.0000
    3BPB    CC7 1763   9.196   9.602  11.749  0.0000  0.0000  0.0000
    3BPB     C8 1764   9.210   9.619  11.888  0.0000  0.0000  0.0000
    3BPB     C9 1765   9.120   9.558  11.980  0.0000  0.0000  0.0000
    3BPB    C10 1766   9.019   9.480  11.933 -0.0000 -0.0000 -0.0000
    3BPB    C11 1767   9.008   9.458  11.791  0.0000  0.0000  0.0000
    3BPB    C12 1768   9.092   9.527  11.703 -0.0000 -0.0000  0.0000
    3BPB     H8 1769   9.296   9.679  11.925 -0.0000 -0.0000 -0.0000
    3BPB     H9 1770   9.130   9.579  12.089 -0.0000 -0.0000 -0.0000
    3BPB    H10 1771   8.942   9.433  12.005  0.0000  0.0000 -0.0000
    3BPB    H11 1772   8.958   9.370  11.757 -0.0000 -0.0000  0.0000
    3BPB    H12 1773   9.095   9.503  11.602 -0.0000 -0.0000 -0.0000
    4BPC    CZc 1774   9.847   9.564  11.148 -0.0000 -0.0000  0.0000
    4BPC     C2 1775   9.808   9.656  11.063  0.0000  0.0000 -0.0000
    4BPC    CC3 1776   9.907   9.723  10.966 -0.0000 -0.0000  0.0000
    4BPC     C4 1777  10.034   9.680  10.969  0.0000  0.0000 -0.0000
    4BPC     C5 1778  10.078   9.586  11.056 -0.0000 -0.0000  0.0000
    4BPC     C6 1779   9.980   9.526  11.143 -0.0000  0.0000 -0.0000
    4BPC     H2 1780   9.703   9.679  11.060 -0.0000  0.0000 -0.0000
    4BPC     H4 1781  10.103   9.761  10.922 -0.0000 -0.0000  0.0000
    4BPC     H5 1782  10.183   9.581  11.066  0.0000  0.0000 -0.0000
    4BPC     H6 1783   9.972   9.426  11.175 -0.0000  0.0000 -0.0000
    4BPC    CC7 1784   9.842   9.833  10.883  0.0000 -0.0000 -0.0000
    4BPC     C8 1785   9.766   9.935  10.936  0.0000  0.0000 -0.0000
    4BPC     C9 1786   9.766  10.063  10.873  0.0000 -0.0000 -0.0000
    4BPC    C10 1787   9.839  10.083  10.752  0.0000  0.0000  0.0000
    4BPC    C11 1788   9.923   9.992  10.701  0.0000 -0.0000  0.0000
    4BPC    C12 1789   9.931   9.866  10.766 -0.0000  0.0000  0.0000
    4BPC     H8 1790   9.703   9.909  11.011 -0.0000 -0.0000  0.0000
    4BPC     H9 1791   9.719  10.136  10.930  0.0000  0.0000  0.0000
    4BPC    H10 1792   9.856  10.191  10.723  0.0000 -0.0000  0.0000
    4BPC    H11 1793   9.993  10.025  10.630  0.0000  0.0000 -0.0000
    4BPC    H12 1794   9.994   9.790  10.729  0.0000 -0.0000 -0.0000
    1TRZ     N1 1795   2.158   3.461  12.757 -0.0000 -0.0000 -0.0000
    1TRZ    CZ1 1796   2.217   3.497  12.859  0.0000  0.0000  0.0000
    1TRZ     N2 1797   2.356   3.531  12.854 -0.0000  0.0000 -0.0000
    1TRZ    CZ2 1798   2.417   3.553  12.724  0.0000  0.0000  0.0000
    1TRZ     N3 1799   2.352   3.514  12.616 -0.0000 -0.0000 -0.0000
    1TRZ    CZ3 1800   2.220   3.459  12.626  0.0000  0.0000  0.0000
    2BPA    CZa 1801   2.151   3.530  12.990  0.0000  0.0000 -0.0000
    2BPA     C2 1802   2.072   3.434  13.041 -0.0000 -0.0000  0.0000
    2BPA    CC3 1803   1.998   3.457  13.160 -0.0000 -0.0000 -0.0000
    2BPA     C4 1804   2.025   3.570  13.241 -0.0000 -0.0000  0.0000
    2BPA     C5 1805   2.107   3.671  13.188 -0.0000  0.0000  0.0000
    2BPA     C6 1806   2.170   3.655  13.064 -0.0000 -0.0000 -0.0000
    2BPA     H2 1807   2.042   3.361  12.970  0.0000  0.0000 -0.0000
    2BPA     H4 1808   1.990   3.584  13.345  0.0000 -0.0000 -0.0000
    2BPA     H5 1809   2.116   3.769  13.236  0.0000 -0.0000 -0.0000
    2BPA     H6 1810   2.213   3.746  13.018 -0.0000 -0.0000  0.0000
    2BPA    CC7 1811   1.849   3.401  13.149  0.0000  0.0000 -0.0000
    2BPA     C8 1812   1.840   3.277  13.203 -0.0000  0.0000  0.0000
    2BPA     C9 1813   1.717   3.207  13.211  0.0000 -0.0000  0.0000
    2BPA    C10 1814   1.603   3.261  13.160 -0.0000 -0.0000  0.0000
    2BPA    C11 1815   1.603   3.384  13.107 -0.0000  0.0000 -0.0000
    2BPA    C12 1816   1.719   3.454  13.100  0.0000 -0.0000  0.0000
    2BPA     H8 1817   1.916   3.248  13.273  0.0000 -0.0000  0.0000
    2BPA     H9 1818   1.714   3.114  13.268  0.0000  0.0000 -0.0000
    2BPA    H10 1819   1.515   3.204  13.195  0.0000  0.0000 -0.0000
    2BPA    H11 1820   1.517   3.424  13.063 -0.0000  0.0000 -0.0000
    2BPA    H12 1821   1.702   3.558  13.101 -0.0000  0.0000  0.0000
    3BPB    CZb 1822   2.516   3.666  12.696 -0.0000 -0.0000  0.0000
    3BPB     C2 1823   2.536   3.782  12.778  0.0000 -0.0000 -0.0000
    3BPB    CC3 1824   2.645   3.872  12.758 -0.0000 -0.0000 -0.0000
    3BPB     C4 1825   2.724   3.853  12.640 -0.0000  0.0000  0.0000
    3BPB     C5 1826   2.702   3.743  12.558 -0.0000 -0.0000  0.0000
    3BPB     C6 1827   2.599   3.649  12.590  0.0000  0.0000 -0.0000
    3BPB     H2 1828   2.463   3.795  12.858  0.0000 -0.0000 -0.0000
    3BPB     H4 1829   2.801   3.924  12.606 -0.0000 -0.0000  0.0000
    3BPB     H5 1830   2.766   3.717  12.481  0.0000  0.0000 -0.0000
    3BPB     H6 1831   2.586   3.556  12.539 -0.0000  0.0000  0.0000
    3BPB    CC7 1832   2.683   3.984  12.844  0.0000  0.0000 -0.0000
    3BPB     C8 1833   2.609   4.002  12.960  0.0000  0.0000  0.0000
    3BPB     C9 1834   2.663   4.082  13.069  0.0000 -0.0000 -0.0000
    3BPB    C10 1835   2.788   4.150  13.050 -0.0000 -0.0000  0.0000
    3BPB    C11 1836   2.864   4.130  12.937  0.0000  0.0000 -0.0000
    3BPB    C12 1837   2.813   4.045  12.835 -0.0000  0.0000  0.0000
    3BPB     H8 1838   2.521   3.946  12.983 -0.0000 -0.0000  0.0000
    3BPB     H9 1839   2.617   4.085  13.166  0.0000 -0.0000 -0.0000
    3BPB    H10 1840   2.836   4.196  13.142 -0.0000 -0.0000 -0.0000
    3BPB    H11 1841   2.965   4.174  12.931 -0.0000 -0.0000  0.0000
    3BPB    H12 1842   2.867   4.037  12.742 -0.0000 -0.0000  0.0000
    4BPC    CZc 1843   2.147   3.370  12.535  0.0000 -0.0000  0.0000
    4BPC     C2 1844   2.218   3.287  12.446 -0.0000 -0.0000 -0.0000
    4BPC    CC3 1845   2.160   3.249  12.314  0.0000  0.0000  0.0000
    4BPC     C4 1846   2.025   3.260  12.304 -0.0000 -0.0000 -0.0000
    4BPC     C5 1847   1.949   3.332  12.396  0.0000  0.0000  0.0000
    4BPC     C6 1848   2.014   3.380  12.517 -0.0000 -0.0000 -0.0000
    4BPC     H2 1849   2.321   3.264  12.462  0.0000 -0.0000  0.0000
    4BPC     H4 1850   1.976   3.241  12.209 -0.0000 -0.0000  0.0000
    4BPC     H5 1851   1.845   3.358  12.387 -0.0000  0.0000  0.0000
    4BPC     H6 1852   1.945   3.435  12.576 -0.0000  0.0000  0.0000
    4BPC    CC7 1853   2.250   3.248  12.186 -0.0000  0.0000  0.0000
    4BPC     C8 1854   2.355   3.337  12.151 -0.0000 -0.0000  0.0000
    4BPC     C9 1855   2.402   3.344  12.019  0.0000  0.0000  0.0000
    4BPC    C10 1856   2.359   3.256  11.923 -0.0000 -0.0000 -0.0000
    4BPC    C11 1857   2.251   3.172  11.951 -0.0000  0.0000  0.0000
    4BPC    C12 1858   2.198   3.171  12.085 -0.0000 -0.0000 -0.0000
    4BPC     H8 1859   2.407   3.389  12.231 -0.0000 -0.0000 -0.0000
    4BPC     H9 1860   2.479   3.417  11.994 -0.0000 -0.0000  0.0000
    4BPC    H10 1861   2.397   3.275  11.823 -0.0000  0.0000  0.0000
    4BPC    H11 1862   2.207   3.110  11.879 -0.0000 -0.0000 -0.0000
    4BPC    H12 1863   2.122   3.099  12.118  0.0000  0.0000 -0.0000
    1TRZ     N1 1864  11.144  11.859   1.188 -0.0000  0.0000  0.0000
    1TRZ    CZ1 1865  11.121  11.724   1.191  0.0000 -0.0000 -0.0000
    1TRZ     N2 1866  10.997  11.677   1.225 -0.0000  0.0000  0.0000
    1TRZ    CZ2 1867  10.894  11.764   1.269  0.0000 -0.0000  0.0000
    1TRZ     N3 1868  10.917  11.896   1.261  0.0000  0.0000 -0.0000
    1TRZ    CZ3 1869  11.045  11.952   1.228 -0.0000 -0.0000  0.0000
    2BPA    CZa 1870  11.234  11.630   1.176  0.0000  0.0000  0.0000
    2BPA     C2 1871  11.217  11.497   1.167  0.0000 -0.0000 -0.0000
    2BPA    CC3 1872  11.325  11.403   1.152 -0.0000  0.0000  0.0000
    2BPA     C4 1873  11.454  11.459   1.155  0.0000 -0.0000  0.0000
    2BPA     C5 1874  11.480  11.593   1.165 -0.0000  0.0000 -0.0000
    2BPA     C6 1875  11.370  11.682   1.172 -0.0000 -0.0000  0.0000
    2BPA     H2 1876  11.129  11.464   1.141 -0.0000  0.0000 -0.0000
    2BPA     H4 1877  11.544  11.399   1.173 -0.0000  0.0000 -0.0000
    2BPA     H5 1878  11.569  11.630   1.196  0.0000  0.0000  0.0000
    2BPA     H6 1879  11.389  11.776   1.225 -0.0000 -0.0000 -0.0000
    2BPA    CC7 1880  11.326  11.259   1.117  0.0000  0.0000  0.0000
    2BPA     C8 1881  11.411  11.168   1.182 -0.0000 -0.0000 -0.0000
    2BPA     C9 1882  11.404  11.028   1.156 -0.0000  0.0000 -0.0000
    2BPA    C10 1883  11.306  10.981   1.064  0.0000 -0.0000  0.0000
    2BPA    C11 1884  11.225  11.074   1.002 -0.0000 -0.0000 -0.0000
    2BPA    C12 1885  11.239  11.209   1.022 -0.0000  0.0000 -0.0000
    2BPA     H8 1886  11.477  11.199   1.257  0.0000  0.0000  0.0000
    2BPA     H9 1887  11.480  10.962   1.195  0.0000 -0.0000 -0.0000
    2BPA    H10 1888  11.287  10.877   1.037 -0.0000  0.0000  0.0000
    2BPA    H11 1889  11.140  11.042   0.938  0.0000  0.0000  0.0000
    2BPA    H12 1890  11.157  11.273   0.984  0.0000 -0.0000  0.0000
    3BPB    CZb 1891  10.791  11.718   1.362 -0.0000 -0.0000  0.0000
    3BPB     C2 1892  10.778  11.579   1.400 -0.0000  0.0000 -0.0000
    3BPB    CC3 1893  10.659  11.535   1.462  0.0000 -0.0000 -0.0000
    3BPB     C4 1894  10.555  11.626   1.485 -0.0000 -0.0000  0.0000
    3BPB     C5 1895  10.564  11.759   1.447 -0.0000  0.0000 -0.0000
    3BPB     C6 1896  10.681  11.805   1.387  0.0000 -0.0000  0.0000
    3BPB     H2 1897  10.861  11.514   1.385  0.0000 -0.0000  0.0000
    3BPB     H4 1898  10.460  11.588   1.528  0.0000  0.0000 -0.0000
    3BPB     H5 1899  10.480  11.826   1.457 -0.0000 -0.0000  0.0000
    3BPB     H6 1900  10.683  11.903   1.345 -0.0000  0.0000 -0.0000
    3BPB    CC7 1901  10.637  11.389   1.494  0.0000 -0.0000 -0.0000
    3BPB     C8 1902  10.542  11.347   1.584 -0.0000 -0.0000 -0.0000
    3BPB     C9 1903  10.478  11.214   1.572  0.0000  0.0000 -0.0000
    3BPB    C10 1904  10.533  11.124   1.485 -0.0000  0.0000 -0.0000
    3BPB    C11 1905  10.613  11.160   1.387  0.0000  0.0000 -0.0000
    3BPB    C12 1906  10.665  11.293   1.386 -0.0000  0.0000  0.0000
    3BPB     H8 1907  10.513  11.419   1.652 -0.0000  0.0000  0.0000
    3BPB     H9 1908  10.378  11.194   1.611 -0.0000  0.0000 -0.0000
    3BPB    H10 1909  10.481  11.028   1.455  0.0000  0.0000 -0.0000
    3BPB    H11 1910  10.631  11.096   1.310  0.0000 -0.0000 -0.0000
    3BPB    H12 1911  10.729  11.323   1.311  0.0000  0.0000 -0.0000
    4BPC    CZc 1912  11.069  12.088   1.199  0.0000  0.0000 -0.0000
    4BPC     C2 1913  11.015  12.178   1.287 -0.0000  0.0000  0.0000
    4BPC    CC3 1914  11.042  12.320   1.276 -0.0000 -0.0000  0.0000
    4BPC     C4 1915  11.127  12.369   1.177  0.0000  0.0000  0.0000
    4BPC     C5 1916  11.180  12.276   1.085  0.0000 -0.0000  0.0000
    4BPC     C6 1917  11.151  12.137   1.095 -0.0000  0.0000  0.0000
    4BPC     H2 1918  10.959  12.130   1.368  0.0000  0.0000 -0.0000
    4BPC     H4 1919  11.184  12.468   1.199 -0.0000 -0.0000 -0.0000
    4BPC     H5 1920  11.268  12.313   1.030 -0.0000 -0.0000  0.0000
    4BPC     H6 1921  11.182  12.061   1.042 -0.0000 -0.0000  0.0000
    4BPC    CC7 1922  10.975  12.387   1.392 -0.0000 -0.0000 -0.0000
    4BPC     C8 1923  10.832  12.378   1.412  0.0000 -0.0000 -0.0000
    4BPC     C9 1924  10.771  12.457   1.504 -0.0000  0.0000  0.0000
    4BPC    C10 1925  10.846  12.540   1.594  0.0000 -0.0000 -0.0000
    4BPC    C11 1926  10.988  12.544   1.575 -0.0000  0.0000  0.0000
    4BPC    C12 1927  11.050  12.464   1.479  0.0000  0.0000  0.0000
    4BPC     H8 1928  10.776  12.315   1.348 -0.0000 -0.0000 -0.0000
    4BPC     H9 1929  10.661  12.447   1.509  0.0000  0.0000 -0.0000
    4BPC    H10 1930  10.804  12.595   1.680  0.0000 -0.0000 -0.0000
    4BPC    H11 1931  11.050  12.598   1.642  0.0000  0.0000  0.0000
    4BPC    H12 1932  11.158  12.458   1.464 -0.0000  0.0000  0.0000
    1TRZ     N1 1933   5.217  13.231   3.545  0.0000 -0.0000  0.0000
    1TRZ    CZ1 1934   5.259  13.137   3.638  0.0000 -0.0000 -0.0000
    1TRZ     N2 1935   5.227  13.146   3.772 -0.0000  0.0000  0.0000
    1TRZ    CZ2 1936   5.156  13.261   3.815  0.0000  0.0000  0.0000
    1TRZ     N3 1937   5.117  13.355   3.721 -0.0000  0.0000 -0.0000
    1TRZ    CZ3 1938   5.145  13.340   3.584 -0.0000  0.0000  0.0000
    2BPA    CZa 1939   5.341  13.021   3.595 -0.0000  0.0000 -0.0000
    2BPA     C2 1940   5.383  13.014   3.458 -0.0000 -0.0000  0.0000
    2BPA    CC3 1941   5.447  12.901   3.408  0.0000 -0.0000 -0.0000
    2BPA     C4 1942   5.478  12.794   3.496  0.0000 -0.0000 -0.0000
    2BPA     C5 1943   5.435  12.799   3.631  0.0000  0.0000 -0.0000
    2BPA     C6 1944   5.367  12.911   3.678 -0.0000  0.0000  0.0000
    2BPA     H2 1945   5.376  13.098   3.394 -0.0000  0.0000 -0.0000
    2BPA     H4 1946   5.540  12.711   3.457 -0.0000  0.0000  0.0000
    2BPA     H5 1947   5.452  12.717   3.694  0.0000 -0.0000  0.0000
    2BPA     H6 1948   5.329  12.906   3.778 -0.0000 -0.0000  0.0000
    2BPA    CC7 1949   5.507  12.893   3.270 -0.0000 -0.0000  0.0000
    2BPA     C8 1950   5.573  13.001   3.212 -0.0000  0.0000  0.0000
    2BPA     C9 1951   5.615  13.002   3.080 -0.0000 -0.0000 -0.0000
    2BPA    C10 1952   5.596  12.887   3.001  0.0000 -0.0000 -0.0000
    2BPA    C11 1953   5.528  12.777   3.057 -0.0000 -0.0000  0.0000
    2BPA    C12 1954   5.486  12.778   3.192 -0.0000 -0.0000 -0.0000
    2BPA     H8 1955   5.568  13.093   3.270 -0.0000 -0.0000 -0.0000
    2BPA     H9 1956   5.657  13.086   3.035  0.0000  0.0000 -0.0000
    2BPA    H10 1957   5.625  12.882   2.896 -0.0000  0.0000  0.0000
    2BPA    H11 1958   5.505  12.686   3.003  0.0000  0.0000  0.0000
    2BPA    H12 1959   5.444  12.689   3.238  0.0000  0.0000 -0.0000
    3BPB    CZb 1960   5.155  13.339   3.947 -0.0000 -0.0000 -0.0000
    3BPB     C2 1961   5.244  13.310   4.043 -0.0000  0.0000  0.0000
    3BPB    CC3 1962   5.208  13.321   4.187  0.0000 -0.0000 -0.0000
    3BPB     C4 1963   5.087  13.383   4.218 -0.0000 -0.0000 -0.0000
    3BPB     C5 1964   4.996  13.412   4.116  0.0000 -0.0000 -0.0000
    3BPB     C6 1965   5.030  13.400   3.981  0.0000 -0.0000  0.0000
    3BPB     H2 1966   5.337  13.268   4.020  0.0000 -0.0000 -0.0000
    3BPB     H4 1967   5.045  13.389   4.318 -0.0000 -0.0000 -0.0000
    3BPB     H5 1968   4.905  13.461   4.138 -0.0000  0.0000  0.0000
    3BPB     H6 1969   4.964  13.441   3.910 -0.0000  0.0000 -0.0000
    3BPB    CC7 1970   5.259  13.257   4.310 -0.0000 -0.0000  0.0000
    3BPB     C8 1971   5.393  13.276   4.335  0.0000  0.0000 -0.0000
    3BPB     C9 1972   5.460  13.204   4.437 -0.0000 -0.0000 -0.0000
    3BPB    C10 1973   5.390  13.114   4.521  0.0000 -0.0000  0.0000
    3BPB    C11 1974   5.253  13.093   4.496  0.0000 -0.0000  0.0000
    3BPB    C12 1975   5.188  13.162   4.398 -0.0000  0.0000 -0.0000
    3BPB     H8 1976   5.448  13.349   4.271 -0.0000 -0.0000  0.0000
    3BPB     H9 1977   5.562  13.230   4.460 -0.0000 -0.0000 -0.0000
    3BPB    H10 1978   5.444  13.072   4.609 -0.0000  0.0000 -0.0000
    3BPB    H11 1979   5.200  13.024   4.559 -0.0000 -0.0000  0.0000
    3BPB    H12 1980   5.083  13.133   4.378  0.0000  0.0000  0.0000
    4BPC    CZc 1981   5.113  13.430   3.478  0.0000 -0.0000 -0.0000
    4BPC     C2 1982   5.178  13.417   3.351 -0.0000  0.0000  0.0000
    4BPC    CC3 1983   5.168  13.519   3.255 -0.0000  0.0000  0.0000
    4BPC     C4 1984   5.098  13.639   3.289  0.0000 -0.0000  0.0000
    4BPC     C5 1985   5.039  13.651   3.416 -0.0000  0.0000  0.0000
    4BPC     C6 1986   5.045  13.545   3.508 -0.0000  0.0000 -0.0000
    4BPC     H2 1987   5.225  13.326   3.329  0.0000 -0.0000 -0.0000
    4BPC     H4 1988   5.089  13.722   3.222 -0.0000 -0.0000 -0.0000
    4BPC     H5 1989   4.976  13.742   3.443  0.0000 -0.0000 -0.0000
    4BPC     H6 1990   4.983  13.545   3.594 -0.0000  0.0000  0.0000
    4BPC    CC7 1991   5.254  13.512   3.135  0.0000 -0.0000  0.0000
    4BPC     C8 1992   5.329  13.396   3.109 -0.0000  0.0000 -0.0000
    4BPC     C9 1993   5.388  13.379   2.983  0.0000 -0.0000 -0.0000
    4BPC    C10 1994   5.380  13.478   2.883 -0.0000  0.0000 -0.0000
    4BPC    C11 1995   5.301  13.594   2.914  0.0000 -0.0000 -0.0000
    4BPC    C12 1996   5.241  13.611   3.037 -0.0000  0.0000  0.0000
    4BPC     H8 1997   5.351  13.337   3.193  0.0000 -0.0000  0.0000
    4BPC     H9 1998   5.458  13.292   2.971 -0.0000  0.0000  0.0000
    4BPC    H10 1999   5.440  13.461   2.791 -0.0000  0.0000  0.0000
    4BPC    H11 2000   5.284  13.676   2.843  0.0000 -0.0000  0.0000
    4BPC    H12 2001   5.181  13.699   3.054  0.0000  0.0000 -0.0000
    1TRZ     N1 2002   7.297   1.374   7.972 -0.0000  0.0000  0.0000
    1TRZ    CZ1 2003   7.368   1.349   7.867  0.0000 -0.0000 -0.0000
    1TRZ     N2 2004   7.487   1.423   7.840 -0.0000 -0.0000  0.0000
    1TRZ    CZ2 2005   7.538   1.515   7.934  0.0000 -0.0000 -0.0000
    1TRZ     N3 2006   7.456   1.545   8.040 -0.0000 -0.0000  0.0000
    1TRZ    CZ3 2007   7.332   1.479   8.058 -0.0000  0.0000  0.0000
    2BPA    CZa 2008   7.329   1.246   7.767  0.0000  0.0000  0.0000
    2BPA     C2 2009   7.349   1.263   7.628 -0.0000 -0.0000  0.0000
    2BPA    CC3 2010   7.333   1.156   7.537  0.0000 -0.0000  0.0000
    2BPA     C4 2011   7.297   1.025   7.590  0.0000  0.0000 -0.0000
    2BPA     C5 2012   7.284   1.015   7.726  0.0000 -0.0000  0.0000
    2BPA     C6 2013   7.288   1.121   7.812 -0.0000  0.0000  0.0000
    2BPA     H2 2014   7.368   1.362   7.589  0.0000  0.0000  0.0000
    2BPA     H4 2015   7.305   0.936   7.528 -0.0000  0.0000  0.0000
    2BPA     H5 2016   7.294   0.918   7.775  0.0000  0.0000 -0.0000
    2BPA     H6 2017   7.279   1.108   7.917 -0.0000 -0.0000  0.0000
    2BPA    CC7 2018   7.401   1.143   7.403 -0.0000 -0.0000  0.0000
    2BPA     C8 2019   7.389   1.263   7.337  0.0000  0.0000 -0.0000
    2BPA     C9 2020   7.420   1.267   7.185 -0.0000  0.0000  0.0000
    2BPA    C10 2021   7.474   1.157   7.133  0.0000 -0.0000 -0.0000
    2BPA    C11 2022   7.491   1.037   7.207  0.0000  0.0000 -0.0000
    2BPA    C12 2023   7.461   1.033   7.340  0.0000  0.0000  0.0000
    2BPA     H8 2024   7.359   1.355   7.379 -0.0000  0.0000  0.0000
    2BPA     H9 2025   7.388   1.358   7.133 -0.0000 -0.0000  0.0000
    2BPA    H10 2026   7.473   1.150   7.020 -0.0000 -0.0000  0.0000
    2BPA    H11 2027   7.541   0.952   7.156  0.0000  0.0000 -0.0000
    2BPA    H12 2028   7.498   0.951   7.398  0.0000  0.0000  0.0000
    3BPB    CZb 2029   7.677   1.534   7.978 -0.0000 -0.0000 -0.0000
    3BPB     C2 2030   7.781   1.435   7.992 -0.0000 -0.0000 -0.0000
    3BPB    CC3 2031   7.915   1.472   8.013  0.0000 -0.0000 -0.0000
    3BPB     C4 2032   7.946   1.608   8.036  0.0000 -0.0000  0.0000
    3BPB     C5 2033   7.843   1.701   8.040 -0.0000 -0.0000 -0.0000
    3BPB     C6 2034   7.708   1.662   8.006  0.0000  0.0000  0.0000
    3BPB     H2 2035   7.761   1.326   7.974  0.0000  0.0000  0.0000
    3BPB     H4 2036   8.056   1.637   8.048 -0.0000 -0.0000 -0.0000
    3BPB     H5 2037   7.861   1.806   8.036  0.0000  0.0000 -0.0000
    3BPB     H6 2038   7.632   1.742   7.991  0.0000 -0.0000  0.0000
    3BPB    CC7 2039   8.041   1.406   7.958 -0.0000 -0.0000 -0.0000
    3BPB     C8 2040   8.055   1.358   7.817  0.0000  0.0000  0.0000
    3BPB     C9 2041   8.174   1.289   7.779 -0.0000  0.0000  0.0000
    3BPB    C10 2042   8.277   1.275   7.867  0.0000  0.0000  0.0000
    3BPB    C11 2043   8.271   1.333   7.998 -0.0000  0.0000 -0.0000
    3BPB    C12 2044   8.151   1.402   8.034  0.0000 -0.0000  0.0000
    3BPB     H8 2045   7.983   1.368   7.745 -0.0000  0.0000 -0.0000
    3BPB     H9 2046   8.182   1.236   7.690  0.0000 -0.0000 -0.0000
    3BPB    H10 2047   8.368   1.224   7.833 -0.0000  0.0000  0.0000
    3BPB    H11 2048   8.365   1.335   8.047  0.0000  0.0000  0.0000
    3BPB    H12 2049   8.155   1.458   8.131  0.0000 -0.0000 -0.0000
    4BPC    CZc 2050   7.226   1.558   8.132  0.0000 -0.0000 -0.0000
    4BPC     C2 2051   7.263   1.675   8.206  0.0000 -0.0000 -0.0000
    4BPC    CC3 2052   7.178   1.727   8.304 -0.0000 -0.0000  0.0000
    4BPC     C4 2053   7.048   1.671   8.322  0.0000 -0.0000 -0.0000
    4BPC     C5 2054   7.012   1.554   8.246  0.0000  0.0000  0.0000
    4BPC     C6 2055   7.098   1.502   8.152  0.0000  0.0000 -0.0000
    4BPC     H2 2056   7.363   1.720   8.190 -0.0000 -0.0000  0.0000
    4BPC     H4 2057   6.972   1.714   8.388  0.0000 -0.0000 -0.0000
    4BPC     H5 2058   6.915   1.512   8.255 -0.0000 -0.0000  0.0000
    4BPC     H6 2059   7.063   1.427   8.088 -0.0000 -0.0000 -0.0000
    4BPC    CC7 2060   7.241   1.814   8.408 -0.0000 -0.0000  0.0000
    4BPC     C8 2061   7.306   1.928   8.359 -0.0000 -0.0000  0.0000
    4BPC     C9 2062   7.351   2.026   8.446  0.0000  0.0000  0.0000
    4BPC    C10 2063   7.342   2.008   8.587 -0.0000  0.0000 -0.0000
    4BPC    C11 2064   7.276   1.897   8.635 -0.0000  0.0000  0.0000
    4BPC    C12 2065   7.228   1.802   8.549 -0.0000 -0.0000 -0.0000
    4BPC     H8 2066   7.327   1.932   8.256  0.0000  0.0000 -0.0000
    4BPC     H9 2067   7.399   2.116   8.405 -0.0000 -0.0000  0.0000
    4BPC    H10 2068   7.369   2.089   8.660 -0.0000 -0.0000 -0.0000
    4BPC    H11 2069   7.257   1.880   8.740 -0.0000 -0.0000  0.0000
    4BPC    H12 2070   7.178   1.716   8.594  0.0000  0.0000 -0.0000
    1TRZ     N1 2071   2.451   3.252   0.650 -0.0000  0.0000 -0.0000
    1TRZ    CZ1 2072   2.531   3.173   0.714  0.0000 -0.0000  0.0000
    1TRZ     N2 2073   2.564   3.204   0.848  0.0000  0.0000 -0.0000
    1TRZ    CZ2 2074   2.513   3.316   0.912 -0.0000  0.0000 -0.0000
    1TRZ     N3 2075   2.439   3.406   0.835 -0.0000 -0.0000 -0.0000
    1TRZ    CZ3 2076   2.415   3.380   0.698 -0.0000  0.0000 -0.0000
    2BPA    CZa 2077   2.606   3.065   0.649 -0.0000 -0.0000  0.0000
    2BPA     C2 2078   2.541   2.938   0.646  0.0000  0.0000 -0.0000
    2BPA    CC3 2079   2.612   2.824   0.600 -0.0000 -0.0000  0.0000
    2BPA     C4 2080   2.735   2.839   0.540  0.0000 -0.0000 -0.0000
    2BPA     C5 2081   2.797   2.964   0.540  0.0000  0.0000 -0.0000
    2BPA     C6 2082   2.734   3.076   0.595  0.0000  0.0000  0.0000
    2BPA     H2 2083   2.434   2.933   0.668  0.0000 -0.0000 -0.0000
    2BPA     H4 2084   2.800   2.749   0.515 -0.0000  0.0000  0.0000
    2BPA     H5 2085   2.901   2.978   0.508 -0.0000 -0.0000 -0.0000
    2BPA     H6 2086   2.788   3.172   0.615 -0.0000 -0.0000 -0.0000
    2BPA    CC7 2087   2.604   2.679   0.655 -0.0000  0.0000  0.0000
    2BPA     C8 2088   2.568   2.653   0.796 -0.0000 -0.0000 -0.0000
    2BPA     C9 2089   2.552   2.522   0.844 -0.0000  0.0000  0.0000
    2BPA    C10 2090   2.573   2.419   0.761  0.0000 -0.0000 -0.0000
    2BPA    C11 2091   2.618   2.439   0.624 -0.0000  0.0000  0.0000
    2BPA    C12 2092   2.638   2.572   0.582  0.0000 -0.0000  0.0000
    2BPA     H8 2093   2.517   2.728   0.848 -0.0000  0.0000 -0.0000
    2BPA     H9 2094   2.493   2.513   0.934 -0.0000 -0.0000  0.0000
    2BPA    H10 2095   2.549   2.318   0.795 -0.0000  0.0000 -0.0000
    2BPA    H11 2096   2.603   2.365   0.557 -0.0000 -0.0000 -0.0000
    2BPA    H12 2097   2.636   2.594   0.482 -0.0000  0.0000 -0.0000
    3BPB    CZb 2098   2.543   3.352   1.047  0.0000 -0.0000  0.0000
    3BPB     C2 2099   2.632   3.270   1.119 -0.0000  0.0000  0.0000
    3BPB    CC3 2100   2.681   3.304   1.247 -0.0000  0.0000 -0.0000
    3BPB     C4 2101   2.637   3.426   1.304 -0.0000  0.0000 -0.0000
    3BPB     C5 2102   2.542   3.507   1.233  0.0000 -0.0000  0.0000
    3BPB     C6 2103   2.497   3.468   1.104 -0.0000  0.0000  0.0000
    3BPB     H2 2104   2.663   3.177   1.081  0.0000 -0.0000 -0.0000
    3BPB     H4 2105   2.678   3.451   1.400  0.0000  0.0000 -0.0000
    3BPB     H5 2106   2.515   3.607   1.266  0.0000 -0.0000 -0.0000
    3BPB     H6 2107   2.421   3.524   1.053 -0.0000  0.0000 -0.0000
    3BPB    CC7 2108   2.770   3.221   1.324  0.0000 -0.0000 -0.0000
    3BPB     C8 2109   2.835   3.114   1.259  0.0000  0.0000  0.0000
    3BPB     C9 2110   2.927   3.034   1.326  0.0000 -0.0000 -0.0000
    3BPB    C10 2111   2.954   3.056   1.462  0.0000 -0.0000  0.0000
    3BPB    C11 2112   2.890   3.160   1.528 -0.0000  0.0000 -0.0000
    3BPB    C12 2113   2.798   3.242   1.458  0.0000 -0.0000  0.0000
    3BPB     H8 2114   2.810   3.084   1.161 -0.0000 -0.0000 -0.0000
    3BPB     H9 2115   2.972   2.951   1.270 -0.0000  0.0000  0.0000
    3BPB    H10 2116   3.032   2.996   1.513 -0.0000  0.0000 -0.0000
    3BPB    H11 2117   2.908   3.185   1.628  0.0000  0.0000  0.0000
    3BPB    H12 2118   2.753   3.319   1.517 -0.0000  0.0000  0.0000
    4BPC    CZc 2119   2.369   3.486   0.596 -0.0000 -0.0000  0.0000
    4BPC     C2 2120   2.321   3.601   0.649 -0.0000  0.0000 -0.0000
    4BPC    CC3 2121   2.211   3.677   0.574  0.0000 -0.0000  0.0000
    4BPC     C4 2122   2.175   3.629   0.458 -0.0000  0.0000 -0.0000
    4BPC     C5 2123   2.211   3.510   0.405  0.0000 -0.0000 -0.0000
    4BPC     C6 2124   2.314   3.437   0.474 -0.0000  0.0000  0.0000
    4BPC     H2 2125   2.345   3.633   0.742  0.0000  0.0000  0.0000
    4BPC     H4 2126   2.081   3.670   0.422  0.0000 -0.0000  0.0000
    4BPC     H5 2127   2.159   3.471   0.320 -0.0000 -0.0000 -0.0000
    4BPC     H6 2128   2.343   3.342   0.429  0.0000  0.0000  0.0000
    4BPC    CC7 2129   2.170   3.811   0.617 -0.0000  0.0000 -0.0000
    4BPC     C8 2130   2.124   3.830   0.749 -0.0000  0.0000 -0.0000
    4BPC     C9 2131   2.058   3.951   0.787  0.0000 -0.0000 -0.0000
    4BPC    C10 2132   2.056   4.059   0.694 -0.0000  0.0000  0.0000
    4BPC    C11 2133   2.096   4.041   0.560 -0.0000  0.0000 -0.0000
    4BPC    C12 2134   2.156   3.920   0.522 -0.0000 -0.0000  0.0000
    4BPC     H8 2135   2.120   3.750   0.816 -0.0000 -0.0000  0.0000
    4BPC     H9 2136   2.001   3.960   0.877  0.0000 -0.0000 -0.0000
    4BPC    H10 2137   2.008   4.155   0.726  0.0000 -0.0000 -0.0000
    4BPC    H11 2138   2.090   4.122   0.487  0.0000 -0.0000  0.0000
    4BPC    H12 2139   2.208   3.917   0.429  0.0000  0.0000  0.0000
    1TRZ     N1 2140   1.495   3.938  11.419  0.0000  0.0000  0.0000
    1TRZ    CZ1 2141   1.426   4.059  11.433 -0.0000 -0.0000  0.0000
    1TRZ     N2 2142   1.492   4.176  11.402 -0.0000  0.0000  0.0000
    1TRZ    CZ2 2143   1.621   4.184  11.362  0.0000 -0.0000 -0.0000
    1TRZ     N3 2144   1.690   4.059  11.355 -0.0000  0.0000  0.0000
    1TRZ    CZ3 2145   1.632   3.939  11.389 -0.0000 -0.0000  0.0000
    2BPA    CZa 2146   1.282   4.060  11.464  0.0000  0.0000  0.0000
    2BPA     C2 2147   1.187   4.125  11.385 -0.0000  0.0000 -0.0000
    2BPA    CC3 2148   1.050   4.147  11.433  0.0000  0.0000 -0.0000
    2BPA     C4 2149   1.012   4.078  11.549  0.0000 -0.0000  0.0000
    2BPA     C5 2150   1.109   4.012  11.631 -0.0000  0.0000 -0.0000
    2BPA     C6 2151   1.239   4.003  11.585  0.0000  0.0000 -0.0000
    2BPA     H2 2152   1.220   4.187  11.298 -0.0000 -0.0000  0.0000
    2BPA     H4 2153   0.919   4.100  11.603  0.0000  0.0000 -0.0000
    2BPA     H5 2154   1.082   3.971  11.723 -0.0000 -0.0000  0.0000
    2BPA     H6 2155   1.303   3.942  11.644 -0.0000 -0.0000 -0.0000
    2BPA    CC7 2156   0.977   4.273  11.384  0.0000 -0.0000  0.0000
    2BPA     C8 2157   1.042   4.399  11.354 -0.0000 -0.0000  0.0000
    2BPA     C9 2158   0.962   4.518  11.346  0.0000 -0.0000 -0.0000
    2BPA    C10 2159   0.832   4.513  11.354 -0.0000  0.0000  0.0000
    2BPA    C11 2160   0.766   4.397  11.399  0.0000 -0.0000  0.0000
    2BPA    C12 2161   0.842   4.280  11.414 -0.0000  0.0000 -0.0000
    2BPA     H8 2162   1.144   4.397  11.352  0.0000 -0.0000  0.0000
    2BPA     H9 2163   1.017   4.605  11.338  0.0000  0.0000 -0.0000
    2BPA    H10 2164   0.795   4.621  11.361  0.0000 -0.0000 -0.0000
    2BPA    H11 2165   0.670   4.404  11.455  0.0000 -0.0000  0.0000
    2BPA    H12 2166   0.795   4.192  11.439 -0.0000 -0.0000  0.0000
    3BPB    CZb 2167   1.675   4.311  11.317 -0.0000 -0.0000  0.0000
    3BPB     C2 2168   1.789   4.305  11.239  0.0000  0.0000 -0.0000
    3BPB    CC3 2169   1.831   4.420  11.161  0.0000 -0.0000  0.0000
    3BPB     C4 2170   1.752   4.530  11.165  0.0000  0.0000 -0.0000
    3BPB     C5 2171   1.640   4.542  11.241 -0.0000 -0.0000  0.0000
    3BPB     C6 2172   1.602   4.428  11.320 -0.0000  0.0000 -0.0000
    3BPB     H2 2173   1.857   4.221  11.241  0.0000  0.0000 -0.0000
    3BPB     H4 2174   1.767   4.609  11.090 -0.0000 -0.0000  0.0000
    3BPB     H5 2175   1.572   4.625  11.248  0.0000  0.0000  0.0000
    3BPB     H6 2176   1.520   4.432  11.389 -0.0000  0.0000  0.0000
    3BPB    CC7 2177   1.947   4.428  11.073  0.0000  0.0000 -0.0000
    3BPB     C8 2178   2.073   4.398  11.126  0.0000 -0.0000 -0.0000
    3BPB     C9 2179   2.189   4.414  11.048  0.0000 -0.0000  0.0000
    3BPB    C10 2180   2.181   4.459  10.916  0.0000  0.0000 -0.0000
    3BPB    C11 2181   2.054   4.493  10.862  0.0000 -0.0000  0.0000
    3BPB    C12 2182   1.939   4.479  10.941 -0.0000 -0.0000  0.0000
    3BPB     H8 2183   2.084   4.373  11.228  0.0000 -0.0000  0.0000
    3BPB     H9 2184   2.289   4.405  11.096 -0.0000  0.0000 -0.0000
    3BPB    H10 2185   2.274   4.478  10.856 -0.0000 -0.0000  0.0000
    3BPB    H11 2186   2.033   4.497  10.758 -0.0000 -0.0000  0.0000
    3BPB    H12 2187   1.839   4.494  10.903  0.0000 -0.0000  0.0000
    4BPC    CZc 2188   1.726   3.824  11.393  0.0000  0.0000  0.0000
    4BPC     C2 2189   1.853   3.842  11.448  0.0000  0.0000  0.0000
    4BPC    CC3 2190   1.931   3.733  11.495  0.0000  0.0000  0.0000
    4BPC     C4 2191   1.880   3.605  11.489  0.0000 -0.0000  0.0000
    4BPC     C5 2192   1.755   3.584  11.437 -0.0000  0.0000 -0.0000
    4BPC     C6 2193   1.678   3.702  11.389  0.0000 -0.0000  0.0000
    4BPC     H2 2194   1.895   3.947  11.467 -0.0000 -0.0000 -0.0000
    4BPC     H4 2195   1.920   3.523  11.557 -0.0000  0.0000 -0.0000
    4BPC     H5 2196   1.705   3.492  11.479  0.0000  0.0000 -0.0000
    4BPC     H6 2197   1.611   3.711  11.325 -0.0000  0.0000 -0.0000
    4BPC    CC7 2198   2.066   3.752  11.558 -0.0000 -0.0000 -0.0000
    4BPC     C8 2199   2.180   3.748  11.473 -0.0000  0.0000  0.0000
    4BPC     C9 2200   2.307   3.784  11.525  0.0000 -0.0000 -0.0000
    4BPC    C10 2201   2.324   3.810  11.661 -0.0000 -0.0000  0.0000
    4BPC    C11 2202   2.206   3.813  11.745  0.0000 -0.0000 -0.0000
    4BPC    C12 2203   2.083   3.785  11.692  0.0000 -0.0000 -0.0000
    4BPC     H8 2204   2.176   3.719  11.368  0.0000  0.0000  0.0000
    4BPC     H9 2205   2.397   3.779  11.457 -0.0000  0.0000  0.0000
    4BPC    H10 2206   2.430   3.811  11.691 -0.0000 -0.0000 -0.0000
    4BPC    H11 2207   2.212   3.835  11.847 -0.0000 -0.0000 -0.0000
    4BPC    H12 2208   2.002   3.791  11.752 -0.0000  0.0000  0.0000
    1TRZ     N1 2209   1.333  13.015   9.279  0.0000 -0.0000  0.0000
    1TRZ    CZ1 2210   1.239  13.017   9.194 -0.0000 -0.0000  0.0000
    1TRZ     N2 2211   1.263  13.054   9.074  0.0000 -0.0000 -0.0000
    1TRZ    CZ2 2212   1.400  13.044   9.005 -0.0000 -0.0000  0.0000
    1TRZ     N3 2213   1.494  13.016   9.092  0.0000 -0.0000  0.0000
    1TRZ    CZ3 2214   1.473  12.989   9.229 -0.0000  0.0000  0.0000
    2BPA    CZa 2215   1.098  12.963   9.221  0.0000  0.0000  0.0000
    2BPA     C2 2216   1.066  12.932   9.361  0.0000  0.0000 -0.0000
    2BPA    CC3 2217   0.941  12.877   9.396  0.0000 -0.0000  0.0000
    2BPA     C4 2218   0.846  12.854   9.298 -0.0000 -0.0000 -0.0000
    2BPA     C5 2219   0.876  12.876   9.162 -0.0000 -0.0000  0.0000
    2BPA     C6 2220   0.998  12.933   9.129  0.0000  0.0000 -0.0000
    2BPA     H2 2221   1.144  12.941   9.436 -0.0000 -0.0000 -0.0000
    2BPA     H4 2222   0.750  12.805   9.325  0.0000  0.0000 -0.0000
    2BPA     H5 2223   0.809  12.861   9.078  0.0000  0.0000  0.0000
    2BPA     H6 2224   1.017  12.944   9.025  0.0000  0.0000 -0.0000
    2BPA    CC7 2225   0.905  12.813   9.526 -0.0000 -0.0000 -0.0000
    2BPA     C8 2226   0.945  12.883   9.638  0.0000  0.0000 -0.0000
    2BPA     C9 2227   0.905  12.845   9.763 -0.0000 -0.0000  0.0000
    2BPA    C10 2228   0.829  12.724   9.785  0.0000  0.0000 -0.0000
    2BPA    C11 2229   0.788  12.655   9.667 -0.0000 -0.0000  0.0000
    2BPA    C12 2230   0.824  12.698   9.543  0.0000 -0.0000 -0.0000
    2BPA     H8 2231   1.010  12.967   9.618 -0.0000  0.0000  0.0000
    2BPA     H9 2232   0.939  12.899   9.849  0.0000  0.0000  0.0000
    2BPA    H10 2233   0.804  12.690   9.886  0.0000  0.0000 -0.0000
    2BPA    H11 2234   0.733  12.557   9.677  0.0000  0.0000 -0.0000
    2BPA    H12 2235   0.795  12.633   9.457  0.0000  0.0000  0.0000
    3BPB    CZb 2236   1.407  13.112   8.874 -0.0000 -0.0000 -0.0000
    3BPB     C2 2237   1.312  13.184   8.815  0.0000  0.0000 -0.0000
    3BPB    CC3 2238   1.329  13.231   8.682  0.0000  0.0000 -0.0000
    3BPB     C4 2239   1.474  13.231   8.632 -0.0000  0.0000 -0.0000
    3BPB     C5 2240   1.559  13.164   8.690  0.0000 -0.0000  0.0000
    3BPB     C6 2241   1.536  13.100   8.818  0.0000 -0.0000 -0.0000
    3BPB     H2 2242   1.225  13.222   8.854  0.0000  0.0000 -0.0000
    3BPB     H4 2243   1.512  13.301   8.557 -0.0000 -0.0000  0.0000
    3BPB     H5 2244   1.652  13.150   8.647  0.0000 -0.0000 -0.0000
    3BPB     H6 2245   1.602  13.012   8.849 -0.0000  0.0000 -0.0000
    3BPB    CC7 2246   1.232  13.200   8.555  0.0000 -0.0000 -0.0000
    3BPB     C8 2247   1.143  13.300   8.543 -0.0000  0.0000 -0.0000
    3BPB     C9 2248   1.026  13.291   8.459  0.0000  0.0000  0.0000
    3BPB    C10 2249   1.006  13.181   8.384 -0.0000  0.0000 -0.0000
    3BPB    C11 2250   1.090  13.076   8.387  0.0000 -0.0000 -0.0000
    3BPB    C12 2251   1.203  13.081   8.462  0.0000  0.0000  0.0000
    3BPB     H8 2252   1.177  13.388   8.588  0.0000  0.0000  0.0000
    3BPB     H9 2253   0.966  13.377   8.456 -0.0000  0.0000 -0.0000
    3BPB    H10 2254   0.894  13.181   8.350  0.0000  0.0000  0.0000
    3BPB    H11 2255   1.057  12.982   8.356 -0.0000 -0.0000 -0.0000
    3BPB    H12 2256   1.251  12.992   8.478 -0.0000 -0.0000  0.0000
    4BPC    CZc 2257   1.568  12.943   9.332  0.0000  0.0000 -0.0000
    4BPC     C2 2258   1.698  13.001   9.313 -0.0000 -0.0000  0.0000
    4BPC    CC3 2259   1.792  13.009   9.420  0.0000  0.0000 -0.0000
    4BPC     C4 2260   1.755  12.964   9.549 -0.0000 -0.0000  0.0000
    4BPC     C5 2261   1.623  12.910   9.565  0.0000  0.0000  0.0000
    4BPC     C6 2262   1.536  12.894   9.455 -0.0000 -0.0000  0.0000
    4BPC     H2 2263   1.728  13.012   9.209 -0.0000 -0.0000  0.0000
    4BPC     H4 2264   1.815  12.991   9.639 -0.0000 -0.0000 -0.0000
    4BPC     H5 2265   1.591  12.878   9.665  0.0000  0.0000 -0.0000
    4BPC     H6 2266   1.441  12.838   9.460  0.0000  0.0000 -0.0000
    4BPC    CC7 2267   1.935  13.027   9.378 -0.0000 -0.0000 -0.0000
    4BPC     C8 2268   1.989  13.142   9.429  0.0000  0.0000  0.0000
    4BPC     C9 2269   2.129  13.173   9.408 -0.0000 -0.0000  0.0000
    4BPC    C10 2270   2.211  13.084   9.335  0.0000  0.0000  0.0000
    4BPC    C11 2271   2.153  12.966   9.287 -0.0000  0.0000  0.0000
    4BPC    C12 2272   2.019  12.938   9.305 -0.0000  0.0000  0.0000
    4BPC     H8 2273   1.910  13.222   9.455  0.0000 -0.0000 -0.0000
    4BPC     H9 2274   2.154  13.277   9.428 -0.0000 -0.0000 -0.0000
    4BPC    H10 2275   2.320  13.095   9.318 -0.0000 -0.0000  0.0000
    4BPC    H11 2276   2.203  12.891   9.272 -0.0000  0.0000  0.0000
    4BPC    H12 2277   1.973  12.849   9.266 -0.0000 -0.0000 -0.0000
    1TRZ     N1 2278   0.749   0.353   3.207  0.0000 -0.0000  0.0000
    1TRZ    CZ1 2279   0.748   0.488   3.170 -0.0000 -0.0000 -0.0000
    1TRZ     N2 2280   0.851   0.570   3.210  0.0000  0.0000  0.0000
    1TRZ    CZ2 2281   0.948   0.526   3.299 -0.0000 -0.0000  0.0000
    1TRZ     N3 2282   0.948   0.391   3.338 -0.0000  0.0000 -0.0000
    1TRZ    CZ3 2283   0.849   0.301   3.295 -0.0000  0.0000 -0.0000
    2BPA    CZa 2284   0.643   0.534   3.077  0.0000 -0.0000  0.0000
    2BPA     C2 2285   0.672   0.634   2.983  0.0000  0.0000 -0.0000
    2BPA    CC3 2286   0.566   0.696   2.911  0.0000  0.0000  0.0000
    2BPA     C4 2287   0.434   0.646   2.924  0.0000 -0.0000 -0.0000
    2BPA     C5 2288   0.408   0.543   3.016  0.0000  0.0000 -0.0000
    2BPA     C6 2289   0.511   0.488   3.091  0.0000 -0.0000  0.0000
    2BPA     H2 2290   0.776   0.678   2.976 -0.0000 -0.0000  0.0000
    2BPA     H4 2291   0.352   0.668   2.853  0.0000 -0.0000  0.0000
    2BPA     H5 2292   0.308   0.511   3.020  0.0000  0.0000 -0.0000
    2BPA     H6 2293   0.497   0.406   3.163  0.0000  0.0000 -0.0000
    2BPA    CC7 2294   0.603   0.827   2.849 -0.0000  0.0000  0.0000
    2BPA     C8 2295   0.686   0.830   2.744  0.0000 -0.0000 -0.0000
    2BPA     C9 2296   0.702   0.945   2.666 -0.0000  0.0000 -0.0000
    2BPA    C10 2297   0.638   1.066   2.705  0.0000  0.0000 -0.0000
    2BPA    C11 2298   0.553   1.066   2.815 -0.0000  0.0000 -0.0000
    2BPA    C12 2299   0.534   0.954   2.889  0.0000 -0.0000  0.0000
    2BPA     H8 2300   0.737   0.737   2.712 -0.0000  0.0000  0.0000
    2BPA     H9 2301   0.759   0.943   2.573 -0.0000  0.0000  0.0000
    2BPA    H10 2302   0.642   1.163   2.646 -0.0000 -0.0000  0.0000
    2BPA    H11 2303   0.487   1.149   2.838  0.0000 -0.0000 -0.0000
    2BPA    H12 2304   0.455   0.955   2.966  0.0000 -0.0000 -0.0000
    3BPB    CZb 2305   1.037   0.618   3.367  0.0000 -0.0000  0.0000
    3BPB     C2 2306   1.140   0.556   3.450 -0.0000  0.0000 -0.0000
    3BPB    CC3 2307   1.224   0.640   3.529 -0.0000 -0.0000 -0.0000
    3BPB     C4 2308   1.212   0.778   3.521 -0.0000 -0.0000 -0.0000
    3BPB     C5 2309   1.108   0.831   3.439  0.0000 -0.0000  0.0000
    3BPB     C6 2310   1.029   0.750   3.362 -0.0000  0.0000 -0.0000
    3BPB     H2 2311   1.161   0.455   3.452  0.0000 -0.0000  0.0000
    3BPB     H4 2312   1.299   0.834   3.558  0.0000 -0.0000 -0.0000
    3BPB     H5 2313   1.101   0.939   3.439  0.0000 -0.0000 -0.0000
    3BPB     H6 2314   0.959   0.789   3.295 -0.0000  0.0000 -0.0000
    3BPB    CC7 2315   1.327   0.576   3.613  0.0000 -0.0000  0.0000
    3BPB     C8 2316   1.297   0.537   3.745  0.0000  0.0000 -0.0000
    3BPB     C9 2317   1.398   0.493   3.833 -0.0000  0.0000 -0.0000
    3BPB    C10 2318   1.531   0.486   3.789  0.0000 -0.0000 -0.0000
    3BPB    C11 2319   1.564   0.532   3.657 -0.0000  0.0000  0.0000
    3BPB    C12 2320   1.462   0.574   3.570 -0.0000 -0.0000  0.0000
    3BPB     H8 2321   1.196   0.534   3.780  0.0000  0.0000  0.0000
    3BPB     H9 2322   1.369   0.470   3.934 -0.0000 -0.0000  0.0000
    3BPB    H10 2323   1.608   0.448   3.863 -0.0000  0.0000 -0.0000
    3BPB    H11 2324   1.667   0.569   3.646 -0.0000  0.0000  0.0000
    3BPB    H12 2325   1.484   0.598   3.471  0.0000  0.0000 -0.0000
    4BPC    CZc 2326   0.834   0.174   3.360  0.0000  0.0000  0.0000
    4BPC     C2 2327   0.901   0.161   3.492  0.0000 -0.0000 -0.0000
    4BPC    CC3 2328   0.903   0.031   3.550  0.0000  0.0000  0.0000
    4BPC     C4 2329   0.842  -0.075   3.487  0.0000 -0.0000 -0.0000
    4BPC     C5 2330   0.780  -0.057   3.363  0.0000  0.0000 -0.0000
    4BPC     C6 2331   0.777   0.071   3.304 -0.0000 -0.0000 -0.0000
    4BPC     H2 2332   0.965   0.237   3.530  0.0000  0.0000  0.0000
    4BPC     H4 2333   0.867  -0.170   3.533  0.0000  0.0000  0.0000
    4BPC     H5 2334   0.754  -0.125   3.287  0.0000 -0.0000 -0.0000
    4BPC     H6 2335   0.754   0.078   3.202 -0.0000  0.0000 -0.0000
    4BPC    CC7 2336   1.005   0.013   3.660  0.0000 -0.0000 -0.0000
    4BPC     C8 2337   1.149   0.004   3.645 -0.0000  0.0000 -0.0000
    4BPC     C9 2338   1.231  -0.002   3.752  0.0000 -0.0000  0.0000
    4BPC    C10 2339   1.178   0.003   3.881 -0.0000  0.0000  0.0000
    4BPC    C11 2340   1.037   0.016   3.900  0.0000 -0.0000  0.0000
    4BPC    C12 2341   0.953   0.022   3.788 -0.0000 -0.0000  0.0000
    4BPC     H8 2342   1.181  -0.013   3.545  0.0000 -0.0000 -0.0000
    4BPC     H9 2343   1.335  -0.026   3.742  0.0000 -0.0000 -0.0000
    4BPC    H10 2344   1.245  -0.008   3.964  0.0000 -0.0000  0.0000
    4BPC    H11 2345   0.998   0.027   4.004  0.0000 -0.0000 -0.0000
    4BPC    H12 2346   0.846   0.014   3.802  0.0000 -0.0000  0.0000
    1TRZ     N1 2347   8.901   6.888  13.271 -0.0000  0.0000 -0.0000
    1TRZ    CZ1 2348   8.847   6.773  13.320 -0.0000 -0.0000  0.0000
    1TRZ     N2 2349   8.918   6.652  13.326  0.0000  0.0000 -0.0000
    1TRZ    CZ2 2350   9.055   6.655  13.277 -0.0000 -0.0000 -0.0000
    1TRZ     N3 2351   9.106   6.775  13.223 -0.0000 -0.0000 -0.0000
    1TRZ    CZ3 2352   9.032   6.895  13.227  0.0000 -0.0000  0.0000
    2BPA    CZa 2353   8.698   6.765  13.324  0.0000 -0.0000 -0.0000
    2BPA     C2 2354   8.628   6.871  13.382 -0.0000 -0.0000 -0.0000
    2BPA    CC3 2355   8.489   6.869  13.401  0.0000 -0.0000 -0.0000
    2BPA     C4 2356   8.417   6.754  13.359  0.0000 -0.0000 -0.0000
    2BPA     C5 2357   8.485   6.645  13.293 -0.0000  0.0000  0.0000
    2BPA     C6 2358   8.623   6.651  13.280  0.0000  0.0000  0.0000
    2BPA     H2 2359   8.679   6.962  13.405  0.0000  0.0000  0.0000
    2BPA     H4 2360   8.308   6.739  13.369  0.0000  0.0000 -0.0000
    2BPA     H5 2361   8.425   6.563  13.253  0.0000  0.0000  0.0000
    2BPA     H6 2362   8.674   6.571  13.229  0.0000  0.0000 -0.0000
    2BPA    CC7 2363   8.411   6.980  13.452 -0.0000  0.0000 -0.0000
    2BPA     C8 2364   8.475   7.062  13.545 -0.0000  0.0000  0.0000
    2BPA     C9 2365   8.423   7.190  13.578  0.0000  0.0000  0.0000
    2BPA    C10 2366   8.298   7.231  13.524  0.0000  0.0000 -0.0000
    2BPA    C11 2367   8.236   7.149  13.426  0.0000  0.0000  0.0000
    2BPA    C12 2368   8.290   7.025  13.393  0.0000 -0.0000 -0.0000
    2BPA     H8 2369   8.561   7.027  13.595  0.0000 -0.0000  0.0000
    2BPA     H9 2370   8.472   7.258  13.650 -0.0000 -0.0000 -0.0000
    2BPA    H10 2371   8.253   7.328  13.548  0.0000 -0.0000 -0.0000
    2BPA    H11 2372   8.148   7.185  13.377 -0.0000  0.0000 -0.0000
    2BPA    H12 2373   8.244   6.968  13.313  0.0000  0.0000  0.0000
    3BPB    CZb 2374   9.100   6.511  13.254 -0.0000  0.0000 -0.0000
    3BPB     C2 2375   9.141   6.479  13.122  0.0000 -0.0000 -0.0000
    3BPB    CC3 2376   9.269   6.398  13.099  0.0000  0.0000 -0.0000
    3BPB     C4 2377   9.318   6.330  13.190  0.0000 -0.0000  0.0000
    3BPB     C5 2378   9.286   6.364  13.321 -0.0000  0.0000  0.0000
    3BPB     C6 2379   9.159   6.455  13.348  0.0000 -0.0000  0.0000
    3BPB     H2 2380   9.092   6.515  13.034 -0.0000  0.0000 -0.0000
    3BPB     H4 2381   9.416   6.281  13.185 -0.0000  0.0000  0.0000
    3BPB     H5 2382   9.347   6.343  13.401  0.0000 -0.0000  0.0000
    3BPB     H6 2383   9.124   6.483  13.446 -0.0000 -0.0000  0.0000
    3BPB    CC7 2384   9.416   6.446  13.018 -0.0000  0.0000  0.0000
    3BPB     C8 2385   9.516   6.557  13.049 -0.0000 -0.0000 -0.0000
    3BPB     C9 2386   9.646   6.554  12.986 -0.0000  0.0000  0.0000
    3BPB    C10 2387   9.674   6.459  12.897 -0.0000 -0.0000 -0.0000
    3BPB    C11 2388   9.588   6.350  12.874 -0.0000  0.0000  0.0000
    3BPB    C12 2389   9.457   6.351  12.943  0.0000 -0.0000 -0.0000
    3BPB     H8 2390   9.485   6.644  13.105 -0.0000 -0.0000  0.0000
    3BPB     H9 2391   9.718   6.630  13.006  0.0000  0.0000  0.0000
    3BPB    H10 2392   9.772   6.462  12.857 -0.0000  0.0000  0.0000
    3BPB    H11 2393   9.618   6.256  12.833  0.0000 -0.0000 -0.0000
    3BPB    H12 2394   9.407   6.254  12.947  0.0000  0.0000 -0.0000
    4BPC    CZc 2395   9.091   7.025  13.222 -0.0000  0.0000 -0.0000
    4BPC     C2 2396   9.227   7.039  13.192  0.0000 -0.0000  0.0000
    4BPC    CC3 2397   9.283   7.165  13.158 -0.0000 -0.0000 -0.0000
    4BPC     C4 2398   9.201   7.280  13.166 -0.0000 -0.0000  0.0000
    4BPC     C5 2399   9.064   7.262  13.201  0.0000  0.0000 -0.0000
    4BPC     C6 2400   9.008   7.143  13.226 -0.0000 -0.0000  0.0000
    4BPC     H2 2401   9.296   6.952  13.204 -0.0000  0.0000 -0.0000
    4BPC     H4 2402   9.242   7.378  13.161  0.0000  0.0000 -0.0000
    4BPC     H5 2403   8.997   7.346  13.209 -0.0000  0.0000 -0.0000
    4BPC     H6 2404   8.905   7.133  13.258  0.0000  0.0000 -0.0000
    4BPC    CC7 2405   9.412   7.170  13.084 -0.0000  0.0000 -0.0000
    4BPC     C8 2406   9.519   7.103  13.144 -0.0000  0.0000 -0.0000
    4BPC     C9 2407   9.643   7.094  13.082  0.0000  0.0000 -0.0000
    4BPC    C10 2408   9.664   7.159  12.956 -0.0000 -0.0000  0.0000
    4BPC    C11 2409   9.553   7.225  12.894  0.0000 -0.0000 -0.0000
    4BPC    C12 2410   9.432   7.228  12.955 -0.0000  0.0000  0.0000
    4BPC     H8 2411   9.500   7.057  13.235 -0.0000 -0.0000  0.0000
    4BPC     H9 2412   9.726   7.048  13.138 -0.0000  0.0000 -0.0000
    4BPC    H10 2413   9.761   7.163  12.910 -0.0000 -0.0000  0.0000
    4BPC    H11 2414   9.565   7.267  12.792 -0.0000 -0.0000  0.0000
    4BPC    H12 2415   9.349   7.281  12.906  0.0000 -0.0000  0.0000
    1TRZ     N1 2416   5.154   1.069   2.056  0.0000  0.0000 -0.0000
    1TRZ    CZ1 2417   5.281   1.115   2.037  0.0000  0.0000  0.0000
    1TRZ     N2 2418   5.309   1.158   1.911 -0.0000  0.0000 -0.0000
    1TRZ    CZ2 2419   5.213   1.166   1.807  0.0000 -0.0000 -0.0000
    1TRZ     N3 2420   5.079   1.141   1.846  0.0000  0.0000 -0.0000
    1TRZ    CZ3 2421   5.048   1.110   1.976 -0.0000  0.0000  0.0000
    2BPA    CZa 2422   5.382   1.091   2.139  0.0000  0.0000 -0.0000
    2BPA     C2 2423   5.350   1.071   2.274  0.0000  0.0000  0.0000
    2BPA    CC3 2424   5.454   1.063   2.375 -0.0000  0.0000 -0.0000
    2BPA     C4 2425   5.588   1.065   2.332  0.0000  0.0000  0.0000
    2BPA     C5 2426   5.618   1.080   2.198  0.0000  0.0000 -0.0000
    2BPA     C6 2427   5.518   1.092   2.103 -0.0000  0.0000 -0.0000
    2BPA     H2 2428   5.253   1.086   2.309 -0.0000  0.0000  0.0000
    2BPA     H4 2429   5.674   1.076   2.401 -0.0000  0.0000 -0.0000
    2BPA     H5 2430   5.715   1.099   2.160  0.0000  0.0000  0.0000
    2BPA     H6 2431   5.551   1.100   1.998 -0.0000 -0.0000  0.0000
    2BPA    CC7 2432   5.434   1.070   2.523 -0.0000  0.0000 -0.0000
    2BPA     C8 2433   5.317   1.131   2.574 -0.0000 -0.0000  0.0000
    2BPA     C9 2434   5.256   1.087   2.700  0.0000  0.0000 -0.0000
    2BPA    C10 2435   5.322   0.999   2.778 -0.0000 -0.0000  0.0000
    2BPA    C11 2436   5.433   0.933   2.731  0.0000 -0.0000 -0.0000
    2BPA    C12 2437   5.488   0.970   2.604 -0.0000  0.0000  0.0000
    2BPA     H8 2438   5.257   1.209   2.523  0.0000 -0.0000  0.0000
    2BPA     H9 2439   5.160   1.119   2.735 -0.0000  0.0000  0.0000
    2BPA    H10 2440   5.260   0.971   2.864  0.0000  0.0000 -0.0000
    2BPA    H11 2441   5.488   0.873   2.801  0.0000 -0.0000  0.0000
    2BPA    H12 2442   5.589   0.962   2.609 -0.0000  0.0000  0.0000
    3BPB    CZb 2443   5.257   1.120   1.669 -0.0000  0.0000  0.0000
    3BPB     C2 2444   5.152   1.111   1.578  0.0000 -0.0000 -0.0000
    3BPB    CC3 2445   5.183   1.073   1.433 -0.0000  0.0000  0.0000
    3BPB     C4 2446   5.299   1.049   1.402  0.0000 -0.0000 -0.0000
    3BPB     C5 2447   5.411   1.050   1.496 -0.0000  0.0000 -0.0000
    3BPB     C6 2448   5.381   1.091   1.629 -0.0000 -0.0000 -0.0000
    3BPB     H2 2449   5.062   1.125   1.604 -0.0000  0.0000  0.0000
    3BPB     H4 2450   5.319   1.032   1.296 -0.0000  0.0000  0.0000
    3BPB     H5 2451   5.494   1.054   1.459 -0.0000  0.0000 -0.0000
    3BPB     H6 2452   5.443   1.101   1.699 -0.0000 -0.0000  0.0000
    3BPB    CC7 2453   5.102   1.137   1.316  0.0000 -0.0000  0.0000
    3BPB     C8 2454   4.969   1.140   1.339 -0.0000 -0.0000  0.0000
    3BPB     C9 2455   4.876   1.168   1.239 -0.0000  0.0000 -0.0000
    3BPB    C10 2456   4.925   1.201   1.108 -0.0000 -0.0000  0.0000
    3BPB    C11 2457   5.061   1.205   1.084  0.0000 -0.0000  0.0000
    3BPB    C12 2458   5.149   1.178   1.190 -0.0000 -0.0000 -0.0000
    3BPB     H8 2459   4.925   1.120   1.439  0.0000  0.0000 -0.0000
    3BPB     H9 2460   4.769   1.170   1.258  0.0000 -0.0000 -0.0000
    3BPB    H10 2461   4.858   1.220   1.026 -0.0000  0.0000 -0.0000
    3BPB    H11 2462   5.088   1.243   0.990  0.0000  0.0000 -0.0000
    3BPB    H12 2463   5.253   1.199   1.173  0.0000  0.0000 -0.0000
    4BPC    CZc 2464   4.909   1.139   2.027  0.0000  0.0000 -0.0000
    4BPC     C2 2465   4.862   1.250   2.101  0.0000  0.0000  0.0000
    4BPC    CC3 2466   4.728   1.275   2.124 -0.0000  0.0000  0.0000
    4BPC     C4 2467   4.635   1.182   2.077  0.0000 -0.0000 -0.0000
    4BPC     C5 2468   4.679   1.071   1.994 -0.0000  0.0000 -0.0000
    4BPC     C6 2469   4.813   1.051   1.975  0.0000 -0.0000 -0.0000
    4BPC     H2 2470   4.941   1.303   2.159 -0.0000 -0.0000 -0.0000
    4BPC     H4 2471   4.529   1.193   2.093 -0.0000 -0.0000 -0.0000
    4BPC     H5 2472   4.616   1.022   1.915  0.0000  0.0000  0.0000
    4BPC     H6 2473   4.848   0.969   1.910 -0.0000  0.0000  0.0000
    4BPC    CC7 2474   4.656   1.383   2.196 -0.0000 -0.0000 -0.0000
    4BPC     C8 2475   4.734   1.487   2.235  0.0000  0.0000  0.0000
    4BPC     C9 2476   4.677   1.599   2.312  0.0000 -0.0000 -0.0000
    4BPC    C10 2477   4.541   1.598   2.345 -0.0000 -0.0000  0.0000
    4BPC    C11 2478   4.466   1.480   2.304 -0.0000  0.0000  0.0000
    4BPC    C12 2479   4.518   1.381   2.233  0.0000 -0.0000 -0.0000
    4BPC     H8 2480   4.838   1.488   2.207  0.0000  0.0000  0.0000
    4BPC     H9 2481   4.743   1.682   2.336 -0.0000 -0.0000 -0.0000
    4BPC    H10 2482   4.504   1.685   2.403  0.0000 -0.0000 -0.0000
    4BPC    H11 2483   4.351   1.480   2.312  0.0000  0.0000 -0.0000
    4BPC    H12 2484   4.456   1.301   2.193 -0.0000  0.0000  0.0000
    1TRZ     N1 2485   1.194  10.585  11.470 -0.0000 -0.0000  0.0000
    1TRZ    CZ1 2486   1.118  10.695  11.443  0.0000  0.0000 -0.0000
    1TRZ     N2 2487   0.988  10.694  11.460 -0.0000 -0.0000  0.0000
    1TRZ    CZ2 2488   0.919  10.570  11.486  0.0000  0.0000  0.0000
    1TRZ     N3 2489   0.994  10.455  11.509 -0.0000  0.0000  0.0000
    1TRZ    CZ3 2490   1.127  10.453  11.481  0.0000  0.0000 -0.0000
    2BPA    CZa 2491   1.180  10.801  11.349  0.0000 -0.0000  0.0000
    2BPA     C2 2492   1.297  10.781  11.268 -0.0000 -0.0000  0.0000
    2BPA    CC3 2493   1.366  10.892  11.212  0.0000 -0.0000 -0.0000
    2BPA     C4 2494   1.316  11.021  11.227 -0.0000  0.0000  0.0000
    2BPA     C5 2495   1.197  11.035  11.309  0.0000  0.0000 -0.0000
    2BPA     C6 2496   1.133  10.927  11.365  0.0000  0.0000  0.0000
    2BPA     H2 2497   1.326  10.677  11.243 -0.0000  0.0000  0.0000
    2BPA     H4 2498   1.364  11.108  11.187 -0.0000 -0.0000  0.0000
    2BPA     H5 2499   1.157  11.131  11.339  0.0000 -0.0000  0.0000
    2BPA     H6 2500   1.041  10.929  11.413 -0.0000  0.0000  0.0000
    2BPA    CC7 2501   1.509  10.874  11.173  0.0000 -0.0000  0.0000
    2BPA     C8 2502   1.618  10.845  11.269 -0.0000  0.0000 -0.0000
    2BPA     C9 2503   1.743  10.808  11.215  0.0000 -0.0000  0.0000
    2BPA    C10 2504   1.768  10.810  11.078  0.0000 -0.0000 -0.0000
    2BPA    C11 2505   1.659  10.834  10.991  0.0000  0.0000  0.0000
    2BPA    C12 2506   1.531  10.866  11.041  0.0000 -0.0000 -0.0000
    2BPA     H8 2507   1.606  10.852  11.377 -0.0000 -0.0000 -0.0000
    2BPA     H9 2508   1.826  10.792  11.287 -0.0000  0.0000 -0.0000
    2BPA    H10 2509   1.874  10.786  11.043 -0.0000  0.0000  0.0000
    2BPA    H11 2510   1.660  10.841  10.888  0.0000  0.0000 -0.0000
    2BPA    H12 2511   1.457  10.885  10.973 -0.0000  0.0000 -0.0000
    3BPB    CZb 2512   0.785  10.581  11.548  0.0000  0.0000 -0.0000
    3BPB     C2 2513   0.717  10.709  11.532 -0.0000 -0.0000  0.0000
    3BPB    CC3 2514   0.594  10.736  11.601 -0.0000  0.0000 -0.0000
    3BPB     C4 2515   0.545  10.646  11.689 -0.0000 -0.0000  0.0000
    3BPB     C5 2516   0.612  10.521  11.708 -0.0000  0.0000 -0.0000
    3BPB     C6 2517   0.730  10.495  11.635 -0.0000 -0.0000  0.0000
    3BPB     H2 2518   0.753  10.772  11.452 -0.0000  0.0000 -0.0000
    3BPB     H4 2519   0.450  10.668  11.745  0.0000 -0.0000 -0.0000
    3BPB     H5 2520   0.564  10.441  11.762 -0.0000 -0.0000  0.0000
    3BPB     H6 2521   0.766  10.395  11.620  0.0000 -0.0000  0.0000
    3BPB    CC7 2522   0.494  10.829  11.524  0.0000 -0.0000 -0.0000
    3BPB     C8 2523   0.411  10.900  11.605 -0.0000  0.0000  0.0000
    3BPB     C9 2524   0.332  11.013  11.556  0.0000 -0.0000  0.0000
    3BPB    C10 2525   0.336  11.037  11.416 -0.0000  0.0000  0.0000
    3BPB    C11 2526   0.419  10.965  11.333  0.0000  0.0000  0.0000
    3BPB    C12 2527   0.493  10.858  11.384 -0.0000  0.0000  0.0000
    3BPB     H8 2528   0.435  10.892  11.711  0.0000  0.0000 -0.0000
    3BPB     H9 2529   0.263  11.071  11.619  0.0000 -0.0000 -0.0000
    3BPB    H10 2530   0.269  11.112  11.378 -0.0000 -0.0000  0.0000
    3BPB    H11 2531   0.423  10.979  11.229  0.0000  0.0000 -0.0000
    3BPB    H12 2532   0.562  10.814  11.327  0.0000 -0.0000  0.0000
    4BPC    CZc 2533   1.198  10.327  11.459  0.0000  0.0000 -0.0000
    4BPC     C2 2534   1.305  10.311  11.367 -0.0000  0.0000  0.0000
    4BPC    CC3 2535   1.352  10.186  11.327  0.0000 -0.0000  0.0000
    4BPC     C4 2536   1.297  10.069  11.386  0.0000  0.0000 -0.0000
    4BPC     C5 2537   1.189  10.078  11.475 -0.0000  0.0000  0.0000
    4BPC     C6 2538   1.144  10.211  11.513  0.0000 -0.0000 -0.0000
    4BPC     H2 2539   1.357  10.401  11.331 -0.0000 -0.0000  0.0000
    4BPC     H4 2540   1.337   9.972  11.365  0.0000 -0.0000 -0.0000
    4BPC     H5 2541   1.153   9.993  11.529 -0.0000 -0.0000  0.0000
    4BPC     H6 2542   1.087  10.222  11.604 -0.0000  0.0000  0.0000
    4BPC    CC7 2543   1.476  10.189  11.246 -0.0000  0.0000  0.0000
    4BPC     C8 2544   1.563  10.301  11.244 -0.0000  0.0000  0.0000
    4BPC     C9 2545   1.683  10.298  11.176  0.0000  0.0000 -0.0000
    4BPC    C10 2546   1.727  10.182  11.113  0.0000 -0.0000 -0.0000
    4BPC    C11 2547   1.645  10.067  11.127  0.0000 -0.0000 -0.0000
    4BPC    C12 2548   1.521  10.076  11.189  0.0000 -0.0000 -0.0000
    4BPC     H8 2549   1.536  10.400  11.281  0.0000 -0.0000 -0.0000
    4BPC     H9 2550   1.737  10.399  11.162 -0.0000 -0.0000  0.0000
    4BPC    H10 2551   1.826  10.183  11.059 -0.0000 -0.0000  0.0000
    4BPC    H11 2552   1.693   9.973  11.095 -0.0000  0.0000  0.0000
    4BPC    H12 2553   1.454   9.991  11.187  0.0000  0.0000 -0.0000
    1TRZ     N1 2554   8.014   6.948   6.298  0.0000  0.0000  0.0000
    1TRZ    CZ1 2555   7.962   6.902   6.215 -0.0000  0.0000  0.0000
    1TRZ     N2 2556   8.037   6.831   6.116  0.0000  0.0001  0.0001
    1TRZ    CZ2 2557   8.187   6.806   6.135  0.0000  0.0000  0.0000
    1TRZ     N3 2558   8.239   6.894   6.211  0.0000  0.0000  0.0000
    1TRZ    CZ3 2559   8.168   6.957   6.320 -0.0000 -0.0000 -0.0000
    2BPA    CZa 2560   7.826   6.804   6.248  0.0000  0.0000  0.0000
    2BPA     C2 2561   7.779   6.743   6.367 -0.0000  0.0000  0.0000
    2BPA    CC3 2562   7.635   6.721   6.389  0.0000  0.0000  0.0000
    2BPA     C4 2563   7.556   6.720   6.276 -0.0000 -0.0000 -0.0000
    2BPA     C5 2564   7.607   6.761   6.151 -0.0000 -0.0000 -0.0000
    2BPA     C6 2565   7.733   6.803   6.137  0.0000  0.0000 -0.0000
    2BPA     H2 2566   7.843   6.737   6.457 -0.0000  0.0000 -0.0000
    2BPA     H4 2567   7.452   6.684   6.279  0.0000  0.0000 -0.0000
    2BPA     H5 2568   7.541   6.781   6.064  0.0000 -0.0000  0.0000
    2BPA     H6 2569   7.766   6.861   6.046 -0.0000 -0.0000  0.0000
    2BPA    CC7 2570   7.551   6.774   6.515  0.0000  0.0000 -0.0000
    2BPA     C8 2571   7.610   6.869   6.614  0.0000 -0.0000 -0.0000
    2BPA     C9 2572   7.539   6.898   6.729  0.0000  0.0000  0.0000
    2BPA    C10 2573   7.409   6.856   6.746 -0.0000  0.0000  0.0000
    2BPA    C11 2574   7.346   6.785   6.644  0.0000  0.0000 -0.0000
    2BPA    C12 2575   7.420   6.751   6.530 -0.0000 -0.0000  0.0000
    2BPA     H8 2576   7.711   6.920   6.598 -0.0000 -0.0000  0.0000
    2BPA     H9 2577   7.584   6.971   6.795 -0.0000 -0.0000 -0.0000
    2BPA    H10 2578   7.358   6.915   6.822  0.0000  0.0000 -0.0000
    2BPA    H11 2579   7.251   6.756   6.663 -0.0000 -0.0000  0.0000
    2BPA    H12 2580   7.389   6.669   6.467  0.0000  0.0000 -0.0000
    3BPB    CZb 2581   8.267   6.698   6.067 -0.0000 -0.0000  0.0000
    3BPB     C2 2582   8.212   6.569   6.032  0.0000  0.0000 -0.0000
    3BPB    CC3 2583   8.275   6.488   5.941 -0.0000 -0.0000 -0.0000
    3BPB     C4 2584   8.379   6.537   5.862  0.0000 -0.0000 -0.0000
    3BPB     C5 2585   8.427   6.664   5.888 -0.0000  0.0000  0.0000
    3BPB     C6 2586   8.373   6.743   5.996  0.0000 -0.0000 -0.0000
    3BPB     H2 2587   8.151   6.530   6.102 -0.0000 -0.0000  0.0000
    3BPB     H4 2588   8.423   6.480   5.778 -0.0000  0.0000  0.0000
    3BPB     H5 2589   8.499   6.716   5.827  0.0000  0.0000 -0.0000
    3BPB     H6 2590   8.415   6.826   6.048  0.0000  0.0000  0.0000
    3BPB    CC7 2591   8.214   6.354   5.914  0.0000  0.0000 -0.0000
    3BPB     C8 2592   8.227   6.254   6.009  0.0000 -0.0000  0.0000
    3BPB     C9 2593   8.165   6.129   5.989  0.0000  0.0000 -0.0000
    3BPB    C10 2594   8.091   6.104   5.873 -0.0000  0.0000 -0.0000
    3BPB    C11 2595   8.076   6.210   5.779  0.0000 -0.0000  0.0000
    3BPB    C12 2596   8.136   6.332   5.800  0.0000  0.0000  0.0000
    3BPB     H8 2597   8.293   6.273   6.094 -0.0000 -0.0000 -0.0000
    3BPB     H9 2598   8.176   6.053   6.060 -0.0000  0.0000 -0.0000
    3BPB    H10 2599   8.033   6.013   5.861  0.0000  0.0000  0.0000
    3BPB    H11 2600   8.014   6.203   5.704 -0.0000 -0.0000 -0.0000
    3BPB    H12 2601   8.106   6.417   5.744 -0.0000  0.0000 -0.0000
    4BPC    CZc 2602   8.228   7.075   6.383 -0.0000 -0.0000 -0.0000
    4BPC     C2 2603   8.144   7.167   6.446  0.0000  0.0000  0.0000
    4BPC    CC3 2604   8.188   7.300   6.485  0.0000 -0.0000 -0.0000
    4BPC     C4 2605   8.320   7.338   6.445 -0.0000  0.0000  0.0000
    4BPC     C5 2606   8.403   7.253   6.379 -0.0000 -0.0000 -0.0000
    4BPC     C6 2607   8.354   7.116   6.350  0.0000  0.0000 -0.0000
    4BPC     H2 2608   8.046   7.130   6.478  0.0000  0.0000 -0.0000
    4BPC     H4 2609   8.358   7.433   6.470  0.0000  0.0000  0.0000
    4BPC     H5 2610   8.501   7.284   6.353  0.0000  0.0000 -0.0000
    4BPC     H6 2611   8.420   7.040   6.303 -0.0000  0.0000  0.0000
    4BPC    CC7 2612   8.105   7.371   6.581 -0.0000  0.0000  0.0000
    4BPC     C8 2613   7.964   7.364   6.566 -0.0000 -0.0000 -0.0000
    4BPC     C9 2614   7.880   7.438   6.652  0.0000 -0.0000 -0.0000
    4BPC    C10 2615   7.934   7.511   6.756  0.0000  0.0000  0.0000
    4BPC    C11 2616   8.076   7.511   6.775 -0.0000  0.0000  0.0000
    4BPC    C12 2617   8.160   7.438   6.692 -0.0000 -0.0000 -0.0000
    4BPC     H8 2618   7.919   7.311   6.479  0.0000  0.0000  0.0000
    4BPC     H9 2619   7.778   7.443   6.630 -0.0000  0.0000 -0.0000
    4BPC    H10 2620   7.872   7.575   6.827  0.0000 -0.0000 -0.0000
    4BPC    H11 2621   8.117   7.564   6.859 -0.0000 -0.0000  0.0000
    4BPC    H12 2622   8.265   7.445   6.705  0.0000 -0.0000  0.0000
    1TRZ     N1 2623  11.152   4.554  11.187 -0.0000  0.0000  0.0000
    1TRZ    CZ1 2624  11.241   4.640  11.256 -0.0000  0.0000 -0.0000
    1TRZ     N2 2625  11.261   4.616  11.373 -0.0000  0.0000 -0.0000
    1TRZ    CZ2 2626  11.154   4.555  11.457 -0.0000  0.0000  0.0000
    1TRZ     N3 2627  11.054   4.495  11.399 -0.0000 -0.0000 -0.0000
    1TRZ    CZ3 2628  11.041   4.489  11.256  0.0000  0.0000  0.0000
    2BPA    CZa 2629  11.305   4.737  11.162 -0.0000 -0.0000  0.0000
    2BPA     C2 2630  11.429   4.775  11.201 -0.0000  0.0000  0.0000
    2BPA    CC3 2631  11.506   4.878  11.140 -0.0000  0.0000  0.0000
    2BPA     C4 2632  11.449   4.933  11.022  0.0000  0.0000 -0.0000
    2BPA     C5 2633  11.320   4.892  10.981 -0.0000  0.0000 -0.0000
    2BPA     C6 2634  11.252   4.793  11.050 -0.0000  0.0000 -0.0000
    2BPA     H2 2635  11.466   4.746  11.301 -0.0000  0.0000 -0.0000
    2BPA     H4 2636  11.480   5.037  10.989 -0.0000 -0.0000  0.0000
    2BPA     H5 2637  11.262   4.963  10.915  0.0000 -0.0000  0.0000
    2BPA     H6 2638  11.157   4.761  11.013 -0.0000  0.0000  0.0000
    2BPA    CC7 2639  11.605   4.969  11.210 -0.0000  0.0000  0.0000
    2BPA     C8 2640  11.729   4.913  11.213  0.0000  0.0000  0.0000
    2BPA     C9 2641  11.845   4.985  11.251  0.0000 -0.0000  0.0000
    2BPA    C10 2642  11.826   5.117  11.300  0.0000  0.0000  0.0000
    2BPA    C11 2643  11.704   5.181  11.298 -0.0000 -0.0000 -0.0000
    2BPA    C12 2644  11.592   5.107  11.258  0.0000 -0.0000 -0.0000
    2BPA     H8 2645  11.750   4.810  11.198  0.0000  0.0000  0.0000
    2BPA     H9 2646  11.947   4.943  11.258 -0.0000  0.0000 -0.0000
    2BPA    H10 2647  11.913   5.183  11.334 -0.0000 -0.0000 -0.0000
    2BPA    H11 2648  11.694   5.279  11.317 -0.0000  0.0000  0.0000
    2BPA    H12 2649  11.500   5.156  11.274 -0.0000  0.0000  0.0000
    3BPB    CZb 2650  11.135   4.565  11.605 -0.0000 -0.0000 -0.0000
    3BPB     C2 2651  11.188   4.673  11.676 -0.0000  0.0000 -0.0000
    3BPB    CC3 2652  11.167   4.692  11.809 -0.0000  0.0000  0.0000
    3BPB     C4 2653  11.075   4.610  11.879 -0.0000 -0.0000 -0.0000
    3BPB     C5 2654  11.009   4.502  11.805  0.0000  0.0000  0.0000
    3BPB     C6 2655  11.041   4.478  11.670  0.0000  0.0000  0.0000
    3BPB     H2 2656  11.221   4.763  11.623 -0.0000 -0.0000  0.0000
    3BPB     H4 2657  11.048   4.639  11.980  0.0000 -0.0000 -0.0000
    3BPB     H5 2658  10.928   4.452  11.850 -0.0000  0.0000  0.0000
    3BPB     H6 2659  11.026   4.391  11.615 -0.0000 -0.0000 -0.0000
    3BPB    CC7 2660  11.244   4.776  11.907  0.0000 -0.0000 -0.0000
    3BPB     C8 2661  11.185   4.895  11.947  0.0000  0.0000  0.0000
    3BPB     C9 2662  11.247   4.978  12.048 -0.0000 -0.0000 -0.0000
    3BPB    C10 2663  11.369   4.941  12.103  0.0000 -0.0000  0.0000
    3BPB    C11 2664  11.424   4.816  12.063  0.0000  0.0000  0.0000
    3BPB    C12 2665  11.362   4.736  11.973 -0.0000 -0.0000 -0.0000
    3BPB     H8 2666  11.107   4.943  11.895 -0.0000  0.0000 -0.0000
    3BPB     H9 2667  11.199   5.070  12.071 -0.0000  0.0000  0.0000
    3BPB    H10 2668  11.421   5.008  12.176 -0.0000 -0.0000 -0.0000
    3BPB    H11 2669  11.514   4.778  12.105 -0.0000  0.0000 -0.0000
    3BPB    H12 2670  11.408   4.644  11.956  0.0000 -0.0000 -0.0000
    4BPC    CZc 2671  10.969   4.407  11.164  0.0000  0.0000 -0.0000
    4BPC     C2 2672  10.859   4.359  11.221 -0.0000 -0.0000  0.0000
    4BPC    CC3 2673  10.774   4.262  11.151 -0.0000  0.0000  0.0000
    4BPC     C4 2674  10.813   4.222  11.023 -0.0000 -0.0000 -0.0000
    4BPC     C5 2675  10.927   4.271  10.967  0.0000 -0.0000 -0.0000
    4BPC     C6 2676  11.004   4.363  11.039 -0.0000 -0.0000  0.0000
    4BPC     H2 2677  10.827   4.403  11.316 -0.0000 -0.0000 -0.0000
    4BPC     H4 2678  10.752   4.143  10.978  0.0000  0.0000  0.0000
    4BPC     H5 2679  10.964   4.216  10.875 -0.0000  0.0000  0.0000
    4BPC     H6 2680  11.106   4.404  11.009 -0.0000 -0.0000  0.0000
    4BPC    CC7 2681  10.674   4.205  11.248  0.0000 -0.0000 -0.0000
    4BPC     C8 2682  10.576   4.287  11.303 -0.0000 -0.0000  0.0000
    4BPC     C9 2683  10.466   4.231  11.372 -0.0000 -0.0000 -0.0000
    4BPC    C10 2684  10.464   4.090  11.396 -0.0000  0.0000 -0.0000
    4BPC    C11 2685  10.564   4.004  11.345 -0.0000 -0.0000  0.0000
    4BPC    C12 2686  10.670   4.064  11.275 -0.0000  0.0000 -0.0000
    4BPC     H8 2687  10.587   4.391  11.289  0.0000  0.0000 -0.0000
    4BPC     H9 2688  10.381   4.298  11.396  0.0000 -0.0000 -0.0000
    4BPC    H10 2689  10.375   4.034  11.429  0.0000  0.0000  0.0000
    4BPC    H11 2690  10.539   3.898  11.344  0.0000  0.0000 -0.0000
    4BPC    H12 2691  10.739   3.998  11.226  0.0000 -0.0000  0.0000
    1TRZ     N1 2692   8.339  11.321  12.290 -0.0000  0.0000  0.0000
    1TRZ    CZ1 2693   8.321  11.455  12.265 -0.0000  0.0000  0.0000
    1TRZ     N2 2694   8.422  11.528  12.208  0.0000  0.0000  0.0000
    1TRZ    CZ2 2695   8.538  11.473  12.161  0.0000 -0.0000  0.0000
    1TRZ     N3 2696   8.548  11.327  12.178 -0.0000  0.0000  0.0000
    1TRZ    CZ3 2697   8.448  11.251  12.247  0.0000  0.0000 -0.0000
    2BPA    CZa 2698   8.201  11.518  12.319  0.0000  0.0000 -0.0000
    2BPA     C2 2699   8.162  11.640  12.262  0.0000  0.0000 -0.0000
    2BPA    CC3 2700   8.062  11.721  12.319 -0.0000 -0.0000  0.0000
    2BPA     C4 2701   7.997  11.675  12.440  0.0000  0.0000 -0.0000
    2BPA     C5 2702   8.040  11.552  12.499  0.0000  0.0000 -0.0000
    2BPA     C6 2703   8.137  11.472  12.432 -0.0000  0.0000  0.0000
    2BPA     H2 2704   8.209  11.666  12.166 -0.0000 -0.0000  0.0000
    2BPA     H4 2705   7.935  11.739  12.507  0.0000 -0.0000 -0.0000
    2BPA     H5 2706   8.025  11.530  12.598 -0.0000 -0.0000  0.0000
    2BPA     H6 2707   8.154  11.372  12.458 -0.0000  0.0000 -0.0000
    2BPA    CC7 2708   8.042  11.859  12.269  0.0000 -0.0000  0.0000
    2BPA     C8 2709   8.141  11.959  12.265  0.0000 -0.0000  0.0000
    2BPA     C9 2710   8.127  12.069  12.183 -0.0000  0.0000 -0.0000
    2BPA    C10 2711   8.003  12.095  12.114  0.0000 -0.0000  0.0000
    2BPA    C11 2712   7.904  11.994  12.119  0.0000 -0.0000  0.0000
    2BPA    C12 2713   7.925  11.877  12.197 -0.0000  0.0000 -0.0000
    2BPA     H8 2714   8.230  11.942  12.332 -0.0000  0.0000 -0.0000
    2BPA     H9 2715   8.209  12.140  12.182 -0.0000 -0.0000  0.0000
    2BPA    H10 2716   7.988  12.180  12.047  0.0000 -0.0000  0.0000
    2BPA    H11 2717   7.819  12.002  12.054 -0.0000  0.0000 -0.0000
    2BPA    H12 2718   7.852  11.802  12.194 -0.0000 -0.0000 -0.0000
    3BPB    CZb 2719   8.645  11.558  12.116 -0.0000 -0.0000 -0.0000
    3BPB     C2 2720   8.617  11.698  12.093 -0.0000  0.0000 -0.0000
    3BPB    CC3 2721   8.695  11.772  11.994 -0.0000  0.0000  0.0000
    3BPB     C4 2722   8.800  11.718  11.931  0.0000  0.0000 -0.0000
    3BPB     C5 2723   8.832  11.589  11.942 -0.0000 -0.0000  0.0000
    3BPB     C6 2724   8.751  11.506  12.039  0.0000  0.0000 -0.0000
    3BPB     H2 2725   8.548  11.739  12.157 -0.0000  0.0000  0.0000
    3BPB     H4 2726   8.851  11.782  11.864  0.0000 -0.0000 -0.0000
    3BPB     H5 2727   8.914  11.571  11.914  0.0000  0.0000  0.0000
    3BPB     H6 2728   8.773  11.428  12.067  0.0000  0.0000  0.0000
    3BPB    CC7 2729   8.711  11.924  11.983 -0.0000 -0.0000 -0.0000
    3BPB     C8 2730   8.640  12.001  12.071 -0.0000  0.0000  0.0000
    3BPB     C9 2731   8.602  12.132  12.031  0.0000  0.0000 -0.0000
    3BPB    C10 2732   8.652  12.190  11.910 -0.0000 -0.0000 -0.0000
    3BPB    C11 2733   8.721  12.108  11.822 -0.0000 -0.0000 -0.0000
    3BPB    C12 2734   8.755  11.976  11.856 -0.0000  0.0000  0.0000
    3BPB     H8 2735   8.605  11.964  12.169  0.0000  0.0000 -0.0000
    3BPB     H9 2736   8.553  12.187  12.112  0.0000 -0.0000 -0.0000
    3BPB    H10 2737   8.640  12.299  11.891  0.0000 -0.0000  0.0000
    3BPB    H11 2738   8.783  12.143  11.743  0.0000 -0.0000  0.0000
    3BPB    H12 2739   8.821  11.925  11.794  0.0000 -0.0000 -0.0000
    4BPC    CZc 2740   8.509  11.132  12.308 -0.0000  0.0000 -0.0000
    4BPC     C2 2741   8.438  11.081  12.412 -0.0000 -0.0000  0.0000
    4BPC    CC3 2742   8.475  10.955  12.477 -0.0000  0.0000  0.0000
    4BPC     C4 2743   8.592  10.904  12.451  0.0000 -0.0000 -0.0000
    4BPC     C5 2744   8.671  10.951  12.339 -0.0000  0.0000  0.0000
    4BPC     C6 2745   8.617  11.072  12.276  0.0000 -0.0000  0.0000
    4BPC     H2 2746   8.329  11.104  12.415  0.0000 -0.0000  0.0000
    4BPC     H4 2747   8.620  10.813  12.507 -0.0000  0.0000 -0.0000
    4BPC     H5 2748   8.742  10.895  12.291  0.0000 -0.0000 -0.0000
    4BPC     H6 2749   8.638  11.097  12.182 -0.0000 -0.0000  0.0000
    4BPC    CC7 2750   8.364  10.876  12.544  0.0000 -0.0000 -0.0000
    4BPC     C8 2751   8.269  10.789  12.480  0.0000  0.0000  0.0000
    4BPC     C9 2752   8.179  10.713  12.551 -0.0000 -0.0000  0.0000
    4BPC    C10 2753   8.175  10.725  12.693 -0.0000 -0.0000 -0.0000
    4BPC    C11 2754   8.266  10.807  12.760  0.0000  0.0000 -0.0000
    4BPC    C12 2755   8.359  10.882  12.681 -0.0000 -0.0000  0.0000
    4BPC     H8 2756   8.284  10.772  12.375  0.0000  0.0000 -0.0000
    4BPC     H9 2757   8.115  10.644  12.499  0.0000 -0.0000  0.0000
    4BPC    H10 2758   8.114  10.652  12.754  0.0000  0.0000 -0.0000
    4BPC    H11 2759   8.259  10.818  12.864 -0.0000  0.0000  0.0000
    4BPC    H12 2760   8.435  10.939  12.732  0.0000  0.0000  0.0000
    1TRZ     N1 2761   5.379   8.101  11.089 -0.0000 -0.0000  0.0000
    1TRZ    CZ1 2762   5.507   8.146  11.068 -0.0000  0.0000 -0.0000
    1TRZ     N2 2763   5.587   8.166  11.176  0.0000  0.0000  0.0000
    1TRZ    CZ2 2764   5.535   8.165  11.309 -0.0000 -0.0000 -0.0000
    1TRZ     N3 2765   5.398   8.135  11.323  0.0000  0.0000 -0.0000
    1TRZ    CZ3 2766   5.319   8.099  11.216  0.0000  0.0000 -0.0000
    2BPA    CZa 2767   5.547   8.181  10.933  0.0000  0.0000  0.0000
    2BPA     C2 2768   5.682   8.214  10.910  0.0000  0.0000 -0.0000
    2BPA    CC3 2769   5.727   8.253  10.781 -0.0000 -0.0000 -0.0000
    2BPA     C4 2770   5.633   8.251  10.672  0.0000  0.0000  0.0000
    2BPA     C5 2771   5.498   8.221  10.699  0.0000 -0.0000  0.0000
    2BPA     C6 2772   5.460   8.180  10.828 -0.0000 -0.0000 -0.0000
    2BPA     H2 2773   5.750   8.217  10.994 -0.0000  0.0000 -0.0000
    2BPA     H4 2774   5.674   8.279  10.575 -0.0000 -0.0000  0.0000
    2BPA     H5 2775   5.425   8.241  10.630 -0.0000  0.0000 -0.0000
    2BPA     H6 2776   5.351   8.173  10.857  0.0000  0.0000 -0.0000
    2BPA    CC7 2777   5.851   8.331  10.763 -0.0000  0.0000  0.0000
    2BPA     C8 2778   5.871   8.473  10.786 -0.0000 -0.0000 -0.0000
    2BPA     C9 2779   6.000   8.529  10.777 -0.0000 -0.0000  0.0000
    2BPA    C10 2780   6.107   8.448  10.737  0.0000  0.0000 -0.0000
    2BPA    C11 2781   6.089   8.313  10.711 -0.0000 -0.0000  0.0000
    2BPA    C12 2782   5.959   8.258  10.720  0.0000  0.0000 -0.0000
    2BPA     H8 2783   5.787   8.541  10.783  0.0000 -0.0000 -0.0000
    2BPA     H9 2784   6.006   8.634  10.773  0.0000  0.0000 -0.0000
    2BPA    H10 2785   6.209   8.487  10.719 -0.0000 -0.0000  0.0000
    2BPA    H11 2786   6.168   8.248  10.686  0.0000  0.0000  0.0000
    2BPA    H12 2787   5.955   8.157  10.699 -0.0000 -0.0000 -0.0000
    3BPB    CZb 2788   5.601   8.193  11.436 -0.0000 -0.0000  0.0000
    3BPB     C2 2789   5.554   8.126  11.556  0.0000  0.0000 -0.0000
    3BPB    CC3 2790   5.625   8.135  11.677  0.0000 -0.0000 -0.0000
    3BPB     C4 2791   5.740   8.219  11.681  0.0000 -0.0000 -0.0000
    3BPB     C5 2792   5.785   8.281  11.557  0.0000 -0.0000  0.0000
    3BPB     C6 2793   5.714   8.261  11.441  0.0000  0.0000 -0.0000
    3BPB     H2 2794   5.468   8.074  11.555 -0.0000 -0.0000  0.0000
    3BPB     H4 2795   5.795   8.228  11.773 -0.0000 -0.0000 -0.0000
    3BPB     H5 2796   5.867   8.353  11.561 -0.0000 -0.0000 -0.0000
    3BPB     H6 2797   5.724   8.328  11.359  0.0000  0.0000 -0.0000
    3BPB    CC7 2798   5.553   8.081  11.796 -0.0000 -0.0000 -0.0000
    3BPB     C8 2799   5.418   8.033  11.790  0.0000  0.0000 -0.0000
    3BPB     C9 2800   5.361   7.978  11.903  0.0000 -0.0000  0.0000
    3BPB    C10 2801   5.430   7.970  12.028 -0.0000 -0.0000 -0.0000
    3BPB    C11 2802   5.559   8.026  12.034  0.0000 -0.0000  0.0000
    3BPB    C12 2803   5.619   8.080  11.920 -0.0000 -0.0000 -0.0000
    3BPB     H8 2804   5.354   8.049  11.704 -0.0000 -0.0000  0.0000
    3BPB     H9 2805   5.257   7.955  11.896 -0.0000 -0.0000 -0.0000
    3BPB    H10 2806   5.389   7.930  12.122  0.0000  0.0000 -0.0000
    3BPB    H11 2807   5.614   8.012  12.133 -0.0000  0.0000 -0.0000
    3BPB    H12 2808   5.723   8.106  11.924  0.0000 -0.0000  0.0000
    4BPC    CZc 2809   5.184   8.053  11.224 -0.0000 -0.0000 -0.0000
    4BPC     C2 2810   5.136   8.015  11.349  0.0000  0.0000  0.0000
    4BPC    CC3 2811   5.019   7.945  11.363 -0.0000 -0.0000  0.0000
    4BPC     C4 2812   4.947   7.897  11.251 -0.0000 -0.0000  0.0000
    4BPC     C5 2813   4.996   7.928  11.124  0.0000  0.0000 -0.0000
    4BPC     C6 2814   5.114   8.006  11.113 -0.0000 -0.0000 -0.0000
    4BPC     H2 2815   5.188   8.042  11.439 -0.0000  0.0000  0.0000
    4BPC     H4 2816   4.861   7.831  11.263  0.0000  0.0000 -0.0000
    4BPC     H5 2817   4.946   7.901  11.033 -0.0000 -0.0000 -0.0000
    4BPC     H6 2818   5.146   8.035  11.008 -0.0000 -0.0000  0.0000
    4BPC    CC7 2819   4.971   7.936  11.506  0.0000  0.0000 -0.0000
    4BPC     C8 2820   4.959   7.809  11.561  0.0000 -0.0000 -0.0000
    4BPC     C9 2821   4.947   7.793  11.698 -0.0000 -0.0000  0.0000
    4BPC    C10 2822   4.935   7.905  11.784 -0.0000  0.0000  0.0000
    4BPC    C11 2823   4.948   8.036  11.727 -0.0000 -0.0000  0.0000
    4BPC    C12 2824   4.964   8.052  11.591  0.0000 -0.0000 -0.0000
    4BPC     H8 2825   4.935   7.729  11.491  0.0000  0.0000  0.0000
    4BPC     H9 2826   4.927   7.688  11.733  0.0000  0.0000 -0.0000
    4BPC    H10 2827   4.910   7.884  11.893  0.0000  0.0000 -0.0000
    4BPC    H11 2828   4.939   8.120  11.787 -0.0000  0.0000  0.0000
    4BPC    H12 2829   4.975   8.147  11.546  0.0000  0.0000 -0.0000
    1TRZ     N1 2830   5.385   8.569  11.357 -0.0000  0.0000  0.0000
    1TRZ    CZ1 2831   5.276   8.514  11.424  0.0000  0.0000  0.0000
    1TRZ     N2 2832   5.172   8.460  11.352  0.0000 -0.0000 -0.0000
    1TRZ    CZ2 2833   5.184   8.437  11.212  0.0000  0.0000  0.0000
    1TRZ     N3 2834   5.298   8.493  11.150 -0.0000 -0.0000  0.0000
    1TRZ    CZ3 2835   5.405   8.546  11.223 -0.0000 -0.0000 -0.0000
    2BPA    CZa 2836   5.276   8.491  11.572  0.0000 -0.0000 -0.0000
    2BPA     C2 2837   5.396   8.488  11.645  0.0000 -0.0000  0.0000
    2BPA    CC3 2838   5.397   8.509  11.788  0.0000  0.0000 -0.0000
    2BPA     C4 2839   5.271   8.529  11.851  0.0000 -0.0000  0.0000
    2BPA     C5 2840   5.152   8.535  11.779  0.0000  0.0000 -0.0000
    2BPA     C6 2841   5.156   8.512  11.642  0.0000 -0.0000 -0.0000
    2BPA     H2 2842   5.483   8.447  11.590 -0.0000  0.0000  0.0000
    2BPA     H4 2843   5.263   8.548  11.958  0.0000 -0.0000 -0.0000
    2BPA     H5 2844   5.062   8.529  11.828 -0.0000 -0.0000  0.0000
    2BPA     H6 2845   5.070   8.476  11.591 -0.0000 -0.0000 -0.0000
    2BPA    CC7 2846   5.535   8.512  11.848 -0.0000  0.0000  0.0000
    2BPA     C8 2847   5.622   8.406  11.838  0.0000  0.0000  0.0000
    2BPA     C9 2848   5.726   8.380  11.940 -0.0000  0.0000 -0.0000
    2BPA    C10 2849   5.732   8.464  12.050  0.0000 -0.0000  0.0000
    2BPA    C11 2850   5.641   8.563  12.067 -0.0000  0.0000  0.0000
    2BPA    C12 2851   5.545   8.592  11.971 -0.0000  0.0000 -0.0000
    2BPA     H8 2852   5.594   8.331  11.777 -0.0000  0.0000  0.0000
    2BPA     H9 2853   5.758   8.300  11.963  0.0000 -0.0000  0.0000
    2BPA    H10 2854   5.800   8.451  12.132  0.0000 -0.0000  0.0000
    2BPA    H11 2855   5.644   8.630  12.150 -0.0000 -0.0000  0.0000
    2BPA    H12 2856   5.490   8.691  11.965  0.0000 -0.0000  0.0000
    3BPB    CZb 2857   5.082   8.386  11.123  0.0000  0.0000 -0.0000
    3BPB     C2 2858   4.979   8.321  11.181 -0.0000 -0.0000  0.0000
    3BPB    CC3 2859   4.847   8.307  11.114  0.0000 -0.0000  0.0000
    3BPB     C4 2860   4.829   8.364  10.995 -0.0000  0.0000 -0.0000
    3BPB     C5 2861   4.930   8.434  10.933  0.0000  0.0000  0.0000
    3BPB     C6 2862   5.062   8.442  10.992 -0.0000 -0.0000  0.0000
    3BPB     H2 2863   5.003   8.255  11.270 -0.0000  0.0000 -0.0000
    3BPB     H4 2864   4.718   8.381  10.967  0.0000  0.0000  0.0000
    3BPB     H5 2865   4.882   8.506  10.862 -0.0000 -0.0000  0.0000
    3BPB     H6 2866   5.150   8.460  10.941  0.0000 -0.0000  0.0000
    3BPB    CC7 2867   4.731   8.241  11.179 -0.0000 -0.0000 -0.0000
    3BPB     C8 2868   4.744   8.185  11.306 -0.0000 -0.0000  0.0000
    3BPB     C9 2869   4.638   8.111  11.364 -0.0000  0.0000 -0.0000
    3BPB    C10 2870   4.520   8.088  11.288  0.0000 -0.0000  0.0000
    3BPB    C11 2871   4.508   8.135  11.160  0.0000  0.0000 -0.0000
    3BPB    C12 2872   4.614   8.213  11.102  0.0000 -0.0000  0.0000
    3BPB     H8 2873   4.834   8.201  11.358  0.0000 -0.0000  0.0000
    3BPB     H9 2874   4.655   8.077  11.453  0.0000 -0.0000  0.0000
    3BPB    H10 2875   4.426   8.042  11.321  0.0000 -0.0000 -0.0000
    3BPB    H11 2876   4.413   8.124  11.111  0.0000 -0.0000  0.0000
    3BPB    H12 2877   4.597   8.265  11.019 -0.0000  0.0000  0.0000
    4BPC    CZc 2878   5.536   8.563  11.165 -0.0000 -0.0000  0.0000
    4BPC     C2 2879   5.648   8.579  11.246  0.0000  0.0000 -0.0000
    4BPC    CC3 2880   5.774   8.619  11.193  0.0000 -0.0000  0.0000
    4BPC     C4 2881   5.784   8.632  11.054 -0.0000 -0.0000 -0.0000
    4BPC     C5 2882   5.670   8.617  10.970  0.0000 -0.0000  0.0000
    4BPC     C6 2883   5.547   8.577  11.027  0.0000  0.0000  0.0000
    4BPC     H2 2884   5.635   8.560  11.348 -0.0000 -0.0000  0.0000
    4BPC     H4 2885   5.881   8.662  11.015 -0.0000 -0.0000 -0.0000
    4BPC     H5 2886   5.668   8.667  10.880  0.0000  0.0000  0.0000
    4BPC     H6 2887   5.462   8.567  10.974 -0.0000 -0.0000 -0.0000
    4BPC    CC7 2888   5.903   8.656  11.261  0.0000  0.0000 -0.0000
    4BPC     C8 2889   5.900   8.649  11.398  0.0000 -0.0000  0.0000
    4BPC     C9 2890   5.998   8.721  11.474 -0.0000 -0.0000  0.0000
    4BPC    C10 2891   6.105   8.789  11.417 -0.0000  0.0000 -0.0000
    4BPC    C11 2892   6.108   8.794  11.273 -0.0000 -0.0000  0.0000
    4BPC    C12 2893   6.008   8.731  11.198 -0.0000 -0.0000  0.0000
    4BPC     H8 2894   5.826   8.576  11.436  0.0000  0.0000 -0.0000
    4BPC     H9 2895   5.982   8.713  11.581  0.0000  0.0000 -0.0000
    4BPC    H10 2896   6.175   8.843  11.477  0.0000  0.0000  0.0000
    4BPC    H11 2897   6.168   8.867  11.222 -0.0000 -0.0000  0.0000
    4BPC    H12 2898   6.008   8.739  11.093  0.0000  0.0000 -0.0000
    1TRZ     N1 2899  12.876   3.456   1.366  0.0000  0.0000 -0.0000
    1TRZ    CZ1 2900  12.875   3.360   1.465  0.0000  0.0000  0.0000
    1TRZ     N2 2901  12.758   3.307   1.508 -0.0000 -0.0000  0.0000
    1TRZ    CZ2 2902  12.634   3.352   1.461  0.0000  0.0000 -0.0000
    1TRZ     N3 2903  12.636   3.454   1.361  0.0000 -0.0000  0.0000
    1TRZ    CZ3 2904  12.757   3.501   1.310 -0.0000  0.0000 -0.0000
    2BPA    CZa 2905  13.004   3.305   1.509  0.0000 -0.0000 -0.0000
    2BPA     C2 2906  13.118   3.297   1.424 -0.0000  0.0000 -0.0000
    2BPA    CC3 2907  13.237   3.242   1.467  0.0000 -0.0000  0.0000
    2BPA     C4 2908  13.248   3.193   1.601 -0.0000  0.0000 -0.0000
    2BPA     C5 2909  13.134   3.197   1.686  0.0000 -0.0000 -0.0000
    2BPA     C6 2910  13.015   3.253   1.640  0.0000  0.0000 -0.0000
    2BPA     H2 2911  13.102   3.330   1.322  0.0000 -0.0000  0.0000
    2BPA     H4 2912  13.340   3.154   1.640  0.0000 -0.0000  0.0000
    2BPA     H5 2913  13.139   3.161   1.788  0.0000 -0.0000 -0.0000
    2BPA     H6 2914  12.940   3.264   1.709 -0.0000  0.0000  0.0000
    2BPA    CC7 2915  13.353   3.220   1.375 -0.0000  0.0000  0.0000
    2BPA     C8 2916  13.335   3.169   1.249 -0.0000 -0.0000 -0.0000
    2BPA     C9 2917  13.442   3.155   1.163  0.0000 -0.0000 -0.0000
    2BPA    C10 2918  13.576   3.191   1.202 -0.0000  0.0000  0.0000
    2BPA    C11 2919  13.589   3.239   1.336  0.0000 -0.0000 -0.0000
    2BPA    C12 2920  13.482   3.251   1.419 -0.0000  0.0000  0.0000
    2BPA     H8 2921  13.238   3.129   1.226 -0.0000 -0.0000 -0.0000
    2BPA     H9 2922  13.420   3.109   1.062  0.0000  0.0000  0.0000
    2BPA    H10 2923  13.663   3.198   1.135 -0.0000  0.0000  0.0000
    2BPA    H11 2924  13.686   3.279   1.366 -0.0000 -0.0000 -0.0000
    2BPA    H12 2925  13.484   3.300   1.513  0.0000  0.0000  0.0000
    3BPB    CZb 2926  12.516   3.346   1.548  0.0000 -0.0000  0.0000
    3BPB     C2 2927  12.518   3.253   1.655 -0.0000  0.0000 -0.0000
    3BPB    CC3 2928  12.403   3.232   1.733 -0.0000  0.0000  0.0000
    3BPB     C4 2929  12.288   3.314   1.717 -0.0000 -0.0000  0.0000
    3BPB     C5 2930  12.290   3.410   1.617  0.0000  0.0000 -0.0000
    3BPB     C6 2931  12.401   3.419   1.528 -0.0000  0.0000  0.0000
    3BPB     H2 2932  12.613   3.210   1.683 -0.0000 -0.0000  0.0000
    3BPB     H4 2933  12.202   3.302   1.789  0.0000  0.0000 -0.0000
    3BPB     H5 2934  12.208   3.475   1.606 -0.0000  0.0000 -0.0000
    3BPB     H6 2935  12.401   3.498   1.455  0.0000 -0.0000 -0.0000
    3BPB    CC7 2936  12.415   3.121   1.832  0.0000 -0.0000 -0.0000
    3BPB     C8 2937  12.448   2.988   1.789  0.0000  0.0000  0.0000
    3BPB     C9 2938  12.462   2.886   1.889  0.0000 -0.0000 -0.0000
    3BPB    C10 2939  12.442   2.915   2.023 -0.0000 -0.0000  0.0000
    3BPB    C11 2940  12.408   3.048   2.061  0.0000 -0.0000 -0.0000
    3BPB    C12 2941  12.395   3.149   1.966  0.0000 -0.0000 -0.0000
    3BPB     H8 2942  12.476   2.971   1.683 -0.0000  0.0000  0.0000
    3BPB     H9 2943  12.486   2.782   1.855 -0.0000  0.0000  0.0000
    3BPB    H10 2944  12.449   2.836   2.103 -0.0000  0.0000 -0.0000
    3BPB    H11 2945  12.355   3.051   2.153 -0.0000 -0.0000 -0.0000
    3BPB    H12 2946  12.358   3.239   1.993 -0.0000  0.0000  0.0000
    4BPC    CZc 2947  12.743   3.530   1.157  0.0000 -0.0000  0.0000
    4BPC     C2 2948  12.834   3.481   1.053  0.0000  0.0000  0.0000
    4BPC    CC3 2949  12.845   3.557   0.932  0.0000  0.0000  0.0000
    4BPC     C4 2950  12.753   3.664   0.907  0.0000 -0.0000 -0.0000
    4BPC     C5 2951  12.673   3.705   1.009 -0.0000 -0.0000  0.0000
    4BPC     C6 2952  12.668   3.638   1.134 -0.0000  0.0000 -0.0000
    4BPC     H2 2953  12.916   3.418   1.074  0.0000  0.0000  0.0000
    4BPC     H4 2954  12.762   3.731   0.821  0.0000  0.0000  0.0000
    4BPC     H5 2955  12.638   3.803   1.004  0.0000  0.0000 -0.0000
    4BPC     H6 2956  12.617   3.683   1.214 -0.0000  0.0000  0.0000
    4BPC    CC7 2957  12.963   3.559   0.838 -0.0000 -0.0000  0.0000
    4BPC     C8 2958  13.071   3.479   0.873  0.0000 -0.0000 -0.0000
    4BPC     C9 2959  13.162   3.428   0.766 -0.0000  0.0000  0.0000
    4BPC    C10 2960  13.149   3.478   0.641  0.0000 -0.0000 -0.0000
    4BPC    C11 2961  13.043   3.558   0.606 -0.0000  0.0000  0.0000
    4BPC    C12 2962  12.956   3.602   0.709  0.0000  0.0000 -0.0000
    4BPC     H8 2963  13.096   3.452   0.975  0.0000  0.0000 -0.0000
    4BPC     H9 2964  13.248   3.370   0.802 -0.0000  0.0000 -0.0000
    4BPC    H10 2965  13.215   3.450   0.559 -0.0000 -0.0000  0.0000
    4BPC    H11 2966  13.041   3.605   0.509  0.0000 -0.0000  0.0000
    4BPC    H12 2967  12.879   3.674   0.682  0.0000 -0.0000  0.0000
    1TRZ     N1 2968   0.384  11.064   1.002 -0.0000  0.0000 -0.0000
    1TRZ    CZ1 2969   0.397  10.930   1.011  0.0000 -0.0000  0.0000
    1TRZ     N2 2970   0.299  10.851   0.952 -0.0000  0.0000 -0.0000
    1TRZ    CZ2 2971   0.191  10.904   0.877  0.0000 -0.0000  0.0000
    1TRZ     N3 2972   0.185  11.038   0.867  0.0000  0.0000  0.0000
    1TRZ    CZ3 2973   0.289  11.121   0.916  0.0000  0.0000 -0.0000
    2BPA    CZa 2974   0.508  10.854   1.076 -0.0000 -0.0000  0.0000
    2BPA     C2 2975   0.640  10.879   1.042  0.0000 -0.0000  0.0000
    2BPA    CC3 2976   0.746  10.842   1.133 -0.0000  0.0000 -0.0000
    2BPA     C4 2977   0.716  10.773   1.247 -0.0000 -0.0000  0.0000
    2BPA     C5 2978   0.582  10.737   1.274  0.0000  0.0000  0.0000
    2BPA     C6 2979   0.478  10.775   1.192 -0.0000  0.0000 -0.0000
    2BPA     H2 2980   0.655  10.917   0.943  0.0000  0.0000 -0.0000
    2BPA     H4 2981   0.791  10.765   1.326 -0.0000  0.0000 -0.0000
    2BPA     H5 2982   0.547  10.692   1.363  0.0000 -0.0000  0.0000
    2BPA     H6 2983   0.373  10.755   1.214  0.0000  0.0000 -0.0000
    2BPA    CC7 2984   0.880  10.907   1.131 -0.0000  0.0000 -0.0000
    2BPA     C8 2985   0.899  11.048   1.113  0.0000 -0.0000  0.0000
    2BPA     C9 2986   1.027  11.105   1.123  0.0000 -0.0000  0.0000
    2BPA    C10 2987   1.140  11.023   1.147  0.0000 -0.0000  0.0000
    2BPA    C11 2988   1.119  10.883   1.170 -0.0000  0.0000 -0.0000
    2BPA    C12 2989   0.989  10.830   1.163  0.0000 -0.0000  0.0000
    2BPA     H8 2990   0.818  11.103   1.074 -0.0000 -0.0000 -0.0000
    2BPA     H9 2991   1.031  11.212   1.114  0.0000  0.0000 -0.0000
    2BPA    H10 2992   1.240  11.066   1.163 -0.0000 -0.0000 -0.0000
    2BPA    H11 2993   1.196  10.823   1.197  0.0000 -0.0000  0.0000
    2BPA    H12 2994   0.974  10.726   1.184  0.0000 -0.0000  0.0000
    3BPB    CZb 2995   0.068  10.829   0.868 -0.0000 -0.0000  0.0000
    3BPB     C2 2996   0.028  10.724   0.958  0.0000  0.0000 -0.0000
    3BPB    CC3 2997  -0.091  10.662   0.940 -0.0000 -0.0000 -0.0000
    3BPB     C4 2998  -0.191  10.710   0.845  0.0000 -0.0000  0.0000
    3BPB     C5 2999  -0.151  10.814   0.764  0.0000  0.0000 -0.0000
    3BPB     C6 3000  -0.019  10.871   0.768 -0.0000 -0.0000 -0.0000
    3BPB     H2 3001   0.108  10.682   1.020 -0.0000  0.0000 -0.0000
    3BPB     H4 3002  -0.291  10.669   0.843  0.0000  0.0000 -0.0000
    3BPB     H5 3003  -0.221  10.855   0.687  0.0000 -0.0000  0.0000
    3BPB     H6 3004   0.020  10.944   0.696 -0.0000 -0.0000  0.0000
    3BPB    CC7 3005  -0.135  10.546   1.025  0.0000 -0.0000 -0.0000
    3BPB     C8 3006  -0.047  10.433   1.025  0.0000 -0.0000  0.0000
    3BPB     C9 3007  -0.079  10.322   1.115  0.0000  0.0000 -0.0000
    3BPB    C10 3008  -0.188  10.323   1.191  0.0000  0.0000  0.0000
    3BPB    C11 3009  -0.274  10.437   1.182 -0.0000 -0.0000  0.0000
    3BPB    C12 3010  -0.246  10.541   1.103  0.0000  0.0000 -0.0000
    3BPB     H8 3011   0.051  10.433   0.965 -0.0000  0.0000  0.0000
    3BPB     H9 3012   0.003  10.246   1.119 -0.0000  0.0000 -0.0000
    3BPB    H10 3013  -0.185  10.245   1.278  0.0000  0.0000 -0.0000
    3BPB    H11 3014  -0.372  10.434   1.236  0.0000  0.0000 -0.0000
    3BPB    H12 3015  -0.308  10.618   1.081 -0.0000  0.0000 -0.0000
    4BPC    CZc 3016   0.334  11.250   0.847 -0.0000 -0.0000  0.0000
    4BPC     C2 3017   0.242  11.291   0.747 -0.0000  0.0000 -0.0000
    4BPC    CC3 3018   0.272  11.413   0.670 -0.0000 -0.0000  0.0000
    4BPC     C4 3019   0.392  11.472   0.681  0.0000  0.0000  0.0000
    4BPC     C5 3020   0.477  11.426   0.788 -0.0000  0.0000 -0.0000
    4BPC     C6 3021   0.440  11.323   0.869  0.0000  0.0000 -0.0000
    4BPC     H2 3022   0.143  11.237   0.745  0.0000  0.0000 -0.0000
    4BPC     H4 3023   0.428  11.559   0.616 -0.0000 -0.0000  0.0000
    4BPC     H5 3024   0.576  11.462   0.776  0.0000 -0.0000 -0.0000
    4BPC     H6 3025   0.508  11.279   0.928  0.0000 -0.0000  0.0000
    4BPC    CC7 3026   0.152  11.464   0.589  0.0000 -0.0000  0.0000
    4BPC     C8 3027   0.101  11.382   0.489 -0.0000  0.0000 -0.0000
    4BPC     C9 3028   0.014  11.429   0.388  0.0000  0.0000  0.0000
    4BPC    C10 3029  -0.031  11.563   0.393  0.0000 -0.0000  0.0000
    4BPC    C11 3030   0.026  11.644   0.494 -0.0000  0.0000 -0.0000
    4BPC    C12 3031   0.108  11.595   0.593  0.0000  0.0000  0.0000
    4BPC     H8 3032   0.144  11.288   0.475  0.0000  0.0000 -0.0000
    4BPC     H9 3033  -0.017  11.377   0.308 -0.0000 -0.0000 -0.0000
    4BPC    H10 3034  -0.100  11.595   0.318  0.0000 -0.0000 -0.0000
    4BPC    H11 3035   0.001  11.751   0.512  0.0000 -0.0000 -0.0000
    4BPC    H12 3036   0.129  11.637   0.692 -0.0000 -0.0000 -0.0000
    1TRZ     N1 3037   5.234   4.638   5.298  0.0000  0.0000  0.0000
    1TRZ    CZ1 3038   5.162   4.753   5.337  0.0000  0.0000  0.0000
    1TRZ     N2 3039   5.189   4.873   5.273  0.0000  0.0000  0.0000
    1TRZ    CZ2 3040   5.300   4.884   5.189  0.0000 -0.0000  0.0000
    1TRZ     N3 3041   5.382   4.771   5.167 -0.0000  0.0000  0.0000
    1TRZ    CZ3 3042   5.346   4.644   5.214  0.0000  0.0000  0.0000
    2BPA    CZa 3043   5.043   4.738   5.421 -0.0000  0.0000  0.0000
    2BPA     C2 3044   4.973   4.613   5.430 -0.0000  0.0000  0.0000
    2BPA    CC3 3045   4.866   4.600   5.522 -0.0000 -0.0000  0.0000
    2BPA     C4 3046   4.820   4.712   5.591 -0.0000 -0.0000  0.0000
    2BPA     C5 3047   4.887   4.833   5.584  0.0000  0.0000  0.0000
    2BPA     C6 3048   4.999   4.846   5.501  0.0000 -0.0000 -0.0000
    2BPA     H2 3049   5.012   4.523   5.395  0.0000 -0.0000 -0.0000
    2BPA     H4 3050   4.744   4.701   5.670  0.0000  0.0000 -0.0000
    2BPA     H5 3051   4.864   4.912   5.657  0.0000 -0.0000 -0.0000
    2BPA     H6 3052   5.055   4.938   5.511 -0.0000 -0.0000 -0.0000
    2BPA    CC7 3053   4.832   4.471   5.610  0.0000  0.0000 -0.0000
    2BPA     C8 3054   4.930   4.381   5.666 -0.0000  0.0000 -0.0000
    2BPA     C9 3055   4.887   4.252   5.708  0.0000  0.0000 -0.0000
    2BPA    C10 3056   4.756   4.221   5.711 -0.0000  0.0000 -0.0000
    2BPA    C11 3057   4.660   4.313   5.658  0.0000 -0.0000  0.0000
    2BPA    C12 3058   4.701   4.441   5.618 -0.0000  0.0000 -0.0000
    2BPA     H8 3059   5.034   4.395   5.665  0.0000  0.0000 -0.0000
    2BPA     H9 3060   4.972   4.183   5.732 -0.0000  0.0000 -0.0000
    2BPA    H10 3061   4.736   4.128   5.761  0.0000  0.0000  0.0000
    2BPA    H11 3062   4.556   4.305   5.663 -0.0000 -0.0000 -0.0000
    2BPA    H12 3063   4.624   4.520   5.610  0.0000 -0.0000  0.0000
    3BPB    CZb 3064   5.336   5.016   5.134 -0.0000 -0.0000  0.0000
    3BPB     C2 3065   5.243   5.122   5.133  0.0000 -0.0000 -0.0000
    3BPB    CC3 3066   5.284   5.253   5.101  0.0000 -0.0000 -0.0000
    3BPB     C4 3067   5.420   5.276   5.069 -0.0000  0.0000  0.0000
    3BPB     C5 3068   5.513   5.171   5.077  0.0000  0.0000 -0.0000
    3BPB     C6 3069   5.468   5.041   5.105  0.0000 -0.0000  0.0000
    3BPB     H2 3070   5.147   5.090   5.119  0.0000 -0.0000 -0.0000
    3BPB     H4 3071   5.456   5.374   5.039 -0.0000 -0.0000 -0.0000
    3BPB     H5 3072   5.618   5.205   5.072 -0.0000 -0.0000  0.0000
    3BPB     H6 3073   5.534   4.959   5.144 -0.0000  0.0000 -0.0000
    3BPB    CC7 3074   5.203   5.376   5.105 -0.0000 -0.0000 -0.0000
    3BPB     C8 3075   5.214   5.479   5.198 -0.0000  0.0000 -0.0000
    3BPB     C9 3076   5.123   5.588   5.204  0.0000 -0.0000 -0.0000
    3BPB    C10 3077   5.024   5.593   5.110 -0.0000  0.0000 -0.0000
    3BPB    C11 3078   5.009   5.493   5.012 -0.0000  0.0000  0.0000
    3BPB    C12 3079   5.101   5.388   5.009 -0.0000 -0.0000 -0.0000
    3BPB     H8 3080   5.276   5.465   5.275  0.0000 -0.0000  0.0000
    3BPB     H9 3081   5.109   5.659   5.273 -0.0000 -0.0000  0.0000
    3BPB    H10 3082   4.973   5.691   5.093  0.0000 -0.0000  0.0000
    3BPB    H11 3083   4.921   5.478   4.951 -0.0000 -0.0000  0.0000
    3BPB    H12 3084   5.082   5.302   4.938  0.0000  0.0000  0.0000
    4BPC    CZc 3085   5.400   4.527   5.152  0.0000 -0.0000  0.0000
    4BPC     C2 3086   5.472   4.529   5.036  0.0000 -0.0000 -0.0000
    4BPC    CC3 3087   5.495   4.409   4.955  0.0000  0.0000 -0.0000
    4BPC     C4 3088   5.440   4.292   5.000 -0.0000 -0.0000 -0.0000
    4BPC     C5 3089   5.357   4.288   5.111 -0.0000 -0.0000  0.0000
    4BPC     C6 3090   5.342   4.402   5.190  0.0000  0.0000 -0.0000
    4BPC     H2 3091   5.508   4.626   5.005  0.0000 -0.0000 -0.0000
    4BPC     H4 3092   5.442   4.195   4.941 -0.0000  0.0000  0.0000
    4BPC     H5 3093   5.303   4.193   5.129  0.0000  0.0000 -0.0000
    4BPC     H6 3094   5.295   4.398   5.286 -0.0000 -0.0000  0.0000
    4BPC    CC7 3095   5.611   4.363   4.861 -0.0000  0.0000  0.0000
    4BPC     C8 3096   5.700   4.467   4.839  0.0000  0.0000 -0.0000
    4BPC     C9 3097   5.822   4.447   4.766 -0.0000  0.0000  0.0000
    4BPC    C10 3098   5.856   4.324   4.722 -0.0000 -0.0000  0.0000
    4BPC    C11 3099   5.775   4.211   4.755 -0.0000  0.0000  0.0000
    4BPC    C12 3100   5.652   4.239   4.826  0.0000 -0.0000 -0.0000
    4BPC     H8 3101   5.668   4.570   4.865  0.0000 -0.0000 -0.0000
    4BPC     H9 3102   5.892   4.529   4.748 -0.0000 -0.0000  0.0000
    4BPC    H10 3103   5.952   4.314   4.676 -0.0000  0.0000  0.0000
    4BPC    H11 3104   5.799   4.106   4.736 -0.0000  0.0000  0.0000
    4BPC    H12 3105   5.580   4.162   4.841 -0.0000 -0.0000 -0.0000
    1TRZ     N1 3106   7.570   0.134  10.241 -0.0000  0.0000  0.0000
    1TRZ    CZ1 3107   7.476   0.033  10.258  0.0000 -0.0000 -0.0000
    1TRZ     N2 3108   7.370   0.051  10.344 -0.0000  0.0000  0.0000
    1TRZ    CZ2 3109   7.358   0.171  10.417  0.0000  0.0000 -0.0000
    1TRZ     N3 3110   7.456   0.273  10.399 -0.0000 -0.0000 -0.0000
    1TRZ    CZ3 3111   7.562   0.256  10.308 -0.0000 -0.0000  0.0000
    2BPA    CZa 3112   7.467  -0.087  10.173 -0.0000  0.0000  0.0000
    2BPA     C2 3113   7.550  -0.096  10.062  0.0000 -0.0000 -0.0000
    2BPA    CC3 3114   7.597  -0.224  10.009  0.0000  0.0000 -0.0000
    2BPA     C4 3115   7.543  -0.339  10.061  0.0000 -0.0000  0.0000
    2BPA     C5 3116   7.466  -0.332  10.174  0.0000  0.0000  0.0000
    2BPA     C6 3117   7.429  -0.207  10.230 -0.0000 -0.0000  0.0000
    2BPA     H2 3118   7.600  -0.005  10.029  0.0000 -0.0000  0.0000
    2BPA     H4 3119   7.589  -0.438  10.047 -0.0000  0.0000  0.0000
    2BPA     H5 3120   7.453  -0.413  10.232 -0.0000 -0.0000  0.0000
    2BPA     H6 3121   7.367  -0.203  10.322  0.0000 -0.0000 -0.0000
    2BPA    CC7 3122   7.712  -0.224   9.911 -0.0000  0.0000  0.0000
    2BPA     C8 3123   7.838  -0.166   9.938 -0.0000 -0.0000 -0.0000
    2BPA     C9 3124   7.934  -0.149   9.836 -0.0000  0.0000  0.0000
    2BPA    C10 3125   7.910  -0.199   9.710  0.0000 -0.0000 -0.0000
    2BPA    C11 3126   7.783  -0.257   9.681  0.0000  0.0000 -0.0000
    2BPA    C12 3127   7.687  -0.269   9.785  0.0000 -0.0000 -0.0000
    2BPA     H8 3128   7.861  -0.136  10.035  0.0000  0.0000  0.0000
    2BPA     H9 3129   8.025  -0.104   9.865  0.0000  0.0000  0.0000
    2BPA    H10 3130   7.995  -0.192   9.637 -0.0000 -0.0000  0.0000
    2BPA    H11 3131   7.761  -0.290   9.578  0.0000  0.0000  0.0000
    2BPA    H12 3132   7.598  -0.322   9.765 -0.0000 -0.0000 -0.0000
    3BPB    CZb 3133   7.256   0.210  10.516  0.0000  0.0000 -0.0000
    3BPB     C2 3134   7.127   0.194  10.483 -0.0000 -0.0000  0.0000
    3BPB    CC3 3135   7.022   0.202  10.583 -0.0000 -0.0000 -0.0000
    3BPB     C4 3136   7.057   0.238  10.708  0.0000  0.0000  0.0000
    3BPB     C5 3137   7.194   0.254  10.743 -0.0000 -0.0000 -0.0000
    3BPB     C6 3138   7.291   0.244  10.646 -0.0000 -0.0000 -0.0000
    3BPB     H2 3139   7.100   0.189  10.388 -0.0000 -0.0000 -0.0000
    3BPB     H4 3140   6.971   0.239  10.761  0.0000 -0.0000 -0.0000
    3BPB     H5 3141   7.234   0.251  10.836  0.0000 -0.0000  0.0000
    3BPB     H6 3142   7.391   0.241  10.663  0.0000 -0.0000  0.0000
    3BPB    CC7 3143   6.884   0.145  10.564  0.0000 -0.0000  0.0000
    3BPB     C8 3144   6.791   0.234  10.512  0.0000  0.0000  0.0000
    3BPB     C9 3145   6.659   0.197  10.498 -0.0000 -0.0000  0.0000
    3BPB    C10 3146   6.614   0.068  10.541 -0.0000  0.0000 -0.0000
    3BPB    C11 3147   6.706  -0.024  10.599 -0.0000  0.0000 -0.0000
    3BPB    C12 3148   6.839   0.016  10.609  0.0000  0.0000 -0.0000
    3BPB     H8 3149   6.825   0.325  10.470  0.0000  0.0000 -0.0000
    3BPB     H9 3150   6.590   0.260  10.445 -0.0000  0.0000 -0.0000
    3BPB    H10 3151   6.509   0.034  10.522  0.0000 -0.0000  0.0000
    3BPB    H11 3152   6.684  -0.119  10.641 -0.0000 -0.0000  0.0000
    3BPB    H12 3153   6.915  -0.057  10.643 -0.0000  0.0000 -0.0000
    4BPC    CZc 3154   7.666   0.353  10.277 -0.0000 -0.0000 -0.0000
    4BPC     C2 3155   7.644   0.481  10.324  0.0000  0.0000  0.0000
    4BPC    CC3 3156   7.717   0.591  10.270 -0.0000 -0.0000  0.0000
    4BPC     C4 3157   7.808   0.566  10.169 -0.0000  0.0000 -0.0000
    4BPC     C5 3158   7.832   0.437  10.121  0.0000 -0.0000 -0.0000
    4BPC     C6 3159   7.760   0.333  10.175 -0.0000 -0.0000  0.0000
    4BPC     H2 3160   7.576   0.491  10.411  0.0000 -0.0000 -0.0000
    4BPC     H4 3161   7.858   0.647  10.120  0.0000 -0.0000  0.0000
    4BPC     H5 3162   7.908   0.408  10.047 -0.0000  0.0000  0.0000
    4BPC     H6 3163   7.768   0.232  10.137  0.0000  0.0000 -0.0000
    4BPC    CC7 3164   7.730   0.726  10.330  0.0000 -0.0000  0.0000
    4BPC     C8 3165   7.743   0.838  10.252 -0.0000  0.0000  0.0000
    4BPC     C9 3166   7.713   0.967  10.301 -0.0000 -0.0000  0.0000
    4BPC    C10 3167   7.682   0.983  10.437 -0.0000  0.0000 -0.0000
    4BPC    C11 3168   7.658   0.871  10.514 -0.0000 -0.0000  0.0000
    4BPC    C12 3169   7.688   0.745  10.461 -0.0000  0.0000  0.0000
    4BPC     H8 3170   7.735   0.824  10.149 -0.0000 -0.0000 -0.0000
    4BPC     H9 3171   7.681   1.043  10.231 -0.0000 -0.0000  0.0000
    4BPC    H10 3172   7.635   1.081  10.469  0.0000 -0.0000 -0.0000
    4BPC    H11 3173   7.596   0.871  10.602 -0.0000 -0.0000  0.0000
    4BPC    H12 3174   7.686   0.664  10.531  0.0000  0.0000 -0.0000
    1TRZ     N1 3175   2.152   1.543   9.676  0.0000  0.0000  0.0000
    1TRZ    CZ1 3176   2.156   1.673   9.733 -0.0000 -0.0000 -0.0000
    1TRZ     N2 3177   2.272   1.719   9.791  0.0000 -0.0000  0.0000
    1TRZ    CZ2 3178   2.388   1.637   9.792  0.0000  0.0000  0.0000
    1TRZ     N3 3179   2.380   1.506   9.741 -0.0000  0.0000  0.0000
    1TRZ    CZ3 3180   2.263   1.460   9.680  0.0000  0.0000  0.0000
    2BPA    CZa 3181   2.038   1.758   9.755 -0.0000 -0.0000  0.0000
    2BPA     C2 3182   1.914   1.705   9.808  0.0000  0.0000  0.0000
    2BPA    CC3 3183   1.794   1.776   9.801  0.0000 -0.0000  0.0000
    2BPA     C4 3184   1.795   1.900   9.741 -0.0000  0.0000 -0.0000
    2BPA     C5 3185   1.914   1.959   9.689 -0.0000 -0.0000  0.0000
    2BPA     C6 3186   2.033   1.885   9.700  0.0000  0.0000 -0.0000
    2BPA     H2 3187   1.922   1.616   9.863 -0.0000  0.0000  0.0000
    2BPA     H4 3188   1.700   1.956   9.710  0.0000 -0.0000 -0.0000
    2BPA     H5 3189   1.906   2.050   9.640 -0.0000  0.0000 -0.0000
    2BPA     H6 3190   2.122   1.925   9.651 -0.0000 -0.0000  0.0000
    2BPA    CC7 3191   1.669   1.709   9.835 -0.0000 -0.0000  0.0000
    2BPA     C8 3192   1.662   1.635   9.957  0.0000  0.0000 -0.0000
    2BPA     C9 3193   1.549   1.565   9.988 -0.0000 -0.0000 -0.0000
    2BPA    C10 3194   1.433   1.568   9.911 -0.0000 -0.0000  0.0000
    2BPA    C11 3195   1.439   1.644   9.794 -0.0000 -0.0000  0.0000
    2BPA    C12 3196   1.553   1.713   9.756  0.0000  0.0000 -0.0000
    2BPA     H8 3197   1.749   1.631  10.025 -0.0000  0.0000 -0.0000
    2BPA     H9 3198   1.556   1.509  10.076  0.0000 -0.0000  0.0000
    2BPA    H10 3199   1.345   1.513   9.945  0.0000  0.0000 -0.0000
    2BPA    H11 3200   1.354   1.655   9.731 -0.0000 -0.0000 -0.0000
    2BPA    H12 3201   1.557   1.769   9.662 -0.0000 -0.0000  0.0000
    3BPB    CZb 3202   2.513   1.663   9.874 -0.0000  0.0000 -0.0000
    3BPB     C2 3203   2.531   1.800   9.897  0.0000  0.0000  0.0000
    3BPB    CC3 3204   2.610   1.849  10.017 -0.0000  0.0000 -0.0000
    3BPB     C4 3205   2.647   1.754  10.106 -0.0000 -0.0000  0.0000
    3BPB     C5 3206   2.632   1.620  10.087 -0.0000 -0.0000 -0.0000
    3BPB     C6 3207   2.568   1.578   9.965  0.0000 -0.0000  0.0000
    3BPB     H2 3208   2.487   1.878   9.834 -0.0000 -0.0000  0.0000
    3BPB     H4 3209   2.656   1.777  10.218 -0.0000 -0.0000 -0.0000
    3BPB     H5 3210   2.647   1.560  10.180 -0.0000  0.0000 -0.0000
    3BPB     H6 3211   2.550   1.471   9.947  0.0000  0.0000  0.0000
    3BPB    CC7 3212   2.657   1.990  10.021  0.0000 -0.0000 -0.0000
    3BPB     C8 3213   2.648   2.060  10.140  0.0000  0.0000  0.0000
    3BPB     C9 3214   2.702   2.190  10.154  0.0000  0.0000  0.0000
    3BPB    C10 3215   2.761   2.255  10.043  0.0000  0.0000  0.0000
    3BPB    C11 3216   2.776   2.184   9.925  0.0000  0.0000 -0.0000
    3BPB    C12 3217   2.725   2.057   9.911 -0.0000 -0.0000  0.0000
    3BPB     H8 3218   2.583   2.021  10.214 -0.0000 -0.0000  0.0000
    3BPB     H9 3219   2.703   2.238  10.252 -0.0000 -0.0000 -0.0000
    3BPB    H10 3220   2.810   2.356  10.042 -0.0000 -0.0000  0.0000
    3BPB    H11 3221   2.829   2.231   9.843 -0.0000 -0.0000  0.0000
    3BPB    H12 3222   2.748   2.000   9.820 -0.0000  0.0000  0.0000
    4BPC    CZc 3223   2.255   1.323   9.633  0.0000 -0.0000 -0.0000
    4BPC     C2 3224   2.370   1.242   9.641  0.0000  0.0000  0.0000
    4BPC    CC3 3225   2.372   1.118   9.575  0.0000 -0.0000  0.0000
    4BPC     C4 3226   2.258   1.073   9.507 -0.0000 -0.0000 -0.0000
    4BPC     C5 3227   2.139   1.153   9.506  0.0000 -0.0000  0.0000
    4BPC     C6 3228   2.140   1.277   9.567  0.0000  0.0000  0.0000
    4BPC     H2 3229   2.458   1.274   9.701 -0.0000 -0.0000 -0.0000
    4BPC     H4 3230   2.255   0.978   9.451 -0.0000  0.0000  0.0000
    4BPC     H5 3231   2.047   1.127   9.466 -0.0000 -0.0000 -0.0000
    4BPC     H6 3232   2.053   1.336   9.573 -0.0000  0.0000 -0.0000
    4BPC    CC7 3233   2.494   1.032   9.571 -0.0000  0.0000  0.0000
    4BPC     C8 3234   2.620   1.093   9.580  0.0000  0.0000 -0.0000
    4BPC     C9 3235   2.735   1.015   9.598  0.0000  0.0000  0.0000
    4BPC    C10 3236   2.727   0.874   9.602 -0.0000 -0.0000  0.0000
    4BPC    C11 3237   2.595   0.814   9.591  0.0000 -0.0000  0.0000
    4BPC    C12 3238   2.484   0.892   9.574 -0.0000  0.0000 -0.0000
    4BPC     H8 3239   2.633   1.203   9.568 -0.0000 -0.0000  0.0000
    4BPC     H9 3240   2.832   1.070   9.606 -0.0000 -0.0000 -0.0000
    4BPC    H10 3241   2.816   0.811   9.621 -0.0000  0.0000 -0.0000
    4BPC    H11 3242   2.583   0.708   9.611  0.0000  0.0000 -0.0000
    4BPC    H12 3243   2.386   0.849   9.580 -0.0000 -0.0000  0.0000
    1TRZ     N1 3244   3.193  13.483   9.523 -0.0000 -0.0000 -0.0000
    1TRZ    CZ1 3245   3.079  13.436   9.449  0.0000  0.0000  0.0000
    1TRZ     N2 3246   2.987  13.528   9.399  0.0000 -0.0000  0.0000
    1TRZ    CZ2 3247   3.006  13.665   9.411  0.0000 -0.0000  0.0000
    1TRZ     N3 3248   3.121  13.709   9.484 -0.0000 -0.0000 -0.0000
    1TRZ    CZ3 3249   3.210  13.618   9.541  0.0000  0.0000  0.0000
    2BPA    CZa 3250   3.052  13.292   9.463  0.0000  0.0000  0.0000
    2BPA     C2 3251   2.933  13.241   9.416 -0.0000 -0.0000 -0.0000
    2BPA    CC3 3252   2.915  13.101   9.382 -0.0000  0.0000  0.0000
    2BPA     C4 3253   3.022  13.013   9.408  0.0000  0.0000  0.0000
    2BPA     C5 3254   3.143  13.064   9.463 -0.0000  0.0000 -0.0000
    2BPA     C6 3255   3.157  13.202   9.492 -0.0000 -0.0000 -0.0000
    2BPA     H2 3256   2.856  13.309   9.391 -0.0000  0.0000 -0.0000
    2BPA     H4 3257   3.012  12.908   9.382  0.0000  0.0000  0.0000
    2BPA     H5 3258   3.225  12.995   9.470  0.0000 -0.0000  0.0000
    2BPA     H6 3259   3.251  13.239   9.530  0.0000 -0.0000  0.0000
    2BPA    CC7 3260   2.819  13.054   9.277  0.0000 -0.0000 -0.0000
    2BPA     C8 3261   2.697  13.119   9.278 -0.0000  0.0000  0.0000
    2BPA     C9 3262   2.590  13.082   9.195  0.0000 -0.0000 -0.0000
    2BPA    C10 3263   2.614  12.981   9.093 -0.0000  0.0000  0.0000
    2BPA    C11 3264   2.739  12.923   9.087  0.0000 -0.0000 -0.0000
    2BPA    C12 3265   2.840  12.955   9.176  0.0000  0.0000  0.0000
    2BPA     H8 3266   2.675  13.202   9.347  0.0000 -0.0000 -0.0000
    2BPA     H9 3267   2.500  13.134   9.208 -0.0000  0.0000  0.0000
    2BPA    H10 3268   2.535  12.960   9.019  0.0000  0.0000  0.0000
    2BPA    H11 3269   2.768  12.866   9.003  0.0000 -0.0000 -0.0000
    2BPA    H12 3270   2.936  12.909   9.166  0.0000 -0.0000 -0.0000
    3BPB    CZb 3271   2.920  13.761   9.351 -0.0000 -0.0000 -0.0000
    3BPB     C2 3272   2.938  13.894   9.370  0.0000  0.0000  0.0000
    3BPB    CC3 3273   2.883  13.994   9.285  0.0000 -0.0000  0.0000
    3BPB     C4 3274   2.809  13.955   9.174 -0.0000  0.0000 -0.0000
    3BPB     C5 3275   2.792  13.819   9.148  0.0000 -0.0000  0.0000
    3BPB     C6 3276   2.843  13.720   9.237  0.0000  0.0000  0.0000
    3BPB     H2 3277   3.009  13.927   9.452 -0.0000 -0.0000 -0.0000
    3BPB     H4 3278   2.791  14.028   9.095  0.0000 -0.0000  0.0000
    3BPB     H5 3279   2.740  13.791   9.064 -0.0000 -0.0000 -0.0000
    3BPB     H6 3280   2.817  13.619   9.242  0.0000  0.0000  0.0000
    3BPB    CC7 3281   2.900  14.134   9.329  0.0000 -0.0000 -0.0000
    3BPB     C8 3282   3.028  14.191   9.316 -0.0000 -0.0000  0.0000
    3BPB     C9 3283   3.046  14.329   9.324  0.0000  0.0000 -0.0000
    3BPB    C10 3284   2.937  14.416   9.351 -0.0000 -0.0000 -0.0000
    3BPB    C11 3285   2.806  14.358   9.364  0.0000 -0.0000 -0.0000
    3BPB    C12 3286   2.791  14.216   9.356 -0.0000  0.0000  0.0000
    3BPB     H8 3287   3.113  14.130   9.293  0.0000 -0.0000 -0.0000
    3BPB     H9 3288   3.145  14.369   9.298 -0.0000 -0.0000  0.0000
    3BPB    H10 3289   2.944  14.524   9.338 -0.0000 -0.0000  0.0000
    3BPB    H11 3290   2.715  14.412   9.348 -0.0000  0.0000 -0.0000
    3BPB    H12 3291   2.695  14.170   9.361 -0.0000 -0.0000  0.0000
    4BPC    CZc 3292   3.313  13.654   9.643 -0.0000 -0.0000 -0.0000
    4BPC     C2 3293   3.397  13.559   9.695  0.0000 -0.0000  0.0000
    4BPC    CC3 3294   3.523  13.600   9.752 -0.0000 -0.0000 -0.0000
    4BPC     C4 3295   3.552  13.737   9.762  0.0000  0.0000 -0.0000
    4BPC     C5 3296   3.461  13.831   9.713  0.0000  0.0000  0.0000
    4BPC     C6 3297   3.341  13.789   9.658 -0.0000  0.0000 -0.0000
    4BPC     H2 3298   3.369  13.456   9.694 -0.0000 -0.0000  0.0000
    4BPC     H4 3299   3.653  13.776   9.796 -0.0000 -0.0000 -0.0000
    4BPC     H5 3300   3.482  13.936   9.711  0.0000  0.0000  0.0000
    4BPC     H6 3301   3.263  13.858   9.631 -0.0000  0.0000  0.0000
    4BPC    CC7 3302   3.641  13.513   9.784  0.0000  0.0000 -0.0000
    4BPC     C8 3303   3.614  13.405   9.866 -0.0000 -0.0000  0.0000
    4BPC     C9 3304   3.714  13.325   9.921  0.0000  0.0000 -0.0000
    4BPC    C10 3305   3.849  13.354   9.887  0.0000 -0.0000  0.0000
    4BPC    C11 3306   3.878  13.466   9.806 -0.0000 -0.0000  0.0000
    4BPC    C12 3307   3.776  13.545   9.754 -0.0000  0.0000 -0.0000
    4BPC     H8 3308   3.513  13.389   9.903  0.0000  0.0000 -0.0000
    4BPC     H9 3309   3.681  13.244   9.981 -0.0000 -0.0000  0.0000
    4BPC    H10 3310   3.935  13.301   9.935 -0.0000  0.0000 -0.0000
    4BPC    H11 3311   3.978  13.487   9.783  0.0000 -0.0000  0.0000
    4BPC    H12 3312   3.791  13.619   9.677  0.0000  0.0000 -0.0000
    1TRZ     N1 3313   2.923  11.154   7.821 -0.0000 -0.0000 -0.0000
    1TRZ    CZ1 3314   2.957  11.186   7.947 -0.0000  0.0000  0.0000
    1TRZ     N2 3315   3.080  11.146   8.002  0.0000 -0.0000 -0.0000
    1TRZ    CZ2 3316   3.160  11.052   7.934  0.0000 -0.0000  0.0000
    1TRZ     N3 3317   3.127  11.020   7.804 -0.0000  0.0000 -0.0000
    1TRZ    CZ3 3318   3.012  11.076   7.745  0.0000  0.0000 -0.0000
    2BPA    CZa 3319   2.844  11.218   8.054  0.0000 -0.0000 -0.0000
    2BPA     C2 3320   2.722  11.253   8.004 -0.0000  0.0000 -0.0000
    2BPA    CC3 3321   2.638  11.351   8.069  0.0000 -0.0000 -0.0000
    2BPA     C4 3322   2.681  11.406   8.186  0.0000 -0.0000 -0.0000
    2BPA     C5 3323   2.815  11.365   8.239 -0.0000  0.0000  0.0000
    2BPA     C6 3324   2.889  11.270   8.175  0.0000 -0.0000  0.0000
    2BPA     H2 3325   2.696  11.227   7.901 -0.0000  0.0000  0.0000
    2BPA     H4 3326   2.646  11.511   8.208  0.0000  0.0000 -0.0000
    2BPA     H5 3327   2.873  11.431   8.315 -0.0000 -0.0000 -0.0000
    2BPA     H6 3328   2.991  11.235   8.209 -0.0000  0.0000 -0.0000
    2BPA    CC7 3329   2.524  11.423   8.006  0.0000  0.0000  0.0000
    2BPA     C8 3330   2.434  11.348   7.934 -0.0000 -0.0000 -0.0000
    2BPA     C9 3331   2.311  11.403   7.891 -0.0000 -0.0000 -0.0000
    2BPA    C10 3332   2.280  11.533   7.915 -0.0000  0.0000 -0.0000
    2BPA    C11 3333   2.364  11.613   7.990  0.0000 -0.0000 -0.0000
    2BPA    C12 3334   2.484  11.558   8.036 -0.0000 -0.0000 -0.0000
    2BPA     H8 3335   2.467  11.246   7.911 -0.0000  0.0000  0.0000
    2BPA     H9 3336   2.232  11.335   7.847  0.0000  0.0000  0.0000
    2BPA    H10 3337   2.171  11.559   7.899  0.0000 -0.0000  0.0000
    2BPA    H11 3338   2.330  11.705   8.027 -0.0000  0.0000  0.0000
    2BPA    H12 3339   2.524  11.597   8.120  0.0000 -0.0000  0.0000
    3BPB    CZb 3340   3.279  10.974   7.977 -0.0000 -0.0000 -0.0000
    3BPB     C2 3341   3.340  11.013   8.085  0.0000 -0.0000  0.0000
    3BPB    CC3 3342   3.386  10.906   8.190 -0.0000  0.0000  0.0000
    3BPB     C4 3343   3.419  10.780   8.140  0.0000  0.0000  0.0000
    3BPB     C5 3344   3.352  10.737   8.041 -0.0000  0.0000 -0.0000
    3BPB     C6 3345   3.284  10.831   7.949  0.0000 -0.0000  0.0000
    3BPB     H2 3346   3.342  11.118   8.097  0.0000  0.0000  0.0000
    3BPB     H4 3347   3.465  10.701   8.201 -0.0000  0.0000 -0.0000
    3BPB     H5 3348   3.355  10.635   8.022 -0.0000 -0.0000 -0.0000
    3BPB     H6 3349   3.234  10.793   7.863 -0.0000 -0.0000 -0.0000
    3BPB    CC7 3350   3.360  10.876   8.347  0.0000 -0.0000 -0.0000
    3BPB     C8 3351   3.265  10.947   8.422  0.0000  0.0000 -0.0000
    3BPB     C9 3352   3.267  10.947   8.558  0.0000 -0.0000  0.0000
    3BPB    C10 3353   3.343  10.848   8.634 -0.0000  0.0000 -0.0000
    3BPB    C11 3354   3.420  10.760   8.559  0.0000 -0.0000 -0.0000
    3BPB    C12 3355   3.420  10.765   8.419 -0.0000  0.0000 -0.0000
    3BPB     H8 3356   3.210  11.026   8.372  0.0000 -0.0000  0.0000
    3BPB     H9 3357   3.210  11.017   8.612 -0.0000  0.0000  0.0000
    3BPB    H10 3358   3.328  10.822   8.739  0.0000  0.0000 -0.0000
    3BPB    H11 3359   3.456  10.670   8.605  0.0000 -0.0000  0.0000
    3BPB    H12 3360   3.469  10.683   8.370  0.0000 -0.0000  0.0000
    4BPC    CZc 3361   3.004  11.090   7.598 -0.0000  0.0000  0.0000
    4BPC     C2 3362   3.085  11.013   7.516  0.0000 -0.0000 -0.0000
    4BPC    CC3 3363   3.065  11.013   7.372  0.0000 -0.0000  0.0000
    4BPC     C4 3364   2.973  11.098   7.318 -0.0000  0.0000 -0.0000
    4BPC     C5 3365   2.891  11.175   7.403 -0.0000  0.0000 -0.0000
    4BPC     C6 3366   2.898  11.165   7.538  0.0000 -0.0000  0.0000
    4BPC     H2 3367   3.148  10.938   7.562 -0.0000  0.0000 -0.0000
    4BPC     H4 3368   2.953  11.109   7.210 -0.0000  0.0000  0.0000
    4BPC     H5 3369   2.812  11.239   7.360  0.0000 -0.0000  0.0000
    4BPC     H6 3370   2.829  11.213   7.605 -0.0000  0.0000 -0.0000
    4BPC    CC7 3371   3.113  10.915   7.268  0.0000 -0.0000  0.0000
    4BPC     C8 3372   3.191  10.805   7.317 -0.0000  0.0000  0.0000
    4BPC     C9 3373   3.253  10.715   7.227  0.0000 -0.0000  0.0000
    4BPC    C10 3374   3.232  10.730   7.091  0.0000 -0.0000 -0.0000
    4BPC    C11 3375   3.153  10.837   7.041 -0.0000 -0.0000 -0.0000
    4BPC    C12 3376   3.094  10.926   7.130 -0.0000  0.0000 -0.0000
    4BPC     H8 3377   3.210  10.796   7.425 -0.0000 -0.0000 -0.0000
    4BPC     H9 3378   3.313  10.634   7.271 -0.0000  0.0000 -0.0000
    4BPC    H10 3379   3.287  10.657   7.020 -0.0000  0.0000  0.0000
    4BPC    H11 3380   3.126  10.850   6.936 -0.0000 -0.0000  0.0000
    4BPC    H12 3381   3.028  11.004   7.091  0.0000 -0.0000  0.0000
    1TRZ     N1 3382   0.427   4.738  12.619  0.0000  0.0000 -0.0000
    1TRZ    CZ1 3383   0.406   4.794  12.741 -0.0000 -0.0000  0.0000
    1TRZ     N2 3384   0.419   4.923  12.755  0.0000  0.0000 -0.0000
    1TRZ    CZ2 3385   0.430   5.016  12.641 -0.0000 -0.0000  0.0000
    1TRZ     N3 3386   0.462   4.961  12.524  0.0000 -0.0000 -0.0000
    1TRZ    CZ3 3387   0.463   4.820  12.510  0.0000 -0.0000 -0.0000
    2BPA    CZa 3388   0.320   4.716  12.836  0.0000  0.0000 -0.0000
    2BPA     C2 3389   0.292   4.580  12.813 -0.0000 -0.0000  0.0000
    2BPA    CC3 3390   0.226   4.498  12.909  0.0000  0.0000  0.0000
    2BPA     C4 3391   0.191   4.558  13.033 -0.0000 -0.0000  0.0000
    2BPA     C5 3392   0.215   4.696  13.055 -0.0000 -0.0000  0.0000
    2BPA     C6 3393   0.279   4.771  12.958 -0.0000  0.0000 -0.0000
    2BPA     H2 3394   0.309   4.541  12.714 -0.0000 -0.0000 -0.0000
    2BPA     H4 3395   0.126   4.499  13.101  0.0000  0.0000 -0.0000
    2BPA     H5 3396   0.174   4.743  13.142  0.0000 -0.0000 -0.0000
    2BPA     H6 3397   0.273   4.879  12.971  0.0000 -0.0000 -0.0000
    2BPA    CC7 3398   0.184   4.362  12.887 -0.0000 -0.0000  0.0000
    2BPA     C8 3399   0.242   4.288  12.783  0.0000  0.0000 -0.0000
    2BPA     C9 3400   0.203   4.156  12.760  0.0000 -0.0000 -0.0000
    2BPA    C10 3401   0.106   4.091  12.839  0.0000 -0.0000 -0.0000
    2BPA    C11 3402   0.045   4.160  12.942  0.0000  0.0000  0.0000
    2BPA    C12 3403   0.084   4.294  12.965  0.0000  0.0000 -0.0000
    2BPA     H8 3404   0.325   4.330  12.725 -0.0000 -0.0000  0.0000
    2BPA     H9 3405   0.251   4.092  12.683 -0.0000  0.0000  0.0000
    2BPA    H10 3406   0.089   3.979  12.827  0.0000  0.0000  0.0000
    2BPA    H11 3407  -0.014   4.099  13.007 -0.0000 -0.0000  0.0000
    2BPA    H12 3408   0.042   4.342  13.053  0.0000 -0.0000 -0.0000
    3BPB    CZb 3409   0.393   5.158  12.652 -0.0000 -0.0000  0.0000
    3BPB     C2 3410   0.312   5.205  12.763  0.0000 -0.0000 -0.0000
    3BPB    CC3 3411   0.257   5.330  12.760 -0.0000  0.0000  0.0000
    3BPB     C4 3412   0.262   5.412  12.648  0.0000  0.0000 -0.0000
    3BPB     C5 3413   0.334   5.364  12.531 -0.0000 -0.0000  0.0000
    3BPB     C6 3414   0.401   5.237  12.538 -0.0000  0.0000 -0.0000
    3BPB     H2 3415   0.308   5.144  12.855  0.0000  0.0000 -0.0000
    3BPB     H4 3416   0.200   5.504  12.639  0.0000 -0.0000  0.0000
    3BPB     H5 3417   0.324   5.414  12.434  0.0000 -0.0000  0.0000
    3BPB     H6 3418   0.460   5.206  12.456  0.0000 -0.0000 -0.0000
    3BPB    CC7 3419   0.192   5.380  12.886  0.0000 -0.0000 -0.0000
    3BPB     C8 3420   0.067   5.436  12.878 -0.0000  0.0000 -0.0000
    3BPB     C9 3421   0.009   5.500  12.991 -0.0000  0.0000 -0.0000
    3BPB    C10 3422   0.070   5.495  13.115  0.0000 -0.0000  0.0000
    3BPB    C11 3423   0.201   5.434  13.119 -0.0000  0.0000  0.0000
    3BPB    C12 3424   0.257   5.379  13.010  0.0000 -0.0000 -0.0000
    3BPB     H8 3425   0.022   5.430  12.778  0.0000  0.0000  0.0000
    3BPB     H9 3426  -0.079   5.563  12.967  0.0000 -0.0000  0.0000
    3BPB    H10 3427   0.027   5.546  13.201  0.0000 -0.0000 -0.0000
    3BPB    H11 3428   0.261   5.430  13.212 -0.0000 -0.0000 -0.0000
    3BPB    H12 3429   0.358   5.335  13.003 -0.0000  0.0000  0.0000
    4BPC    CZc 3430   0.488   4.746  12.377 -0.0000  0.0000  0.0000
    4BPC     C2 3431   0.526   4.609  12.391  0.0000 -0.0000 -0.0000
    4BPC    CC3 3432   0.648   4.557  12.296 -0.0000 -0.0000  0.0000
    4BPC     C4 3433   0.696   4.634  12.209  0.0000  0.0000  0.0000
    4BPC     C5 3434   0.666   4.758  12.195 -0.0000  0.0000  0.0000
    4BPC     C6 3435   0.553   4.818  12.281  0.0000 -0.0000 -0.0000
    4BPC     H2 3436   0.476   4.553  12.462 -0.0000 -0.0000  0.0000
    4BPC     H4 3437   0.797   4.618  12.163 -0.0000  0.0000  0.0000
    4BPC     H5 3438   0.735   4.827  12.155  0.0000  0.0000  0.0000
    4BPC     H6 3439   0.537   4.915  12.275 -0.0000  0.0000 -0.0000
    4BPC    CC7 3440   0.701   4.420  12.294 -0.0000 -0.0000 -0.0000
    4BPC     C8 3441   0.787   4.383  12.397  0.0000 -0.0000  0.0000
    4BPC     C9 3442   0.845   4.253  12.397  0.0000  0.0000  0.0000
    4BPC    C10 3443   0.814   4.162  12.297  0.0000 -0.0000 -0.0000
    4BPC    C11 3444   0.729   4.201  12.194  0.0000 -0.0000 -0.0000
    4BPC    C12 3445   0.673   4.325  12.193 -0.0000  0.0000  0.0000
    4BPC     H8 3446   0.790   4.447  12.483  0.0000  0.0000  0.0000
    4BPC     H9 3447   0.898   4.222  12.489 -0.0000  0.0000 -0.0000
    4BPC    H10 3448   0.858   4.054  12.300 -0.0000  0.0000  0.0000
    4BPC    H11 3449   0.701   4.127  12.117  0.0000  0.0000  0.0000
    4BPC    H12 3450   0.605   4.353  12.118 -0.0000 -0.0000 -0.0000
    1TRZ     N1 3451   1.201   4.618   4.774 -0.0000  0.0000 -0.0000
    1TRZ    CZ1 3452   1.198   4.611   4.632 -0.0000 -0.0000  0.0000
    1TRZ     N2 3453   1.139   4.713   4.561 -0.0000  0.0000  0.0000
    1TRZ    CZ2 3454   1.089   4.829   4.622  0.0000 -0.0000  0.0000
    1TRZ     N3 3455   1.099   4.831   4.769 -0.0000  0.0000 -0.0000
    1TRZ    CZ3 3456   1.159   4.731   4.840  0.0000 -0.0000  0.0000
    2BPA    CZa 3457   1.218   4.478   4.575 -0.0000  0.0000 -0.0000
    2BPA     C2 3458   1.286   4.379   4.641 -0.0000 -0.0000 -0.0000
    2BPA    CC3 3459   1.344   4.263   4.573 -0.0000  0.0000 -0.0000
    2BPA     C4 3460   1.303   4.247   4.442  0.0000 -0.0000 -0.0000
    2BPA     C5 3461   1.235   4.336   4.374 -0.0000  0.0000  0.0000
    2BPA     C6 3462   1.189   4.453   4.441  0.0000 -0.0000  0.0000
    2BPA     H2 3463   1.294   4.412   4.718 -0.0000  0.0000 -0.0000
    2BPA     H4 3464   1.347   4.182   4.351 -0.0000  0.0000  0.0000
    2BPA     H5 3465   1.206   4.325   4.278 -0.0000 -0.0000 -0.0000
    2BPA     H6 3466   1.136   4.521   4.387  0.0000  0.0000 -0.0000
    2BPA    CC7 3467   1.449   4.177   4.635  0.0000 -0.0000 -0.0000
    2BPA     C8 3468   1.519   4.211   4.752  0.0000 -0.0000 -0.0000
    2BPA     C9 3469   1.616   4.125   4.808 -0.0000  0.0000 -0.0000
    2BPA    C10 3470   1.645   4.003   4.747  0.0000 -0.0000  0.0000
    2BPA    C11 3471   1.586   3.974   4.626  0.0000 -0.0000 -0.0000
    2BPA    C12 3472   1.493   4.060   4.566 -0.0000  0.0000 -0.0000
    2BPA     H8 3473   1.501   4.287   4.816  0.0000 -0.0000  0.0000
    2BPA     H9 3474   1.647   4.151   4.906  0.0000  0.0000  0.0000
    2BPA    H10 3475   1.725   3.939   4.798 -0.0000  0.0000 -0.0000
    2BPA    H11 3476   1.619   3.884   4.566 -0.0000  0.0000  0.0000
    2BPA    H12 3477   1.452   4.048   4.460  0.0000  0.0000  0.0000
    3BPB    CZb 3478   1.072   4.954   4.550 -0.0000 -0.0000 -0.0000
    3BPB     C2 3479   1.061   4.936   4.411 -0.0000  0.0000 -0.0000
    3BPB    CC3 3480   1.074   5.056   4.318 -0.0000 -0.0000  0.0000
    3BPB     C4 3481   1.091   5.174   4.371  0.0000  0.0000 -0.0000
    3BPB     C5 3482   1.117   5.197   4.502  0.0000 -0.0000  0.0000
    3BPB     C6 3483   1.096   5.077   4.593 -0.0000  0.0000 -0.0000
    3BPB     H2 3484   1.025   4.834   4.375  0.0000  0.0000  0.0000
    3BPB     H4 3485   1.110   5.264   4.305 -0.0000 -0.0000  0.0000
    3BPB     H5 3486   1.171   5.277   4.524  0.0000  0.0000  0.0000
    3BPB     H6 3487   1.076   5.076   4.693 -0.0000 -0.0000 -0.0000
    3BPB    CC7 3488   1.025   5.044   4.180 -0.0000  0.0000 -0.0000
    3BPB     C8 3489   0.911   5.120   4.126  0.0000 -0.0000  0.0000
    3BPB     C9 3490   0.897   5.130   3.986 -0.0000  0.0000  0.0000
    3BPB    C10 3491   0.979   5.059   3.901  0.0000 -0.0000 -0.0000
    3BPB    C11 3492   1.088   4.983   3.957 -0.0000  0.0000 -0.0000
    3BPB    C12 3493   1.110   4.978   4.094  0.0000 -0.0000  0.0000
    3BPB     H8 3494   0.848   5.177   4.191 -0.0000  0.0000  0.0000
    3BPB     H9 3495   0.824   5.198   3.948 -0.0000  0.0000 -0.0000
    3BPB    H10 3496   0.960   5.076   3.793  0.0000 -0.0000  0.0000
    3BPB    H11 3497   1.170   4.946   3.899  0.0000  0.0000  0.0000
    3BPB    H12 3498   1.194   4.926   4.139 -0.0000  0.0000 -0.0000
    4BPC    CZc 3499   1.162   4.745   4.985 -0.0000 -0.0000 -0.0000
    4BPC     C2 3500   1.236   4.846   5.044  0.0000 -0.0000  0.0000
    4BPC    CC3 3501   1.252   4.859   5.191  0.0000  0.0000 -0.0000
    4BPC     C4 3502   1.189   4.762   5.264  0.0000 -0.0000  0.0000
    4BPC     C5 3503   1.115   4.659   5.211  0.0000  0.0000 -0.0000
    4BPC     C6 3504   1.100   4.652   5.068  0.0000  0.0000  0.0000
    4BPC     H2 3505   1.300   4.891   4.985 -0.0000 -0.0000  0.0000
    4BPC     H4 3506   1.202   4.740   5.377 -0.0000  0.0000 -0.0000
    4BPC     H5 3507   1.085   4.580   5.261  0.0000 -0.0000  0.0000
    4BPC     H6 3508   1.067   4.562   5.031 -0.0000 -0.0000 -0.0000
    4BPC    CC7 3509   1.285   4.987   5.265 -0.0000 -0.0000  0.0000
    4BPC     C8 3510   1.389   5.057   5.221  0.0000  0.0000 -0.0000
    4BPC     C9 3511   1.454   5.158   5.300 -0.0000 -0.0000 -0.0000
    4BPC    C10 3512   1.399   5.190   5.419  0.0000 -0.0000  0.0000
    4BPC    C11 3513   1.292   5.119   5.474 -0.0000  0.0000  0.0000
    4BPC    C12 3514   1.233   5.021   5.396  0.0000 -0.0000 -0.0000
    4BPC     H8 3515   1.415   5.045   5.116 -0.0000 -0.0000  0.0000
    4BPC     H9 3516   1.544   5.195   5.273  0.0000  0.0000 -0.0000
    4BPC    H10 3517   1.469   5.243   5.493  0.0000 -0.0000 -0.0000
    4BPC    H11 3518   1.264   5.129   5.590  0.0000 -0.0000 -0.0000
    4BPC    H12 3519   1.180   4.944   5.461  0.0000  0.0000 -0.0000
    1TRZ     N1 3520   6.029   7.418   7.857 -0.0000 -0.0000 -0.0000
    1TRZ    CZ1 3521   5.924   7.325   7.823  0.0000  0.0000  0.0000
    1TRZ     N2 3522   5.911   7.284   7.696 -0.0000 -0.0000 -0.0000
    1TRZ    CZ2 3523   6.006   7.318   7.599 -0.0000 -0.0000 -0.0000
    1TRZ     N3 3524   6.109   7.404   7.632  0.0000  0.0000  0.0000
    1TRZ    CZ3 3525   6.122   7.455   7.761 -0.0000 -0.0000 -0.0000
    2BPA    CZa 3526   5.820   7.296   7.921  0.0000  0.0000  0.0000
    2BPA     C2 3527   5.819   7.372   8.045  0.0000 -0.0000 -0.0000
    2BPA    CC3 3528   5.736   7.329   8.152  0.0000  0.0000  0.0000
    2BPA     C4 3529   5.649   7.218   8.129 -0.0000  0.0000  0.0000
    2BPA     C5 3530   5.650   7.147   8.008 -0.0000 -0.0000  0.0000
    2BPA     C6 3531   5.731   7.191   7.902  0.0000 -0.0000  0.0000
    2BPA     H2 3532   5.888   7.455   8.061 -0.0000 -0.0000  0.0000
    2BPA     H4 3533   5.591   7.181   8.219  0.0000  0.0000 -0.0000
    2BPA     H5 3534   5.590   7.055   7.994  0.0000  0.0000  0.0000
    2BPA     H6 3535   5.741   7.137   7.810 -0.0000 -0.0000 -0.0000
    2BPA    CC7 3536   5.790   7.398   8.289  0.0000 -0.0000 -0.0000
    2BPA     C8 3537   5.680   7.444   8.360  0.0000 -0.0000  0.0000
    2BPA     C9 3538   5.672   7.432   8.512 -0.0000  0.0000 -0.0000
    2BPA    C10 3539   5.764   7.374   8.573  0.0000 -0.0000  0.0000
    2BPA    C11 3540   5.871   7.311   8.518  0.0000 -0.0000 -0.0000
    2BPA    C12 3541   5.883   7.318   8.374 -0.0000  0.0000 -0.0000
    2BPA     H8 3542   5.629   7.514   8.308  0.0000  0.0000 -0.0000
    2BPA     H9 3543   5.588   7.461   8.571 -0.0000  0.0000  0.0000
    2BPA    H10 3544   5.754   7.347   8.676 -0.0000 -0.0000 -0.0000
    2BPA    H11 3545   5.932   7.244   8.572  0.0000 -0.0000  0.0000
    2BPA    H12 3546   5.964   7.267   8.331  0.0000 -0.0000 -0.0000
    3BPB    CZb 3547   6.026   7.244   7.472 -0.0000  0.0000  0.0000
    3BPB     C2 3548   5.914   7.180   7.417  0.0000 -0.0000 -0.0000
    3BPB    CC3 3549   5.923   7.103   7.298  0.0000  0.0000  0.0000
    3BPB     C4 3550   6.049   7.090   7.235 -0.0000  0.0000  0.0000
    3BPB     C5 3551   6.162   7.151   7.295 -0.0000 -0.0000 -0.0000
    3BPB     C6 3552   6.149   7.229   7.405 -0.0000  0.0000  0.0000
    3BPB     H2 3553   5.817   7.193   7.455 -0.0000  0.0000  0.0000
    3BPB     H4 3554   6.050   7.022   7.153 -0.0000 -0.0000 -0.0000
    3BPB     H5 3555   6.259   7.119   7.269  0.0000 -0.0000 -0.0000
    3BPB     H6 3556   6.237   7.249   7.460 -0.0000 -0.0000  0.0000
    3BPB    CC7 3557   5.814   7.038   7.227 -0.0000 -0.0000  0.0000
    3BPB     C8 3558   5.728   6.955   7.305  0.0000  0.0000 -0.0000
    3BPB     C9 3559   5.615   6.891   7.249  0.0000  0.0000  0.0000
    3BPB    C10 3560   5.587   6.913   7.113 -0.0000  0.0000 -0.0000
    3BPB    C11 3561   5.668   7.001   7.033 -0.0000  0.0000  0.0000
    3BPB    C12 3562   5.782   7.060   7.093 -0.0000  0.0000 -0.0000
    3BPB     H8 3563   5.745   6.935   7.411 -0.0000  0.0000 -0.0000
    3BPB     H9 3564   5.550   6.836   7.315 -0.0000 -0.0000 -0.0000
    3BPB    H10 3565   5.496   6.867   7.068  0.0000  0.0000  0.0000
    3BPB    H11 3566   5.614   7.048   6.948  0.0000  0.0000  0.0000
    3BPB    H12 3567   5.829   7.139   7.030 -0.0000 -0.0000  0.0000
    4BPC    CZc 3568   6.221   7.549   7.802 -0.0000  0.0000  0.0000
    4BPC     C2 3569   6.319   7.585   7.714  0.0000  0.0000 -0.0000
    4BPC    CC3 3570   6.416   7.685   7.747 -0.0000 -0.0000  0.0000
    4BPC     C4 3571   6.404   7.752   7.872 -0.0000 -0.0000 -0.0000
    4BPC     C5 3572   6.304   7.717   7.964 -0.0000 -0.0000 -0.0000
    4BPC     C6 3573   6.212   7.615   7.928  0.0000  0.0000 -0.0000
    4BPC     H2 3574   6.315   7.546   7.613 -0.0000  0.0000  0.0000
    4BPC     H4 3575   6.453   7.846   7.877  0.0000  0.0000  0.0000
    4BPC     H5 3576   6.294   7.768   8.055 -0.0000  0.0000  0.0000
    4BPC     H6 3577   6.137   7.592   8.003  0.0000  0.0000 -0.0000
    4BPC    CC7 3578   6.531   7.678   7.655  0.0000 -0.0000  0.0000
    4BPC     C8 3579   6.666   7.644   7.695 -0.0000  0.0000 -0.0000
    4BPC     C9 3580   6.770   7.636   7.601  0.0000 -0.0000  0.0000
    4BPC    C10 3581   6.743   7.654   7.465  0.0000 -0.0000 -0.0000
    4BPC    C11 3582   6.612   7.677   7.422 -0.0000  0.0000 -0.0000
    4BPC    C12 3583   6.508   7.687   7.517  0.0000  0.0000 -0.0000
    4BPC     H8 3584   6.682   7.617   7.793  0.0000 -0.0000  0.0000
    4BPC     H9 3585   6.866   7.603   7.640 -0.0000  0.0000 -0.0000
    4BPC    H10 3586   6.819   7.628   7.389 -0.0000 -0.0000  0.0000
    4BPC    H11 3587   6.590   7.680   7.316  0.0000  0.0000  0.0000
    4BPC    H12 3588   6.409   7.699   7.483 -0.0000  0.0000 -0.0000
    1TRZ     N1 3589   1.494   5.068   9.716  0.0000  0.0000 -0.0000
    1TRZ    CZ1 3590   1.452   5.199   9.690  0.0000 -0.0000 -0.0000
    1TRZ     N2 3591   1.495   5.263   9.574 -0.0000  0.0000  0.0000
    1TRZ    CZ2 3592   1.572   5.200   9.481  0.0000 -0.0000 -0.0000
    1TRZ     N3 3593   1.616   5.072   9.509  0.0000 -0.0000  0.0000
    1TRZ    CZ3 3594   1.583   5.000   9.624 -0.0000  0.0000  0.0000
    2BPA    CZa 3595   1.361   5.265   9.783 -0.0000  0.0000 -0.0000
    2BPA     C2 3596   1.258   5.352   9.733  0.0000 -0.0000 -0.0000
    2BPA    CC3 3597   1.187   5.432   9.820 -0.0000  0.0000 -0.0000
    2BPA     C4 3598   1.208   5.426   9.960  0.0000 -0.0000  0.0000
    2BPA     C5 3599   1.308   5.333  10.010 -0.0000  0.0000 -0.0000
    2BPA     C6 3600   1.380   5.255   9.921 -0.0000  0.0000 -0.0000
    2BPA     H2 3601   1.229   5.342   9.628  0.0000 -0.0000  0.0000
    2BPA     H4 3602   1.139   5.471  10.029 -0.0000  0.0000  0.0000
    2BPA     H5 3603   1.331   5.327  10.111  0.0000 -0.0000  0.0000
    2BPA     H6 3604   1.437   5.181   9.968 -0.0000 -0.0000 -0.0000
    2BPA    CC7 3605   1.150   5.578   9.771  0.0000 -0.0000 -0.0000
    2BPA     C8 3606   1.244   5.683   9.708 -0.0000 -0.0000  0.0000
    2BPA     C9 3607   1.193   5.801   9.663  0.0000  0.0000 -0.0000
    2BPA    C10 3608   1.059   5.833   9.679 -0.0000  0.0000  0.0000
    2BPA    C11 3609   0.975   5.740   9.749  0.0000 -0.0000  0.0000
    2BPA    C12 3610   1.031   5.614   9.792 -0.0000  0.0000  0.0000
    2BPA     H8 3611   1.352   5.667   9.698 -0.0000  0.0000  0.0000
    2BPA     H9 3612   1.255   5.870   9.604 -0.0000 -0.0000  0.0000
    2BPA    H10 3613   1.017   5.931   9.644  0.0000 -0.0000  0.0000
    2BPA    H11 3614   0.871   5.755   9.769 -0.0000  0.0000  0.0000
    2BPA    H12 3615   0.965   5.541   9.838  0.0000  0.0000 -0.0000
    3BPB    CZb 3616   1.607   5.277   9.364  0.0000 -0.0000  0.0000
    3BPB     C2 3617   1.719   5.234   9.290  0.0000 -0.0000 -0.0000
    3BPB    CC3 3618   1.742   5.282   9.156  0.0000 -0.0000  0.0000
    3BPB     C4 3619   1.652   5.366   9.095 -0.0000  0.0000  0.0000
    3BPB     C5 3620   1.536   5.402   9.169  0.0000 -0.0000  0.0000
    3BPB     C6 3621   1.518   5.360   9.304  0.0000  0.0000 -0.0000
    3BPB     H2 3622   1.795   5.164   9.337 -0.0000  0.0000 -0.0000
    3BPB     H4 3623   1.662   5.393   8.993  0.0000  0.0000 -0.0000
    3BPB     H5 3624   1.480   5.478   9.137 -0.0000 -0.0000 -0.0000
    3BPB     H6 3625   1.447   5.405   9.367  0.0000  0.0000  0.0000
    3BPB    CC7 3626   1.858   5.245   9.072 -0.0000 -0.0000 -0.0000
    3BPB     C8 3627   1.852   5.126   8.993  0.0000  0.0000  0.0000
    3BPB     C9 3628   1.956   5.093   8.907  0.0000  0.0000 -0.0000
    3BPB    C10 3629   2.073   5.177   8.899 -0.0000 -0.0000 -0.0000
    3BPB    C11 3630   2.075   5.299   8.974  0.0000 -0.0000 -0.0000
    3BPB    C12 3631   1.969   5.328   9.060  0.0000  0.0000  0.0000
    3BPB     H8 3632   1.767   5.066   9.006 -0.0000 -0.0000  0.0000
    3BPB     H9 3633   1.935   5.021   8.831 -0.0000  0.0000 -0.0000
    3BPB    H10 3634   2.164   5.152   8.838 -0.0000  0.0000  0.0000
    3BPB    H11 3635   2.152   5.378   8.973 -0.0000 -0.0000 -0.0000
    3BPB    H12 3636   1.969   5.408   9.132  0.0000  0.0000  0.0000
    4BPC    CZc 3637   1.659   4.883   9.657  0.0000  0.0000 -0.0000
    4BPC     C2 3638   1.597   4.791   9.733 -0.0000 -0.0000 -0.0000
    4BPC    CC3 3639   1.664   4.674   9.779 -0.0000 -0.0000  0.0000
    4BPC     C4 3640   1.802   4.663   9.756 -0.0000 -0.0000  0.0000
    4BPC     C5 3641   1.869   4.759   9.682 -0.0000  0.0000 -0.0000
    4BPC     C6 3642   1.796   4.867   9.629  0.0000 -0.0000 -0.0000
    4BPC     H2 3643   1.486   4.795   9.750  0.0000 -0.0000 -0.0000
    4BPC     H4 3644   1.862   4.586   9.802  0.0000  0.0000 -0.0000
    4BPC     H5 3645   1.974   4.762   9.666  0.0000  0.0000  0.0000
    4BPC     H6 3646   1.848   4.949   9.575 -0.0000 -0.0000  0.0000
    4BPC    CC7 3647   1.627   4.547   9.861  0.0000  0.0000 -0.0000
    4BPC     C8 3648   1.500   4.511   9.832 -0.0000 -0.0000  0.0000
    4BPC     C9 3649   1.423   4.438   9.936 -0.0000  0.0000 -0.0000
    4BPC    C10 3650   1.484   4.390  10.048 -0.0000 -0.0000  0.0000
    4BPC    C11 3651   1.616   4.428  10.075  0.0000  0.0000 -0.0000
    4BPC    C12 3652   1.683   4.510   9.976 -0.0000 -0.0000  0.0000
    4BPC     H8 3653   1.460   4.533   9.737 -0.0000  0.0000 -0.0000
    4BPC     H9 3654   1.310   4.432   9.923  0.0000  0.0000  0.0000
    4BPC    H10 3655   1.421   4.348  10.133  0.0000  0.0000 -0.0000
    4BPC    H11 3656   1.647   4.415  10.178 -0.0000 -0.0000 -0.0000
    4BPC    H12 3657   1.785   4.528   9.992 -0.0000 -0.0000 -0.0000
    1TRZ     N1 3658   4.743   4.268   6.831  0.0000  0.0000  0.0000
    1TRZ    CZ1 3659   4.793   4.187   6.731  0.0000  0.0000 -0.0000
    1TRZ     N2 3660   4.802   4.050   6.748 -0.0000 -0.0000  0.0000
    1TRZ    CZ2 3661   4.749   3.991   6.865 -0.0000 -0.0000 -0.0000
    1TRZ     N3 3662   4.711   4.074   6.969  0.0000  0.0000  0.0000
    1TRZ    CZ3 3663   4.709   4.216   6.956 -0.0000 -0.0000 -0.0000
    2BPA    CZa 3664   4.814   4.213   6.582 -0.0000 -0.0000  0.0000
    2BPA     C2 3665   4.734   4.169   6.476 -0.0000  0.0000 -0.0000
    2BPA    CC3 3666   4.727   4.247   6.351 -0.0000 -0.0000  0.0000
    2BPA     C4 3667   4.810   4.357   6.336 -0.0000  0.0000 -0.0000
    2BPA     C5 3668   4.889   4.399   6.441 -0.0000  0.0000  0.0000
    2BPA     C6 3669   4.899   4.321   6.565 -0.0000  0.0000 -0.0000
    2BPA     H2 3670   4.668   4.083   6.483  0.0000  0.0000  0.0000
    2BPA     H4 3671   4.803   4.418   6.248  0.0000  0.0000 -0.0000
    2BPA     H5 3672   4.974   4.463   6.423  0.0000 -0.0000 -0.0000
    2BPA     H6 3673   4.975   4.339   6.638 -0.0000 -0.0000 -0.0000
    2BPA    CC7 3674   4.621   4.233   6.250 -0.0000 -0.0000 -0.0000
    2BPA     C8 3675   4.498   4.167   6.280  0.0000  0.0000 -0.0000
    2BPA     C9 3676   4.412   4.130   6.177  0.0000  0.0000 -0.0000
    2BPA    C10 3677   4.443   4.159   6.043 -0.0000 -0.0000 -0.0000
    2BPA    C11 3678   4.565   4.224   6.010 -0.0000 -0.0000  0.0000
    2BPA    C12 3679   4.649   4.263   6.113  0.0000  0.0000  0.0000
    2BPA     H8 3680   4.462   4.164   6.381 -0.0000  0.0000  0.0000
    2BPA     H9 3681   4.319   4.083   6.193 -0.0000  0.0000 -0.0000
    2BPA    H10 3682   4.380   4.119   5.957  0.0000  0.0000  0.0000
    2BPA    H11 3683   4.585   4.229   5.907  0.0000  0.0000 -0.0000
    2BPA    H12 3684   4.738   4.324   6.084 -0.0000 -0.0000  0.0000
    3BPB    CZb 3685   4.716   3.844   6.883  0.0000  0.0000 -0.0000
    3BPB     C2 3686   4.749   3.764   6.771  0.0000 -0.0000  0.0000
    3BPB    CC3 3687   4.802   3.625   6.796 -0.0000  0.0000 -0.0000
    3BPB     C4 3688   4.796   3.576   6.918  0.0000  0.0000 -0.0000
    3BPB     C5 3689   4.772   3.648   7.021 -0.0000  0.0000 -0.0000
    3BPB     C6 3690   4.715   3.792   7.005  0.0000 -0.0000  0.0000
    3BPB     H2 3691   4.748   3.811   6.673  0.0000 -0.0000  0.0000
    3BPB     H4 3692   4.838   3.485   6.926  0.0000  0.0000 -0.0000
    3BPB     H5 3693   4.757   3.614   7.115 -0.0000 -0.0000  0.0000
    3BPB     H6 3694   4.678   3.842   7.088  0.0000  0.0000 -0.0000
    3BPB    CC7 3695   4.840   3.529   6.693  0.0000 -0.0000  0.0000
    3BPB     C8 3696   4.832   3.556   6.566  0.0000 -0.0000  0.0000
    3BPB     C9 3697   4.892   3.482   6.458  0.0000 -0.0000 -0.0000
    3BPB    C10 3698   4.962   3.367   6.491  0.0000 -0.0000 -0.0000
    3BPB    C11 3699   4.989   3.337   6.621 -0.0000  0.0000  0.0000
    3BPB    C12 3700   4.927   3.415   6.722 -0.0000  0.0000 -0.0000
    3BPB     H8 3701   4.806   3.657   6.530  0.0000  0.0000  0.0000
    3BPB     H9 3702   4.889   3.517   6.361  0.0000  0.0000 -0.0000
    3BPB    H10 3703   5.028   3.320   6.408 -0.0000  0.0000  0.0000
    3BPB    H11 3704   5.075   3.278   6.637  0.0000 -0.0000 -0.0000
    3BPB    H12 3705   4.982   3.410   6.817  0.0000  0.0000 -0.0000
    4BPC    CZc 3706   4.689   4.309   7.058  0.0000 -0.0000  0.0000
    4BPC     C2 3707   4.738   4.272   7.191 -0.0000  0.0000 -0.0000
    4BPC    CC3 3708   4.704   4.351   7.302  0.0000 -0.0000  0.0000
    4BPC     C4 3709   4.629   4.468   7.285 -0.0000 -0.0000 -0.0000
    4BPC     C5 3710   4.585   4.504   7.154  0.0000 -0.0000  0.0000
    4BPC     C6 3711   4.614   4.422   7.043 -0.0000  0.0000  0.0000
    4BPC     H2 3712   4.793   4.183   7.208  0.0000 -0.0000  0.0000
    4BPC     H4 3713   4.601   4.526   7.368 -0.0000  0.0000  0.0000
    4BPC     H5 3714   4.504   4.566   7.137 -0.0000  0.0000 -0.0000
    4BPC     H6 3715   4.559   4.436   6.951  0.0000  0.0000  0.0000
    4BPC    CC7 3716   4.727   4.304   7.441 -0.0000 -0.0000 -0.0000
    4BPC     C8 3717   4.670   4.178   7.483  0.0000  0.0000  0.0000
    4BPC     C9 3718   4.662   4.142   7.624  0.0000 -0.0000 -0.0000
    4BPC    C10 3719   4.718   4.224   7.716  0.0000  0.0000  0.0000
    4BPC    C11 3720   4.764   4.349   7.681 -0.0000 -0.0000 -0.0000
    4BPC    C12 3721   4.762   4.390   7.542  0.0000  0.0000  0.0000
    4BPC     H8 3722   4.664   4.096   7.419 -0.0000 -0.0000 -0.0000
    4BPC     H9 3723   4.618   4.049   7.644  0.0000 -0.0000  0.0000
    4BPC    H10 3724   4.719   4.194   7.821 -0.0000  0.0000 -0.0000
    4BPC    H11 3725   4.782   4.398   7.752 -0.0000 -0.0000 -0.0000
    4BPC    H12 3726   4.826   4.472   7.517  0.0000  0.0000 -0.0000
    1TRZ     N1 3727   1.327   5.072   9.275 -0.0000  0.0000 -0.0000
    1TRZ    CZ1 3728   1.344   4.953   9.338  0.0000 -0.0000  0.0000
    1TRZ     N2 3729   1.286   4.932   9.462  0.0000 -0.0000 -0.0000
    1TRZ    CZ2 3730   1.209   5.025   9.524 -0.0000  0.0000 -0.0000
    1TRZ     N3 3731   1.186   5.146   9.456  0.0000 -0.0000 -0.0000
    1TRZ    CZ3 3732   1.249   5.174   9.331 -0.0000 -0.0000  0.0000
    2BPA    CZa 3733   1.426   4.847   9.278 -0.0000  0.0000  0.0000
    2BPA     C2 3734   1.433   4.719   9.335 -0.0000 -0.0000  0.0000
    2BPA    CC3 3735   1.526   4.623   9.289  0.0000 -0.0000 -0.0000
    2BPA     C4 3736   1.612   4.658   9.180 -0.0000 -0.0000  0.0000
    2BPA     C5 3737   1.602   4.782   9.122  0.0000  0.0000 -0.0000
    2BPA     C6 3738   1.507   4.874   9.166 -0.0000 -0.0000  0.0000
    2BPA     H2 3739   1.361   4.691   9.414  0.0000  0.0000 -0.0000
    2BPA     H4 3740   1.679   4.582   9.138 -0.0000  0.0000  0.0000
    2BPA     H5 3741   1.661   4.805   9.036  0.0000  0.0000 -0.0000
    2BPA     H6 3742   1.513   4.968   9.117  0.0000  0.0000 -0.0000
    2BPA    CC7 3743   1.542   4.471   9.317  0.0000  0.0000  0.0000
    2BPA     C8 3744   1.428   4.393   9.320  0.0000 -0.0000  0.0000
    2BPA     C9 3745   1.419   4.274   9.415 -0.0000  0.0000 -0.0000
    2BPA    C10 3746   1.523   4.247   9.486  0.0000  0.0000 -0.0000
    2BPA    C11 3747   1.640   4.328   9.490 -0.0000 -0.0000 -0.0000
    2BPA    C12 3748   1.649   4.437   9.407 -0.0000 -0.0000 -0.0000
    2BPA     H8 3749   1.353   4.423   9.268 -0.0000  0.0000 -0.0000
    2BPA     H9 3750   1.327   4.221   9.416  0.0000  0.0000  0.0000
    2BPA    H10 3751   1.531   4.185   9.582  0.0000  0.0000  0.0000
    2BPA    H11 3752   1.717   4.318   9.557 -0.0000  0.0000 -0.0000
    2BPA    H12 3753   1.729   4.495   9.411  0.0000  0.0000  0.0000
    3BPB    CZb 3754   1.170   5.009   9.661  0.0000 -0.0000  0.0000
    3BPB     C2 3755   1.043   5.050   9.697 -0.0000  0.0000  0.0000
    3BPB    CC3 3756   0.993   5.033   9.832  0.0000  0.0000 -0.0000
    3BPB     C4 3757   1.081   4.982   9.927 -0.0000 -0.0000  0.0000
    3BPB     C5 3758   1.210   4.942   9.892  0.0000 -0.0000  0.0000
    3BPB     C6 3759   1.256   4.958   9.759 -0.0000 -0.0000  0.0000
    3BPB     H2 3760   0.982   5.094   9.618  0.0000 -0.0000  0.0000
    3BPB     H4 3761   1.040   4.945  10.025  0.0000  0.0000 -0.0000
    3BPB     H5 3762   1.261   4.866   9.955 -0.0000  0.0000 -0.0000
    3BPB     H6 3763   1.335   4.901   9.721 -0.0000 -0.0000 -0.0000
    3BPB    CC7 3764   0.849   5.049   9.845 -0.0000  0.0000 -0.0000
    3BPB     C8 3765   0.772   5.122   9.744  0.0000 -0.0000  0.0000
    3BPB     C9 3766   0.635   5.125   9.751 -0.0000 -0.0000  0.0000
    3BPB    C10 3767   0.564   5.064   9.858 -0.0000 -0.0000  0.0000
    3BPB    C11 3768   0.638   4.989   9.954 -0.0000  0.0000 -0.0000
    3BPB    C12 3769   0.775   4.982   9.942  0.0000 -0.0000  0.0000
    3BPB     H8 3770   0.827   5.181   9.673 -0.0000  0.0000 -0.0000
    3BPB     H9 3771   0.583   5.186   9.679 -0.0000 -0.0000  0.0000
    3BPB    H10 3772   0.454   5.066   9.870  0.0000 -0.0000 -0.0000
    3BPB    H11 3773   0.588   4.934  10.033  0.0000  0.0000 -0.0000
    3BPB    H12 3774   0.826   4.933  10.025 -0.0000  0.0000 -0.0000
    4BPC    CZc 3775   1.246   5.306   9.271 -0.0000 -0.0000  0.0000
    4BPC     C2 3776   1.268   5.317   9.135  0.0000  0.0000 -0.0000
    4BPC    CC3 3777   1.267   5.446   9.070 -0.0000 -0.0000 -0.0000
    4BPC     C4 3778   1.253   5.557   9.154 -0.0000  0.0000 -0.0000
    4BPC     C5 3779   1.229   5.548   9.288 -0.0000  0.0000  0.0000
    4BPC     C6 3780   1.218   5.421   9.347 -0.0000  0.0000 -0.0000
    4BPC     H2 3781   1.261   5.225   9.077  0.0000  0.0000  0.0000
    4BPC     H4 3782   1.255   5.663   9.113 -0.0000 -0.0000  0.0000
    4BPC     H5 3783   1.215   5.637   9.356  0.0000 -0.0000 -0.0000
    4BPC     H6 3784   1.188   5.412   9.448 -0.0000  0.0000  0.0000
    4BPC    CC7 3785   1.235   5.451   8.923 -0.0000  0.0000  0.0000
    4BPC     C8 3786   1.285   5.356   8.841  0.0000 -0.0000 -0.0000
    4BPC     C9 3787   1.281   5.371   8.700  0.0000  0.0000 -0.0000
    4BPC    C10 3788   1.217   5.484   8.640  0.0000 -0.0000 -0.0000
    4BPC    C11 3789   1.172   5.582   8.722 -0.0000  0.0000  0.0000
    4BPC    C12 3790   1.176   5.570   8.862  0.0000  0.0000 -0.0000
    4BPC     H8 3791   1.358   5.282   8.886 -0.0000  0.0000 -0.0000
    4BPC     H9 3792   1.352   5.328   8.628 -0.0000  0.0000  0.0000
    4BPC    H10 3793   1.233   5.509   8.533 -0.0000 -0.0000  0.0000
    4BPC    H11 3794   1.132   5.670   8.681 -0.0000  0.0000 -0.0000
    4BPC    H12 3795   1.168   5.661   8.915  0.0000  0.0000  0.0000
    1TRZ     N1 3796   8.668   0.295   1.632 -0.0000  0.0000 -0.0000
    1TRZ    CZ1 3797   8.538   0.249   1.637 -0.0000  0.0000 -0.0000
    1TRZ     N2 3798   8.511   0.122   1.684  0.0000 -0.0000  0.0000
    1TRZ    CZ2 3799   8.616   0.040   1.730 -0.0000  0.0000 -0.0000
    1TRZ     N3 3800   8.747   0.087   1.718 -0.0000  0.0000 -0.0000
    1TRZ    CZ3 3801   8.774   0.216   1.671  0.0000 -0.0000  0.0000
    2BPA    CZa 3802   8.432   0.336   1.587  0.0000  0.0000 -0.0000
    2BPA     C2 3803   8.459   0.465   1.532  0.0000 -0.0000  0.0000
    2BPA    CC3 3804   8.361   0.537   1.462 -0.0000 -0.0000  0.0000
    2BPA     C4 3805   8.229   0.488   1.453 -0.0000  0.0000 -0.0000
    2BPA     C5 3806   8.203   0.360   1.507 -0.0000 -0.0000 -0.0000
    2BPA     C6 3807   8.301   0.291   1.580 -0.0000 -0.0000  0.0000
    2BPA     H2 3808   8.563   0.503   1.532 -0.0000 -0.0000  0.0000
    2BPA     H4 3809   8.147   0.539   1.398  0.0000 -0.0000  0.0000
    2BPA     H5 3810   8.103   0.312   1.497  0.0000  0.0000  0.0000
    2BPA     H6 3811   8.276   0.197   1.629 -0.0000  0.0000 -0.0000
    2BPA    CC7 3812   8.415   0.651   1.387  0.0000 -0.0000 -0.0000
    2BPA     C8 3813   8.529   0.644   1.299 -0.0000 -0.0000  0.0000
    2BPA     C9 3814   8.571   0.757   1.231 -0.0000  0.0000  0.0000
    2BPA    C10 3815   8.504   0.882   1.250  0.0000  0.0000 -0.0000
    2BPA    C11 3816   8.393   0.889   1.338  0.0000  0.0000 -0.0000
    2BPA    C12 3817   8.353   0.773   1.405 -0.0000  0.0000  0.0000
    2BPA     H8 3818   8.574   0.547   1.276 -0.0000  0.0000  0.0000
    2BPA     H9 3819   8.658   0.747   1.175  0.0000 -0.0000 -0.0000
    2BPA    H10 3820   8.536   0.972   1.190 -0.0000 -0.0000  0.0000
    2BPA    H11 3821   8.345   0.987   1.350  0.0000 -0.0000 -0.0000
    2BPA    H12 3822   8.265   0.779   1.467 -0.0000  0.0000  0.0000
    3BPB    CZb 3823   8.616  -0.087   1.801  0.0000  0.0000  0.0000
    3BPB     C2 3824   8.726  -0.136   1.878  0.0000  0.0000 -0.0000
    3BPB    CC3 3825   8.716  -0.247   1.963 -0.0000 -0.0000 -0.0000
    3BPB     C4 3826   8.592  -0.321   1.962  0.0000  0.0000 -0.0000
    3BPB     C5 3827   8.482  -0.267   1.890 -0.0000 -0.0000  0.0000
    3BPB     C6 3828   8.496  -0.152   1.810 -0.0000 -0.0000 -0.0000
    3BPB     H2 3829   8.827  -0.091   1.864 -0.0000 -0.0000  0.0000
    3BPB     H4 3830   8.565  -0.405   2.026  0.0000  0.0000 -0.0000
    3BPB     H5 3831   8.384  -0.316   1.896  0.0000  0.0000 -0.0000
    3BPB     H6 3832   8.407  -0.114   1.755  0.0000 -0.0000  0.0000
    3BPB    CC7 3833   8.830  -0.291   2.045  0.0000 -0.0000  0.0000
    3BPB     C8 3834   8.887  -0.206   2.141  0.0000 -0.0000 -0.0000
    3BPB     C9 3835   8.992  -0.247   2.223  0.0000 -0.0000 -0.0000
    3BPB    C10 3836   9.047  -0.378   2.204  0.0000  0.0000  0.0000
    3BPB    C11 3837   8.996  -0.463   2.106  0.0000 -0.0000 -0.0000
    3BPB    C12 3838   8.888  -0.420   2.029 -0.0000  0.0000  0.0000
    3BPB     H8 3839   8.857  -0.105   2.150  0.0000  0.0000 -0.0000
    3BPB     H9 3840   9.032  -0.183   2.296 -0.0000  0.0000 -0.0000
    3BPB    H10 3841   9.135  -0.406   2.265 -0.0000  0.0000 -0.0000
    3BPB    H11 3842   9.048  -0.554   2.079 -0.0000  0.0000  0.0000
    3BPB    H12 3843   8.870  -0.468   1.936  0.0000  0.0000 -0.0000
    4BPC    CZc 3844   8.906   0.275   1.654  0.0000 -0.0000  0.0000
    4BPC     C2 3845   9.014   0.193   1.694  0.0000  0.0000  0.0000
    4BPC    CC3 3846   9.142   0.246   1.726 -0.0000  0.0000 -0.0000
    4BPC     C4 3847   9.162   0.386   1.717 -0.0000 -0.0000  0.0000
    4BPC     C5 3848   9.051   0.467   1.680 -0.0000 -0.0000  0.0000
    4BPC     C6 3849   8.926   0.409   1.643  0.0000  0.0000  0.0000
    4BPC     H2 3850   8.993   0.089   1.715  0.0000 -0.0000  0.0000
    4BPC     H4 3851   9.251   0.427   1.764 -0.0000 -0.0000 -0.0000
    4BPC     H5 3852   9.054   0.571   1.702  0.0000  0.0000  0.0000
    4BPC     H6 3853   8.841   0.477   1.636  0.0000 -0.0000  0.0000
    4BPC    CC7 3854   9.255   0.158   1.761 -0.0000 -0.0000  0.0000
    4BPC     C8 3855   9.274   0.131   1.902  0.0000 -0.0000 -0.0000
    4BPC     C9 3856   9.365   0.027   1.940 -0.0000  0.0000  0.0000
    4BPC    C10 3857   9.441  -0.039   1.844  0.0000 -0.0000  0.0000
    4BPC    C11 3858   9.421  -0.011   1.709  0.0000 -0.0000 -0.0000
    4BPC    C12 3859   9.331   0.087   1.669  0.0000  0.0000  0.0000
    4BPC     H8 3860   9.232   0.192   1.979 -0.0000  0.0000  0.0000
    4BPC     H9 3861   9.366  -0.001   2.048  0.0000  0.0000 -0.0000
    4BPC    H10 3862   9.504  -0.125   1.867 -0.0000  0.0000 -0.0000
    4BPC    H11 3863   9.471  -0.064   1.626 -0.0000  0.0000  0.0000
    4BPC    H12 3864   9.318   0.110   1.568 -0.0000  0.0000 -0.0000
    1TRZ     N1 3865   6.237   2.646   4.170  0.0000  0.0000 -0.0000
    1TRZ    CZ1 3866   6.194   2.701   4.289 -0.0000  0.0000 -0.0000
    1TRZ     N2 3867   6.241   2.655   4.406  0.0000 -0.0000  0.0000
    1TRZ    CZ2 3868   6.320   2.540   4.414 -0.0000  0.0000 -0.0000
    1TRZ     N3 3869   6.365   2.486   4.292 -0.0000  0.0000  0.0000
    1TRZ    CZ3 3870   6.324   2.538   4.168 -0.0000  0.0000  0.0000
    2BPA    CZa 3871   6.085   2.802   4.283  0.0000 -0.0000 -0.0000
    2BPA     C2 3872   6.033   2.850   4.159  0.0000 -0.0000  0.0000
    2BPA    CC3 3873   5.946   2.961   4.155  0.0000 -0.0000  0.0000
    2BPA     C4 3874   5.916   3.027   4.277 -0.0000  0.0000 -0.0000
    2BPA     C5 3875   5.966   2.985   4.398  0.0000 -0.0000  0.0000
    2BPA     C6 3876   6.050   2.873   4.401  0.0000 -0.0000  0.0000
    2BPA     H2 3877   6.054   2.792   4.069 -0.0000  0.0000  0.0000
    2BPA     H4 3878   5.860   3.121   4.272  0.0000 -0.0000  0.0000
    2BPA     H5 3879   5.950   3.038   4.490 -0.0000 -0.0000 -0.0000
    2BPA     H6 3880   6.080   2.837   4.501 -0.0000  0.0000 -0.0000
    2BPA    CC7 3881   5.862   3.001   4.041 -0.0000  0.0000 -0.0000
    2BPA     C8 3882   5.834   2.912   3.937  0.0000 -0.0000 -0.0000
    2BPA     C9 3883   5.777   2.950   3.815 -0.0000 -0.0000 -0.0000
    2BPA    C10 3884   5.744   3.085   3.797  0.0000  0.0000 -0.0000
    2BPA    C11 3885   5.772   3.181   3.900  0.0000 -0.0000 -0.0000
    2BPA    C12 3886   5.827   3.138   4.020  0.0000 -0.0000  0.0000
    2BPA     H8 3887   5.860   2.805   3.943 -0.0000  0.0000 -0.0000
    2BPA     H9 3888   5.757   2.877   3.739 -0.0000 -0.0000 -0.0000
    2BPA    H10 3889   5.706   3.115   3.699  0.0000 -0.0000  0.0000
    2BPA    H11 3890   5.748   3.282   3.894 -0.0000  0.0000 -0.0000
    2BPA    H12 3891   5.845   3.208   4.101 -0.0000 -0.0000 -0.0000
    3BPB    CZb 3892   6.355   2.468   4.533 -0.0000  0.0000  0.0000
    3BPB     C2 3893   6.310   2.520   4.657  0.0000 -0.0000 -0.0000
    3BPB    CC3 3894   6.322   2.446   4.774 -0.0000  0.0000  0.0000
    3BPB     C4 3895   6.383   2.322   4.770  0.0000 -0.0000  0.0000
    3BPB     C5 3896   6.420   2.263   4.649 -0.0000 -0.0000 -0.0000
    3BPB     C6 3897   6.401   2.337   4.531  0.0000 -0.0000 -0.0000
    3BPB     H2 3898   6.239   2.597   4.663 -0.0000  0.0000  0.0000
    3BPB     H4 3899   6.395   2.262   4.858  0.0000  0.0000 -0.0000
    3BPB     H5 3900   6.452   2.159   4.643 -0.0000  0.0000  0.0000
    3BPB     H6 3901   6.427   2.281   4.440 -0.0000  0.0000  0.0000
    3BPB    CC7 3902   6.259   2.474   4.905 -0.0000 -0.0000 -0.0000
    3BPB     C8 3903   6.118   2.482   4.923  0.0000  0.0000 -0.0000
    3BPB     C9 3904   6.065   2.520   5.048 -0.0000 -0.0000 -0.0000
    3BPB    C10 3905   6.150   2.547   5.156 -0.0000  0.0000  0.0000
    3BPB    C11 3906   6.289   2.536   5.139 -0.0000  0.0000 -0.0000
    3BPB    C12 3907   6.340   2.497   5.016  0.0000 -0.0000 -0.0000
    3BPB     H8 3908   6.051   2.461   4.840  0.0000  0.0000  0.0000
    3BPB     H9 3909   5.958   2.521   5.060 -0.0000 -0.0000 -0.0000
    3BPB    H10 3910   6.107   2.567   5.258  0.0000 -0.0000 -0.0000
    3BPB    H11 3911   6.353   2.548   5.220  0.0000  0.0000  0.0000
    3BPB    H12 3912   6.449   2.496   5.004 -0.0000  0.0000  0.0000
    4BPC    CZc 3913   6.372   2.488   4.044 -0.0000  0.0000 -0.0000
    4BPC     C2 3914   6.316   2.542   3.921  0.0000 -0.0000  0.0000
    4BPC    CC3 3915   6.366   2.504   3.802  0.0000 -0.0000 -0.0000
    4BPC     C4 3916   6.478   2.413   3.788 -0.0000  0.0000  0.0000
    4BPC     C5 3917   6.529   2.361   3.910 -0.0000  0.0000  0.0000
    4BPC     C6 3918   6.471   2.393   4.037  0.0000 -0.0000 -0.0000
    4BPC     H2 3919   6.234   2.610   3.929 -0.0000  0.0000 -0.0000
    4BPC     H4 3920   6.535   2.404   3.696 -0.0000  0.0000  0.0000
    4BPC     H5 3921   6.628   2.323   3.916  0.0000  0.0000  0.0000
    4BPC     H6 3922   6.515   2.372   4.130  0.0000 -0.0000  0.0000
    4BPC    CC7 3923   6.295   2.558   3.680  0.0000 -0.0000  0.0000
    4BPC     C8 3924   6.197   2.488   3.612  0.0000 -0.0000  0.0000
    4BPC     C9 3925   6.146   2.534   3.495 -0.0000  0.0000 -0.0000
    4BPC    C10 3926   6.186   2.659   3.440  0.0000  0.0000 -0.0000
    4BPC    C11 3927   6.289   2.730   3.513 -0.0000  0.0000 -0.0000
    4BPC    C12 3928   6.342   2.679   3.628  0.0000 -0.0000  0.0000
    4BPC     H8 3929   6.169   2.403   3.669 -0.0000 -0.0000  0.0000
    4BPC     H9 3930   6.091   2.464   3.432  0.0000  0.0000  0.0000
    4BPC    H10 3931   6.138   2.687   3.341  0.0000 -0.0000  0.0000
    4BPC    H11 3932   6.331   2.824   3.474  0.0000 -0.0000  0.0000
    4BPC    H12 3933   6.422   2.725   3.683  0.0000  0.0000  0.0000
    1TRZ     N1 3934   5.617  11.760   7.166 -0.0000  0.0000 -0.0000
    1TRZ    CZ1 3935   5.683  11.646   7.190  0.0000 -0.0000  0.0000
    1TRZ     N2 3936   5.633  11.552   7.284  0.0000  0.0000 -0.0000
    1TRZ    CZ2 3937   5.507  11.568   7.339  0.0000 -0.0000  0.0000
    1TRZ     N3 3938   5.432  11.675   7.301  0.0000  0.0000 -0.0000
    1TRZ    CZ3 3939   5.490  11.782   7.222 -0.0000 -0.0000  0.0000
    2BPA    CZa 3940   5.828  11.635   7.157 -0.0000 -0.0000  0.0000
    2BPA     C2 3941   5.912  11.538   7.225 -0.0000  0.0000 -0.0000
    2BPA    CC3 3942   6.039  11.503   7.170 -0.0000 -0.0000  0.0000
    2BPA     C4 3943   6.091  11.572   7.063 -0.0000  0.0000 -0.0000
    2BPA     C5 3944   6.001  11.667   7.000  0.0000 -0.0000  0.0000
    2BPA     C6 3945   5.876  11.695   7.048  0.0000  0.0000 -0.0000
    2BPA     H2 3946   5.868  11.487   7.312  0.0000  0.0000 -0.0000
    2BPA     H4 3947   6.182  11.528   7.016 -0.0000 -0.0000  0.0000
    2BPA     H5 3948   6.016  11.707   6.905  0.0000  0.0000 -0.0000
    2BPA     H6 3949   5.807  11.754   6.996 -0.0000  0.0000 -0.0000
    2BPA    CC7 3950   6.089  11.362   7.206 -0.0000  0.0000 -0.0000
    2BPA     C8 3951   6.214  11.361   7.263  0.0000  0.0000  0.0000
    2BPA     C9 3952   6.273  11.239   7.300 -0.0000 -0.0000 -0.0000
    2BPA    C10 3953   6.208  11.113   7.277  0.0000  0.0000  0.0000
    2BPA    C11 3954   6.079  11.119   7.217  0.0000 -0.0000  0.0000
    2BPA    C12 3955   6.024  11.239   7.179 -0.0000  0.0000 -0.0000
    2BPA     H8 3956   6.265  11.457   7.276 -0.0000 -0.0000 -0.0000
    2BPA     H9 3957   6.367  11.245   7.348  0.0000  0.0000  0.0000
    2BPA    H10 3958   6.267  11.019   7.293 -0.0000  0.0000  0.0000
    2BPA    H11 3959   6.032  11.031   7.174  0.0000  0.0000 -0.0000
    2BPA    H12 3960   5.927  11.237   7.120  0.0000  0.0000  0.0000
    3BPB    CZb 3961   5.463  11.436   7.384  0.0000 -0.0000 -0.0000
    3BPB     C2 3962   5.547  11.316   7.392  0.0000  0.0000 -0.0000
    3BPB    CC3 3963   5.509  11.205   7.464 -0.0000 -0.0000  0.0000
    3BPB     C4 3964   5.378  11.206   7.527  0.0000  0.0000 -0.0000
    3BPB     C5 3965   5.296  11.319   7.517  0.0000  0.0000 -0.0000
    3BPB     C6 3966   5.339  11.433   7.444 -0.0000 -0.0000  0.0000
    3BPB     H2 3967   5.652  11.315   7.342 -0.0000 -0.0000  0.0000
    3BPB     H4 3968   5.338  11.129   7.589 -0.0000 -0.0000  0.0000
    3BPB     H5 3969   5.203  11.323   7.565 -0.0000  0.0000  0.0000
    3BPB     H6 3970   5.268  11.512   7.430 -0.0000  0.0000 -0.0000
    3BPB    CC7 3971   5.587  11.088   7.500  0.0000 -0.0000  0.0000
    3BPB     C8 3972   5.726  11.100   7.509 -0.0000 -0.0000 -0.0000
    3BPB     C9 3973   5.807  10.990   7.528  0.0000 -0.0000  0.0000
    3BPB    C10 3974   5.751  10.861   7.546  0.0000 -0.0000  0.0000
    3BPB    C11 3975   5.612  10.847   7.541 -0.0000 -0.0000  0.0000
    3BPB    C12 3976   5.531  10.960   7.519 -0.0000 -0.0000 -0.0000
    3BPB     H8 3977   5.768  11.193   7.500  0.0000  0.0000 -0.0000
    3BPB     H9 3978   5.913  11.005   7.542  0.0000  0.0000  0.0000
    3BPB    H10 3979   5.814  10.772   7.571 -0.0000  0.0000 -0.0000
    3BPB    H11 3980   5.567  10.748   7.544  0.0000  0.0000 -0.0000
    3BPB    H12 3981   5.424  10.947   7.508  0.0000 -0.0000  0.0000
    4BPC    CZc 3982   5.432  11.914   7.214 -0.0000 -0.0000 -0.0000
    4BPC     C2 3983   5.304  11.929   7.266 -0.0000  0.0000  0.0000
    4BPC    CC3 3984   5.241  12.059   7.275  0.0000 -0.0000 -0.0000
    4BPC     C4 3985   5.313  12.171   7.232  0.0000  0.0000 -0.0000
    4BPC     C5 3986   5.446  12.147   7.178 -0.0000  0.0000  0.0000
    4BPC     C6 3987   5.498  12.025   7.166  0.0000 -0.0000 -0.0000
    4BPC     H2 3988   5.246  11.848   7.304 -0.0000 -0.0000  0.0000
    4BPC     H4 3989   5.277  12.273   7.244  0.0000 -0.0000 -0.0000
    4BPC     H5 3990   5.507  12.232   7.159  0.0000  0.0000 -0.0000
    4BPC     H6 3991   5.592  12.005   7.122  0.0000 -0.0000 -0.0000
    4BPC    CC7 3992   5.124  12.084   7.360 -0.0000 -0.0000  0.0000
    4BPC     C8 3993   5.019  12.162   7.304 -0.0000 -0.0000  0.0000
    4BPC     C9 3994   4.903  12.193   7.382  0.0000  0.0000 -0.0000
    4BPC    C10 3995   4.892  12.150   7.511 -0.0000 -0.0000  0.0000
    4BPC    C11 3996   4.999  12.073   7.569 -0.0000  0.0000  0.0000
    4BPC    C12 3997   5.111  12.039   7.496 -0.0000 -0.0000 -0.0000
    4BPC     H8 3998   5.038  12.199   7.205 -0.0000  0.0000 -0.0000
    4BPC     H9 3999   4.827  12.255   7.338 -0.0000  0.0000 -0.0000
    4BPC    H10 4000   4.810  12.188   7.580  0.0000 -0.0000 -0.0000
    4BPC    H11 4001   5.006  12.056   7.676  0.0000  0.0000 -0.0000
    4BPC    H12 4002   5.183  11.979   7.541  0.0000 -0.0000  0.0000
    1TRZ     N1 4003   1.733  11.578  10.775  0.0000 -0.0000  0.0000
    1TRZ    CZ1 4004   1.629  11.494  10.804 -0.0000 -0.0000  0.0000
    1TRZ     N2 4005   1.499  11.527  10.773 -0.0000  0.0000 -0.0000
    1TRZ    CZ2 4006   1.471  11.648  10.702  0.0000 -0.0000  0.0000
    1TRZ     N3 4007   1.583  11.735  10.671 -0.0000 -0.0000  0.0000
    1TRZ    CZ3 4008   1.714  11.697  10.710 -0.0000  0.0000 -0.0000
    2BPA    CZa 4009   1.658  11.385  10.898 -0.0000 -0.0000 -0.0000
    2BPA     C2 4010   1.788  11.333  10.909  0.0000  0.0000 -0.0000
    2BPA    CC3 4011   1.815  11.217  10.979 -0.0000 -0.0000  0.0000
    2BPA     C4 4012   1.713  11.162  11.063  0.0000 -0.0000 -0.0000
    2BPA     C5 4013   1.585  11.219  11.061 -0.0000 -0.0000  0.0000
    2BPA     C6 4014   1.556  11.324  10.976  0.0000  0.0000 -0.0000
    2BPA     H2 4015   1.870  11.384  10.856 -0.0000 -0.0000  0.0000
    2BPA     H4 4016   1.730  11.072  11.123 -0.0000  0.0000 -0.0000
    2BPA     H5 4017   1.505  11.166  11.114  0.0000  0.0000 -0.0000
    2BPA     H6 4018   1.460  11.354  10.951 -0.0000  0.0000 -0.0000
    2BPA    CC7 4019   1.928  11.127  10.938 -0.0000 -0.0000 -0.0000
    2BPA     C8 4020   2.048  11.180  10.972  0.0000 -0.0000 -0.0000
    2BPA     C9 4021   2.171  11.105  10.946 -0.0000 -0.0000  0.0000
    2BPA    C10 4022   2.162  10.982  10.883  0.0000 -0.0000 -0.0000
    2BPA    C11 4023   2.039  10.931  10.840  0.0000  0.0000  0.0000
    2BPA    C12 4024   1.924  11.005  10.865  0.0000  0.0000  0.0000
    2BPA     H8 4025   2.053  11.281  10.977  0.0000  0.0000  0.0000
    2BPA     H9 4026   2.250  11.163  10.933  0.0000  0.0000 -0.0000
    2BPA    H10 4027   2.245  10.917  10.857 -0.0000  0.0000  0.0000
    2BPA    H11 4028   2.012  10.845  10.786  0.0000 -0.0000  0.0000
    2BPA    H12 4029   1.840  10.974  10.822 -0.0000 -0.0000 -0.0000
    3BPB    CZb 4030   1.339  11.694  10.676 -0.0000  0.0000 -0.0000
    3BPB     C2 4031   1.241  11.600  10.651 -0.0000 -0.0000 -0.0000
    3BPB    CC3 4032   1.106  11.638  10.627  0.0000 -0.0000 -0.0000
    3BPB     C4 4033   1.072  11.774  10.625 -0.0000  0.0000 -0.0000
    3BPB     C5 4034   1.173  11.871  10.646 -0.0000 -0.0000 -0.0000
    3BPB     C6 4035   1.304  11.830  10.670  0.0000  0.0000  0.0000
    3BPB     H2 4036   1.273  11.497  10.659 -0.0000  0.0000  0.0000
    3BPB     H4 4037   0.967  11.805  10.614  0.0000 -0.0000  0.0000
    3BPB     H5 4038   1.150  11.973  10.639 -0.0000  0.0000 -0.0000
    3BPB     H6 4039   1.387  11.901  10.676 -0.0000 -0.0000 -0.0000
    3BPB    CC7 4040   1.023  11.520  10.599 -0.0000 -0.0000  0.0000
    3BPB     C8 4041   0.992  11.427  10.701  0.0000  0.0000 -0.0000
    3BPB     C9 4042   0.935  11.306  10.671 -0.0000 -0.0000 -0.0000
    3BPB    C10 4043   0.894  11.270  10.537  0.0000  0.0000  0.0000
    3BPB    C11 4044   0.920  11.367  10.436 -0.0000 -0.0000 -0.0000
    3BPB    C12 4045   0.980  11.490  10.469  0.0000  0.0000 -0.0000
    3BPB     H8 4046   1.021  11.449  10.802  0.0000  0.0000  0.0000
    3BPB     H9 4047   0.929  11.231  10.750  0.0000  0.0000 -0.0000
    3BPB    H10 4048   0.835  11.177  10.526  0.0000  0.0000  0.0000
    3BPB    H11 4049   0.890  11.337  10.335  0.0000  0.0000  0.0000
    3BPB    H12 4050   1.005  11.563  10.391  0.0000 -0.0000  0.0000
    4BPC    CZc 4051   1.842  11.756  10.677  0.0000 -0.0000  0.0000
    4BPC     C2 4052   1.844  11.887  10.634  0.0000  0.0000 -0.0000
    4BPC    CC3 4053   1.967  11.955  10.612 -0.0000 -0.0000 -0.0000
    4BPC     C4 4054   2.087  11.885  10.625  0.0000 -0.0000 -0.0000
    4BPC     C5 4055   2.089  11.752  10.668  0.0000  0.0000 -0.0000
    4BPC     C6 4056   1.970  11.692  10.704 -0.0000  0.0000 -0.0000
    4BPC     H2 4057   1.751  11.943  10.634  0.0000 -0.0000  0.0000
    4BPC     H4 4058   2.179  11.942  10.626  0.0000 -0.0000  0.0000
    4BPC     H5 4059   2.179  11.715  10.708  0.0000 -0.0000  0.0000
    4BPC     H6 4060   1.964  11.592  10.743  0.0000 -0.0000 -0.0000
    4BPC    CC7 4061   1.968  12.100  10.585 -0.0000  0.0000 -0.0000
    4BPC     C8 4062   1.845  12.168  10.571 -0.0000  0.0000 -0.0000
    4BPC     C9 4063   1.844  12.309  10.548 -0.0000 -0.0000  0.0000
    4BPC    C10 4064   1.966  12.379  10.542 -0.0000  0.0000 -0.0000
    4BPC    C11 4065   2.085  12.309  10.562  0.0000  0.0000 -0.0000
    4BPC    C12 4066   2.088  12.172  10.582  0.0000 -0.0000  0.0000
    4BPC     H8 4067   1.752  12.109  10.570  0.0000  0.0000 -0.0000
    4BPC     H9 4068   1.748  12.354  10.526  0.0000 -0.0000  0.0000
    4BPC    H10 4069   1.971  12.491  10.525 -0.0000 -0.0000  0.0000
    4BPC    H11 4070   2.179  12.363  10.557 -0.0000  0.0000 -0.0000
    4BPC    H12 4071   2.185  12.117  10.590 -0.0000  0.0000 -0.0000
    1TRZ     N1 4072   5.677  11.637  12.359 -0.0000  0.0000  0.0000
    1TRZ    CZ1 4073   5.808  11.590  12.360 -0.0000  0.0000  0.0000
    1TRZ     N2 4074   5.908  11.683  12.380 -0.0000  0.0000  0.0000
    1TRZ    CZ2 4075   5.882  11.822  12.401  0.0000 -0.0000 -0.0000
    1TRZ     N3 4076   5.751  11.860  12.414 -0.0000 -0.0000 -0.0000
    1TRZ    CZ3 4077   5.641  11.772  12.391  0.0000 -0.0000 -0.0000
    2BPA    CZa 4078   5.837  11.457  12.313  0.0000  0.0000 -0.0000
    2BPA     C2 4079   5.975  11.423  12.281 -0.0000 -0.0000  0.0000
    2BPA    CC3 4080   6.011  11.293  12.236 -0.0000 -0.0000  0.0000
    2BPA     C4 4081   5.908  11.195  12.220  0.0000 -0.0000 -0.0000
    2BPA     C5 4082   5.774  11.235  12.245  0.0000 -0.0000 -0.0000
    2BPA     C6 4083   5.744  11.363  12.290 -0.0000 -0.0000 -0.0000
    2BPA     H2 4084   6.054  11.478  12.337 -0.0000 -0.0000  0.0000
    2BPA     H4 4085   5.904  11.091  12.176  0.0000  0.0000  0.0000
    2BPA     H5 4086   5.688  11.182  12.203  0.0000  0.0000  0.0000
    2BPA     H6 4087   5.645  11.393  12.306 -0.0000  0.0000  0.0000
    2BPA    CC7 4088   6.146  11.289  12.171  0.0000  0.0000 -0.0000
    2BPA     C8 4089   6.198  11.358  12.056  0.0000 -0.0000  0.0000
    2BPA     C9 4090   6.327  11.350  12.020  0.0000 -0.0000  0.0000
    2BPA    C10 4091   6.416  11.267  12.092  0.0000 -0.0000 -0.0000
    2BPA    C11 4092   6.373  11.198  12.207  0.0000 -0.0000 -0.0000
    2BPA    C12 4093   6.239  11.209  12.243 -0.0000 -0.0000  0.0000
    2BPA     H8 4094   6.155  11.439  12.015  0.0000  0.0000  0.0000
    2BPA     H9 4095   6.363  11.407  11.942  0.0000  0.0000 -0.0000
    2BPA    H10 4096   6.530  11.243  12.075 -0.0000  0.0000  0.0000
    2BPA    H11 4097   6.437  11.140  12.273 -0.0000  0.0000 -0.0000
    2BPA    H12 4098   6.216  11.159  12.341  0.0000  0.0000 -0.0000
    3BPB    CZb 4099   5.981  11.927  12.411 -0.0000  0.0000 -0.0000
    3BPB     C2 4100   6.107  11.908  12.460  0.0000 -0.0000  0.0000
    3BPB    CC3 4101   6.206  12.006  12.463 -0.0000  0.0000 -0.0000
    3BPB     C4 4102   6.174  12.132  12.405  0.0000 -0.0000  0.0000
    3BPB     C5 4103   6.049  12.159  12.351 -0.0000  0.0000 -0.0000
    3BPB     C6 4104   5.954  12.058  12.352 -0.0000 -0.0000  0.0000
    3BPB     H2 4105   6.128  11.811  12.503 -0.0000  0.0000 -0.0000
    3BPB     H4 4106   6.250  12.210  12.411 -0.0000 -0.0000 -0.0000
    3BPB     H5 4107   6.019  12.257  12.312  0.0000 -0.0000  0.0000
    3BPB     H6 4108   5.857  12.082  12.303  0.0000 -0.0000  0.0000
    3BPB    CC7 4109   6.338  11.992  12.520  0.0000  0.0000  0.0000
    3BPB     C8 4110   6.351  11.963  12.658 -0.0000  0.0000 -0.0000
    3BPB     C9 4111   6.475  11.931  12.710  0.0000 -0.0000 -0.0000
    3BPB    C10 4112   6.593  11.935  12.630 -0.0000 -0.0000 -0.0000
    3BPB    C11 4113   6.581  11.971  12.493  0.0000 -0.0000  0.0000
    3BPB    C12 4114   6.455  11.997  12.442 -0.0000  0.0000 -0.0000
    3BPB     H8 4115   6.263  11.968  12.721  0.0000 -0.0000 -0.0000
    3BPB     H9 4116   6.486  11.907  12.812  0.0000 -0.0000  0.0000
    3BPB    H10 4117   6.688  11.903  12.670  0.0000 -0.0000  0.0000
    3BPB    H11 4118   6.668  11.966  12.429 -0.0000 -0.0000  0.0000
    3BPB    H12 4119   6.447  12.015  12.336 -0.0000  0.0000 -0.0000
    4BPC    CZc 4120   5.510  11.815  12.420 -0.0000  0.0000  0.0000
    4BPC     C2 4121   5.492  11.946  12.479  0.0000  0.0000 -0.0000
    4BPC    CC3 4122   5.369  11.984  12.535  0.0000  0.0000 -0.0000
    4BPC     C4 4123   5.266  11.895  12.538 -0.0000 -0.0000 -0.0000
    4BPC     C5 4124   5.281  11.764  12.492  0.0000  0.0000 -0.0000
    4BPC     C6 4125   5.406  11.728  12.430  0.0000  0.0000  0.0000
    4BPC     H2 4126   5.566  12.028  12.452 -0.0000 -0.0000  0.0000
    4BPC     H4 4127   5.181  11.929  12.591 -0.0000  0.0000  0.0000
    4BPC     H5 4128   5.204  11.695  12.512 -0.0000 -0.0000  0.0000
    4BPC     H6 4129   5.435  11.640  12.385  0.0000  0.0000  0.0000
    4BPC    CC7 4130   5.343  12.126  12.562 -0.0000 -0.0000 -0.0000
    4BPC     C8 4131   5.428  12.188  12.651  0.0000 -0.0000  0.0000
    4BPC     C9 4132   5.414  12.322  12.685 -0.0000  0.0000 -0.0000
    4BPC    C10 4133   5.308  12.397  12.629 -0.0000 -0.0000 -0.0000
    4BPC    C11 4134   5.220  12.334  12.536  0.0000  0.0000  0.0000
    4BPC    C12 4135   5.238  12.201  12.504  0.0000 -0.0000 -0.0000
    4BPC     H8 4136   5.503  12.122  12.698 -0.0000  0.0000 -0.0000
    4BPC     H9 4137   5.483  12.367  12.751  0.0000  0.0000  0.0000
    4BPC    H10 4138   5.297  12.504  12.644  0.0000 -0.0000 -0.0000
    4BPC    H11 4139   5.137  12.385  12.498 -0.0000  0.0000 -0.0000
    4BPC    H12 4140   5.174  12.158  12.428  0.0000  0.0000 -0.0000
    1TRZ     N1 4141   1.785  13.083   4.304 -0.0000  0.0000 -0.0000
    1TRZ    CZ1 4142   1.879  13.051   4.398  0.0000 -0.0000  0.0000
    1TRZ     N2 4143   1.994  12.984   4.361  0.0000 -0.0000 -0.0000
    1TRZ    CZ2 4144   2.008  12.934   4.231 -0.0000  0.0000 -0.0000
    1TRZ     N3 4145   1.907  12.970   4.135  0.0000 -0.0000  0.0000
    1TRZ    CZ3 4146   1.795  13.047   4.170  0.0000 -0.0000  0.0000
    2BPA    CZa 4147   1.853  13.083   4.536  0.0000 -0.0000  0.0000
    2BPA     C2 4148   1.871  12.985   4.641  0.0000  0.0000 -0.0000
    2BPA    CC3 4149   1.856  13.021   4.777  0.0000 -0.0000  0.0000
    2BPA     C4 4150   1.813  13.150   4.811 -0.0000  0.0000  0.0000
    2BPA     C5 4151   1.796  13.244   4.709  0.0000 -0.0000 -0.0000
    2BPA     C6 4152   1.821  13.211   4.573 -0.0000  0.0000  0.0000
    2BPA     H2 4153   1.903  12.884   4.618 -0.0000  0.0000  0.0000
    2BPA     H4 4154   1.807  13.174   4.918  0.0000 -0.0000 -0.0000
    2BPA     H5 4155   1.764  13.339   4.736 -0.0000  0.0000  0.0000
    2BPA     H6 4156   1.816  13.281   4.497 -0.0000  0.0000 -0.0000
    2BPA    CC7 4157   1.910  12.923   4.878 -0.0000  0.0000 -0.0000
    2BPA     C8 4158   1.820  12.890   4.980 -0.0000 -0.0000  0.0000
    2BPA     C9 4159   1.862  12.808   5.090  0.0000  0.0000 -0.0000
    2BPA    C10 4160   1.993  12.759   5.091  0.0000  0.0000 -0.0000
    2BPA    C11 4161   2.085  12.796   4.988 -0.0000 -0.0000  0.0000
    2BPA    C12 4162   2.041  12.876   4.883 -0.0000 -0.0000  0.0000
    2BPA     H8 4163   1.715  12.915   4.961  0.0000 -0.0000  0.0000
    2BPA     H9 4164   1.788  12.781   5.158 -0.0000 -0.0000  0.0000
    2BPA    H10 4165   2.023  12.691   5.170 -0.0000  0.0000 -0.0000
    2BPA    H11 4166   2.186  12.808   5.017  0.0000  0.0000 -0.0000
    2BPA    H12 4167   2.101  12.932   4.827  0.0000  0.0000 -0.0000
    3BPB    CZb 4168   2.099  12.824   4.204  0.0000 -0.0000  0.0000
    3BPB     C2 4169   2.120  12.783   4.069  0.0000 -0.0000  0.0000
    3BPB    CC3 4170   2.229  12.699   4.037  0.0000  0.0000 -0.0000
    3BPB     C4 4171   2.309  12.647   4.138  0.0000 -0.0000  0.0000
    3BPB     C5 4172   2.292  12.689   4.272  0.0000 -0.0000 -0.0000
    3BPB     C6 4173   2.191  12.778   4.306 -0.0000  0.0000 -0.0000
    3BPB     H2 4174   2.067  12.827   3.993 -0.0000  0.0000 -0.0000
    3BPB     H4 4175   2.396  12.580   4.109 -0.0000  0.0000  0.0000
    3BPB     H5 4176   2.363  12.666   4.350  0.0000 -0.0000  0.0000
    3BPB     H6 4177   2.172  12.798   4.411 -0.0000 -0.0000 -0.0000
    3BPB    CC7 4178   2.282  12.709   3.894  0.0000  0.0000  0.0000
    3BPB     C8 4179   2.202  12.648   3.799  0.0000 -0.0000 -0.0000
    3BPB     C9 4180   2.241  12.646   3.666 -0.0000 -0.0000 -0.0000
    3BPB    C10 4181   2.359  12.702   3.623  0.0000  0.0000 -0.0000
    3BPB    C11 4182   2.446  12.766   3.718 -0.0000 -0.0000 -0.0000
    3BPB    C12 4183   2.407  12.772   3.850 -0.0000 -0.0000  0.0000
    3BPB     H8 4184   2.105  12.622   3.830 -0.0000 -0.0000  0.0000
    3BPB     H9 4185   2.174  12.606   3.592 -0.0000 -0.0000 -0.0000
    3BPB    H10 4186   2.382  12.710   3.516 -0.0000 -0.0000  0.0000
    3BPB    H11 4187   2.549  12.786   3.693  0.0000  0.0000 -0.0000
    3BPB    H12 4188   2.482  12.796   3.924 -0.0000 -0.0000 -0.0000
    4BPC    CZc 4189   1.698  13.096   4.083 -0.0000  0.0000  0.0000
    4BPC     C2 4190   1.588  13.176   4.132  0.0000 -0.0000 -0.0000
    4BPC    CC3 4191   1.485  13.219   4.047 -0.0000 -0.0000 -0.0000
    4BPC     C4 4192   1.495  13.188   3.908 -0.0000  0.0000  0.0000
    4BPC     C5 4193   1.601  13.110   3.860  0.0000  0.0000  0.0000
    4BPC     C6 4194   1.702  13.067   3.949 -0.0000  0.0000 -0.0000
    4BPC     H2 4195   1.580  13.190   4.235 -0.0000  0.0000  0.0000
    4BPC     H4 4196   1.416  13.224   3.840  0.0000 -0.0000  0.0000
    4BPC     H5 4197   1.604  13.086   3.759  0.0000 -0.0000 -0.0000
    4BPC     H6 4198   1.768  12.990   3.924  0.0000 -0.0000 -0.0000
    4BPC    CC7 4199   1.376  13.297   4.109 -0.0000  0.0000  0.0000
    4BPC     C8 4200   1.400  13.423   4.172 -0.0000 -0.0000 -0.0000
    4BPC     C9 4201   1.293  13.503   4.209 -0.0000 -0.0000 -0.0000
    4BPC    C10 4202   1.157  13.455   4.195  0.0000  0.0000  0.0000
    4BPC    C11 4203   1.134  13.330   4.133 -0.0000  0.0000  0.0000
    4BPC    C12 4204   1.241  13.253   4.094  0.0000 -0.0000 -0.0000
    4BPC     H8 4205   1.494  13.451   4.196  0.0000  0.0000  0.0000
    4BPC     H9 4206   1.316  13.599   4.248  0.0000  0.0000  0.0000
    4BPC    H10 4207   1.072  13.517   4.230  0.0000 -0.0000 -0.0000
    4BPC    H11 4208   1.032  13.295   4.114  0.0000  0.0000  0.0000
    4BPC    H12 4209   1.222  13.156   4.045  0.0000  0.0000  0.0000
    1TRZ     N1 4210  10.052   4.834   4.826  0.0000 -0.0000 -0.0000
    1TRZ    CZ1 4211  10.136   4.787   4.926  0.0000  0.0000 -0.0000
    1TRZ     N2 4212  10.278   4.792   4.910 -0.0000 -0.0000  0.0000
    1TRZ    CZ2 4213  10.326   4.833   4.787  0.0000  0.0000 -0.0000
    1TRZ     N3 4214  10.240   4.878   4.683  0.0000 -0.0000  0.0000
    1TRZ    CZ3 4215  10.101   4.882   4.704  0.0000 -0.0000  0.0000
    2BPA    CZa 4216  10.091   4.718   5.046  0.0000 -0.0000  0.0000
    2BPA     C2 4217  10.177   4.688   5.155 -0.0000  0.0000 -0.0000
    2BPA    CC3 4218  10.127   4.634   5.274 -0.0000 -0.0000 -0.0000
    2BPA     C4 4219   9.989   4.599   5.280  0.0000  0.0000 -0.0000
    2BPA     C5 4220   9.903   4.627   5.172 -0.0000 -0.0000  0.0000
    2BPA     C6 4221   9.955   4.687   5.057 -0.0000 -0.0000 -0.0000
    2BPA     H2 4222  10.282   4.713   5.150  0.0000 -0.0000  0.0000
    2BPA     H4 4223   9.962   4.549   5.372  0.0000  0.0000 -0.0000
    2BPA     H5 4224   9.796   4.605   5.168  0.0000  0.0000 -0.0000
    2BPA     H6 4225   9.883   4.714   4.979  0.0000 -0.0000  0.0000
    2BPA    CC7 4226  10.220   4.590   5.378  0.0000 -0.0000 -0.0000
    2BPA     C8 4227  10.204   4.631   5.503 -0.0000  0.0000  0.0000
    2BPA     C9 4228  10.293   4.593   5.603  0.0000 -0.0000  0.0000
    2BPA    C10 4229  10.410   4.516   5.572  0.0000  0.0000  0.0000
    2BPA    C11 4230  10.425   4.476   5.439  0.0000 -0.0000  0.0000
    2BPA    C12 4231  10.333   4.509   5.346 -0.0000  0.0000 -0.0000
    2BPA     H8 4232  10.116   4.693   5.514  0.0000 -0.0000  0.0000
    2BPA     H9 4233  10.278   4.642   5.700  0.0000 -0.0000 -0.0000
    2BPA    H10 4234  10.480   4.493   5.659 -0.0000  0.0000 -0.0000
    2BPA    H11 4235  10.517   4.422   5.408 -0.0000  0.0000  0.0000
    2BPA    H12 4236  10.351   4.481   5.243  0.0000 -0.0000  0.0000
    3BPB    CZb 4237  10.464   4.788   4.755 -0.0000 -0.0000  0.0000
    3BPB     C2 4238  10.531   4.682   4.830 -0.0000  0.0000 -0.0000
    3BPB    CC3 4239  10.665   4.656   4.809  0.0000 -0.0000  0.0000
    3BPB     C4 4240  10.734   4.727   4.710  0.0000  0.0000 -0.0000
    3BPB     C5 4241  10.667   4.820   4.628 -0.0000 -0.0000  0.0000
    3BPB     C6 4242  10.532   4.851   4.655  0.0000 -0.0000 -0.0000
    3BPB     H2 4243  10.472   4.624   4.905  0.0000  0.0000 -0.0000
    3BPB     H4 4244  10.842   4.716   4.688 -0.0000  0.0000  0.0000
    3BPB     H5 4245  10.721   4.872   4.551  0.0000  0.0000 -0.0000
    3BPB     H6 4246  10.481   4.914   4.592 -0.0000  0.0000 -0.0000
    3BPB    CC7 4247  10.750   4.570   4.901 -0.0000  0.0000 -0.0000
    3BPB     C8 4248  10.699   4.545   5.030  0.0000 -0.0000  0.0000
    3BPB     C9 4249  10.782   4.494   5.134 -0.0000  0.0000 -0.0000
    3BPB    C10 4250  10.916   4.471   5.111  0.0000 -0.0000  0.0000
    3BPB    C11 4251  10.973   4.508   4.988 -0.0000  0.0000 -0.0000
    3BPB    C12 4252  10.890   4.562   4.884 -0.0000 -0.0000  0.0000
    3BPB     H8 4253  10.598   4.565   5.043 -0.0000  0.0000  0.0000
    3BPB     H9 4254  10.743   4.494   5.235  0.0000 -0.0000 -0.0000
    3BPB    H10 4255  10.984   4.444   5.195 -0.0000  0.0000 -0.0000
    3BPB    H11 4256  11.071   4.520   4.987  0.0000  0.0000  0.0000
    3BPB    H12 4257  10.935   4.606   4.803  0.0000  0.0000 -0.0000
    4BPC    CZc 4258  10.016   4.937   4.608 -0.0000  0.0000 -0.0000
    4BPC     C2 4259  10.063   5.034   4.514  0.0000 -0.0000  0.0000
    4BPC    CC3 4260   9.983   5.080   4.412 -0.0000  0.0000 -0.0000
    4BPC     C4 4261   9.844   5.043   4.409  0.0000  0.0000  0.0000
    4BPC     C5 4262   9.799   4.947   4.502  0.0000  0.0000 -0.0000
    4BPC     C6 4263   9.884   4.895   4.598  0.0000 -0.0000 -0.0000
    4BPC     H2 4264  10.167   5.069   4.523 -0.0000 -0.0000 -0.0000
    4BPC     H4 4265   9.777   5.083   4.337 -0.0000  0.0000 -0.0000
    4BPC     H5 4266   9.699   4.916   4.499 -0.0000 -0.0000 -0.0000
    4BPC     H6 4267   9.857   4.807   4.654  0.0000 -0.0000 -0.0000
    4BPC    CC7 4268  10.031   5.110   4.265 -0.0000 -0.0000  0.0000
    4BPC     C8 4269  10.143   5.185   4.266  0.0000  0.0000  0.0000
    4BPC     C9 4270  10.210   5.225   4.148 -0.0000 -0.0000 -0.0000
    4BPC    C10 4271  10.158   5.184   4.022  0.0000  0.0000  0.0000
    4BPC    C11 4272  10.048   5.098   4.015 -0.0000 -0.0000  0.0000
    4BPC    C12 4273   9.987   5.059   4.136  0.0000  0.0000  0.0000
    4BPC     H8 4274  10.176   5.224   4.364 -0.0000 -0.0000 -0.0000
    4BPC     H9 4275  10.294   5.291   4.157  0.0000  0.0000  0.0000
    4BPC    H10 4276  10.215   5.208   3.931 -0.0000 -0.0000  0.0000
    4BPC    H11 4277  10.018   5.055   3.922 -0.0000 -0.0000 -0.0000
    4BPC    H12 4278   9.914   4.979   4.137  0.0000  0.0000 -0.0000
    1TRZ     N1 4279   5.393   2.617   5.034 -0.0000 -0.0000  0.0000
    1TRZ    CZ1 4280   5.299   2.525   5.036 -0.0000 -0.0000  0.0000
    1TRZ     N2 4281   5.294   2.442   5.149  0.0000  0.0000 -0.0000
    1TRZ    CZ2 4282   5.389   2.447   5.250  0.0000  0.0000  0.0000
    1TRZ     N3 4283   5.495   2.542   5.236 -0.0000 -0.0000  0.0000
    1TRZ    CZ3 4284   5.498   2.626   5.128 -0.0000 -0.0000 -0.0000
    2BPA    CZa 4285   5.183   2.507   4.947  0.0000 -0.0000  0.0000
    2BPA     C2 4286   5.066   2.440   4.986 -0.0000 -0.0000  0.0000
    2BPA    CC3 4287   4.948   2.441   4.905  0.0000 -0.0000  0.0000
    2BPA     C4 4288   4.948   2.522   4.790 -0.0000 -0.0000  0.0000
    2BPA     C5 4289   5.062   2.592   4.754  0.0000  0.0000  0.0000
    2BPA     C6 4290   5.181   2.578   4.828 -0.0000 -0.0000 -0.0000
    2BPA     H2 4291   5.066   2.397   5.088 -0.0000  0.0000 -0.0000
    2BPA     H4 4292   4.856   2.552   4.741  0.0000  0.0000  0.0000
    2BPA     H5 4293   5.077   2.644   4.663  0.0000  0.0000 -0.0000
    2BPA     H6 4294   5.273   2.594   4.780 -0.0000 -0.0000 -0.0000
    2BPA    CC7 4295   4.850   2.331   4.925  0.0000 -0.0000  0.0000
    2BPA     C8 4296   4.884   2.201   4.985 -0.0000  0.0000 -0.0000
    2BPA     C9 4297   4.785   2.104   5.005 -0.0000  0.0000 -0.0000
    2BPA    C10 4298   4.655   2.132   4.970 -0.0000 -0.0000  0.0000
    2BPA    C11 4299   4.617   2.252   4.916 -0.0000  0.0000 -0.0000
    2BPA    C12 4300   4.718   2.349   4.897 -0.0000 -0.0000 -0.0000
    2BPA     H8 4301   4.977   2.192   5.032  0.0000  0.0000  0.0000
    2BPA     H9 4302   4.811   2.013   5.041 -0.0000 -0.0000  0.0000
    2BPA    H10 4303   4.578   2.053   4.977  0.0000  0.0000 -0.0000
    2BPA    H11 4304   4.512   2.275   4.917 -0.0000  0.0000 -0.0000
    2BPA    H12 4305   4.680   2.448   4.896 -0.0000  0.0000 -0.0000
    3BPB    CZb 4306   5.382   2.365   5.374 -0.0000  0.0000 -0.0000
    3BPB     C2 4307   5.257   2.301   5.394  0.0000 -0.0000  0.0000
    3BPB    CC3 4308   5.252   2.158   5.452 -0.0000  0.0000 -0.0000
    3BPB     C4 4309   5.366   2.108   5.504 -0.0000 -0.0000  0.0000
    3BPB     C5 4310   5.484   2.161   5.475  0.0000  0.0000 -0.0000
    3BPB     C6 4311   5.490   2.297   5.411  0.0000 -0.0000  0.0000
    3BPB     H2 4312   5.170   2.358   5.367  0.0000 -0.0000 -0.0000
    3BPB     H4 4313   5.376   2.007   5.539  0.0000 -0.0000  0.0000
    3BPB     H5 4314   5.566   2.099   5.483  0.0000 -0.0000 -0.0000
    3BPB     H6 4315   5.581   2.346   5.389 -0.0000  0.0000 -0.0000
    3BPB    CC7 4316   5.126   2.083   5.443 -0.0000 -0.0000  0.0000
    3BPB     C8 4317   5.009   2.130   5.379  0.0000  0.0000 -0.0000
    3BPB     C9 4318   4.896   2.052   5.374 -0.0000 -0.0000 -0.0000
    3BPB    C10 4319   4.891   1.924   5.433  0.0000  0.0000  0.0000
    3BPB    C11 4320   5.008   1.871   5.493  0.0000  0.0000 -0.0000
    3BPB    C12 4321   5.126   1.950   5.494 -0.0000  0.0000 -0.0000
    3BPB     H8 4322   5.014   2.222   5.318 -0.0000 -0.0000  0.0000
    3BPB     H9 4323   4.819   2.080   5.303  0.0000 -0.0000  0.0000
    3BPB    H10 4324   4.807   1.861   5.408  0.0000  0.0000 -0.0000
    3BPB    H11 4325   5.008   1.777   5.546  0.0000  0.0000  0.0000
    3BPB    H12 4326   5.216   1.917   5.544 -0.0000 -0.0000  0.0000
    4BPC    CZc 4327   5.615   2.714   5.137  0.0000 -0.0000  0.0000
    4BPC     C2 4328   5.615   2.834   5.073  0.0000  0.0000 -0.0000
    4BPC    CC3 4329   5.730   2.921   5.066 -0.0000 -0.0000  0.0000
    4BPC     C4 4330   5.845   2.875   5.127  0.0000 -0.0000  0.0000
    4BPC     C5 4331   5.855   2.750   5.190 -0.0000 -0.0000 -0.0000
    4BPC     C6 4332   5.739   2.671   5.205 -0.0000  0.0000 -0.0000
    4BPC     H2 4333   5.538   2.868   5.010  0.0000  0.0000 -0.0000
    4BPC     H4 4334   5.926   2.946   5.122  0.0000 -0.0000  0.0000
    4BPC     H5 4335   5.923   2.745   5.265  0.0000 -0.0000  0.0000
    4BPC     H6 4336   5.731   2.598   5.275 -0.0000 -0.0000  0.0000
    4BPC    CC7 4337   5.726   3.058   5.014  0.0000  0.0000  0.0000
    4BPC     C8 4338   5.672   3.079   4.892 -0.0000  0.0000 -0.0000
    4BPC     C9 4339   5.677   3.208   4.832  0.0000 -0.0000  0.0000
    4BPC    C10 4340   5.734   3.317   4.900  0.0000  0.0000  0.0000
    4BPC    C11 4341   5.795   3.291   5.026 -0.0000  0.0000 -0.0000
    4BPC    C12 4342   5.789   3.167   5.084 -0.0000 -0.0000  0.0000
    4BPC     H8 4343   5.643   2.994   4.836 -0.0000 -0.0000 -0.0000
    4BPC     H9 4344   5.662   3.206   4.730  0.0000  0.0000 -0.0000
    4BPC    H10 4345   5.739   3.425   4.869 -0.0000 -0.0000  0.0000
    4BPC    H11 4346   5.838   3.366   5.091 -0.0000 -0.0000 -0.0000
    4BPC    H12 4347   5.824   3.159   5.189 -0.0000 -0.0000 -0.0000
    1TRZ     N1 4348   0.898   7.055   6.058  0.0000  0.0000  0.0000
    1TRZ    CZ1 4349   0.826   6.947   6.109 -0.0000 -0.0000  0.0000
    1TRZ     N2 4350   0.815   6.930   6.252 -0.0000 -0.0000 -0.0000
    1TRZ    CZ2 4351   0.876   7.017   6.338  0.0000  0.0000 -0.0000
    1TRZ     N3 4352   0.945   7.125   6.286 -0.0000 -0.0000 -0.0000
    1TRZ    CZ3 4353   0.961   7.144   6.148 -0.0000 -0.0000 -0.0000
    2BPA    CZa 4354   0.758   6.852   6.021  0.0000  0.0000 -0.0000
    2BPA     C2 4355   0.794   6.848   5.882  0.0000  0.0000  0.0000
    2BPA    CC3 4356   0.736   6.753   5.797 -0.0000 -0.0000 -0.0000
    2BPA     C4 4357   0.640   6.662   5.844 -0.0000 -0.0000  0.0000
    2BPA     C5 4358   0.612   6.664   5.983 -0.0000 -0.0000 -0.0000
    2BPA     C6 4359   0.670   6.756   6.069 -0.0000 -0.0000  0.0000
    2BPA     H2 4360   0.863   6.928   5.847 -0.0000 -0.0000  0.0000
    2BPA     H4 4361   0.595   6.589   5.775  0.0000  0.0000  0.0000
    2BPA     H5 4362   0.563   6.574   6.030  0.0000  0.0000 -0.0000
    2BPA     H6 4363   0.651   6.752   6.175 -0.0000 -0.0000  0.0000
    2BPA    CC7 4364   0.790   6.752   5.659  0.0000  0.0000 -0.0000
    2BPA     C8 4365   0.871   6.862   5.610 -0.0000 -0.0000  0.0000
    2BPA     C9 4366   0.923   6.858   5.481  0.0000 -0.0000 -0.0000
    2BPA    C10 4367   0.903   6.746   5.398  0.0000  0.0000 -0.0000
    2BPA    C11 4368   0.831   6.635   5.446  0.0000 -0.0000 -0.0000
    2BPA    C12 4369   0.777   6.637   5.575  0.0000  0.0000  0.0000
    2BPA     H8 4370   0.890   6.950   5.663  0.0000  0.0000  0.0000
    2BPA     H9 4371   0.987   6.937   5.445 -0.0000 -0.0000  0.0000
    2BPA    H10 4372   0.970   6.743   5.310 -0.0000  0.0000  0.0000
    2BPA    H11 4373   0.822   6.540   5.390  0.0000  0.0000  0.0000
    2BPA    H12 4374   0.734   6.544   5.609  0.0000  0.0000 -0.0000
    3BPB    CZb 4375   0.872   7.002   6.478 -0.0000 -0.0000  0.0000
    3BPB     C2 4376   0.947   7.084   6.563  0.0000  0.0000  0.0000
    3BPB    CC3 4377   0.942   7.068   6.705  0.0000  0.0000 -0.0000
    3BPB     C4 4378   0.855   6.971   6.755 -0.0000 -0.0000  0.0000
    3BPB     C5 4379   0.775   6.893   6.671 -0.0000 -0.0000  0.0000
    3BPB     C6 4380   0.782   6.910   6.535 -0.0000 -0.0000 -0.0000
    3BPB     H2 4381   1.016   7.159   6.521 -0.0000 -0.0000  0.0000
    3BPB     H4 4382   0.835   6.965   6.863 -0.0000 -0.0000 -0.0000
    3BPB     H5 4383   0.704   6.824   6.714 -0.0000 -0.0000  0.0000
    3BPB     H6 4384   0.714   6.848   6.469  0.0000  0.0000  0.0000
    3BPB    CC7 4385   1.045   7.114   6.805 -0.0000 -0.0000  0.0000
    3BPB     C8 4386   1.125   7.217   6.765  0.0000  0.0000 -0.0000
    3BPB     C9 4387   1.193   7.300   6.857 -0.0000 -0.0000 -0.0000
    3BPB    C10 4388   1.196   7.264   6.990 -0.0000 -0.0000  0.0000
    3BPB    C11 4389   1.114   7.156   7.037 -0.0000  0.0000 -0.0000
    3BPB    C12 4390   1.042   7.083   6.943 -0.0000 -0.0000 -0.0000
    3BPB     H8 4391   1.129   7.248   6.659  0.0000 -0.0000  0.0000
    3BPB     H9 4392   1.234   7.391   6.820 -0.0000  0.0000 -0.0000
    3BPB    H10 4393   1.221   7.348   7.058 -0.0000 -0.0000 -0.0000
    3BPB    H11 4394   1.088   7.135   7.139 -0.0000 -0.0000  0.0000
    3BPB    H12 4395   0.979   7.000   6.982  0.0000  0.0000 -0.0000
    4BPC    CZc 4396   1.051   7.255   6.117  0.0000 -0.0000  0.0000
    4BPC     C2 4397   1.125   7.322   6.224 -0.0000 -0.0000 -0.0000
    4BPC    CC3 4398   1.185   7.444   6.202  0.0000  0.0000 -0.0000
    4BPC     C4 4399   1.172   7.508   6.075  0.0000  0.0000  0.0000
    4BPC     C5 4400   1.096   7.447   5.978 -0.0000 -0.0000 -0.0000
    4BPC     C6 4401   1.040   7.316   5.997  0.0000  0.0000 -0.0000
    4BPC     H2 4402   1.136   7.262   6.312  0.0000  0.0000  0.0000
    4BPC     H4 4403   1.213   7.608   6.047 -0.0000 -0.0000  0.0000
    4BPC     H5 4404   1.096   7.499   5.878  0.0000 -0.0000  0.0000
    4BPC     H6 4405   0.981   7.262   5.924  0.0000  0.0000 -0.0000
    4BPC    CC7 4406   1.259   7.506   6.317 -0.0000 -0.0000 -0.0000
    4BPC     C8 4407   1.191   7.569   6.421 -0.0000 -0.0000 -0.0000
    4BPC     C9 4408   1.259   7.619   6.527  0.0000  0.0000  0.0000
    4BPC    C10 4409   1.403   7.607   6.538 -0.0000 -0.0000 -0.0000
    4BPC    C11 4410   1.469   7.541   6.429  0.0000  0.0000  0.0000
    4BPC    C12 4411   1.399   7.495   6.323 -0.0000 -0.0000 -0.0000
    4BPC     H8 4412   1.085   7.581   6.406 -0.0000  0.0000 -0.0000
    4BPC     H9 4413   1.195   7.661   6.601 -0.0000  0.0000  0.0000
    4BPC    H10 4414   1.459   7.641   6.627 -0.0000 -0.0000 -0.0000
    4BPC    H11 4415   1.576   7.518   6.431 -0.0000  0.0000  0.0000
    4BPC    H12 4416   1.435   7.437   6.240  0.0000 -0.0000 -0.0000
    1TRZ     N1 4417   1.645   2.561   4.848  0.0000  0.0000 -0.0000
    1TRZ    CZ1 4418   1.741   2.553   4.746 -0.0000  0.0000  0.0000
    1TRZ     N2 4419   1.820   2.445   4.736  0.0000 -0.0000  0.0000
    1TRZ    CZ2 4420   1.806   2.338   4.829 -0.0000  0.0000 -0.0000
    1TRZ     N3 4421   1.713   2.353   4.934  0.0000  0.0000 -0.0000
    1TRZ    CZ3 4422   1.627   2.464   4.944  0.0000 -0.0000 -0.0000
    2BPA    CZa 4423   1.739   2.667   4.654 -0.0000 -0.0000  0.0000
    2BPA     C2 4424   1.856   2.707   4.599  0.0000  0.0000 -0.0000
    2BPA    CC3 4425   1.862   2.789   4.483  0.0000 -0.0000 -0.0000
    2BPA     C4 4426   1.741   2.844   4.429  0.0000  0.0000 -0.0000
    2BPA     C5 4427   1.622   2.811   4.492 -0.0000 -0.0000  0.0000
    2BPA     C6 4428   1.619   2.729   4.606  0.0000 -0.0000 -0.0000
    2BPA     H2 4429   1.947   2.671   4.651 -0.0000  0.0000 -0.0000
    2BPA     H4 4430   1.744   2.911   4.341 -0.0000 -0.0000  0.0000
    2BPA     H5 4431   1.530   2.840   4.449 -0.0000  0.0000 -0.0000
    2BPA     H6 4432   1.529   2.695   4.646 -0.0000 -0.0000  0.0000
    2BPA    CC7 4433   2.002   2.722   4.403 -0.0000 -0.0000  0.0000
    2BPA     C8 4434   2.078   2.815   4.382  0.0000  0.0000 -0.0000
    2BPA     C9 4435   2.161   2.823   4.244 -0.0000  0.0000  0.0000
    2BPA    C10 4436   2.156   2.723   4.168  0.0000 -0.0000 -0.0000
    2BPA    C11 4437   2.072   2.627   4.183 -0.0000 -0.0000 -0.0000
    2BPA    C12 4438   1.997   2.618   4.300 -0.0000  0.0000  0.0000
    2BPA     H8 4439   2.093   2.876   4.476 -0.0000 -0.0000 -0.0000
    2BPA     H9 4440   2.220   2.903   4.201 -0.0000 -0.0000  0.0000
    2BPA    H10 4441   2.218   2.719   4.070 -0.0000  0.0000  0.0000
    2BPA    H11 4442   2.045   2.573   4.090  0.0000  0.0000  0.0000
    2BPA    H12 4443   1.933   2.533   4.319  0.0000  0.0000  0.0000
    3BPB    CZb 4444   1.877   2.216   4.836 -0.0000 -0.0000  0.0000
    3BPB     C2 4445   1.926   2.163   4.718 -0.0000 -0.0000 -0.0000
    3BPB    CC3 4446   1.994   2.038   4.713 -0.0000  0.0000  0.0000
    3BPB     C4 4447   2.005   1.963   4.834  0.0000  0.0000 -0.0000
    3BPB     C5 4448   1.954   2.014   4.954 -0.0000 -0.0000 -0.0000
    3BPB     C6 4449   1.889   2.138   4.953 -0.0000 -0.0000  0.0000
    3BPB     H2 4450   1.926   2.222   4.626  0.0000 -0.0000  0.0000
    3BPB     H4 4451   2.069   1.874   4.827  0.0000  0.0000  0.0000
    3BPB     H5 4452   1.954   1.960   5.044 -0.0000 -0.0000  0.0000
    3BPB     H6 4453   1.830   2.168   5.041  0.0000 -0.0000 -0.0000
    3BPB    CC7 4454   2.037   1.973   4.590  0.0000 -0.0000  0.0000
    3BPB     C8 4455   1.950   1.936   4.490 -0.0000 -0.0000 -0.0000
    3BPB     C9 4456   1.994   1.873   4.372 -0.0000 -0.0000 -0.0000
    3BPB    C10 4457   2.133   1.847   4.354 -0.0000 -0.0000 -0.0000
    3BPB    C11 4458   2.221   1.882   4.457  0.0000 -0.0000 -0.0000
    3BPB    C12 4459   2.176   1.941   4.574 -0.0000  0.0000  0.0000
    3BPB     H8 4460   1.844   1.953   4.509  0.0000 -0.0000  0.0000
    3BPB     H9 4461   1.923   1.830   4.297  0.0000  0.0000  0.0000
    3BPB    H10 4462   2.168   1.793   4.259 -0.0000  0.0000  0.0000
    3BPB    H11 4463   2.328   1.874   4.441 -0.0000  0.0000  0.0000
    3BPB    H12 4464   2.246   1.974   4.652 -0.0000 -0.0000 -0.0000
    4BPC    CZc 4465   1.529   2.483   5.044 -0.0000  0.0000  0.0000
    4BPC     C2 4466   1.433   2.587   5.037  0.0000  0.0000 -0.0000
    4BPC    CC3 4467   1.332   2.599   5.132 -0.0000  0.0000  0.0000
    4BPC     C4 4468   1.329   2.506   5.239 -0.0000  0.0000  0.0000
    4BPC     C5 4469   1.421   2.399   5.247 -0.0000  0.0000  0.0000
    4BPC     C6 4470   1.520   2.389   5.150 -0.0000  0.0000 -0.0000
    4BPC     H2 4471   1.448   2.661   4.954 -0.0000 -0.0000  0.0000
    4BPC     H4 4472   1.259   2.517   5.328  0.0000 -0.0000 -0.0000
    4BPC     H5 4473   1.427   2.336   5.333 -0.0000 -0.0000  0.0000
    4BPC     H6 4474   1.578   2.303   5.145 -0.0000  0.0000 -0.0000
    4BPC    CC7 4475   1.215   2.692   5.145  0.0000 -0.0000  0.0000
    4BPC     C8 4476   1.097   2.674   5.073  0.0000 -0.0000 -0.0000
    4BPC     C9 4477   0.992   2.763   5.082  0.0000  0.0000  0.0000
    4BPC    C10 4478   1.005   2.880   5.165 -0.0000 -0.0000 -0.0000
    4BPC    C11 4479   1.125   2.898   5.240 -0.0000 -0.0000 -0.0000
    4BPC    C12 4480   1.225   2.802   5.233 -0.0000 -0.0000 -0.0000
    4BPC     H8 4481   1.099   2.591   5.007 -0.0000 -0.0000 -0.0000
    4BPC     H9 4482   0.909   2.743   5.022 -0.0000 -0.0000 -0.0000
    4BPC    H10 4483   0.929   2.961   5.168  0.0000 -0.0000 -0.0000
    4BPC    H11 4484   1.138   2.983   5.299  0.0000  0.0000  0.0000
    4BPC    H12 4485   1.314   2.812   5.289  0.0000  0.0000  0.0000
    1TRZ     N1 4486   5.680   0.239   4.118  0.0000  0.0000 -0.0000
    1TRZ    CZ1 4487   5.582   0.245   4.211 -0.0000  0.0000  0.0000
    1TRZ     N2 4488   5.491   0.354   4.213  0.0000 -0.0000 -0.0000
    1TRZ    CZ2 4489   5.508   0.456   4.116 -0.0000  0.0000  0.0000
    1TRZ     N3 4490   5.610   0.445   4.022  0.0000 -0.0000 -0.0000
    1TRZ    CZ3 4491   5.703   0.339   4.023 -0.0000  0.0000  0.0000
    2BPA    CZa 4492   5.579   0.149   4.321  0.0000  0.0000 -0.0000
    2BPA     C2 4493   5.682   0.057   4.340  0.0000 -0.0000  0.0000
    2BPA    CC3 4494   5.683  -0.031   4.453 -0.0000  0.0000 -0.0000
    2BPA     C4 4495   5.573  -0.029   4.541 -0.0000 -0.0000  0.0000
    2BPA     C5 4496   5.469   0.064   4.520  0.0000 -0.0000 -0.0000
    2BPA     C6 4497   5.473   0.150   4.410 -0.0000  0.0000  0.0000
    2BPA     H2 4498   5.760   0.053   4.266  0.0000 -0.0000 -0.0000
    2BPA     H4 4499   5.567  -0.105   4.619 -0.0000  0.0000 -0.0000
    2BPA     H5 4500   5.383   0.069   4.581 -0.0000  0.0000  0.0000
    2BPA     H6 4501   5.383   0.211   4.391  0.0000 -0.0000  0.0000
    2BPA    CC7 4502   5.799  -0.119   4.469 -0.0000 -0.0000  0.0000
    2BPA     C8 4503   5.927  -0.073   4.468 -0.0000 -0.0000  0.0000
    2BPA     C9 4504   6.033  -0.156   4.499 -0.0000 -0.0000  0.0000
    2BPA    C10 4505   6.011  -0.295   4.526  0.0000  0.0000  0.0000
    2BPA    C11 4506   5.882  -0.345   4.522 -0.0000 -0.0000  0.0000
    2BPA    C12 4507   5.777  -0.258   4.494  0.0000  0.0000 -0.0000
    2BPA     H8 4508   5.944   0.023   4.436  0.0000  0.0000 -0.0000
    2BPA     H9 4509   6.129  -0.118   4.492  0.0000  0.0000 -0.0000
    2BPA    H10 4510   6.091  -0.368   4.551 -0.0000  0.0000 -0.0000
    2BPA    H11 4511   5.867  -0.449   4.544 -0.0000 -0.0000  0.0000
    2BPA    H12 4512   5.678  -0.293   4.502  0.0000  0.0000  0.0000
    3BPB    CZb 4513   5.432   0.591   4.109  0.0000 -0.0000 -0.0000
    3BPB     C2 4514   5.338   0.600   4.206 -0.0000  0.0000  0.0000
    3BPB    CC3 4515   5.216   0.670   4.185  0.0000 -0.0000  0.0000
    3BPB     C4 4516   5.186   0.727   4.066 -0.0000 -0.0000  0.0000
    3BPB     C5 4517   5.278   0.720   3.960  0.0000 -0.0000 -0.0000
    3BPB     C6 4518   5.409   0.645   3.983 -0.0000  0.0000  0.0000
    3BPB     H2 4519   5.350   0.555   4.301 -0.0000 -0.0000  0.0000
    3BPB     H4 4520   5.086   0.765   4.045 -0.0000 -0.0000  0.0000
    3BPB     H5 4521   5.261   0.764   3.867  0.0000 -0.0000 -0.0000
    3BPB     H6 4522   5.506   0.653   3.942  0.0000 -0.0000  0.0000
    3BPB    CC7 4523   5.122   0.704   4.297  0.0000  0.0000  0.0000
    3BPB     C8 4524   4.998   0.642   4.299 -0.0000 -0.0000  0.0000
    3BPB     C9 4525   4.911   0.657   4.412  0.0000 -0.0000  0.0000
    3BPB    C10 4526   4.946   0.738   4.514  0.0000  0.0000  0.0000
    3BPB    C11 4527   5.075   0.802   4.514 -0.0000 -0.0000  0.0000
    3BPB    C12 4528   5.156   0.786   4.408  0.0000  0.0000 -0.0000
    3BPB     H8 4529   4.990   0.553   4.232  0.0000  0.0000  0.0000
    3BPB     H9 4530   4.839   0.575   4.438  0.0000 -0.0000  0.0000
    3BPB    H10 4531   4.866   0.754   4.596  0.0000 -0.0000 -0.0000
    3BPB    H11 4532   5.108   0.868   4.593  0.0000 -0.0000 -0.0000
    3BPB    H12 4533   5.251   0.845   4.398 -0.0000 -0.0000  0.0000
    4BPC    CZc 4534   5.813   0.336   3.938 -0.0000  0.0000 -0.0000
    4BPC     C2 4535   5.818   0.436   3.831  0.0000 -0.0000  0.0000
    4BPC    CC3 4536   5.915   0.417   3.729 -0.0000  0.0000 -0.0000
    4BPC     C4 4537   6.021   0.329   3.745  0.0000 -0.0000 -0.0000
    4BPC     C5 4538   6.020   0.240   3.852 -0.0000  0.0000  0.0000
    4BPC     C6 4539   5.912   0.247   3.949  0.0000 -0.0000 -0.0000
    4BPC     H2 4540   5.743   0.512   3.824 -0.0000  0.0000 -0.0000
    4BPC     H4 4541   6.095   0.310   3.669  0.0000 -0.0000 -0.0000
    4BPC     H5 4542   6.083   0.156   3.860  0.0000 -0.0000  0.0000
    4BPC     H6 4543   5.913   0.173   4.022 -0.0000 -0.0000  0.0000
    4BPC    CC7 4544   5.897   0.475   3.586  0.0000 -0.0000 -0.0000
    4BPC     C8 4545   5.787   0.555   3.562 -0.0000 -0.0000 -0.0000
    4BPC     C9 4546   5.735   0.577   3.423  0.0000  0.0000  0.0000
    4BPC    C10 4547   5.802   0.523   3.318 -0.0000  0.0000 -0.0000
    4BPC    C11 4548   5.890   0.430   3.340  0.0000 -0.0000  0.0000
    4BPC    C12 4549   5.944   0.400   3.467 -0.0000  0.0000  0.0000
    4BPC     H8 4550   5.738   0.579   3.648 -0.0000 -0.0000  0.0000
    4BPC     H9 4551   5.647   0.637   3.408 -0.0000  0.0000 -0.0000
    4BPC    H10 4552   5.762   0.516   3.215  0.0000  0.0000  0.0000
    4BPC    H11 4553   5.924   0.363   3.261 -0.0000  0.0000  0.0000
    4BPC    H12 4554   6.025   0.336   3.491  0.0000 -0.0000 -0.0000
    1TRZ     N1 4555   9.069  13.010  11.855  0.0000  0.0000 -0.0000
    1TRZ    CZ1 4556   9.103  12.975  11.985 -0.0000 -0.0000 -0.0000
    1TRZ     N2 4557   9.226  12.997  12.034  0.0000  0.0000  0.0000
    1TRZ    CZ2 4558   9.321  13.060  11.953  0.0000  0.0000 -0.0000
    1TRZ     N3 4559   9.284  13.098  11.819  0.0000 -0.0000  0.0000
    1TRZ    CZ3 4560   9.155  13.084  11.773 -0.0000 -0.0000  0.0000
    2BPA    CZa 4561   8.992  12.926  12.069  0.0000 -0.0000  0.0000
    2BPA     C2 4562   9.029  12.864  12.191  0.0000  0.0000 -0.0000
    2BPA    CC3 4563   8.933  12.818  12.283  0.0000 -0.0000  0.0000
    2BPA     C4 4564   8.797  12.822  12.248 -0.0000  0.0000 -0.0000
    2BPA     C5 4565   8.764  12.889  12.121 -0.0000 -0.0000  0.0000
    2BPA     C6 4566   8.859  12.941  12.040  0.0000 -0.0000 -0.0000
    2BPA     H2 4567   9.139  12.855  12.210 -0.0000 -0.0000 -0.0000
    2BPA     H4 4568   8.724  12.772  12.307  0.0000 -0.0000 -0.0000
    2BPA     H5 4569   8.661  12.921  12.102  0.0000 -0.0000  0.0000
    2BPA     H6 4570   8.831  13.004  11.964 -0.0000  0.0000 -0.0000
    2BPA    CC7 4571   8.979  12.771  12.418 -0.0000  0.0000 -0.0000
    2BPA     C8 4572   9.114  12.740  12.441  0.0000  0.0000 -0.0000
    2BPA     C9 4573   9.155  12.684  12.562  0.0000 -0.0000  0.0000
    2BPA    C10 4574   9.059  12.664  12.664  0.0000 -0.0000  0.0000
    2BPA    C11 4575   8.923  12.694  12.640  0.0000 -0.0000  0.0000
    2BPA    C12 4576   8.884  12.747  12.518 -0.0000  0.0000 -0.0000
    2BPA     H8 4577   9.190  12.762  12.364 -0.0000 -0.0000  0.0000
    2BPA     H9 4578   9.260  12.659  12.574 -0.0000  0.0000 -0.0000
    2BPA    H10 4579   9.091  12.642  12.772 -0.0000  0.0000 -0.0000
    2BPA    H11 4580   8.848  12.696  12.720  0.0000  0.0000 -0.0000
    2BPA    H12 4581   8.783  12.782  12.497  0.0000 -0.0000  0.0000
    3BPB    CZb 4582   9.463  13.045  11.994 -0.0000 -0.0000  0.0000
    3BPB     C2 4583   9.500  12.965  12.105 -0.0000  0.0000  0.0000
    3BPB    CC3 4584   9.635  12.933  12.132  0.0000  0.0000 -0.0000
    3BPB     C4 4585   9.737  12.973  12.038 -0.0000 -0.0000  0.0000
    3BPB     C5 4586   9.699  13.052  11.928 -0.0000  0.0000  0.0000
    3BPB     C6 4587   9.562  13.092  11.910  0.0000  0.0000 -0.0000
    3BPB     H2 4588   9.418  12.946  12.178  0.0000  0.0000 -0.0000
    3BPB     H4 4589   9.839  12.930  12.039 -0.0000  0.0000 -0.0000
    3BPB     H5 4590   9.767  13.063  11.853  0.0000  0.0000 -0.0000
    3BPB     H6 4591   9.533  13.151  11.824  0.0000  0.0000  0.0000
    3BPB    CC7 4592   9.676  12.883  12.267 -0.0000  0.0000 -0.0000
    3BPB     C8 4593   9.578  12.821  12.344  0.0000 -0.0000  0.0000
    3BPB     C9 4594   9.610  12.767  12.472 -0.0000  0.0000 -0.0000
    3BPB    C10 4595   9.738  12.780  12.521  0.0000 -0.0000  0.0000
    3BPB    C11 4596   9.837  12.848  12.449  0.0000 -0.0000  0.0000
    3BPB    C12 4597   9.803  12.897  12.324  0.0000  0.0000 -0.0000
    3BPB     H8 4598   9.487  12.793  12.300 -0.0000 -0.0000 -0.0000
    3BPB     H9 4599   9.539  12.702  12.518 -0.0000 -0.0000  0.0000
    3BPB    H10 4600   9.757  12.745  12.626 -0.0000  0.0000 -0.0000
    3BPB    H11 4601   9.929  12.881  12.499 -0.0000 -0.0000 -0.0000
    3BPB    H12 4602   9.875  12.960  12.265 -0.0000 -0.0000  0.0000
    4BPC    CZc 4603   9.107  13.143  11.648 -0.0000 -0.0000  0.0000
    4BPC     C2 4604   8.970  13.175  11.639 -0.0000 -0.0000  0.0000
    4BPC    CC3 4605   8.924  13.275  11.552 -0.0000  0.0000  0.0000
    4BPC     C4 4606   9.011  13.342  11.468 -0.0000  0.0000 -0.0000
    4BPC     C5 4607   9.142  13.322  11.481  0.0000 -0.0000  0.0000
    4BPC     C6 4608   9.192  13.213  11.571 -0.0000  0.0000 -0.0000
    4BPC     H2 4609   8.902  13.113  11.699  0.0000  0.0000 -0.0000
    4BPC     H4 4610   8.979  13.417  11.394  0.0000 -0.0000  0.0000
    4BPC     H5 4611   9.212  13.380  11.424  0.0000  0.0000 -0.0000
    4BPC     H6 4612   9.298  13.199  11.580  0.0000 -0.0000  0.0000
    4BPC    CC7 4613   8.779  13.326  11.566  0.0000  0.0000  0.0000
    4BPC     C8 4614   8.684  13.258  11.499 -0.0000 -0.0000 -0.0000
    4BPC     C9 4615   8.561  13.316  11.469 -0.0000  0.0000  0.0000
    4BPC    C10 4616   8.523  13.446  11.519  0.0000 -0.0000 -0.0000
    4BPC    C11 4617   8.630  13.517  11.584 -0.0000  0.0000 -0.0000
    4BPC    C12 4618   8.751  13.458  11.609  0.0000 -0.0000  0.0000
    4BPC     H8 4619   8.710  13.167  11.457  0.0000 -0.0000 -0.0000
    4BPC     H9 4620   8.488  13.256  11.421 -0.0000 -0.0000 -0.0000
    4BPC    H10 4621   8.422  13.490  11.503  0.0000 -0.0000  0.0000
    4BPC    H11 4622   8.616  13.619  11.622  0.0000 -0.0000 -0.0000
    4BPC    H12 4623   8.824  13.496  11.688 -0.0000 -0.0000 -0.0000
    1TRZ     N1 4624  12.409   0.603   3.761 -0.0000 -0.0000  0.0000
    1TRZ    CZ1 4625  12.445   0.467   3.776 -0.0000  0.0000 -0.0000
    1TRZ     N2 4626  12.422   0.400   3.891 -0.0000 -0.0000  0.0000
    1TRZ    CZ2 4627  12.353   0.463   3.998 -0.0000  0.0000 -0.0000
    1TRZ     N3 4628  12.313   0.605   3.975  0.0000 -0.0000  0.0000
    1TRZ    CZ3 4629  12.327   0.666   3.860  0.0000  0.0000 -0.0000
    2BPA    CZa 4630  12.476   0.397   3.648 -0.0000  0.0000  0.0000
    2BPA     C2 4631  12.454   0.451   3.519  0.0000 -0.0000  0.0000
    2BPA    CC3 4632  12.501   0.388   3.402  0.0000 -0.0000  0.0000
    2BPA     C4 4633  12.573   0.266   3.417  0.0000  0.0000 -0.0000
    2BPA     C5 4634  12.587   0.210   3.544 -0.0000  0.0000 -0.0000
    2BPA     C6 4635  12.541   0.278   3.657 -0.0000  0.0000 -0.0000
    2BPA     H2 4636  12.390   0.534   3.518 -0.0000  0.0000 -0.0000
    2BPA     H4 4637  12.629   0.230   3.323 -0.0000  0.0000  0.0000
    2BPA     H5 4638  12.660   0.138   3.551  0.0000 -0.0000  0.0000
    2BPA     H6 4639  12.555   0.256   3.753 -0.0000  0.0000 -0.0000
    2BPA    CC7 4640  12.491   0.430   3.261  0.0000  0.0000 -0.0000
    2BPA     C8 4641  12.422   0.355   3.163  0.0000 -0.0000  0.0000
    2BPA     C9 4642  12.387   0.414   3.042 -0.0000  0.0000 -0.0000
    2BPA    C10 4643  12.429   0.546   3.010 -0.0000  0.0000 -0.0000
    2BPA    C11 4644  12.501   0.621   3.106 -0.0000  0.0000 -0.0000
    2BPA    C12 4645  12.533   0.563   3.229 -0.0000 -0.0000  0.0000
    2BPA     H8 4646  12.396   0.252   3.191  0.0000  0.0000 -0.0000
    2BPA     H9 4647  12.329   0.346   2.983 -0.0000 -0.0000 -0.0000
    2BPA    H10 4648  12.395   0.588   2.911  0.0000 -0.0000  0.0000
    2BPA    H11 4649  12.517   0.728   3.093 -0.0000 -0.0000  0.0000
    2BPA    H12 4650  12.589   0.619   3.299  0.0000  0.0000  0.0000
    3BPB    CZb 4651  12.327   0.417   4.130 -0.0000  0.0000  0.0000
    3BPB     C2 4652  12.231   0.475   4.214 -0.0000 -0.0000  0.0000
    3BPB    CC3 4653  12.185   0.407   4.328 -0.0000 -0.0000  0.0000
    3BPB     C4 4654  12.241   0.278   4.362 -0.0000  0.0000 -0.0000
    3BPB     C5 4655  12.335   0.222   4.275  0.0000 -0.0000  0.0000
    3BPB     C6 4656  12.381   0.295   4.166 -0.0000 -0.0000  0.0000
    3BPB     H2 4657  12.191   0.571   4.187 -0.0000 -0.0000  0.0000
    3BPB     H4 4658  12.195   0.216   4.438 -0.0000 -0.0000 -0.0000
    3BPB     H5 4659  12.372   0.119   4.292 -0.0000  0.0000 -0.0000
    3BPB     H6 4660  12.457   0.255   4.108  0.0000 -0.0000 -0.0000
    3BPB    CC7 4661  12.091   0.474   4.428  0.0000  0.0000 -0.0000
    3BPB     C8 4662  12.125   0.606   4.480 -0.0000 -0.0000 -0.0000
    3BPB     C9 4663  12.021   0.698   4.521  0.0000 -0.0000 -0.0000
    3BPB    C10 4664  11.896   0.656   4.520 -0.0000  0.0000 -0.0000
    3BPB    C11 4665  11.855   0.533   4.466  0.0000 -0.0000 -0.0000
    3BPB    C12 4666  11.958   0.446   4.420 -0.0000  0.0000  0.0000
    3BPB     H8 4667  12.225   0.638   4.489  0.0000  0.0000  0.0000
    3BPB     H9 4668  12.038   0.803   4.526  0.0000  0.0000  0.0000
    3BPB    H10 4669  11.816   0.739   4.519  0.0000 -0.0000 -0.0000
    3BPB    H11 4670  11.754   0.502   4.453 -0.0000 -0.0000 -0.0000
    3BPB    H12 4671  11.934   0.348   4.395 -0.0000 -0.0000 -0.0000
    4BPC    CZc 4672  12.274   0.795   3.823  0.0000  0.0000 -0.0000
    4BPC     C2 4673  12.321   0.864   3.707 -0.0000  0.0000  0.0000
    4BPC    CC3 4674  12.298   1.003   3.694 -0.0000 -0.0000  0.0000
    4BPC     C4 4675  12.233   1.074   3.799  0.0000  0.0000 -0.0000
    4BPC     C5 4676  12.202   1.009   3.916 -0.0000 -0.0000  0.0000
    4BPC     C6 4677  12.214   0.868   3.923 -0.0000  0.0000  0.0000
    4BPC     H2 4678  12.343   0.808   3.618  0.0000 -0.0000 -0.0000
    4BPC     H4 4679  12.220   1.182   3.794  0.0000 -0.0000  0.0000
    4BPC     H5 4680  12.151   1.063   3.992 -0.0000  0.0000  0.0000
    4BPC     H6 4681  12.160   0.806   3.991 -0.0000 -0.0000 -0.0000
    4BPC    CC7 4682  12.318   1.079   3.569 -0.0000 -0.0000 -0.0000
    4BPC     C8 4683  12.229   1.069   3.457  0.0000 -0.0000  0.0000
    4BPC     C9 4684  12.248   1.147   3.344  0.0000  0.0000 -0.0000
    4BPC    C10 4685  12.359   1.233   3.335  0.0000  0.0000  0.0000
    4BPC    C11 4686  12.446   1.247   3.448 -0.0000  0.0000 -0.0000
    4BPC    C12 4687  12.421   1.171   3.563  0.0000  0.0000  0.0000
    4BPC     H8 4688  12.147   0.997   3.457  0.0000  0.0000  0.0000
    4BPC     H9 4689  12.172   1.142   3.270 -0.0000 -0.0000 -0.0000
    4BPC    H10 4690  12.377   1.295   3.246 -0.0000 -0.0000  0.0000
    4BPC    H11 4691  12.527   1.319   3.459 -0.0000 -0.0000 -0.0000
    4BPC    H12 4692  12.491   1.172   3.645  0.0000  0.0000  0.0000
    1TRZ     N1 4693  11.145   5.732   3.847 -0.0000 -0.0000 -0.0000
    1TRZ    CZ1 4694  11.033   5.735   3.762  0.0000 -0.0000 -0.0000
    1TRZ     N2 4695  10.905   5.731   3.813 -0.0000 -0.0000  0.0000
    1TRZ    CZ2 4696  10.890   5.697   3.948 -0.0000 -0.0000 -0.0000
    1TRZ     N3 4697  11.002   5.687   4.027 -0.0000 -0.0000  0.0000
    1TRZ    CZ3 4698  11.128   5.702   3.981  0.0000 -0.0000 -0.0000
    2BPA    CZa 4699  11.037   5.747   3.610 -0.0000  0.0000  0.0000
    2BPA     C2 4700  11.157   5.721   3.546  0.0000 -0.0000 -0.0000
    2BPA    CC3 4701  11.189   5.776   3.419  0.0000 -0.0000  0.0000
    2BPA     C4 4702  11.098   5.855   3.356 -0.0000  0.0000 -0.0000
    2BPA     C5 4703  10.974   5.888   3.420  0.0000  0.0000 -0.0000
    2BPA     C6 4704  10.943   5.831   3.543 -0.0000 -0.0000  0.0000
    2BPA     H2 4705  11.224   5.647   3.589 -0.0000  0.0000 -0.0000
    2BPA     H4 4706  11.115   5.891   3.254 -0.0000 -0.0000  0.0000
    2BPA     H5 4707  10.895   5.945   3.365  0.0000 -0.0000  0.0000
    2BPA     H6 4708  10.842   5.841   3.585  0.0000 -0.0000 -0.0000
    2BPA    CC7 4709  11.313   5.746   3.342 -0.0000  0.0000  0.0000
    2BPA     C8 4710  11.398   5.854   3.310  0.0000 -0.0000 -0.0000
    2BPA     C9 4711  11.520   5.831   3.242 -0.0000  0.0000  0.0000
    2BPA    C10 4712  11.558   5.703   3.206 -0.0000 -0.0000  0.0000
    2BPA    C11 4713  11.469   5.591   3.241  0.0000  0.0000  0.0000
    2BPA    C12 4714  11.349   5.620   3.307 -0.0000 -0.0000 -0.0000
    2BPA     H8 4715  11.380   5.942   3.345 -0.0000  0.0000  0.0000
    2BPA     H9 4716  11.585   5.915   3.225  0.0000  0.0000 -0.0000
    2BPA    H10 4717  11.655   5.687   3.158  0.0000  0.0000  0.0000
    2BPA    H11 4718  11.490   5.489   3.246 -0.0000  0.0000  0.0000
    2BPA    H12 4719  11.272   5.544   3.323  0.0000  0.0000 -0.0000
    3BPB    CZb 4720  10.765   5.639   4.003  0.0000  0.0000  0.0000
    3BPB     C2 4721  10.654   5.610   3.921 -0.0000 -0.0000  0.0000
    3BPB    CC3 4722  10.533   5.558   3.974 -0.0000  0.0000 -0.0000
    3BPB     C4 4723  10.528   5.524   4.111 -0.0000 -0.0000 -0.0000
    3BPB     C5 4724  10.637   5.548   4.195  0.0000  0.0000  0.0000
    3BPB     C6 4725  10.753   5.613   4.143 -0.0000 -0.0000 -0.0000
    3BPB     H2 4726  10.661   5.637   3.817 -0.0000  0.0000 -0.0000
    3BPB     H4 4727  10.437   5.478   4.152  0.0000  0.0000 -0.0000
    3BPB     H5 4728  10.632   5.524   4.304 -0.0000  0.0000 -0.0000
    3BPB     H6 4729  10.833   5.627   4.211  0.0000  0.0000  0.0000
    3BPB    CC7 4730  10.398   5.595   3.913 -0.0000  0.0000  0.0000
    3BPB     C8 4731  10.390   5.568   3.781 -0.0000 -0.0000 -0.0000
    3BPB     C9 4732  10.277   5.605   3.698  0.0000 -0.0000  0.0000
    3BPB    C10 4733  10.170   5.670   3.764  0.0000  0.0000 -0.0000
    3BPB    C11 4734  10.173   5.704   3.902  0.0000  0.0000 -0.0000
    3BPB    C12 4735  10.288   5.673   3.972  0.0000 -0.0000  0.0000
    3BPB     H8 4736  10.461   5.501   3.732 -0.0000  0.0000  0.0000
    3BPB     H9 4737  10.282   5.560   3.605 -0.0000 -0.0000 -0.0000
    3BPB    H10 4738  10.094   5.716   3.700  0.0000 -0.0000  0.0000
    3BPB    H11 4739  10.094   5.753   3.947 -0.0000  0.0000  0.0000
    3BPB    H12 4740  10.301   5.707   4.077 -0.0000 -0.0000 -0.0000
    4BPC    CZc 4741  11.240   5.700   4.068  0.0000 -0.0000  0.0000
    4BPC     C2 4742  11.220   5.690   4.209  0.0000  0.0000 -0.0000
    4BPC    CC3 4743  11.329   5.693   4.296  0.0000  0.0000 -0.0000
    4BPC     C4 4744  11.461   5.721   4.245 -0.0000 -0.0000  0.0000
    4BPC     C5 4745  11.481   5.737   4.107 -0.0000 -0.0000 -0.0000
    4BPC     C6 4746  11.369   5.726   4.021  0.0000  0.0000 -0.0000
    4BPC     H2 4747  11.124   5.664   4.250 -0.0000 -0.0000  0.0000
    4BPC     H4 4748  11.545   5.719   4.317 -0.0000  0.0000 -0.0000
    4BPC     H5 4749  11.581   5.747   4.066 -0.0000 -0.0000  0.0000
    4BPC     H6 4750  11.388   5.738   3.913 -0.0000 -0.0000  0.0000
    4BPC    CC7 4751  11.314   5.654   4.436  0.0000 -0.0000  0.0000
    4BPC     C8 4752  11.281   5.750   4.529 -0.0000  0.0000  0.0000
    4BPC     C9 4753  11.264   5.719   4.664  0.0000 -0.0000  0.0000
    4BPC    C10 4754  11.281   5.584   4.709 -0.0000  0.0000  0.0000
    4BPC    C11 4755  11.316   5.485   4.613 -0.0000  0.0000  0.0000
    4BPC    C12 4756  11.337   5.519   4.480  0.0000  0.0000 -0.0000
    4BPC     H8 4757  11.263   5.847   4.492 -0.0000  0.0000 -0.0000
    4BPC     H9 4758  11.232   5.797   4.729 -0.0000  0.0000  0.0000
    4BPC    H10 4759  11.267   5.562   4.817  0.0000  0.0000 -0.0000
    4BPC    H11 4760  11.317   5.382   4.636  0.0000 -0.0000  0.0000
    4BPC    H12 4761  11.353   5.443   4.402 -0.0000  0.0000  0.0000
    1TRZ     N1 4762   0.678  10.024   0.378  0.0000  0.0000 -0.0000
    1TRZ    CZ1 4763   0.626   9.914   0.438 -0.0000 -0.0000  0.0000
    1TRZ     N2 4764   0.650   9.789   0.384  0.0000 -0.0000 -0.0000
    1TRZ    CZ2 4765   0.723   9.774   0.265  0.0000  0.0000 -0.0000
    1TRZ     N3 4766   0.764   9.893   0.196 -0.0000 -0.0000  0.0000
    1TRZ    CZ3 4767   0.747  10.019   0.259  0.0000 -0.0000 -0.0000
    2BPA    CZa 4768   0.569   9.925   0.572  0.0000  0.0000  0.0000
    2BPA     C2 4769   0.602  10.039   0.655 -0.0000 -0.0000 -0.0000
    2BPA    CC3 4770   0.556  10.045   0.789  0.0000  0.0000 -0.0000
    2BPA     C4 4771   0.473   9.945   0.836 -0.0000 -0.0000  0.0000
    2BPA     C5 4772   0.437   9.833   0.752  0.0000  0.0000  0.0000
    2BPA     C6 4773   0.482   9.828   0.620 -0.0000  0.0000  0.0000
    2BPA     H2 4774   0.664  10.118   0.618  0.0000  0.0000 -0.0000
    2BPA     H4 4775   0.429   9.965   0.936  0.0000 -0.0000 -0.0000
    2BPA     H5 4776   0.395   9.747   0.792 -0.0000 -0.0000  0.0000
    2BPA     H6 4777   0.476   9.737   0.568  0.0000 -0.0000  0.0000
    2BPA    CC7 4778   0.615  10.140   0.886 -0.0000  0.0000  0.0000
    2BPA     C8 4779   0.742  10.193   0.866 -0.0000  0.0000  0.0000
    2BPA     C9 4780   0.784  10.309   0.934 -0.0000  0.0000  0.0000
    2BPA    C10 4781   0.701  10.363   1.038  0.0000  0.0000 -0.0000
    2BPA    C11 4782   0.573  10.311   1.057 -0.0000 -0.0000 -0.0000
    2BPA    C12 4783   0.531  10.198   0.985  0.0000 -0.0000 -0.0000
    2BPA     H8 4784   0.802  10.163   0.787  0.0000 -0.0000 -0.0000
    2BPA     H9 4785   0.866  10.363   0.894  0.0000  0.0000 -0.0000
    2BPA    H10 4786   0.731  10.460   1.086 -0.0000 -0.0000 -0.0000
    2BPA    H11 4787   0.494  10.359   1.108 -0.0000  0.0000  0.0000
    2BPA    H12 4788   0.434  10.159   1.008 -0.0000 -0.0000  0.0000
    3BPB    CZb 4789   0.766   9.644   0.210 -0.0000  0.0000 -0.0000
    3BPB     C2 4790   0.782   9.631   0.070  0.0000 -0.0000  0.0000
    3BPB    CC3 4791   0.841   9.515   0.013 -0.0000  0.0000 -0.0000
    3BPB     C4 4792   0.891   9.421   0.101  0.0000 -0.0000 -0.0000
    3BPB     C5 4793   0.882   9.433   0.236  0.0000 -0.0000  0.0000
    3BPB     C6 4794   0.817   9.543   0.289 -0.0000  0.0000  0.0000
    3BPB     H2 4795   0.746   9.706   0.010 -0.0000  0.0000  0.0000
    3BPB     H4 4796   0.948   9.338   0.060 -0.0000  0.0000  0.0000
    3BPB     H5 4797   0.915   9.353   0.300  0.0000 -0.0000  0.0000
    3BPB     H6 4798   0.798   9.548   0.397  0.0000  0.0000 -0.0000
    3BPB    CC7 4799   0.849   9.477  -0.131  0.0000  0.0000  0.0000
    3BPB     C8 4800   0.956   9.525  -0.206  0.0000 -0.0000 -0.0000
    3BPB     C9 4801   0.972   9.496  -0.344  0.0000  0.0000  0.0000
    3BPB    C10 4802   0.879   9.415  -0.407 -0.0000 -0.0000  0.0000
    3BPB    C11 4803   0.768   9.359  -0.330  0.0000  0.0000 -0.0000
    3BPB    C12 4804   0.760   9.391  -0.193 -0.0000 -0.0000 -0.0000
    3BPB     H8 4805   1.032   9.584  -0.162  0.0000  0.0000  0.0000
    3BPB     H9 4806   1.058   9.536  -0.392  0.0000  0.0000 -0.0000
    3BPB    H10 4807   0.899   9.389  -0.509  0.0000 -0.0000 -0.0000
    3BPB    H11 4808   0.694   9.296  -0.372 -0.0000 -0.0000 -0.0000
    3BPB    H12 4809   0.681   9.347  -0.135 -0.0000 -0.0000  0.0000
    4BPC    CZc 4810   0.816  10.140   0.224 -0.0000  0.0000  0.0000
    4BPC     C2 4811   0.870  10.147   0.097  0.0000  0.0000 -0.0000
    4BPC    CC3 4812   0.926  10.268   0.047 -0.0000 -0.0000  0.0000
    4BPC     C4 4813   0.933  10.378   0.135  0.0000  0.0000 -0.0000
    4BPC     C5 4814   0.885  10.369   0.266  0.0000  0.0000  0.0000
    4BPC     C6 4815   0.825  10.253   0.308 -0.0000 -0.0000  0.0000
    4BPC     H2 4816   0.883  10.055   0.038 -0.0000  0.0000  0.0000
    4BPC     H4 4817   0.980  10.474   0.100 -0.0000 -0.0000  0.0000
    4BPC     H5 4818   0.881  10.456   0.332  0.0000 -0.0000 -0.0000
    4BPC     H6 4819   0.789  10.249   0.410  0.0000  0.0000 -0.0000
    4BPC    CC7 4820   0.973  10.267  -0.094  0.0000  0.0000  0.0000
    4BPC     C8 4821   0.942  10.168  -0.184 -0.0000 -0.0000 -0.0000
    4BPC     C9 4822   0.970  10.181  -0.320  0.0000  0.0000  0.0000
    4BPC    C10 4823   1.043  10.292  -0.366 -0.0000 -0.0000 -0.0000
    4BPC    C11 4824   1.073  10.397  -0.279 -0.0000 -0.0000  0.0000
    4BPC    C12 4825   1.039  10.382  -0.143  0.0000  0.0000  0.0000
    4BPC     H8 4826   0.894  10.077  -0.150  0.0000  0.0000 -0.0000
    4BPC     H9 4827   0.928  10.124  -0.379 -0.0000  0.0000 -0.0000
    4BPC    H10 4828   1.057  10.304  -0.475 -0.0000 -0.0000  0.0000
    4BPC    H11 4829   1.136  10.471  -0.307  0.0000  0.0000 -0.0000
    4BPC    H12 4830   1.093  10.452  -0.076 -0.0000 -0.0000 -0.0000
    1TRZ     N1 4831   8.705   3.858  12.591  0.0000 -0.0000 -0.0000
    1TRZ    CZ1 4832   8.772   3.911  12.700 -0.0000  0.0000  0.0000
    1TRZ     N2 4833   8.890   3.863  12.743  0.0000 -0.0000 -0.0000
    1TRZ    CZ2 4834   8.942   3.742  12.682 -0.0000  0.0000  0.0000
    1TRZ     N3 4835   8.868   3.686  12.579 -0.0000 -0.0000 -0.0000
    1TRZ    CZ3 4836   8.749   3.738  12.530  0.0000  0.0000  0.0000
    2BPA    CZa 4837   8.696   4.006  12.790  0.0000 -0.0000 -0.0000
    2BPA     C2 4838   8.753   4.056  12.903 -0.0000  0.0000  0.0000
    2BPA    CC3 4839   8.696   4.166  12.977  0.0000 -0.0000 -0.0000
    2BPA     C4 4840   8.576   4.215  12.930  0.0000 -0.0000 -0.0000
    2BPA     C5 4841   8.510   4.160  12.818 -0.0000  0.0000  0.0000
    2BPA     C6 4842   8.573   4.059  12.750  0.0000 -0.0000 -0.0000
    2BPA     H2 4843   8.855   4.037  12.929  0.0000 -0.0000  0.0000
    2BPA     H4 4844   8.552   4.314  12.966  0.0000 -0.0000 -0.0000
    2BPA     H5 4845   8.420   4.203  12.770  0.0000 -0.0000  0.0000
    2BPA     H6 4846   8.531   3.997  12.674 -0.0000 -0.0000 -0.0000
    2BPA    CC7 4847   8.775   4.237  13.081  0.0000  0.0000 -0.0000
    2BPA     C8 4848   8.756   4.195  13.213 -0.0000 -0.0000  0.0000
    2BPA     C9 4849   8.792   4.279  13.321 -0.0000 -0.0000  0.0000
    2BPA    C10 4850   8.859   4.401  13.296 -0.0000  0.0000  0.0000
    2BPA    C11 4851   8.875   4.446  13.163  0.0000  0.0000  0.0000
    2BPA    C12 4852   8.836   4.366  13.059 -0.0000 -0.0000  0.0000
    2BPA     H8 4853   8.720   4.093  13.224  0.0000  0.0000 -0.0000
    2BPA     H9 4854   8.773   4.239  13.423  0.0000  0.0000 -0.0000
    2BPA    H10 4855   8.867   4.481  13.377 -0.0000 -0.0000 -0.0000
    2BPA    H11 4856   8.895   4.553  13.148 -0.0000 -0.0000  0.0000
    2BPA    H12 4857   8.843   4.407  12.967 -0.0000  0.0000 -0.0000
    3BPB    CZb 4858   9.048   3.654  12.729  0.0000 -0.0000 -0.0000
    3BPB     C2 4859   9.109   3.686  12.853  0.0000  0.0000 -0.0000
    3BPB    CC3 4860   9.213   3.605  12.905 -0.0000 -0.0000 -0.0000
    3BPB     C4 4861   9.251   3.490  12.832  0.0000 -0.0000  0.0000
    3BPB     C5 4862   9.191   3.461  12.710  0.0000 -0.0000 -0.0000
    3BPB     C6 4863   9.090   3.536  12.659 -0.0000  0.0000 -0.0000
    3BPB     H2 4864   9.079   3.779  12.902  0.0000 -0.0000 -0.0000
    3BPB     H4 4865   9.323   3.417  12.875 -0.0000  0.0000 -0.0000
    3BPB     H5 4866   9.220   3.373  12.652 -0.0000  0.0000  0.0000
    3BPB     H6 4867   9.043   3.509  12.566  0.0000 -0.0000 -0.0000
    3BPB    CC7 4868   9.268   3.631  13.039  0.0000 -0.0000 -0.0000
    3BPB     C8 4869   9.193   3.688  13.139 -0.0000  0.0000  0.0000
    3BPB     C9 4870   9.247   3.697  13.268  0.0000  0.0000 -0.0000
    3BPB    C10 4871   9.379   3.654  13.298  0.0000  0.0000  0.0000
    3BPB    C11 4872   9.450   3.594  13.193  0.0000 -0.0000  0.0000
    3BPB    C12 4873   9.398   3.581  13.068 -0.0000 -0.0000 -0.0000
    3BPB     H8 4874   9.096   3.727  13.105  0.0000 -0.0000  0.0000
    3BPB     H9 4875   9.189   3.770  13.321  0.0000  0.0000 -0.0000
    3BPB    H10 4876   9.430   3.671  13.397 -0.0000 -0.0000 -0.0000
    3BPB    H11 4877   9.554   3.559  13.212 -0.0000  0.0000 -0.0000
    3BPB    H12 4878   9.450   3.535  12.984 -0.0000  0.0000  0.0000
    4BPC    CZc 4879   8.673   3.706  12.412 -0.0000 -0.0000 -0.0000
    4BPC     C2 4880   8.716   3.584  12.354 -0.0000  0.0000 -0.0000
    4BPC    CC3 4881   8.687   3.563  12.211  0.0000 -0.0000  0.0000
    4BPC     C4 4882   8.602   3.643  12.148 -0.0000 -0.0000 -0.0000
    4BPC     C5 4883   8.561   3.756  12.197 -0.0000  0.0000  0.0000
    4BPC     C6 4884   8.592   3.793  12.338  0.0000 -0.0000 -0.0000
    4BPC     H2 4885   8.790   3.526  12.398  0.0000 -0.0000  0.0000
    4BPC     H4 4886   8.594   3.643  12.036  0.0000 -0.0000  0.0000
    4BPC     H5 4887   8.532   3.828  12.123 -0.0000  0.0000 -0.0000
    4BPC     H6 4888   8.580   3.897  12.350  0.0000  0.0000 -0.0000
    4BPC    CC7 4889   8.759   3.467  12.117  0.0000  0.0000  0.0000
    4BPC     C8 4890   8.687   3.355  12.072  0.0000 -0.0000 -0.0000
    4BPC     C9 4891   8.738   3.280  11.964 -0.0000 -0.0000  0.0000
    4BPC    C10 4892   8.863   3.307  11.908  0.0000 -0.0000 -0.0000
    4BPC    C11 4893   8.935   3.420  11.950  0.0000 -0.0000 -0.0000
    4BPC    C12 4894   8.883   3.501  12.050 -0.0000  0.0000  0.0000
    4BPC     H8 4895   8.589   3.334  12.108 -0.0000 -0.0000  0.0000
    4BPC     H9 4896   8.676   3.201  11.922  0.0000  0.0000  0.0000
    4BPC    H10 4897   8.899   3.247  11.822 -0.0000  0.0000  0.0000
    4BPC    H11 4898   9.028   3.441  11.900  0.0000  0.0000 -0.0000
    4BPC    H12 4899   8.940   3.592  12.069 -0.0000  0.0000 -0.0000
    1TRZ     N1 4900   6.343   9.265   8.734 -0.0000  0.0000  0.0000
    1TRZ    CZ1 4901   6.233   9.193   8.763 -0.0000 -0.0000  0.0000
    1TRZ     N2 4902   6.121   9.215   8.683  0.0000  0.0000 -0.0000
    1TRZ    CZ2 4903   6.117   9.314   8.580  0.0000  0.0000  0.0000
    1TRZ     N3 4904   6.242   9.387   8.562 -0.0000 -0.0000 -0.0000
    1TRZ    CZ3 4905   6.355   9.352   8.622 -0.0000  0.0000  0.0000
    2BPA    CZa 4906   6.225   9.084   8.860  0.0000 -0.0000 -0.0000
    2BPA     C2 4907   6.323   8.984   8.865 -0.0000 -0.0000  0.0000
    2BPA    CC3 4908   6.328   8.893   8.974  0.0000 -0.0000  0.0000
    2BPA     C4 4909   6.221   8.900   9.071  0.0000 -0.0000  0.0000
    2BPA     C5 4910   6.123   8.998   9.061  0.0000 -0.0000  0.0000
    2BPA     C6 4911   6.126   9.087   8.955 -0.0000  0.0000  0.0000
    2BPA     H2 4912   6.374   8.960   8.782  0.0000 -0.0000 -0.0000
    2BPA     H4 4913   6.218   8.832   9.162  0.0000  0.0000 -0.0000
    2BPA     H5 4914   6.045   9.020   9.128 -0.0000  0.0000  0.0000
    2BPA     H6 4915   6.052   9.164   8.954  0.0000  0.0000 -0.0000
    2BPA    CC7 4916   6.450   8.826   9.038  0.0000  0.0000  0.0000
    2BPA     C8 4917   6.561   8.889   9.114 -0.0000 -0.0000 -0.0000
    2BPA     C9 4918   6.670   8.813   9.152  0.0000 -0.0000  0.0000
    2BPA    C10 4919   6.675   8.675   9.122  0.0000 -0.0000 -0.0000
    2BPA    C11 4920   6.566   8.613   9.052  0.0000  0.0000  0.0000
    2BPA    C12 4921   6.453   8.693   9.018  0.0000 -0.0000 -0.0000
    2BPA     H8 4922   6.566   8.994   9.117  0.0000  0.0000 -0.0000
    2BPA     H9 4923   6.753   8.871   9.185  0.0000  0.0000  0.0000
    2BPA    H10 4924   6.777   8.628   9.132 -0.0000  0.0000 -0.0000
    2BPA    H11 4925   6.571   8.512   9.008 -0.0000  0.0000  0.0000
    2BPA    H12 4926   6.378   8.643   8.955  0.0000  0.0000  0.0000
    3BPB    CZb 4927   6.003   9.326   8.492 -0.0000 -0.0000  0.0000
    3BPB     C2 4928   6.017   9.391   8.376 -0.0000  0.0000 -0.0000
    3BPB    CC3 4929   5.908   9.474   8.318  0.0000 -0.0000 -0.0000
    3BPB     C4 4930   5.788   9.475   8.377 -0.0000  0.0000  0.0000
    3BPB     C5 4931   5.767   9.409   8.498  0.0000 -0.0000  0.0000
    3BPB     C6 4932   5.878   9.328   8.559 -0.0000  0.0000 -0.0000
    3BPB     H2 4933   6.115   9.397   8.336  0.0000  0.0000 -0.0000
    3BPB     H4 4934   5.707   9.538   8.340  0.0000 -0.0000  0.0000
    3BPB     H5 4935   5.672   9.425   8.549  0.0000  0.0000 -0.0000
    3BPB     H6 4936   5.878   9.266   8.646  0.0000 -0.0000  0.0000
    3BPB    CC7 4937   5.921   9.574   8.207 -0.0000  0.0000  0.0000
    3BPB     C8 4938   6.027   9.669   8.201  0.0000 -0.0000  0.0000
    3BPB     C9 4939   6.027   9.767   8.103  0.0000  0.0000 -0.0000
    3BPB    C10 4940   5.928   9.771   8.003 -0.0000  0.0000 -0.0000
    3BPB    C11 4941   5.817   9.683   8.016 -0.0000  0.0000 -0.0000
    3BPB    C12 4942   5.814   9.588   8.114  0.0000 -0.0000  0.0000
    3BPB     H8 4943   6.109   9.671   8.281 -0.0000 -0.0000 -0.0000
    3BPB     H9 4944   6.102   9.847   8.115 -0.0000 -0.0000 -0.0000
    3BPB    H10 4945   5.940   9.850   7.925 -0.0000 -0.0000  0.0000
    3BPB    H11 4946   5.734   9.693   7.942  0.0000 -0.0000  0.0000
    3BPB    H12 4947   5.757   9.501   8.106 -0.0000 -0.0000 -0.0000
    4BPC    CZc 4948   6.488   9.396   8.568  0.0000  0.0000 -0.0000
    4BPC     C2 4949   6.595   9.399   8.655  0.0000  0.0000 -0.0000
    4BPC    CC3 4950   6.735   9.405   8.610 -0.0000 -0.0000  0.0000
    4BPC     C4 4951   6.756   9.406   8.478  0.0000  0.0000 -0.0000
    4BPC     C5 4952   6.653   9.389   8.386 -0.0000  0.0000  0.0000
    4BPC     C6 4953   6.519   9.390   8.432 -0.0000  0.0000 -0.0000
    4BPC     H2 4954   6.579   9.394   8.747  0.0000 -0.0000 -0.0000
    4BPC     H4 4955   6.857   9.418   8.434 -0.0000 -0.0000  0.0000
    4BPC     H5 4956   6.663   9.393   8.280  0.0000  0.0000 -0.0000
    4BPC     H6 4957   6.432   9.394   8.357  0.0000 -0.0000  0.0000
    4BPC    CC7 4958   6.836   9.449   8.711 -0.0000  0.0000  0.0000
    4BPC     C8 4959   6.818   9.555   8.806  0.0000 -0.0000 -0.0000
    4BPC     C9 4960   6.928   9.605   8.880 -0.0000  0.0000  0.0000
    4BPC    C10 4961   7.054   9.549   8.864  0.0000  0.0000  0.0000
    4BPC    C11 4962   7.075   9.452   8.765 -0.0000 -0.0000 -0.0000
    4BPC    C12 4963   6.964   9.404   8.691  0.0000 -0.0000 -0.0000
    4BPC     H8 4964   6.723   9.600   8.822 -0.0000  0.0000  0.0000
    4BPC     H9 4965   6.907   9.686   8.956  0.0000 -0.0000 -0.0000
    4BPC    H10 4966   7.136   9.593   8.921 -0.0000 -0.0000 -0.0000
    4BPC    H11 4967   7.171   9.409   8.748  0.0000 -0.0000 -0.0000
    4BPC    H12 4968   6.984   9.331   8.609 -0.0000  0.0000  0.0000
    1TRZ     N1 4969   4.280   1.612  12.698 -0.0000 -0.0000  0.0000
    1TRZ    CZ1 4970   4.200   1.711  12.645  0.0000 -0.0000 -0.0000
    1TRZ     N2 4971   4.098   1.766  12.715 -0.0000  0.0000  0.0000
    1TRZ    CZ2 4972   4.074   1.726  12.849  0.0000 -0.0000  0.0000
    1TRZ     N3 4973   4.144   1.603  12.893 -0.0000  0.0000  0.0000
    1TRZ    CZ3 4974   4.236   1.545  12.818 -0.0000 -0.0000 -0.0000
    2BPA    CZa 4975   4.203   1.723  12.497  0.0000 -0.0000  0.0000
    2BPA     C2 4976   4.156   1.842  12.441  0.0000 -0.0000 -0.0000
    2BPA    CC3 4977   4.177   1.874  12.303 -0.0000 -0.0000  0.0000
    2BPA     C4 4978   4.237   1.778  12.219 -0.0000 -0.0000  0.0000
    2BPA     C5 4979   4.285   1.658  12.274 -0.0000  0.0000 -0.0000
    2BPA     C6 4980   4.275   1.633  12.411 -0.0000  0.0000  0.0000
    2BPA     H2 4981   4.097   1.903  12.504 -0.0000  0.0000  0.0000
    2BPA     H4 4982   4.261   1.795  12.115  0.0000 -0.0000  0.0000
    2BPA     H5 4983   4.359   1.604  12.220  0.0000 -0.0000 -0.0000
    2BPA     H6 4984   4.335   1.559  12.459  0.0000 -0.0000  0.0000
    2BPA    CC7 4985   4.157   2.006  12.240 -0.0000  0.0000  0.0000
    2BPA     C8 4986   4.071   2.093  12.313  0.0000  0.0000 -0.0000
    2BPA     C9 4987   4.042   2.221  12.260  0.0000 -0.0000 -0.0000
    2BPA    C10 4988   4.101   2.265  12.139 -0.0000  0.0000  0.0000
    2BPA    C11 4989   4.187   2.177  12.072  0.0000  0.0000 -0.0000
    2BPA    C12 4990   4.215   2.050  12.124  0.0000 -0.0000 -0.0000
    2BPA     H8 4991   4.018   2.059  12.398 -0.0000 -0.0000  0.0000
    2BPA     H9 4992   3.970   2.284  12.311  0.0000 -0.0000 -0.0000
    2BPA    H10 4993   4.087   2.366  12.102  0.0000 -0.0000  0.0000
    2BPA    H11 4994   4.246   2.222  11.991 -0.0000 -0.0000  0.0000
    2BPA    H12 4995   4.305   1.996  12.086 -0.0000  0.0000  0.0000
    3BPB    CZb 4996   4.023   1.823  12.946  0.0000 -0.0000 -0.0000
    3BPB     C2 4997   4.048   1.816  13.081 -0.0000  0.0000  0.0000
    3BPB    CC3 4998   3.981   1.902  13.175  0.0000 -0.0000 -0.0000
    3BPB     C4 4999   3.906   2.008  13.123 -0.0000  0.0000 -0.0000
    3BPB     C5 5000   3.888   2.012  12.980 -0.0000  0.0000  0.0000
    3BPB     C6 5001   3.945   1.922  12.901 -0.0000 -0.0000 -0.0000
    3BPB     H2 5002   4.127   1.750  13.115 -0.0000  0.0000 -0.0000
    3BPB     H4 5003   3.862   2.088  13.185  0.0000 -0.0000 -0.0000
    3BPB     H5 5004   3.831   2.092  12.928  0.0000 -0.0000  0.0000
    3BPB     H6 5005   3.926   1.918  12.791 -0.0000  0.0000  0.0000
    3BPB    CC7 5006   3.979   1.865  13.320 -0.0000 -0.0000 -0.0000
    3BPB     C8 5007   3.874   1.784  13.378  0.0000  0.0000  0.0000
    3BPB     C9 5008   3.860   1.776  13.524  0.0000  0.0000 -0.0000
    3BPB    C10 5009   3.958   1.839  13.602  0.0000  0.0000  0.0000
    3BPB    C11 5010   4.060   1.920  13.542 -0.0000 -0.0000 -0.0000
    3BPB    C12 5011   4.068   1.928  13.401  0.0000  0.0000  0.0000
    3BPB     H8 5012   3.801   1.744  13.310 -0.0000 -0.0000 -0.0000
    3BPB     H9 5013   3.775   1.731  13.569 -0.0000 -0.0000  0.0000
    3BPB    H10 5014   3.947   1.834  13.714  0.0000 -0.0000 -0.0000
    3BPB    H11 5015   4.127   1.982  13.598 -0.0000 -0.0000 -0.0000
    3BPB    H12 5016   4.145   1.991  13.352 -0.0000 -0.0000  0.0000
    4BPC    CZc 5017   4.293   1.418  12.852 -0.0000 -0.0000  0.0000
    4BPC     C2 5018   4.246   1.351  12.973 -0.0000 -0.0000 -0.0000
    4BPC    CC3 5019   4.299   1.224  13.007 -0.0000  0.0000 -0.0000
    4BPC     C4 5020   4.399   1.167  12.928 -0.0000 -0.0000  0.0000
    4BPC     C5 5021   4.445   1.229  12.815 -0.0000  0.0000 -0.0000
    4BPC     C6 5022   4.393   1.358  12.780  0.0000 -0.0000 -0.0000
    4BPC     H2 5023   4.174   1.395  13.040 -0.0000 -0.0000 -0.0000
    4BPC     H4 5024   4.432   1.067  12.949  0.0000 -0.0000 -0.0000
    4BPC     H5 5025   4.502   1.176  12.740 -0.0000  0.0000  0.0000
    4BPC     H6 5026   4.428   1.410  12.691 -0.0000 -0.0000  0.0000
    4BPC    CC7 5027   4.250   1.153  13.125 -0.0000 -0.0000  0.0000
    4BPC     C8 5028   4.112   1.154  13.154  0.0000  0.0000 -0.0000
    4BPC     C9 5029   4.062   1.077  13.257 -0.0000 -0.0000  0.0000
    4BPC    C10 5030   4.146   1.001  13.339  0.0000 -0.0000  0.0000
    4BPC    C11 5031   4.288   0.998  13.312 -0.0000 -0.0000  0.0000
    4BPC    C12 5032   4.338   1.075  13.203  0.0000 -0.0000  0.0000
    4BPC     H8 5033   4.047   1.229  13.112 -0.0000  0.0000 -0.0000
    4BPC     H9 5034   3.957   1.092  13.285  0.0000 -0.0000 -0.0000
    4BPC    H10 5035   4.108   0.945  13.428  0.0000  0.0000 -0.0000
    4BPC    H11 5036   4.355   0.937  13.377 -0.0000  0.0000 -0.0000
    4BPC    H12 5037   4.447   1.084  13.189 -0.0000 -0.0000  0.0000
    1TRZ     N1 5038   3.292   0.297   5.108  0.0000  0.0000 -0.0000
    1TRZ    CZ1 5039   3.177   0.240   5.137 -0.0000  0.0000  0.0000
    1TRZ     N2 5040   3.190   0.100   5.172  0.0000  0.0000 -0.0000
    1TRZ    CZ2 5041   3.289   0.022   5.129  0.0000 -0.0000 -0.0000
    1TRZ     N3 5042   3.396   0.087   5.083 -0.0000 -0.0000  0.0000
    1TRZ    CZ3 5043   3.414   0.230   5.084 -0.0000  0.0000  0.0000
    2BPA    CZa 5044   3.070   0.314   5.221 -0.0000  0.0000 -0.0000
    2BPA     C2 5045   2.963   0.250   5.298 -0.0000  0.0000  0.0000
    2BPA    CC3 5046   2.856   0.327   5.354  0.0000 -0.0000 -0.0000
    2BPA     C4 5047   2.862   0.462   5.346  0.0000  0.0000 -0.0000
    2BPA     C5 5048   2.969   0.526   5.282 -0.0000 -0.0000 -0.0000
    2BPA     C6 5049   3.069   0.454   5.218  0.0000  0.0000 -0.0000
    2BPA     H2 5050   2.960   0.158   5.333 -0.0000  0.0000  0.0000
    2BPA     H4 5051   2.791   0.525   5.395  0.0000 -0.0000  0.0000
    2BPA     H5 5052   2.974   0.629   5.259  0.0000 -0.0000 -0.0000
    2BPA     H6 5053   3.142   0.503   5.150 -0.0000 -0.0000  0.0000
    2BPA    CC7 5054   2.738   0.268   5.420 -0.0000 -0.0000 -0.0000
    2BPA     C8 5055   2.701   0.137   5.380 -0.0000  0.0000  0.0000
    2BPA     C9 5056   2.581   0.074   5.437  0.0000  0.0000 -0.0000
    2BPA    C10 5057   2.508   0.147   5.528 -0.0000  0.0000 -0.0000
    2BPA    C11 5058   2.538   0.278   5.564 -0.0000 -0.0000 -0.0000
    2BPA    C12 5059   2.651   0.338   5.506 -0.0000 -0.0000 -0.0000
    2BPA     H8 5060   2.751   0.095   5.305 -0.0000  0.0000 -0.0000
    2BPA     H9 5061   2.544   0.000   5.368  0.0000  0.0000 -0.0000
    2BPA    H10 5062   2.398   0.131   5.550  0.0000  0.0000 -0.0000
    2BPA    H11 5063   2.483   0.328   5.638 -0.0000  0.0000  0.0000
    2BPA    H12 5064   2.676   0.434   5.536  0.0000 -0.0000  0.0000
    3BPB    CZb 5065   3.239  -0.116   5.109 -0.0000  0.0000  0.0000
    3BPB     C2 5066   3.340  -0.205   5.095  0.0000 -0.0000 -0.0000
    3BPB    CC3 5067   3.316  -0.348   5.068  0.0000  0.0000 -0.0000
    3BPB     C4 5068   3.186  -0.389   5.065 -0.0000 -0.0000 -0.0000
    3BPB     C5 5069   3.080  -0.298   5.090  0.0000 -0.0000  0.0000
    3BPB     C6 5070   3.111  -0.166   5.120  0.0000 -0.0000 -0.0000
    3BPB     H2 5071   3.439  -0.168   5.107  0.0000  0.0000  0.0000
    3BPB     H4 5072   3.167  -0.501   5.046  0.0000  0.0000  0.0000
    3BPB     H5 5073   2.980  -0.317   5.071 -0.0000 -0.0000 -0.0000
    3BPB     H6 5074   3.045  -0.090   5.107  0.0000 -0.0000 -0.0000
    3BPB    CC7 5075   3.398  -0.443   4.971 -0.0000  0.0000  0.0000
    3BPB     C8 5076   3.531  -0.416   4.977  0.0000 -0.0000 -0.0000
    3BPB     C9 5077   3.631  -0.490   4.881 -0.0000  0.0000  0.0000
    3BPB    C10 5078   3.584  -0.580   4.802 -0.0000 -0.0000 -0.0000
    3BPB    C11 5079   3.447  -0.602   4.791  0.0000 -0.0000 -0.0000
    3BPB    C12 5080   3.355  -0.533   4.867  0.0000  0.0000  0.0000
    3BPB     H8 5081   3.564  -0.355   5.064 -0.0000 -0.0000 -0.0000
    3BPB     H9 5082   3.726  -0.453   4.893  0.0000  0.0000  0.0000
    3BPB    H10 5083   3.657  -0.634   4.739 -0.0000  0.0000  0.0000
    3BPB    H11 5084   3.414  -0.628   4.693  0.0000  0.0000  0.0000
    3BPB    H12 5085   3.259  -0.525   4.844 -0.0000  0.0000  0.0000
    4BPC    CZc 5086   3.554   0.282   5.101 -0.0000  0.0000  0.0000
    4BPC     C2 5087   3.591   0.394   5.161 -0.0000  0.0000 -0.0000
    4BPC    CC3 5088   3.699   0.465   5.117  0.0000  0.0000 -0.0000
    4BPC     C4 5089   3.795   0.401   5.033  0.0000  0.0000  0.0000
    4BPC     C5 5090   3.765   0.305   4.966 -0.0000 -0.0000  0.0000
    4BPC     C6 5091   3.644   0.222   5.007  0.0000  0.0000  0.0000
    4BPC     H2 5092   3.550   0.441   5.254  0.0000 -0.0000 -0.0000
    4BPC     H4 5093   3.880   0.479   5.023 -0.0000 -0.0000  0.0000
    4BPC     H5 5094   3.824   0.270   4.918  0.0000 -0.0000 -0.0000
    4BPC     H6 5095   3.643   0.142   4.985  0.0000  0.0000  0.0000
    4BPC    CC7 5096   3.723   0.623   5.066 -0.0000 -0.0000 -0.0000
    4BPC     C8 5097   3.747   0.693   4.934 -0.0000 -0.0000  0.0000
    4BPC     C9 5098   3.774   0.825   4.931  0.0000  0.0000  0.0000
    4BPC    C10 5099   3.778   0.900   5.050  0.0000  0.0000 -0.0000
    4BPC    C11 5100   3.761   0.840   5.174 -0.0000 -0.0000 -0.0000
    4BPC    C12 5101   3.728   0.695   5.173  0.0000  0.0000  0.0000
    4BPC     H8 5102   3.745   0.645   4.845 -0.0000 -0.0000 -0.0000
    4BPC     H9 5103   3.774   0.876   4.838 -0.0000  0.0000 -0.0000
    4BPC    H10 5104   3.799   1.009   5.047 -0.0000 -0.0000  0.0000
    4BPC    H11 5105   3.773   0.893   5.264  0.0000 -0.0000 -0.0000
    4BPC    H12 5106   3.708   0.646   5.273  0.0000  0.0000 -0.0000
    1TRZ     N1 5107   4.763   5.488   3.626  0.0000  0.0000 -0.0000
    1TRZ    CZ1 5108   4.734   5.618   3.665  0.0000 -0.0000 -0.0000
    1TRZ     N2 5109   4.668   5.640   3.784 -0.0000 -0.0000  0.0000
    1TRZ    CZ2 5110   4.629   5.533   3.867  0.0000  0.0000 -0.0000
    1TRZ     N3 5111   4.659   5.405   3.826 -0.0000 -0.0000 -0.0000
    1TRZ    CZ3 5112   4.732   5.382   3.709  0.0000 -0.0000  0.0000
    2BPA    CZa 5113   4.769   5.731   3.582 -0.0000  0.0000 -0.0000
    2BPA     C2 5114   4.725   5.738   3.447  0.0000  0.0000  0.0000
    2BPA    CC3 5115   4.755   5.849   3.362 -0.0000 -0.0000  0.0000
    2BPA     C4 5116   4.840   5.944   3.416  0.0000  0.0000 -0.0000
    2BPA     C5 5117   4.886   5.942   3.548  0.0000  0.0000 -0.0000
    2BPA     C6 5118   4.851   5.835   3.629  0.0000 -0.0000  0.0000
    2BPA     H2 5119   4.671   5.671   3.396  0.0000  0.0000 -0.0000
    2BPA     H4 5120   4.881   6.030   3.355 -0.0000 -0.0000  0.0000
    2BPA     H5 5121   4.952   6.016   3.588 -0.0000 -0.0000  0.0000
    2BPA     H6 5122   4.873   5.849   3.738 -0.0000 -0.0000 -0.0000
    2BPA    CC7 5123   4.720   5.861   3.219 -0.0000 -0.0000  0.0000
    2BPA     C8 5124   4.657   5.748   3.160  0.0000  0.0000 -0.0000
    2BPA     C9 5125   4.592   5.758   3.036  0.0000  0.0000  0.0000
    2BPA    C10 5126   4.595   5.877   2.966  0.0000  0.0000 -0.0000
    2BPA    C11 5127   4.650   5.995   3.027 -0.0000 -0.0000 -0.0000
    2BPA    C12 5128   4.713   5.982   3.151  0.0000  0.0000  0.0000
    2BPA     H8 5129   4.638   5.671   3.217 -0.0000 -0.0000  0.0000
    2BPA     H9 5130   4.521   5.688   3.008  0.0000  0.0000  0.0000
    2BPA    H10 5131   4.548   5.883   2.867  0.0000 -0.0000  0.0000
    2BPA    H11 5132   4.629   6.089   2.983 -0.0000  0.0000 -0.0000
    2BPA    H12 5133   4.763   6.070   3.204 -0.0000 -0.0000 -0.0000
    3BPB    CZb 5134   4.574   5.566   3.995 -0.0000  0.0000  0.0000
    3BPB     C2 5135   4.552   5.705   4.033 -0.0000 -0.0000  0.0000
    3BPB    CC3 5136   4.482   5.736   4.154  0.0000  0.0000 -0.0000
    3BPB     C4 5137   4.453   5.631   4.240 -0.0000  0.0000  0.0000
    3BPB     C5 5138   4.473   5.499   4.206 -0.0000 -0.0000  0.0000
    3BPB     C6 5139   4.526   5.470   4.081 -0.0000 -0.0000 -0.0000
    3BPB     H2 5140   4.600   5.783   3.975 -0.0000 -0.0000  0.0000
    3BPB     H4 5141   4.400   5.660   4.330  0.0000 -0.0000 -0.0000
    3BPB     H5 5142   4.439   5.417   4.266 -0.0000 -0.0000  0.0000
    3BPB     H6 5143   4.532   5.363   4.058  0.0000  0.0000 -0.0000
    3BPB    CC7 5144   4.421   5.869   4.173 -0.0000  0.0000  0.0000
    3BPB     C8 5145   4.474   5.974   4.096 -0.0000  0.0000  0.0000
    3BPB     C9 5146   4.418   6.104   4.108  0.0000 -0.0000 -0.0000
    3BPB    C10 5147   4.310   6.128   4.194 -0.0000 -0.0000 -0.0000
    3BPB    C11 5148   4.254   6.019   4.265 -0.0000  0.0000 -0.0000
    3BPB    C12 5149   4.307   5.891   4.253  0.0000 -0.0000 -0.0000
    3BPB     H8 5150   4.557   5.961   4.029  0.0000  0.0000 -0.0000
    3BPB     H9 5151   4.456   6.182   4.046  0.0000  0.0000 -0.0000
    3BPB    H10 5152   4.252   6.218   4.200  0.0000  0.0000  0.0000
    3BPB    H11 5153   4.162   6.037   4.318  0.0000  0.0000 -0.0000
    3BPB    H12 5154   4.251   5.811   4.300  0.0000  0.0000 -0.0000
    4BPC    CZc 5155   4.803   5.253   3.701 -0.0000 -0.0000  0.0000
    4BPC     C2 5156   4.774   5.147   3.792  0.0000 -0.0000 -0.0000
    4BPC    CC3 5157   4.820   5.017   3.764 -0.0000 -0.0000  0.0000
    4BPC     C4 5158   4.902   4.990   3.650 -0.0000  0.0000  0.0000
    4BPC     C5 5159   4.932   5.100   3.565 -0.0000 -0.0000  0.0000
    4BPC     C6 5160   4.885   5.226   3.591 -0.0000  0.0000 -0.0000
    4BPC     H2 5161   4.694   5.157   3.854 -0.0000 -0.0000 -0.0000
    4BPC     H4 5162   4.935   4.892   3.636  0.0000 -0.0000 -0.0000
    4BPC     H5 5163   4.976   5.084   3.473  0.0000 -0.0000 -0.0000
    4BPC     H6 5164   4.913   5.310   3.525 -0.0000 -0.0000  0.0000
    4BPC    CC7 5165   4.723   4.907   3.821 -0.0000  0.0000 -0.0000
    4BPC     C8 5166   4.585   4.877   3.793  0.0000 -0.0000  0.0000
    4BPC     C9 5167   4.522   4.769   3.860  0.0000  0.0000 -0.0000
    4BPC    C10 5168   4.592   4.700   3.951  0.0000  0.0000 -0.0000
    4BPC    C11 5169   4.733   4.728   3.978 -0.0000 -0.0000 -0.0000
    4BPC    C12 5170   4.787   4.831   3.910  0.0000  0.0000  0.0000
    4BPC     H8 5171   4.532   4.949   3.743  0.0000  0.0000  0.0000
    4BPC     H9 5172   4.427   4.752   3.816  0.0000  0.0000 -0.0000
    4BPC    H10 5173   4.568   4.601   3.973  0.0000  0.0000 -0.0000
    4BPC    H11 5174   4.796   4.681   4.030  0.0000 -0.0000  0.0000
    4BPC    H12 5175   4.891   4.862   3.935 -0.0000 -0.0000 -0.0000
    1TRZ     N1 5176   3.673  11.641   1.196 -0.0000 -0.0000  0.0000
    1TRZ    CZ1 5177   3.802  11.672   1.184  0.0000  0.0000 -0.0000
    1TRZ     N2 5178   3.893  11.619   1.275 -0.0000 -0.0000  0.0000
    1TRZ    CZ2 5179   3.850  11.543   1.388  0.0000  0.0000  0.0000
    1TRZ     N3 5180   3.717  11.497   1.388  0.0000  0.0000  0.0000
    1TRZ    CZ3 5181   3.629  11.545   1.292  0.0000  0.0000 -0.0000
    2BPA    CZa 5182   3.850  11.785   1.102 -0.0000 -0.0000  0.0000
    2BPA     C2 5183   3.763  11.839   1.007  0.0000  0.0000 -0.0000
    2BPA    CC3 5184   3.801  11.955   0.925 -0.0000 -0.0000  0.0000
    2BPA     C4 5185   3.924  12.012   0.950  0.0000  0.0000 -0.0000
    2BPA     C5 5186   4.010  11.965   1.048 -0.0000 -0.0000 -0.0000
    2BPA     C6 5187   3.972  11.849   1.117 -0.0000  0.0000 -0.0000
    2BPA     H2 5188   3.673  11.800   0.998 -0.0000 -0.0000 -0.0000
    2BPA     H4 5189   3.936  12.101   0.884  0.0000 -0.0000  0.0000
    2BPA     H5 5190   4.078  12.030   1.081  0.0000  0.0000  0.0000
    2BPA     H6 5191   4.028  11.788   1.164 -0.0000 -0.0000 -0.0000
    2BPA    CC7 5192   3.721  12.011   0.822 -0.0000  0.0000 -0.0000
    2BPA     C8 5193   3.663  11.928   0.724  0.0000 -0.0000  0.0000
    2BPA     C9 5194   3.583  11.978   0.624 -0.0000  0.0000 -0.0000
    2BPA    C10 5195   3.558  12.116   0.613 -0.0000  0.0000 -0.0000
    2BPA    C11 5196   3.618  12.200   0.709 -0.0000  0.0000 -0.0000
    2BPA    C12 5197   3.699  12.149   0.811  0.0000  0.0000  0.0000
    2BPA     H8 5198   3.691  11.823   0.725 -0.0000  0.0000 -0.0000
    2BPA     H9 5199   3.549  11.904   0.551  0.0000  0.0000  0.0000
    2BPA    H10 5200   3.498  12.153   0.525  0.0000 -0.0000  0.0000
    2BPA    H11 5201   3.605  12.307   0.709 -0.0000  0.0000 -0.0000
    2BPA    H12 5202   3.743  12.215   0.887 -0.0000 -0.0000 -0.0000
    3BPB    CZb 5203   3.892  11.527   1.534 -0.0000  0.0000 -0.0000
    3BPB     C2 5204   3.908  11.643   1.626 -0.0000 -0.0000 -0.0000
    3BPB    CC3 5205   3.992  11.636   1.737  0.0000 -0.0000  0.0000
    3BPB     C4 5206   4.061  11.514   1.762 -0.0000  0.0000 -0.0000
    3BPB     C5 5207   4.047  11.405   1.674 -0.0000  0.0000 -0.0000
    3BPB     C6 5208   3.962  11.416   1.558  0.0000 -0.0000  0.0000
    3BPB     H2 5209   3.847  11.730   1.610 -0.0000  0.0000 -0.0000
    3BPB     H4 5210   4.140  11.501   1.835 -0.0000 -0.0000 -0.0000
    3BPB     H5 5211   4.112  11.320   1.684  0.0000 -0.0000 -0.0000
    3BPB     H6 5212   3.951  11.339   1.489 -0.0000 -0.0000 -0.0000
    3BPB    CC7 5213   4.052  11.750   1.812  0.0000 -0.0000  0.0000
    3BPB     C8 5214   3.959  11.845   1.853  0.0000  0.0000  0.0000
    3BPB     C9 5215   3.992  11.950   1.943  0.0000 -0.0000 -0.0000
    3BPB    C10 5216   4.128  11.964   1.982 -0.0000  0.0000  0.0000
    3BPB    C11 5217   4.225  11.874   1.941  0.0000 -0.0000 -0.0000
    3BPB    C12 5218   4.189  11.771   1.853 -0.0000  0.0000 -0.0000
    3BPB     H8 5219   3.859  11.837   1.829 -0.0000 -0.0000 -0.0000
    3BPB     H9 5220   3.919  12.013   1.978 -0.0000  0.0000  0.0000
    3BPB    H10 5221   4.158  12.047   2.048 -0.0000 -0.0000 -0.0000
    3BPB    H11 5222   4.329  11.890   1.954  0.0000  0.0000  0.0000
    3BPB    H12 5223   4.262  11.712   1.807  0.0000 -0.0000 -0.0000
    4BPC    CZc 5224   3.504  11.476   1.265 -0.0000  0.0000 -0.0000
    4BPC     C2 5225   3.440  11.487   1.133  0.0000  0.0000  0.0000
    4BPC    CC3 5226   3.329  11.408   1.103 -0.0000  0.0000 -0.0000
    4BPC     C4 5227   3.282  11.316   1.195  0.0000 -0.0000  0.0000
    4BPC     C5 5228   3.347  11.300   1.322  0.0000  0.0000 -0.0000
    4BPC     C6 5229   3.456  11.386   1.353 -0.0000 -0.0000  0.0000
    4BPC     H2 5230   3.468  11.566   1.059 -0.0000 -0.0000  0.0000
    4BPC     H4 5231   3.204  11.251   1.165 -0.0000 -0.0000 -0.0000
    4BPC     H5 5232   3.324  11.222   1.393 -0.0000  0.0000  0.0000
    4BPC     H6 5233   3.505  11.382   1.447 -0.0000 -0.0000 -0.0000
    4BPC    CC7 5234   3.261  11.426   0.973  0.0000  0.0000 -0.0000
    4BPC     C8 5235   3.335  11.473   0.861  0.0000 -0.0000  0.0000
    4BPC     C9 5236   3.270  11.491   0.737 -0.0000 -0.0000  0.0000
    4BPC    C10 5237   3.134  11.462   0.725  0.0000  0.0000  0.0000
    4BPC    C11 5238   3.060  11.414   0.834 -0.0000 -0.0000 -0.0000
    4BPC    C12 5239   3.125  11.393   0.955 -0.0000 -0.0000  0.0000
    4BPC     H8 5240   3.444  11.494   0.858 -0.0000 -0.0000  0.0000
    4BPC     H9 5241   3.326  11.522   0.653 -0.0000 -0.0000 -0.0000
    4BPC    H10 5242   3.094  11.514   0.634  0.0000  0.0000  0.0000
    4BPC    H11 5243   2.947  11.389   0.820  0.0000  0.0000  0.0000
    4BPC    H12 5244   3.051  11.361   1.031  0.0000  0.0000 -0.0000
    1TRZ     N1 5245   4.422   6.757  11.614 -0.0000  0.0000 -0.0000
    1TRZ    CZ1 5246   4.514   6.669  11.584  0.0000 -0.0000 -0.0000
    1TRZ     N2 5247   4.638   6.710  11.551  0.0000  0.0000 -0.0000
    1TRZ    CZ2 5248   4.672   6.848  11.543  0.0000 -0.0000  0.0000
    1TRZ     N3 5249   4.572   6.938  11.561 -0.0000  0.0000  0.0000
    1TRZ    CZ3 5250   4.438   6.900  11.579  0.0000 -0.0000 -0.0000
    2BPA    CZa 5251   4.470   6.529  11.564 -0.0000  0.0000 -0.0000
    2BPA     C2 5252   4.341   6.489  11.518 -0.0000  0.0000  0.0000
    2BPA    CC3 5253   4.313   6.356  11.481 -0.0000 -0.0000 -0.0000
    2BPA     C4 5254   4.411   6.255  11.500 -0.0000  0.0000  0.0000
    2BPA     C5 5255   4.538   6.301  11.541 -0.0000  0.0000 -0.0000
    2BPA     C6 5256   4.563   6.431  11.580 -0.0000 -0.0000 -0.0000
    2BPA     H2 5257   4.261   6.566  11.525  0.0000 -0.0000 -0.0000
    2BPA     H4 5258   4.384   6.153  11.478  0.0000 -0.0000 -0.0000
    2BPA     H5 5259   4.618   6.243  11.538  0.0000 -0.0000 -0.0000
    2BPA     H6 5260   4.661   6.456  11.604  0.0000  0.0000 -0.0000
    2BPA    CC7 5261   4.197   6.326  11.389  0.0000 -0.0000 -0.0000
    2BPA     C8 5262   4.072   6.372  11.428 -0.0000  0.0000 -0.0000
    2BPA     C9 5263   3.955   6.341  11.358 -0.0000 -0.0000 -0.0000
    2BPA    C10 5264   3.964   6.260  11.244 -0.0000 -0.0000  0.0000
    2BPA    C11 5265   4.087   6.212  11.202 -0.0000 -0.0000 -0.0000
    2BPA    C12 5266   4.201   6.247  11.268  0.0000  0.0000  0.0000
    2BPA     H8 5267   4.057   6.414  11.524 -0.0000 -0.0000 -0.0000
    2BPA     H9 5268   3.862   6.379  11.395 -0.0000  0.0000  0.0000
    2BPA    H10 5269   3.871   6.233  11.190  0.0000  0.0000  0.0000
    2BPA    H11 5270   4.099   6.153  11.114  0.0000 -0.0000 -0.0000
    2BPA    H12 5271   4.296   6.220  11.228  0.0000 -0.0000 -0.0000
    3BPB    CZb 5272   4.811   6.886  11.575 -0.0000 -0.0000 -0.0000
    3BPB     C2 5273   4.903   6.826  11.498  0.0000 -0.0000 -0.0000
    3BPB    CC3 5274   5.040   6.855  11.498 -0.0000 -0.0000 -0.0000
    3BPB     C4 5275   5.085   6.948  11.591 -0.0000  0.0000  0.0000
    3BPB     C5 5276   4.990   7.013  11.681  0.0000 -0.0000 -0.0000
    3BPB     C6 5277   4.853   6.978  11.662  0.0000  0.0000  0.0000
    3BPB     H2 5278   4.866   6.775  11.408  0.0000  0.0000  0.0000
    3BPB     H4 5279   5.191   6.963  11.606 -0.0000 -0.0000 -0.0000
    3BPB     H5 5280   5.018   7.079  11.766 -0.0000 -0.0000 -0.0000
    3BPB     H6 5281   4.787   7.022  11.734 -0.0000 -0.0000  0.0000
    3BPB    CC7 5282   5.126   6.813  11.386  0.0000 -0.0000 -0.0000
    3BPB     C8 5283   5.119   6.677  11.349 -0.0000 -0.0000  0.0000
    3BPB     C9 5284   5.204   6.625  11.252  0.0000 -0.0000 -0.0000
    3BPB    C10 5285   5.295   6.712  11.181 -0.0000 -0.0000 -0.0000
    3BPB    C11 5286   5.298   6.848  11.216  0.0000  0.0000 -0.0000
    3BPB    C12 5287   5.213   6.899  11.315 -0.0000  0.0000  0.0000
    3BPB     H8 5288   5.056   6.606  11.407  0.0000  0.0000 -0.0000
    3BPB     H9 5289   5.202   6.516  11.237 -0.0000  0.0000  0.0000
    3BPB    H10 5290   5.347   6.674  11.089 -0.0000  0.0000  0.0000
    3BPB    H11 5291   5.372   6.912  11.169 -0.0000 -0.0000  0.0000
    3BPB    H12 5292   5.220   7.005  11.341 -0.0000 -0.0000 -0.0000
    4BPC    CZc 5293   4.343   6.996  11.528 -0.0000 -0.0000 -0.0000
    4BPC     C2 5294   4.364   7.129  11.553 -0.0000  0.0000 -0.0000
    4BPC    CC3 5295   4.263   7.232  11.518  0.0000 -0.0000  0.0000
    4BPC     C4 5296   4.145   7.189  11.455 -0.0000 -0.0000 -0.0000
    4BPC     C5 5297   4.130   7.051  11.424 -0.0000  0.0000 -0.0000
    4BPC     C6 5298   4.222   6.958  11.462  0.0000 -0.0000  0.0000
    4BPC     H2 5299   4.445   7.152  11.617 -0.0000 -0.0000  0.0000
    4BPC     H4 5300   4.064   7.256  11.426  0.0000 -0.0000  0.0000
    4BPC     H5 5301   4.040   7.026  11.367  0.0000  0.0000  0.0000
    4BPC     H6 5302   4.208   6.857  11.434 -0.0000 -0.0000 -0.0000
    4BPC    CC7 5303   4.312   7.376  11.503 -0.0000 -0.0000 -0.0000
    4BPC     C8 5304   4.422   7.419  11.571 -0.0000  0.0000  0.0000
    4BPC     C9 5305   4.433   7.556  11.621 -0.0000 -0.0000  0.0000
    4BPC    C10 5306   4.333   7.642  11.594 -0.0000 -0.0000  0.0000
    4BPC    C11 5307   4.222   7.604  11.529 -0.0000 -0.0000 -0.0000
    4BPC    C12 5308   4.214   7.471  11.477  0.0000  0.0000  0.0000
    4BPC     H8 5309   4.489   7.356  11.608  0.0000 -0.0000  0.0000
    4BPC     H9 5310   4.505   7.573  11.697  0.0000 -0.0000 -0.0000
    4BPC    H10 5311   4.317   7.726  11.672 -0.0000 -0.0000  0.0000
    4BPC    H11 5312   4.136   7.661  11.531 -0.0000  0.0000 -0.0000
    4BPC    H12 5313   4.124   7.452  11.426 -0.0000 -0.0000 -0.0000
    1TRZ     N1 5314  10.941   9.556  13.097  0.0000  0.0000  0.0000
    1TRZ    CZ1 5315  10.956   9.431  13.147  0.0000 -0.0000 -0.0000
    1TRZ     N2 5316  11.077   9.395  13.208  0.0000 -0.0000 -0.0000
    1TRZ    CZ2 5317  11.176   9.493  13.233  0.0000  0.0000 -0.0000
    1TRZ     N3 5318  11.164   9.612  13.155 -0.0000 -0.0000  0.0000
    1TRZ    CZ3 5319  11.045   9.643  13.084  0.0000  0.0000  0.0000
    2BPA    CZa 5320  10.846   9.334  13.142  0.0000 -0.0000 -0.0000
    2BPA     C2 5321  10.872   9.197  13.161  0.0000  0.0000 -0.0000
    2BPA    CC3 5322  10.774   9.106  13.179 -0.0000 -0.0000  0.0000
    2BPA     C4 5323  10.637   9.149  13.173  0.0000 -0.0000  0.0000
    2BPA     C5 5324  10.606   9.286  13.155  0.0000 -0.0000  0.0000
    2BPA     C6 5325  10.714   9.374  13.141 -0.0000 -0.0000  0.0000
    2BPA     H2 5326  10.974   9.164  13.172  0.0000 -0.0000 -0.0000
    2BPA     H4 5327  10.553   9.084  13.207  0.0000  0.0000 -0.0000
    2BPA     H5 5328  10.507   9.322  13.157 -0.0000  0.0000  0.0000
    2BPA     H6 5329  10.694   9.478  13.134 -0.0000  0.0000  0.0000
    2BPA    CC7 5330  10.814   8.976  13.238 -0.0000  0.0000  0.0000
    2BPA     C8 5331  10.847   8.948  13.372 -0.0000  0.0000 -0.0000
    2BPA     C9 5332  10.886   8.822  13.412  0.0000 -0.0000  0.0000
    2BPA    C10 5333  10.898   8.720  13.316  0.0000 -0.0000 -0.0000
    2BPA    C11 5334  10.864   8.744  13.181 -0.0000 -0.0000 -0.0000
    2BPA    C12 5335  10.823   8.872  13.144 -0.0000  0.0000 -0.0000
    2BPA     H8 5336  10.843   9.030  13.439  0.0000  0.0000 -0.0000
    2BPA     H9 5337  10.920   8.809  13.517  0.0000 -0.0000 -0.0000
    2BPA    H10 5338  10.953   8.622  13.337 -0.0000  0.0000 -0.0000
    2BPA    H11 5339  10.850   8.665  13.105  0.0000  0.0000  0.0000
    2BPA    H12 5340  10.797   8.897  13.041  0.0000 -0.0000  0.0000
    3BPB    CZb 5341  11.262   9.500  13.356 -0.0000 -0.0000 -0.0000
    3BPB     C2 5342  11.214   9.461  13.486  0.0000 -0.0000  0.0000
    3BPB    CC3 5343  11.289   9.490  13.607 -0.0000 -0.0000 -0.0000
    3BPB     C4 5344  11.407   9.563  13.594  0.0000  0.0000  0.0000
    3BPB     C5 5345  11.447   9.614  13.473 -0.0000 -0.0000 -0.0000
    3BPB     C6 5346  11.377   9.569  13.349  0.0000  0.0000  0.0000
    3BPB     H2 5347  11.128   9.398  13.507  0.0000 -0.0000 -0.0000
    3BPB     H4 5348  11.460   9.603  13.683 -0.0000 -0.0000 -0.0000
    3BPB     H5 5349  11.540   9.655  13.468  0.0000  0.0000 -0.0000
    3BPB     H6 5350  11.423   9.580  13.250 -0.0000 -0.0000  0.0000
    3BPB    CC7 5351  11.249   9.405  13.723  0.0000 -0.0000 -0.0000
    3BPB     C8 5352  11.222   9.476  13.836  0.0000 -0.0000  0.0000
    3BPB     C9 5353  11.216   9.409  13.962  0.0000  0.0000 -0.0000
    3BPB    C10 5354  11.226   9.273  13.972  0.0000 -0.0000 -0.0000
    3BPB    C11 5355  11.257   9.199  13.851  0.0000  0.0000  0.0000
    3BPB    C12 5356  11.271   9.260  13.735  0.0000  0.0000 -0.0000
    3BPB     H8 5357  11.204   9.572  13.825 -0.0000  0.0000 -0.0000
    3BPB     H9 5358  11.203   9.462  14.051 -0.0000  0.0000  0.0000
    3BPB    H10 5359  11.251   9.229  14.070  0.0000  0.0000 -0.0000
    3BPB    H11 5360  11.285   9.090  13.850  0.0000  0.0000 -0.0000
    3BPB    H12 5361  11.299   9.203  13.650  0.0000  0.0000  0.0000
    4BPC    CZc 5362  11.042   9.746  12.982 -0.0000  0.0000 -0.0000
    4BPC     C2 5363  11.154   9.823  12.955  0.0000  0.0000  0.0000
    4BPC    CC3 5364  11.157   9.925  12.858  0.0000  0.0000  0.0000
    4BPC     C4 5365  11.043   9.944  12.777  0.0000  0.0000 -0.0000
    4BPC     C5 5366  10.933   9.860  12.791  0.0000 -0.0000  0.0000
    4BPC     C6 5367  10.933   9.764  12.893  0.0000  0.0000 -0.0000
    4BPC     H2 5368  11.250   9.816  13.021 -0.0000 -0.0000 -0.0000
    4BPC     H4 5369  11.035  10.013  12.692  0.0000 -0.0000  0.0000
    4BPC     H5 5370  10.860   9.889  12.734 -0.0000  0.0000 -0.0000
    4BPC     H6 5371  10.852   9.739  12.941 -0.0000  0.0000  0.0000
    4BPC    CC7 5372  11.258  10.037  12.893 -0.0000 -0.0000  0.0000
    4BPC     C8 5373  11.264  10.130  13.005 -0.0000 -0.0000 -0.0000
    4BPC     C9 5374  11.363  10.228  13.008 -0.0000 -0.0000  0.0000
    4BPC    C10 5375  11.456  10.238  12.907  0.0000 -0.0000 -0.0000
    4BPC    C11 5376  11.444  10.151  12.791  0.0000  0.0000  0.0000
    4BPC    C12 5377  11.347  10.056  12.790 -0.0000 -0.0000 -0.0000
    4BPC     H8 5378  11.187  10.114  13.078 -0.0000  0.0000  0.0000
    4BPC     H9 5379  11.370  10.292  13.093 -0.0000  0.0000  0.0000
    4BPC    H10 5380  11.544  10.308  12.896 -0.0000 -0.0000 -0.0000
    4BPC    H11 5381  11.511  10.151  12.710  0.0000  0.0000 -0.0000
    4BPC    H12 5382  11.345   9.971  12.716  0.0000  0.0000  0.0000
    1TRZ     N1 5383   7.561   5.348   1.278 -0.0000 -0.0000  0.0000
    1TRZ    CZ1 5384   7.611   5.343   1.152 -0.0000  0.0000 -0.0000
    1TRZ     N2 5385   7.743   5.309   1.129  0.0000 -0.0000  0.0000
    1TRZ    CZ2 5386   7.821   5.263   1.235  0.0000  0.0000  0.0000
    1TRZ     N3 5387   7.765   5.253   1.365 -0.0000  0.0000 -0.0000
    1TRZ    CZ3 5388   7.630   5.286   1.384  0.0000  0.0000 -0.0000
    2BPA    CZa 5389   7.542   5.425   1.043  0.0000 -0.0000  0.0000
    2BPA     C2 5390   7.420   5.487   1.071 -0.0000 -0.0000 -0.0000
    2BPA    CC3 5391   7.326   5.513   0.962 -0.0000 -0.0000  0.0000
    2BPA     C4 5392   7.367   5.492   0.835  0.0000 -0.0000 -0.0000
    2BPA     C5 5393   7.490   5.426   0.812 -0.0000  0.0000 -0.0000
    2BPA     C6 5394   7.577   5.398   0.912  0.0000 -0.0000  0.0000
    2BPA     H2 5395   7.389   5.512   1.159  0.0000 -0.0000 -0.0000
    2BPA     H4 5396   7.299   5.512   0.756 -0.0000 -0.0000 -0.0000
    2BPA     H5 5397   7.504   5.375   0.721  0.0000 -0.0000 -0.0000
    2BPA     H6 5398   7.653   5.327   0.888  0.0000 -0.0000 -0.0000
    2BPA    CC7 5399   7.171   5.470   0.967  0.0000 -0.0000 -0.0000
    2BPA     C8 5400   7.103   5.567   1.009 -0.0000  0.0000  0.0000
    2BPA     C9 5401   6.956   5.581   0.993  0.0000 -0.0000 -0.0000
    2BPA    C10 5402   6.886   5.468   0.943 -0.0000  0.0000 -0.0000
    2BPA    C11 5403   6.953   5.359   0.897 -0.0000 -0.0000 -0.0000
    2BPA    C12 5404   7.089   5.352   0.907  0.0000  0.0000  0.0000
    2BPA     H8 5405   7.158   5.653   1.051 -0.0000 -0.0000 -0.0000
    2BPA     H9 5406   6.907   5.676   1.018  0.0000 -0.0000 -0.0000
    2BPA    H10 5407   6.780   5.468   0.899  0.0000  0.0000  0.0000
    2BPA    H11 5408   6.898   5.284   0.844 -0.0000 -0.0000 -0.0000
    2BPA    H12 5409   7.127   5.279   0.842 -0.0000  0.0000 -0.0000
    3BPB    CZb 5410   7.967   5.245   1.219 -0.0000  0.0000  0.0000
    3BPB     C2 5411   8.043   5.219   1.335  0.0000  0.0000 -0.0000
    3BPB    CC3 5412   8.189   5.208   1.330 -0.0000  0.0000 -0.0000
    3BPB     C4 5413   8.248   5.238   1.206 -0.0000  0.0000 -0.0000
    3BPB     C5 5414   8.169   5.271   1.090  0.0000 -0.0000  0.0000
    3BPB     C6 5415   8.030   5.267   1.098  0.0000 -0.0000 -0.0000
    3BPB     H2 5416   7.990   5.225   1.428  0.0000  0.0000  0.0000
    3BPB     H4 5417   8.354   5.253   1.210  0.0000  0.0000 -0.0000
    3BPB     H5 5418   8.202   5.315   1.001  0.0000  0.0000 -0.0000
    3BPB     H6 5419   7.972   5.318   1.026 -0.0000  0.0000 -0.0000
    3BPB    CC7 5420   8.245   5.174   1.459 -0.0000 -0.0000  0.0000
    3BPB     C8 5421   8.384   5.160   1.458 -0.0000 -0.0000  0.0000
    3BPB     C9 5422   8.453   5.106   1.573 -0.0000  0.0000 -0.0000
    3BPB    C10 5423   8.378   5.071   1.686 -0.0000 -0.0000  0.0000
    3BPB    C11 5424   8.236   5.079   1.685  0.0000 -0.0000 -0.0000
    3BPB    C12 5425   8.173   5.130   1.572  0.0000 -0.0000 -0.0000
    3BPB     H8 5426   8.448   5.197   1.389  0.0000  0.0000 -0.0000
    3BPB     H9 5427   8.557   5.111   1.575  0.0000  0.0000  0.0000
    3BPB    H10 5428   8.442   5.058   1.775 -0.0000  0.0000 -0.0000
    3BPB    H11 5429   8.186   5.064   1.772 -0.0000 -0.0000  0.0000
    3BPB    H12 5430   8.076   5.160   1.575 -0.0000 -0.0000 -0.0000
    4BPC    CZc 5431   7.572   5.234   1.504  0.0000  0.0000 -0.0000
    4BPC     C2 5432   7.453   5.291   1.542 -0.0000  0.0000  0.0000
    4BPC    CC3 5433   7.385   5.257   1.666  0.0000  0.0000 -0.0000
    4BPC     C4 5434   7.446   5.162   1.748  0.0000 -0.0000  0.0000
    4BPC     C5 5435   7.570   5.101   1.711 -0.0000  0.0000 -0.0000
    4BPC     C6 5436   7.628   5.142   1.589 -0.0000 -0.0000  0.0000
    4BPC     H2 5437   7.408   5.368   1.473  0.0000 -0.0000  0.0000
    4BPC     H4 5438   7.416   5.141   1.852  0.0000  0.0000 -0.0000
    4BPC     H5 5439   7.628   5.047   1.778  0.0000  0.0000  0.0000
    4BPC     H6 5440   7.717   5.097   1.552  0.0000 -0.0000 -0.0000
    4BPC    CC7 5441   7.258   5.307   1.713 -0.0000 -0.0000 -0.0000
    4BPC     C8 5442   7.253   5.421   1.790  0.0000  0.0000  0.0000
    4BPC     C9 5443   7.134   5.469   1.845 -0.0000 -0.0000 -0.0000
    4BPC    C10 5444   7.012   5.403   1.813  0.0000  0.0000  0.0000
    4BPC    C11 5445   7.018   5.286   1.738 -0.0000  0.0000  0.0000
    4BPC    C12 5446   7.138   5.238   1.689  0.0000 -0.0000 -0.0000
    4BPC     H8 5447   7.346   5.472   1.779  0.0000  0.0000 -0.0000
    4BPC     H9 5448   7.141   5.561   1.892  0.0000  0.0000  0.0000
    4BPC    H10 5449   6.918   5.442   1.848 -0.0000  0.0000  0.0000
    4BPC    H11 5450   6.932   5.229   1.721 -0.0000 -0.0000  0.0000
    4BPC    H12 5451   7.145   5.147   1.631 -0.0000  0.0000  0.0000
    1TRZ     N1 5452   4.280  13.040   6.584  0.0000 -0.0000 -0.0000
    1TRZ    CZ1 5453   4.150  13.072   6.588 -0.0000 -0.0000 -0.0000
    1TRZ     N2 5454   4.057  12.977   6.540  0.0000 -0.0000 -0.0000
    1TRZ    CZ2 5455   4.104  12.855   6.485 -0.0000  0.0000  0.0000
    1TRZ     N3 5456   4.240  12.828   6.477  0.0000  0.0000  0.0000
    1TRZ    CZ3 5457   4.333  12.924   6.521 -0.0000  0.0000  0.0000
    2BPA    CZa 5458   4.103  13.207   6.611  0.0000  0.0000  0.0000
    2BPA     C2 5459   4.196  13.309   6.638 -0.0000  0.0000  0.0000
    2BPA    CC3 5460   4.156  13.445   6.663 -0.0000 -0.0000 -0.0000
    2BPA     C4 5461   4.017  13.476   6.650  0.0000  0.0000  0.0000
    2BPA     C5 5462   3.928  13.378   6.614 -0.0000 -0.0000 -0.0000
    2BPA     C6 5463   3.968  13.243   6.599  0.0000  0.0000  0.0000
    2BPA     H2 5464   4.299  13.277   6.654 -0.0000 -0.0000 -0.0000
    2BPA     H4 5465   3.993  13.582   6.674  0.0000 -0.0000 -0.0000
    2BPA     H5 5466   3.835  13.412   6.568  0.0000 -0.0000  0.0000
    2BPA     H6 5467   3.908  13.174   6.546 -0.0000 -0.0000 -0.0000
    2BPA    CC7 5468   4.262  13.532   6.714  0.0000  0.0000  0.0000
    2BPA     C8 5469   4.398  13.492   6.715 -0.0000 -0.0000 -0.0000
    2BPA     C9 5470   4.496  13.582   6.752  0.0000  0.0000  0.0000
    2BPA    C10 5471   4.460  13.714   6.792  0.0000  0.0000  0.0000
    2BPA    C11 5472   4.324  13.755   6.796  0.0000 -0.0000 -0.0000
    2BPA    C12 5473   4.226  13.661   6.756  0.0000  0.0000  0.0000
    2BPA     H8 5474   4.424  13.388   6.696  0.0000  0.0000  0.0000
    2BPA     H9 5475   4.598  13.549   6.751  0.0000 -0.0000 -0.0000
    2BPA    H10 5476   4.546  13.785   6.810 -0.0000 -0.0000 -0.0000
    2BPA    H11 5477   4.302  13.860   6.810  0.0000 -0.0000 -0.0000
    2BPA    H12 5478   4.122  13.689   6.758 -0.0000  0.0000  0.0000
    3BPB    CZb 5479   4.011  12.762   6.417  0.0000 -0.0000 -0.0000
    3BPB     C2 5480   3.886  12.806   6.368 -0.0000  0.0000  0.0000
    3BPB    CC3 5481   3.801  12.719   6.296 -0.0000  0.0000  0.0000
    3BPB     C4 5482   3.844  12.590   6.270  0.0000 -0.0000 -0.0000
    3BPB     C5 5483   3.975  12.544   6.310 -0.0000  0.0000 -0.0000
    3BPB     C6 5484   4.054  12.629   6.386 -0.0000  0.0000 -0.0000
    3BPB     H2 5485   3.854  12.910   6.381  0.0000 -0.0000 -0.0000
    3BPB     H4 5486   3.792  12.527   6.195  0.0000  0.0000  0.0000
    3BPB     H5 5487   4.021  12.454   6.279  0.0000 -0.0000 -0.0000
    3BPB     H6 5488   4.145  12.595   6.423 -0.0000  0.0000 -0.0000
    3BPB    CC7 5489   3.657  12.738   6.261 -0.0000 -0.0000  0.0000
    3BPB     C8 5490   3.555  12.764   6.359  0.0000 -0.0000 -0.0000
    3BPB     C9 5491   3.425  12.775   6.323 -0.0000  0.0000 -0.0000
    3BPB    C10 5492   3.382  12.763   6.189  0.0000 -0.0000 -0.0000
    3BPB    C11 5493   3.484  12.738   6.091 -0.0000  0.0000  0.0000
    3BPB    C12 5494   3.616  12.724   6.126  0.0000  0.0000  0.0000
    3BPB     H8 5495   3.584  12.777   6.457  0.0000  0.0000  0.0000
    3BPB     H9 5496   3.351  12.804   6.401  0.0000 -0.0000 -0.0000
    3BPB    H10 5497   3.279  12.766   6.155  0.0000 -0.0000  0.0000
    3BPB    H11 5498   3.459  12.730   5.990 -0.0000 -0.0000 -0.0000
    3BPB    H12 5499   3.692  12.695   6.056  0.0000 -0.0000 -0.0000
    4BPC    CZc 5500   4.475  12.908   6.516  0.0000  0.0000 -0.0000
    4BPC     C2 5501   4.563  12.997   6.576  0.0000  0.0000 -0.0000
    4BPC    CC3 5502   4.700  12.965   6.590 -0.0000  0.0000 -0.0000
    4BPC     C4 5503   4.747  12.842   6.552  0.0000 -0.0000 -0.0000
    4BPC     C5 5504   4.659  12.754   6.487 -0.0000  0.0000 -0.0000
    4BPC     C6 5505   4.523  12.789   6.465  0.0000 -0.0000 -0.0000
    4BPC     H2 5506   4.524  13.098   6.602  0.0000 -0.0000 -0.0000
    4BPC     H4 5507   4.845  12.811   6.583  0.0000 -0.0000  0.0000
    4BPC     H5 5508   4.687  12.653   6.471 -0.0000 -0.0000  0.0000
    4BPC     H6 5509   4.454  12.709   6.435  0.0000  0.0000 -0.0000
    4BPC    CC7 5510   4.797  13.049   6.665  0.0000  0.0000 -0.0000
    4BPC     C8 5511   4.840  13.168   6.601 -0.0000  0.0000 -0.0000
    4BPC     C9 5512   4.913  13.264   6.675 -0.0000 -0.0000 -0.0000
    4BPC    C10 5513   4.949  13.241   6.808 -0.0000  0.0000 -0.0000
    4BPC    C11 5514   4.911  13.122   6.872 -0.0000 -0.0000 -0.0000
    4BPC    C12 5515   4.836  13.024   6.797  0.0000 -0.0000  0.0000
    4BPC     H8 5516   4.840  13.180   6.490 -0.0000 -0.0000  0.0000
    4BPC     H9 5517   4.946  13.352   6.625  0.0000  0.0000 -0.0000
    4BPC    H10 5518   4.980  13.335   6.865 -0.0000 -0.0000 -0.0000
    4BPC    H11 5519   4.914  13.104   6.976 -0.0000 -0.0000  0.0000
    4BPC    H12 5520   4.813  12.932   6.847 -0.0000 -0.0000  0.0000
    1TRZ     N1 5521   0.058   2.387   5.754 -0.0000 -0.0000  0.0000
    1TRZ    CZ1 5522   0.059   2.519   5.773 -0.0000  0.0000  0.0000
    1TRZ     N2 5523  -0.006   2.568   5.880 -0.0000  0.0000  0.0000
    1TRZ    CZ2 5524  -0.078   2.493   5.968 -0.0000 -0.0000  0.0000
    1TRZ     N3 5525  -0.097   2.361   5.930  0.0000  0.0000  0.0000
    1TRZ    CZ3 5526  -0.016   2.298   5.826 -0.0000 -0.0000 -0.0000
    2BPA    CZa 5527   0.138   2.613   5.693 -0.0000  0.0000  0.0000
    2BPA     C2 5528   0.182   2.734   5.751  0.0000  0.0000 -0.0000
    2BPA    CC3 5529   0.277   2.817   5.683 -0.0000  0.0000  0.0000
    2BPA     C4 5530   0.322   2.778   5.558  0.0000  0.0000 -0.0000
    2BPA     C5 5531   0.278   2.661   5.498 -0.0000 -0.0000 -0.0000
    2BPA     C6 5532   0.187   2.580   5.569  0.0000  0.0000 -0.0000
    2BPA     H2 5533   0.141   2.781   5.838 -0.0000  0.0000  0.0000
    2BPA     H4 5534   0.386   2.842   5.500  0.0000 -0.0000 -0.0000
    2BPA     H5 5535   0.326   2.630   5.408  0.0000 -0.0000 -0.0000
    2BPA     H6 5536   0.140   2.509   5.509 -0.0000  0.0000 -0.0000
    2BPA    CC7 5537   0.319   2.958   5.716 -0.0000 -0.0000  0.0000
    2BPA     C8 5538   0.260   3.014   5.831  0.0000  0.0000 -0.0000
    2BPA     C9 5539   0.277   3.155   5.860 -0.0000 -0.0000  0.0000
    2BPA    C10 5540   0.355   3.231   5.779  0.0000  0.0000  0.0000
    2BPA    C11 5541   0.411   3.179   5.664 -0.0000 -0.0000 -0.0000
    2BPA    C12 5542   0.393   3.044   5.635  0.0000  0.0000  0.0000
    2BPA     H8 5543   0.213   2.953   5.902 -0.0000 -0.0000  0.0000
    2BPA     H9 5544   0.230   3.184   5.953  0.0000  0.0000  0.0000
    2BPA    H10 5545   0.351   3.343   5.803 -0.0000 -0.0000 -0.0000
    2BPA    H11 5546   0.462   3.238   5.594  0.0000  0.0000 -0.0000
    2BPA    H12 5547   0.443   3.008   5.548  0.0000 -0.0000 -0.0000
    3BPB    CZb 5548  -0.089   2.544   6.102  0.0000  0.0000 -0.0000
    3BPB     C2 5549  -0.009   2.659   6.151  0.0000 -0.0000 -0.0000
    3BPB    CC3 5550  -0.044   2.722   6.264 -0.0000  0.0000  0.0000
    3BPB     C4 5551  -0.142   2.666   6.352  0.0000  0.0000  0.0000
    3BPB     C5 5552  -0.216   2.559   6.308  0.0000 -0.0000 -0.0000
    3BPB     C6 5553  -0.187   2.500   6.178 -0.0000  0.0000  0.0000
    3BPB     H2 5554   0.089   2.684   6.106 -0.0000 -0.0000  0.0000
    3BPB     H4 5555  -0.166   2.703   6.457  0.0000 -0.0000 -0.0000
    3BPB     H5 5556  -0.299   2.532   6.367 -0.0000 -0.0000  0.0000
    3BPB     H6 5557  -0.267   2.444   6.142 -0.0000  0.0000  0.0000
    3BPB    CC7 5558  -0.010   2.862   6.314 -0.0000 -0.0000 -0.0000
    3BPB     C8 5559   0.124   2.884   6.344  0.0000 -0.0000 -0.0000
    3BPB     C9 5560   0.173   3.004   6.386  0.0000  0.0000  0.0000
    3BPB    C10 5561   0.086   3.117   6.397  0.0000  0.0000  0.0000
    3BPB    C11 5562  -0.050   3.102   6.366  0.0000 -0.0000 -0.0000
    3BPB    C12 5563  -0.098   2.976   6.323  0.0000 -0.0000 -0.0000
    3BPB     H8 5564   0.195   2.799   6.331 -0.0000  0.0000  0.0000
    3BPB     H9 5565   0.279   3.013   6.405 -0.0000  0.0000  0.0000
    3BPB    H10 5566   0.119   3.221   6.419 -0.0000 -0.0000 -0.0000
    3BPB    H11 5567  -0.123   3.178   6.375 -0.0000  0.0000  0.0000
    3BPB    H12 5568  -0.203   2.959   6.303  0.0000 -0.0000  0.0000
    4BPC    CZc 5569  -0.072   2.175   5.744  0.0000  0.0000  0.0000
    4BPC     C2 5570  -0.133   2.086   5.805  0.0000 -0.0000 -0.0000
    4BPC    CC3 5571  -0.110   1.934   5.778 -0.0000  0.0000  0.0000
    4BPC     C4 5572  -0.050   1.909   5.657 -0.0000 -0.0000  0.0000
    4BPC     C5 5573   0.014   1.995   5.590 -0.0000  0.0000  0.0000
    4BPC     C6 5574   0.006   2.137   5.626 -0.0000 -0.0000  0.0000
    4BPC     H2 5575  -0.189   2.113   5.881 -0.0000 -0.0000  0.0000
    4BPC     H4 5576  -0.028   1.800   5.639 -0.0000  0.0000  0.0000
    4BPC     H5 5577   0.068   1.964   5.521  0.0000 -0.0000 -0.0000
    4BPC     H6 5578   0.068   2.198   5.600 -0.0000 -0.0000  0.0000
    4BPC    CC7 5579  -0.112   1.824   5.879  0.0000 -0.0000 -0.0000
    4BPC     C8 5580  -0.208   1.819   5.966 -0.0000 -0.0000  0.0000
    4BPC     C9 5581  -0.241   1.704   6.039  0.0000  0.0000 -0.0000
    4BPC    C10 5582  -0.154   1.595   6.035 -0.0000 -0.0000  0.0000
    4BPC    C11 5583  -0.050   1.592   5.947  0.0000 -0.0000 -0.0000
    4BPC    C12 5584  -0.022   1.707   5.872 -0.0000  0.0000  0.0000
    4BPC     H8 5585  -0.267   1.906   5.968 -0.0000  0.0000  0.0000
    4BPC     H9 5586  -0.335   1.706   6.090  0.0000  0.0000 -0.0000
    4BPC    H10 5587  -0.189   1.497   6.084  0.0000  0.0000 -0.0000
    4BPC    H11 5588   0.008   1.499   5.921 -0.0000  0.0000  0.0000
    4BPC    H12 5589   0.057   1.713   5.798 -0.0000 -0.0000  0.0000
    1TRZ     N1 5590   2.825   2.080  12.566  0.0000 -0.0000 -0.0000
    1TRZ    CZ1 5591   2.785   2.191  12.629  0.0000  0.0000  0.0000
    1TRZ     N2 5592   2.664   2.195  12.697  0.0000  0.0000  0.0000
    1TRZ    CZ2 5593   2.579   2.087  12.698 -0.0000  0.0000  0.0000
    1TRZ     N3 5594   2.621   1.975  12.637  0.0000 -0.0000 -0.0000
    1TRZ    CZ3 5595   2.742   1.968  12.558 -0.0000 -0.0000  0.0000
    2BPA    CZa 5596   2.854   2.323  12.613 -0.0000 -0.0000 -0.0000
    2BPA     C2 5597   2.806   2.441  12.664 -0.0000  0.0000  0.0000
    2BPA    CC3 5598   2.881   2.565  12.654  0.0000 -0.0000 -0.0000
    2BPA     C4 5599   3.008   2.559  12.586 -0.0000 -0.0000  0.0000
    2BPA     C5 5600   3.049   2.431  12.536  0.0000  0.0000 -0.0000
    2BPA     C6 5601   2.979   2.321  12.550 -0.0000 -0.0000  0.0000
    2BPA     H2 5602   2.708   2.436  12.717  0.0000  0.0000 -0.0000
    2BPA     H4 5603   3.070   2.648  12.577  0.0000 -0.0000 -0.0000
    2BPA     H5 5604   3.151   2.410  12.509  0.0000 -0.0000 -0.0000
    2BPA     H6 5605   3.024   2.224  12.546  0.0000 -0.0000 -0.0000
    2BPA    CC7 5606   2.863   2.689  12.731  0.0000  0.0000 -0.0000
    2BPA     C8 5607   2.757   2.698  12.818 -0.0000 -0.0000  0.0000
    2BPA     C9 5608   2.733   2.812  12.895  0.0000  0.0000  0.0000
    2BPA    C10 5609   2.821   2.926  12.886 -0.0000 -0.0000  0.0000
    2BPA    C11 5610   2.933   2.912  12.802 -0.0000  0.0000  0.0000
    2BPA    C12 5611   2.956   2.799  12.730 -0.0000 -0.0000 -0.0000
    2BPA     H8 5612   2.680   2.621  12.804  0.0000  0.0000  0.0000
    2BPA     H9 5613   2.636   2.817  12.946  0.0000  0.0000 -0.0000
    2BPA    H10 5614   2.793   3.023  12.931  0.0000 -0.0000 -0.0000
    2BPA    H11 5615   2.999   2.996  12.785 -0.0000 -0.0000 -0.0000
    2BPA    H12 5616   3.047   2.792  12.669 -0.0000  0.0000  0.0000
    3BPB    CZb 5617   2.490   2.088  12.813  0.0000  0.0000  0.0000
    3BPB     C2 5618   2.513   2.157  12.944 -0.0000 -0.0000 -0.0000
    3BPB    CC3 5619   2.413   2.154  13.038 -0.0000  0.0000  0.0000
    3BPB     C4 5620   2.290   2.077  13.017  0.0000  0.0000  0.0000
    3BPB     C5 5621   2.274   2.010  12.898  0.0000  0.0000 -0.0000
    3BPB     C6 5622   2.374   2.018  12.796 -0.0000 -0.0000  0.0000
    3BPB     H2 5623   2.596   2.219  12.958  0.0000  0.0000  0.0000
    3BPB     H4 5624   2.211   2.080  13.089 -0.0000 -0.0000  0.0000
    3BPB     H5 5625   2.187   1.955  12.875 -0.0000 -0.0000 -0.0000
    3BPB     H6 5626   2.349   1.978  12.700 -0.0000 -0.0000 -0.0000
    3BPB    CC7 5627   2.378   2.237  13.171 -0.0000  0.0000 -0.0000
    3BPB     C8 5628   2.464   2.212  13.265  0.0000  0.0000  0.0000
    3BPB     C9 5629   2.524   2.325  13.356  0.0000 -0.0000 -0.0000
    3BPB    C10 5630   2.474   2.445  13.340  0.0000  0.0000 -0.0000
    3BPB    C11 5631   2.389   2.477  13.241 -0.0000 -0.0000 -0.0000
    3BPB    C12 5632   2.335   2.375  13.156  0.0000 -0.0000  0.0000
    3BPB     H8 5633   2.511   2.113  13.268 -0.0000  0.0000  0.0000
    3BPB     H9 5634   2.607   2.318  13.428 -0.0000 -0.0000 -0.0000
    3BPB    H10 5635   2.525   2.508  13.406  0.0000 -0.0000 -0.0000
    3BPB    H11 5636   2.348   2.575  13.247  0.0000  0.0000 -0.0000
    3BPB    H12 5637   2.251   2.376  13.100 -0.0000 -0.0000 -0.0000
    4BPC    CZc 5638   2.787   1.841  12.494 -0.0000  0.0000 -0.0000
    4BPC     C2 5639   2.694   1.745  12.468 -0.0000 -0.0000 -0.0000
    4BPC    CC3 5640   2.712   1.650  12.354 -0.0000  0.0000  0.0000
    4BPC     C4 5641   2.835   1.653  12.286 -0.0000 -0.0000 -0.0000
    4BPC     C5 5642   2.928   1.751  12.317  0.0000  0.0000 -0.0000
    4BPC     C6 5643   2.908   1.846  12.420 -0.0000 -0.0000 -0.0000
    4BPC     H2 5644   2.623   1.736  12.547 -0.0000  0.0000 -0.0000
    4BPC     H4 5645   2.839   1.614  12.175 -0.0000  0.0000  0.0000
    4BPC     H5 5646   3.014   1.772  12.252 -0.0000 -0.0000  0.0000
    4BPC     H6 5647   2.972   1.921  12.449  0.0000  0.0000  0.0000
    4BPC    CC7 5648   2.600   1.552  12.353  0.0000  0.0000  0.0000
    4BPC     C8 5649   2.475   1.593  12.314 -0.0000 -0.0000 -0.0000
    4BPC     C9 5650   2.382   1.499  12.256  0.0000  0.0000 -0.0000
    4BPC    C10 5651   2.415   1.365  12.253 -0.0000 -0.0000 -0.0000
    4BPC    C11 5652   2.540   1.321  12.288  0.0000  0.0000  0.0000
    4BPC    C12 5653   2.633   1.417  12.340 -0.0000 -0.0000 -0.0000
    4BPC     H8 5654   2.454   1.694  12.304 -0.0000  0.0000 -0.0000
    4BPC     H9 5655   2.287   1.538  12.222  0.0000 -0.0000 -0.0000
    4BPC    H10 5656   2.348   1.297  12.194  0.0000  0.0000  0.0000
    4BPC    H11 5657   2.566   1.217  12.272 -0.0000  0.0000  0.0000
    4BPC    H12 5658   2.730   1.376  12.366 -0.0000  0.0000  0.0000
    1TRZ     N1 5659   8.683   0.205   2.756 -0.0000 -0.0000  0.0000
    1TRZ    CZ1 5660   8.702   0.272   2.651  0.0000  0.0000 -0.0000
    1TRZ     N2 5661   8.609   0.372   2.606 -0.0000 -0.0000  0.0000
    1TRZ    CZ2 5662   8.502   0.406   2.696  0.0000  0.0000 -0.0000
    1TRZ     N3 5663   8.486   0.332   2.811 -0.0000  0.0000 -0.0000
    1TRZ    CZ3 5664   8.558   0.226   2.833  0.0000 -0.0000  0.0000
    2BPA    CZa 5665   8.778   0.209   2.533 -0.0000 -0.0000  0.0000
    2BPA     C2 5666   8.892   0.280   2.498  0.0000  0.0000  0.0000
    2BPA    CC3 5667   8.982   0.236   2.396 -0.0000  0.0000  0.0000
    2BPA     C4 5668   8.945   0.125   2.319 -0.0000 -0.0000 -0.0000
    2BPA     C5 5669   8.819   0.056   2.348  0.0000  0.0000 -0.0000
    2BPA     C6 5670   8.743   0.092   2.451 -0.0000  0.0000  0.0000
    2BPA     H2 5671   8.912   0.375   2.558 -0.0000 -0.0000 -0.0000
    2BPA     H4 5672   9.003   0.098   2.224 -0.0000  0.0000  0.0000
    2BPA     H5 5673   8.778  -0.027   2.296 -0.0000 -0.0000  0.0000
    2BPA     H6 5674   8.668   0.032   2.492 -0.0000 -0.0000  0.0000
    2BPA    CC7 5675   9.123   0.282   2.387 -0.0000 -0.0000  0.0000
    2BPA     C8 5676   9.173   0.306   2.259  0.0000  0.0000  0.0000
    2BPA     C9 5677   9.303   0.359   2.242 -0.0000 -0.0000  0.0000
    2BPA    C10 5678   9.384   0.384   2.354  0.0000  0.0000 -0.0000
    2BPA    C11 5679   9.338   0.348   2.482  0.0000  0.0000  0.0000
    2BPA    C12 5680   9.212   0.295   2.494 -0.0000 -0.0000  0.0000
    2BPA     H8 5681   9.104   0.282   2.186 -0.0000 -0.0000 -0.0000
    2BPA     H9 5682   9.331   0.398   2.148 -0.0000 -0.0000  0.0000
    2BPA    H10 5683   9.480   0.438   2.336 -0.0000 -0.0000 -0.0000
    2BPA    H11 5684   9.397   0.365   2.578 -0.0000 -0.0000 -0.0000
    2BPA    H12 5685   9.173   0.254   2.589  0.0000  0.0000 -0.0000
    3BPB    CZb 5686   8.444   0.540   2.685  0.0000  0.0000 -0.0000
    3BPB     C2 5687   8.474   0.627   2.576  0.0000 -0.0000  0.0000
    3BPB    CC3 5688   8.403   0.746   2.560 -0.0000  0.0000 -0.0000
    3BPB     C4 5689   8.312   0.787   2.659 -0.0000  0.0000 -0.0000
    3BPB     C5 5690   8.285   0.702   2.766 -0.0000  0.0000  0.0000
    3BPB     C6 5691   8.345   0.578   2.778 -0.0000 -0.0000  0.0000
    3BPB     H2 5692   8.552   0.602   2.502 -0.0000  0.0000  0.0000
    3BPB     H4 5693   8.243   0.872   2.645  0.0000 -0.0000  0.0000
    3BPB     H5 5694   8.205   0.723   2.835 -0.0000  0.0000  0.0000
    3BPB     H6 5695   8.312   0.507   2.859  0.0000  0.0000 -0.0000
    3BPB    CC7 5696   8.391   0.818   2.428 -0.0000  0.0000  0.0000
    3BPB     C8 5697   8.504   0.814   2.346  0.0000 -0.0000 -0.0000
    3BPB     C9 5698   8.500   0.880   2.221  0.0000 -0.0000  0.0000
    3BPB    C10 5699   8.384   0.945   2.175  0.0000  0.0000 -0.0000
    3BPB    C11 5700   8.270   0.945   2.254 -0.0000  0.0000 -0.0000
    3BPB    C12 5701   8.272   0.884   2.378  0.0000 -0.0000  0.0000
    3BPB     H8 5702   8.591   0.754   2.377 -0.0000  0.0000 -0.0000
    3BPB     H9 5703   8.592   0.882   2.163 -0.0000 -0.0000  0.0000
    3BPB    H10 5704   8.385   0.994   2.076 -0.0000 -0.0000  0.0000
    3BPB    H11 5705   8.188   1.009   2.226 -0.0000  0.0000 -0.0000
    3BPB    H12 5706   8.198   0.911   2.445 -0.0000  0.0000  0.0000
    4BPC    CZc 5707   8.476   0.140   2.929  0.0000  0.0000 -0.0000
    4BPC     C2 5708   8.549   0.031   2.979 -0.0000 -0.0000  0.0000
    4BPC    CC3 5709   8.479  -0.080   3.044  0.0000  0.0000 -0.0000
    4BPC     C4 5710   8.342  -0.075   3.062 -0.0000 -0.0000  0.0000
    4BPC     C5 5711   8.267   0.027   3.011  0.0000  0.0000 -0.0000
    4BPC     C6 5712   8.333   0.143   2.946 -0.0000 -0.0000  0.0000
    4BPC     H2 5713   8.654   0.030   2.968  0.0000 -0.0000 -0.0000
    4BPC     H4 5714   8.286  -0.164   3.087 -0.0000  0.0000 -0.0000
    4BPC     H5 5715   8.160   0.027   3.012  0.0000 -0.0000 -0.0000
    4BPC     H6 5716   8.268   0.222   2.911  0.0000 -0.0000 -0.0000
    4BPC    CC7 5717   8.534  -0.203   3.107 -0.0000  0.0000  0.0000
    4BPC     C8 5718   8.593  -0.294   3.021  0.0000 -0.0000  0.0000
    4BPC     C9 5719   8.667  -0.407   3.070 -0.0000  0.0000 -0.0000
    4BPC    C10 5720   8.672  -0.429   3.207  0.0000  0.0000  0.0000
    4BPC    C11 5721   8.616  -0.331   3.298  0.0000 -0.0000 -0.0000
    4BPC    C12 5722   8.549  -0.220   3.245 -0.0000  0.0000  0.0000
    4BPC     H8 5723   8.595  -0.278   2.916  0.0000  0.0000 -0.0000
    4BPC     H9 5724   8.722  -0.457   2.995  0.0000 -0.0000 -0.0000
    4BPC    H10 5725   8.732  -0.514   3.248 -0.0000  0.0000 -0.0000
    4BPC    H11 5726   8.617  -0.347   3.406 -0.0000  0.0000 -0.0000
    4BPC    H12 5727   8.508  -0.148   3.318 -0.0000 -0.0000 -0.0000
    1TRZ     N1 5728   0.080   0.506   1.207  0.0000 -0.0000  0.0000
    1TRZ    CZ1 5729  -0.034   0.494   1.139 -0.0000 -0.0000 -0.0000
    1TRZ     N2 5730  -0.123   0.592   1.148 -0.0000  0.0000 -0.0000
    1TRZ    CZ2 5731  -0.117   0.700   1.230 -0.0000  0.0000  0.0000
    1TRZ     N3 5732   0.001   0.707   1.302  0.0000 -0.0000 -0.0000
    1TRZ    CZ3 5733   0.106   0.610   1.288 -0.0000  0.0000  0.0000
    2BPA    CZa 5734  -0.068   0.377   1.055 -0.0000  0.0000 -0.0000
    2BPA     C2 5735  -0.134   0.395   0.930 -0.0000  0.0000  0.0000
    2BPA    CC3 5736  -0.164   0.285   0.849 -0.0000 -0.0000 -0.0000
    2BPA     C4 5737  -0.112   0.156   0.882  0.0000  0.0000  0.0000
    2BPA     C5 5738  -0.044   0.143   1.008 -0.0000 -0.0000 -0.0000
    2BPA     C6 5739  -0.029   0.248   1.093 -0.0000  0.0000  0.0000
    2BPA     H2 5740  -0.170   0.493   0.899  0.0000 -0.0000  0.0000
    2BPA     H4 5741  -0.125   0.093   0.799  0.0000  0.0000  0.0000
    2BPA     H5 5742   0.001   0.047   1.043 -0.0000  0.0000 -0.0000
    2BPA     H6 5743   0.024   0.233   1.186 -0.0000 -0.0000  0.0000
    2BPA    CC7 5744  -0.294   0.262   0.765  0.0000  0.0000  0.0000
    2BPA     C8 5745  -0.265   0.237   0.636 -0.0000  0.0000 -0.0000
    2BPA     C9 5746  -0.365   0.253   0.533  0.0000 -0.0000 -0.0000
    2BPA    C10 5747  -0.496   0.278   0.568 -0.0000  0.0000  0.0000
    2BPA    C11 5748  -0.524   0.303   0.709 -0.0000  0.0000 -0.0000
    2BPA    C12 5749  -0.431   0.286   0.801  0.0000 -0.0000  0.0000
    2BPA     H8 5750  -0.167   0.212   0.611  0.0000 -0.0000 -0.0000
    2BPA     H9 5751  -0.340   0.234   0.423 -0.0000  0.0000  0.0000
    2BPA    H10 5752  -0.564   0.287   0.480  0.0000  0.0000  0.0000
    2BPA    H11 5753  -0.618   0.341   0.748  0.0000 -0.0000 -0.0000
    2BPA    H12 5754  -0.459   0.288   0.908  0.0000 -0.0000 -0.0000
    3BPB    CZb 5755  -0.251   0.746   1.278  0.0000 -0.0000 -0.0000
    3BPB     C2 5756  -0.360   0.727   1.187 -0.0000  0.0000  0.0000
    3BPB    CC3 5757  -0.488   0.797   1.211  0.0000 -0.0000  0.0000
    3BPB     C4 5758  -0.497   0.880   1.325 -0.0000 -0.0000 -0.0000
    3BPB     C5 5759  -0.390   0.890   1.414  0.0000 -0.0000 -0.0000
    3BPB     C6 5760  -0.269   0.822   1.388 -0.0000  0.0000 -0.0000
    3BPB     H2 5761  -0.358   0.652   1.104 -0.0000  0.0000  0.0000
    3BPB     H4 5762  -0.589   0.937   1.327  0.0000  0.0000  0.0000
    3BPB     H5 5763  -0.382   0.954   1.483  0.0000  0.0000  0.0000
    3BPB     H6 5764  -0.203   0.809   1.459 -0.0000 -0.0000  0.0000
    3BPB    CC7 5765  -0.592   0.803   1.110 -0.0000  0.0000 -0.0000
    3BPB     C8 5766  -0.591   0.707   1.010 -0.0000 -0.0000 -0.0000
    3BPB     C9 5767  -0.707   0.692   0.928  0.0000 -0.0000  0.0000
    3BPB    C10 5768  -0.817   0.774   0.940 -0.0000  0.0000 -0.0000
    3BPB    C11 5769  -0.824   0.863   1.047  0.0000 -0.0000  0.0000
    3BPB    C12 5770  -0.710   0.876   1.130 -0.0000  0.0000  0.0000
    3BPB     H8 5771  -0.510   0.637   0.999  0.0000 -0.0000 -0.0000
    3BPB     H9 5772  -0.701   0.609   0.857 -0.0000  0.0000  0.0000
    3BPB    H10 5773  -0.908   0.756   0.883  0.0000  0.0000  0.0000
    3BPB    H11 5774  -0.893   0.943   1.060  0.0000 -0.0000 -0.0000
    3BPB    H12 5775  -0.709   0.959   1.210 -0.0000 -0.0000 -0.0000
    4BPC    CZc 5776   0.238   0.657   1.338 -0.0000 -0.0000 -0.0000
    4BPC     C2 5777   0.309   0.547   1.382  0.0000 -0.0000  0.0000
    4BPC    CC3 5778   0.447   0.558   1.432 -0.0000 -0.0000 -0.0000
    4BPC     C4 5779   0.493   0.676   1.454 -0.0000  0.0000  0.0000
    4BPC     C5 5780   0.420   0.792   1.411  0.0000 -0.0000 -0.0000
    4BPC     C6 5781   0.293   0.770   1.348  0.0000 -0.0000 -0.0000
    4BPC     H2 5782   0.266   0.442   1.369  0.0000  0.0000  0.0000
    4BPC     H4 5783   0.585   0.660   1.508 -0.0000 -0.0000 -0.0000
    4BPC     H5 5784   0.462   0.896   1.411 -0.0000 -0.0000 -0.0000
    4BPC     H6 5785   0.255   0.850   1.282  0.0000 -0.0000 -0.0000
    4BPC    CC7 5786   0.550   0.445   1.404 -0.0000  0.0000 -0.0000
    4BPC     C8 5787   0.600   0.392   1.280 -0.0000  0.0000  0.0000
    4BPC     C9 5788   0.678   0.280   1.280  0.0000 -0.0000  0.0000
    4BPC    C10 5789   0.719   0.218   1.399 -0.0000 -0.0000 -0.0000
    4BPC    C11 5790   0.675   0.268   1.520 -0.0000  0.0000  0.0000
    4BPC    C12 5791   0.590   0.383   1.521  0.0000 -0.0000  0.0000
    4BPC     H8 5792   0.574   0.433   1.189 -0.0000  0.0000 -0.0000
    4BPC     H9 5793   0.703   0.236   1.188  0.0000 -0.0000 -0.0000
    4BPC    H10 5794   0.769   0.121   1.399 -0.0000  0.0000  0.0000
    4BPC    H11 5795   0.706   0.221   1.615 -0.0000  0.0000 -0.0000
    4BPC    H12 5796   0.563   0.412   1.620 -0.0000  0.0000  0.0000
[truncated: 13,883,108 more chars]
