# Supplementary material for: Benchmarking coarse-grained models of organic semiconductors via deep backmapping
Source: Front Chem. 2022 Sep 9;10:982757. doi: 10.3389/fchem.2022.982757 (PMC9500322; doi:10.3389/fchem.2022.982757)
Supplement: Supplementary file 1 [file DataSheet1.ZIP › coordinate_files/DBM_modelA_selection.gro]

cg TMBT
138
    1TRZ     N1 8143   7.013   3.306   6.936  0.0000  0.0000 -0.0000
    1TRZ    CZ1 8144   7.103   3.372   7.008  0.0000  0.0000 -0.0000
    1TRZ     N2 8145   7.223   3.326   7.013  0.0000 -0.0000 -0.0000
    1TRZ    CZ2 8146   7.272   3.211   6.933 -0.0000  0.0000  0.0000
    1TRZ     N3 8147   7.175   3.140   6.860  0.0000  0.0000 -0.0000
    1TRZ    CZ3 8148   7.035   3.184   6.864  0.0000  0.0000 -0.0000
    2BPA    CZa 8149   7.099   3.530   7.000 -0.0000 -0.0000 -0.0000
    2BPA     C2 8150   7.034   3.620   6.905  0.0000 -0.0000  0.0000
    2BPA    CC3 8151   7.001   3.755   6.939  0.0000 -0.0000 -0.0000
    2BPA     C4 8152   7.052   3.800   7.060 -0.0000  0.0000  0.0000
    2BPA     C5 8153   7.120   3.721   7.152  0.0000 -0.0000 -0.0000
    2BPA     C6 8154   7.138   3.585   7.120 -0.0000  0.0000  0.0000
    2BPA     H2 8155   7.005   3.586   6.807  0.0000 -0.0000 -0.0000
    2BPA     H4 8156   7.052   3.909   7.079  0.0000 -0.0000 -0.0000
    2BPA     H5 8157   7.149   3.756   7.247 -0.0000  0.0000  0.0000
    2BPA     H6 8158   7.179   3.516   7.197 -0.0000  0.0000 -0.0000
    2BPA    CC7 8159   6.916   3.835   6.854  0.0000  0.0000  0.0000
    2BPA     C8 8160   6.904   3.971   6.881  0.0000  0.0000  0.0000
    2BPA     C9 8161   6.814   4.054   6.811 -0.0000 -0.0000 -0.0000
    2BPA    C10 8162   6.739   3.996   6.706 -0.0000  0.0000 -0.0000
    2BPA    C11 8163   6.747   3.858   6.680  0.0000  0.0000  0.0000
    2BPA    C12 8164   6.834   3.780   6.758 -0.0000  0.0000 -0.0000
    2BPA     H8 8165   6.972   4.024   6.950 -0.0000 -0.0000 -0.0000
    2BPA     H9 8166   6.815   4.153   6.828  0.0000  0.0000  0.0000
    2BPA    H10 8167   6.665   4.067   6.659  0.0000 -0.0000  0.0000
    2BPA    H11 8168   6.671   3.810   6.633 -0.0000 -0.0000  0.0000
    2BPA    H12 8169   6.843   3.674   6.749  0.0000  0.0000  0.0000
    3BPB    CZb 8170   7.406   3.164   6.973 -0.0000  0.0000  0.0000
    3BPB     C2 8171   7.463   3.185   7.107  0.0000 -0.0000 -0.0000
    3BPB    CC3 8172   7.601   3.155   7.129 -0.0000  0.0000  0.0000
    3BPB     C4 8173   7.676   3.104   7.030  0.0000 -0.0000 -0.0000
    3BPB     C5 8174   7.621   3.082   6.900  0.0000 -0.0000  0.0000
    3BPB     C6 8175   7.485   3.109   6.876  0.0000 -0.0000 -0.0000
    3BPB     H2 8176   7.400   3.216   7.184 -0.0000 -0.0000  0.0000
    3BPB     H4 8177   7.787   3.078   7.046 -0.0000  0.0000 -0.0000
    3BPB     H5 8178   7.681   3.021   6.833 -0.0000  0.0000  0.0000
    3BPB     H6 8179   7.432   3.065   6.796 -0.0000 -0.0000 -0.0000
    3BPB    CC7 8180   7.670   3.188   7.256  0.0000 -0.0000 -0.0000
    3BPB     C8 8181   7.610   3.144   7.376 -0.0000 -0.0000 -0.0000
    3BPB     C9 8182   7.657   3.192   7.499  0.0000  0.0000 -0.0000
    3BPB    C10 8183   7.769   3.278   7.505  0.0000  0.0000  0.0000
    3BPB    C11 8184   7.826   3.324   7.384  0.0000 -0.0000  0.0000
    3BPB    C12 8185   7.778   3.279   7.263  0.0000 -0.0000  0.0000
    3BPB     H8 8186   7.527   3.073   7.375  0.0000  0.0000 -0.0000
    3BPB     H9 8187   7.605   3.155   7.584 -0.0000 -0.0000  0.0000
    3BPB    H10 8188   7.808   3.323   7.599 -0.0000 -0.0000 -0.0000
    3BPB    H11 8189   7.912   3.389   7.387  0.0000  0.0000  0.0000
    3BPB    H12 8190   7.829   3.309   7.178  0.0000  0.0000 -0.0000
    4BPC    CZc 8191   6.940   3.092   6.801 -0.0000  0.0000 -0.0000
    4BPC     C2 8192   6.807   3.130   6.818 -0.0000 -0.0000 -0.0000
    4BPC    CC3 8193   6.698   3.027   6.800  0.0000  0.0000  0.0000
    4BPC     C4 8194   6.735   2.905   6.769 -0.0000 -0.0000 -0.0000
    4BPC     C5 8195   6.860   2.862   6.762  0.0000  0.0000  0.0000
    4BPC     C6 8196   6.966   2.961   6.779 -0.0000 -0.0000  0.0000
    4BPC     H2 8197   6.768   3.217   6.853 -0.0000 -0.0000  0.0000
    4BPC     H4 8198   6.653   2.832   6.740  0.0000  0.0000  0.0000
    4BPC     H5 8199   6.887   2.775   6.720  0.0000 -0.0000 -0.0000
    4BPC     H6 8200   7.063   2.936   6.781 -0.0000  0.0000  0.0000
    4BPC    CC7 8201   6.553   3.037   6.834  0.0000 -0.0000 -0.0000
    4BPC     C8 8202   6.459   2.962   6.763 -0.0000 -0.0000 -0.0000
    4BPC     C9 8203   6.322   2.981   6.779 -0.0000  0.0000  0.0000
    4BPC    C10 8204   6.273   3.077   6.869  0.0000  0.0000  0.0000
    4BPC    C11 8205   6.371   3.158   6.938 -0.0000 -0.0000 -0.0000
    4BPC    C12 8206   6.509   3.132   6.921 -0.0000  0.0000  0.0000
    4BPC     H8 8207   6.492   2.898   6.683 -0.0000 -0.0000 -0.0000
    4BPC     H9 8208   6.245   2.935   6.722 -0.0000 -0.0000 -0.0000
    4BPC    H10 8209   6.166   3.080   6.898  0.0000 -0.0000 -0.0000
    4BPC    H11 8210   6.350   3.226   7.015 -0.0000 -0.0000 -0.0000
    4BPC    H12 8211   6.578   3.188   6.982  0.0000  0.0000  0.0000
    1TRZ     N179282   7.232   2.793   6.946 -0.0000  0.0000  0.0000
    1TRZ    CZ179283   7.184   2.898   6.869  0.0000 -0.0000  0.0000
    1TRZ     N279284   7.115   2.994   6.937 -0.0000 -0.0000  0.0000
    1TRZ    CZ279285   7.108   3.004   7.079 -0.0000 -0.0000 -0.0000
    1TRZ     N379286   7.185   2.916   7.144  0.0000 -0.0000 -0.0000
    1TRZ    CZ379287   7.254   2.814   7.083  0.0000 -0.0000 -0.0000
    2BPA    CZa79288   7.161   2.866   6.724  0.0000 -0.0000 -0.0000
    2BPA     C279289   7.168   2.737   6.668 -0.0000  0.0000 -0.0000
    2BPA    CC379290   7.176   2.727   6.524  0.0000 -0.0000 -0.0000
    2BPA     C479291   7.111   2.824   6.452 -0.0000 -0.0000 -0.0000
    2BPA     C579292   7.095   2.949   6.503  0.0000 -0.0000  0.0000
    2BPA     C679293   7.120   2.975   6.637  0.0000  0.0000 -0.0000
    2BPA     H279294   7.211   2.656   6.719 -0.0000  0.0000 -0.0000
    2BPA     H479295   7.087   2.778   6.347  0.0000  0.0000  0.0000
    2BPA     H579296   7.047   3.025   6.453 -0.0000 -0.0000  0.0000
    2BPA     H679297   7.128   3.078   6.676  0.0000 -0.0000 -0.0000
    2BPA    CC779298   7.293   2.678   6.418 -0.0000  0.0000 -0.0000
    2BPA     C879299   7.309   2.550   6.430  0.0000 -0.0000  0.0000
    2BPA     C979300   7.408   2.477   6.358  0.0000 -0.0000 -0.0000
    2BPA    C1079301   7.489   2.546   6.258 -0.0000 -0.0000  0.0000
    2BPA    C1179302   7.473   2.678   6.239  0.0000  0.0000 -0.0000
    2BPA    C1279303   7.381   2.748   6.312 -0.0000 -0.0000  0.0000
    2BPA     H879304   7.248   2.489   6.498  0.0000  0.0000 -0.0000
    2BPA     H979305   7.407   2.363   6.367 -0.0000  0.0000 -0.0000
    2BPA    H1079306   7.572   2.497   6.203 -0.0000  0.0000  0.0000
    2BPA    H1179307   7.517   2.725   6.155  0.0000  0.0000 -0.0000
    2BPA    H1279308   7.363   2.854   6.285  0.0000 -0.0000  0.0000
    3BPB    CZb79309   7.043   3.103   7.160  0.0000 -0.0000  0.0000
    3BPB     C279310   7.033   3.082   7.298 -0.0000  0.0000  0.0000
    3BPB    CC379311   6.929   3.157   7.374  0.0000 -0.0000  0.0000
    3BPB     C479312   6.872   3.264   7.318 -0.0000  0.0000 -0.0000
    3BPB     C579313   6.884   3.287   7.180  0.0000 -0.0000  0.0000
    3BPB     C679314   6.972   3.201   7.110 -0.0000 -0.0000  0.0000
    3BPB     H279315   7.091   3.013   7.337  0.0000  0.0000 -0.0000
    3BPB     H479316   6.796   3.324   7.368  0.0000 -0.0000 -0.0000
    3BPB     H579317   6.808   3.326   7.128 -0.0000 -0.0000  0.0000
    3BPB     H679318   6.943   3.177   7.012 -0.0000 -0.0000  0.0000
    3BPB    CC779319   6.864   3.093   7.496  0.0000  0.0000 -0.0000
    3BPB     C879320   6.881   3.172   7.610 -0.0000  0.0000  0.0000
    3BPB     C979321   6.809   3.142   7.732  0.0000  0.0000  0.0000
    3BPB    C1079322   6.724   3.033   7.739 -0.0000 -0.0000  0.0000
    3BPB    C1179323   6.702   2.955   7.619 -0.0000  0.0000  0.0000
    3BPB    C1279324   6.768   2.988   7.501 -0.0000  0.0000  0.0000
    3BPB     H879325   6.969   3.238   7.614 -0.0000 -0.0000  0.0000
    3BPB     H979326   6.829   3.191   7.832 -0.0000 -0.0000 -0.0000
    3BPB    H1079327   6.671   3.021   7.838  0.0000  0.0000 -0.0000
    3BPB    H1179328   6.618   2.887   7.617 -0.0000  0.0000  0.0000
    3BPB    H1279329   6.731   2.940   7.417 -0.0000  0.0000  0.0000
    4BPC    CZc79330   7.368   2.737   7.133 -0.0000  0.0000  0.0000
    4BPC     C279331   7.397   2.769   7.267  0.0000  0.0000 -0.0000
    4BPC    CC379332   7.503   2.692   7.340 -0.0000  0.0000 -0.0000
    4BPC     C479333   7.580   2.607   7.261 -0.0000  0.0000  0.0000
    4BPC     C579334   7.551   2.584   7.130 -0.0000  0.0000  0.0000
    4BPC     C679335   7.447   2.659   7.071  0.0000  0.0000  0.0000
    4BPC     H279336   7.355   2.855   7.318  0.0000  0.0000 -0.0000
    4BPC     H479337   7.676   2.556   7.303 -0.0000  0.0000 -0.0000
    4BPC     H579338   7.599   2.504   7.089 -0.0000  0.0000  0.0000
    4BPC     H679339   7.393   2.648   6.981 -0.0000  0.0000  0.0000
    4BPC    CC779340   7.513   2.685   7.486  0.0000  0.0000  0.0000
    4BPC     C879341   7.565   2.803   7.543 -0.0000  0.0000 -0.0000
    4BPC     C979342   7.575   2.817   7.681 -0.0000 -0.0000  0.0000
    4BPC    C1079343   7.535   2.709   7.769  0.0000  0.0000  0.0000
    4BPC    C1179344   7.482   2.595   7.712 -0.0000 -0.0000 -0.0000
    4BPC    C1279345   7.473   2.581   7.571  0.0000 -0.0000  0.0000
    4BPC     H879346   7.591   2.882   7.473  0.0000 -0.0000  0.0000
    4BPC     H979347   7.606   2.913   7.722 -0.0000 -0.0000 -0.0000
    4BPC    H1079348   7.533   2.728   7.878  0.0000 -0.0000 -0.0000
    4BPC    H1179349   7.440   2.520   7.775 -0.0000 -0.0000  0.0000
    4BPC    H1279350   7.435   2.492   7.519  0.0000  0.0000  0.0000
13.62260  13.62260  13.62260
