# Supplementary material for: Benchmarking coarse-grained models of organic semiconductors via deep backmapping
Source: Front Chem. 2022 Sep 9;10:982757. doi: 10.3389/fchem.2022.982757 (PMC9500322; doi:10.3389/fchem.2022.982757)
Supplement: Supplementary file 1 [file DataSheet1.ZIP › coordinate_files/EM_modelA.gro]

TMBT Amorphous
207000
    1TRZ     N1    1   5.805  10.361   5.485  0.0000  0.0000  0.0000
    1TRZ    CZ1    2   5.821  10.472   5.567 -0.0000  0.0000  0.0000
    1TRZ     N2    3   5.863  10.592   5.510 -0.0000 -0.0000 -0.0000
    1TRZ    CZ2    4   5.887  10.602   5.373  0.0000 -0.0000 -0.0000
    1TRZ     N3    5   5.869  10.489   5.291  0.0000 -0.0000  0.0000
    1TRZ    CZ3    6   5.827  10.368   5.348 -0.0000  0.0000 -0.0000
    2BPA    CZa    7   5.782  10.462   5.708  0.0000 -0.0000 -0.0000
    2BPA     C2    8   5.739  10.338   5.763 -0.0000  0.0000  0.0000
    2BPA    CC3    9   5.677  10.332   5.890 -0.0000 -0.0000 -0.0000
    2BPA     C4   10   5.660  10.451   5.963 -0.0000 -0.0000  0.0000
    2BPA     C5   11   5.703  10.573   5.910  0.0000  0.0000 -0.0000
    2BPA     C6   12   5.765  10.579   5.784  0.0000  0.0000  0.0000
    2BPA     H2   13   5.758  10.246   5.710  0.0000 -0.0000  0.0000
    2BPA     H4   14   5.613  10.449   6.060 -0.0000  0.0000  0.0000
    2BPA     H5   15   5.666  10.664   5.953 -0.0000  0.0000 -0.0000
    2BPA     H6   16   5.802  10.674   5.747 -0.0000 -0.0000  0.0000
    2BPA    CC7   17   5.621  10.204   5.943  0.0000  0.0000  0.0000
    2BPA     C8   18   5.626  10.177   6.082  0.0000  0.0000 -0.0000
    2BPA     C9   19   5.563  10.063   6.135 -0.0000 -0.0000 -0.0000
    2BPA    C10   20   5.494   9.975   6.049 -0.0000 -0.0000  0.0000
    2BPA    C11   21   5.489  10.000   5.911  0.0000  0.0000 -0.0000
    2BPA    C12   22   5.552  10.115   5.858 -0.0000 -0.0000  0.0000
    2BPA     H8   23   5.681  10.243   6.148 -0.0000 -0.0000 -0.0000
    2BPA     H9   24   5.560  10.049   6.241 -0.0000  0.0000  0.0000
    2BPA    H10   25   5.447   9.886   6.090  0.0000  0.0000 -0.0000
    2BPA    H11   26   5.438   9.932   5.845 -0.0000 -0.0000 -0.0000
    2BPA    H12   27   5.549  10.133   5.752 -0.0000 -0.0000 -0.0000
    3BPB    CZb   28   5.924  10.733   5.316  0.0000 -0.0000 -0.0000
    3BPB     C2   29   5.970  10.745   5.182 -0.0000  0.0000  0.0000
    3BPB    CC3   30   6.002  10.871   5.128  0.0000  0.0000 -0.0000
    3BPB     C4   31   5.987  10.987   5.207 -0.0000 -0.0000  0.0000
    3BPB     C5   32   5.942  10.977   5.340 -0.0000 -0.0000  0.0000
    3BPB     C6   33   5.911  10.850   5.394  0.0000  0.0000 -0.0000
    3BPB     H2   34   5.977  10.657   5.120 -0.0000 -0.0000 -0.0000
    3BPB     H4   35   6.004  11.084   5.164 -0.0000  0.0000 -0.0000
    3BPB     H5   36   5.929  11.066   5.400 -0.0000 -0.0000 -0.0000
    3BPB     H6   37   5.879  10.844   5.497  0.0000  0.0000  0.0000
    3BPB    CC7   38   6.059  10.884   4.991 -0.0000  0.0000  0.0000
    3BPB     C8   39   6.001  10.816   4.882  0.0000 -0.0000 -0.0000
    3BPB     C9   40   6.057  10.826   4.753  0.0000  0.0000  0.0000
    3BPB    C10   41   6.172  10.905   4.732 -0.0000 -0.0000  0.0000
    3BPB    C11   42   6.231  10.972   4.841  0.0000  0.0000 -0.0000
    3BPB    C12   43   6.175  10.962   4.969 -0.0000 -0.0000  0.0000
    3BPB     H8   44   5.922  10.744   4.900  0.0000  0.0000 -0.0000
    3BPB     H9   45   6.011  10.775   4.670 -0.0000 -0.0000 -0.0000
    3BPB    H10   46   6.214  10.914   4.633 -0.0000 -0.0000 -0.0000
    3BPB    H11   47   6.322  11.029   4.826 -0.0000 -0.0000  0.0000
    3BPB    H12   48   6.223  11.012   5.052  0.0000 -0.0000 -0.0000
    4BPC    CZc   49   5.804  10.246   5.269 -0.0000  0.0000  0.0000
    4BPC     C2   50   5.736  10.144   5.340 -0.0000 -0.0000 -0.0000
    4BPC    CC3   51   5.771  10.008   5.329 -0.0000 -0.0000  0.0000
    4BPC     C4   52   5.873   9.971   5.240  0.0000  0.0000 -0.0000
    4BPC     C5   53   5.941  10.069   5.165 -0.0000  0.0000  0.0000
    4BPC     C6   54   5.907  10.206   5.181  0.0000 -0.0000  0.0000
    4BPC     H2   55   5.650  10.171   5.400  0.0000 -0.0000 -0.0000
    4BPC     H4   56   5.903   9.868   5.233  0.0000 -0.0000  0.0000
    4BPC     H5   57   6.018  10.040   5.096  0.0000 -0.0000 -0.0000
    4BPC     H6   58   5.959  10.281   5.124  0.0000  0.0000 -0.0000
    4BPC    CC7   59   5.720   9.915   5.433 -0.0000  0.0000 -0.0000
    4BPC     C8   60   5.657   9.794   5.398  0.0000 -0.0000  0.0000
    4BPC     C9   61   5.615   9.705   5.499  0.0000  0.0000  0.0000
    4BPC    C10   62   5.635   9.737   5.635 -0.0000 -0.0000 -0.0000
    4BPC    C11   63   5.697   9.858   5.670  0.0000  0.0000  0.0000
    4BPC    C12   64   5.739   9.946   5.569  0.0000  0.0000  0.0000
    4BPC     H8   65   5.636   9.772   5.295 -0.0000 -0.0000 -0.0000
    4BPC     H9   66   5.564   9.614   5.473 -0.0000 -0.0000 -0.0000
    4BPC    H10   67   5.603   9.668   5.712  0.0000  0.0000 -0.0000
    4BPC    H11   68   5.717   9.881   5.774 -0.0000 -0.0000 -0.0000
    4BPC    H12   69   5.783  10.041   5.597 -0.0000 -0.0000 -0.0000
    1TRZ     N1   70   4.743   4.662   7.661 -0.0000  0.0000  0.0000
    1TRZ    CZ1   71   4.640   4.743   7.613  0.0000 -0.0000 -0.0000
    1TRZ     N2   72   4.644   4.881   7.633  0.0000 -0.0000  0.0000
    1TRZ    CZ2   73   4.753   4.939   7.699 -0.0000 -0.0000  0.0000
    1TRZ     N3   74   4.857   4.857   7.744 -0.0000 -0.0000 -0.0000
    1TRZ    CZ3   75   4.852   4.719   7.726  0.0000 -0.0000  0.0000
    2BPA    CZa   76   4.531   4.681   7.537 -0.0000  0.0000  0.0000
    2BPA     C2   77   4.486   4.553   7.574 -0.0000  0.0000 -0.0000
    2BPA    CC3   78   4.405   4.477   7.487 -0.0000 -0.0000 -0.0000
    2BPA     C4   79   4.370   4.531   7.361  0.0000  0.0000  0.0000
    2BPA     C5   80   4.413   4.660   7.324 -0.0000 -0.0000 -0.0000
    2BPA     C6   81   4.493   4.735   7.412  0.0000 -0.0000  0.0000
    2BPA     H2   82   4.511   4.516   7.672  0.0000  0.0000  0.0000
    2BPA     H4   83   4.311   4.473   7.291  0.0000  0.0000  0.0000
    2BPA     H5   84   4.388   4.699   7.226  0.0000 -0.0000  0.0000
    2BPA     H6   85   4.526   4.834   7.384  0.0000 -0.0000  0.0000
    2BPA    CC7   86   4.363   4.339   7.528  0.0000  0.0000 -0.0000
    2BPA     C8   87   4.438   4.268   7.624 -0.0000 -0.0000 -0.0000
    2BPA     C9   88   4.406   4.135   7.656  0.0000 -0.0000  0.0000
    2BPA    C10   89   4.297   4.072   7.593 -0.0000  0.0000 -0.0000
    2BPA    C11   90   4.221   4.143   7.498 -0.0000 -0.0000  0.0000
    2BPA    C12   91   4.253   4.276   7.466  0.0000 -0.0000  0.0000
    2BPA     H8   92   4.521   4.315   7.675 -0.0000 -0.0000  0.0000
    2BPA     H9   93   4.467   4.079   7.726 -0.0000  0.0000 -0.0000
    2BPA    H10   94   4.284   3.965   7.601  0.0000  0.0000 -0.0000
    2BPA    H11   95   4.146   4.090   7.442  0.0000 -0.0000  0.0000
    2BPA    H12   96   4.196   4.326   7.390 -0.0000 -0.0000 -0.0000
    3BPB    CZb   97   4.760   5.084   7.722 -0.0000 -0.0000 -0.0000
    3BPB     C2   98   4.871   5.136   7.792 -0.0000 -0.0000 -0.0000
    3BPB    CC3   99   4.900   5.273   7.789 -0.0000  0.0000 -0.0000
    3BPB     C4  100   4.817   5.361   7.715  0.0000 -0.0000  0.0000
    3BPB     C5  101   4.706   5.310   7.645 -0.0000 -0.0000 -0.0000
    3BPB     C6  102   4.677   5.172   7.648  0.0000  0.0000  0.0000
    3BPB     H2  103   4.931   5.072   7.855  0.0000  0.0000  0.0000
    3BPB     H4  104   4.838   5.467   7.713 -0.0000 -0.0000 -0.0000
    3BPB     H5  105   4.645   5.376   7.585  0.0000 -0.0000 -0.0000
    3BPB     H6  106   4.591   5.134   7.596 -0.0000 -0.0000 -0.0000
    3BPB    CC7  107   5.024   5.322   7.854  0.0000 -0.0000 -0.0000
    3BPB     C8  108   5.017   5.416   7.957 -0.0000  0.0000  0.0000
    3BPB     C9  109   5.134   5.469   8.013  0.0000  0.0000  0.0000
    3BPB    C10  110   5.260   5.427   7.966 -0.0000 -0.0000 -0.0000
    3BPB    C11  111   5.268   5.331   7.863 -0.0000  0.0000  0.0000
    3BPB    C12  112   5.150   5.278   7.807 -0.0000  0.0000  0.0000
    3BPB     H8  113   4.921   5.437   8.002  0.0000 -0.0000 -0.0000
    3BPB     H9  114   5.128   5.542   8.093 -0.0000 -0.0000 -0.0000
    3BPB    H10  115   5.350   5.470   8.006  0.0000  0.0000  0.0000
    3BPB    H11  116   5.364   5.298   7.827  0.0000 -0.0000 -0.0000
    3BPB    H12  117   5.156   5.205   7.728  0.0000 -0.0000 -0.0000
    4BPC    CZc  118   4.961   4.634   7.775  0.0000  0.0000 -0.0000
    4BPC     C2  119   5.095   4.667   7.744 -0.0000 -0.0000  0.0000
    4BPC    CC3  120   5.202   4.601   7.808  0.0000 -0.0000 -0.0000
    4BPC     C4  121   5.174   4.502   7.905 -0.0000  0.0000 -0.0000
    4BPC     C5  122   5.041   4.470   7.937 -0.0000 -0.0000  0.0000
    4BPC     C6  123   4.935   4.536   7.872  0.0000 -0.0000  0.0000
    4BPC     H2  124   5.115   4.745   7.673 -0.0000  0.0000 -0.0000
    4BPC     H4  125   5.254   4.449   7.954  0.0000 -0.0000  0.0000
    4BPC     H5  126   5.020   4.395   8.012  0.0000  0.0000 -0.0000
    4BPC     H6  127   4.833   4.515   7.900 -0.0000  0.0000  0.0000
    4BPC    CC7  128   5.343   4.631   7.769 -0.0000 -0.0000 -0.0000
    4BPC     C8  129   5.448   4.617   7.862 -0.0000  0.0000 -0.0000
    4BPC     C9  130   5.581   4.643   7.825  0.0000  0.0000 -0.0000
    4BPC    C10  131   5.611   4.684   7.693 -0.0000 -0.0000  0.0000
    4BPC    C11  132   5.507   4.699   7.599 -0.0000 -0.0000  0.0000
    4BPC    C12  133   5.374   4.672   7.637  0.0000 -0.0000  0.0000
    4BPC     H8  134   5.427   4.586   7.963  0.0000 -0.0000  0.0000
    4BPC     H9  135   5.661   4.631   7.896  0.0000 -0.0000  0.0000
    4BPC    H10  136   5.713   4.701   7.663  0.0000 -0.0000 -0.0000
    4BPC    H11  137   5.529   4.732   7.499  0.0000  0.0000 -0.0000
    4BPC    H12  138   5.295   4.683   7.564  0.0000  0.0000 -0.0000
    1TRZ     N1  139   1.754  12.136   5.513  0.0000  0.0000 -0.0000
    1TRZ    CZ1  140   1.827  12.196   5.409 -0.0000 -0.0000  0.0000
    1TRZ     N2  141   1.849  12.334   5.413  0.0000 -0.0000  0.0000
    1TRZ    CZ2  142   1.799  12.411   5.517 -0.0000  0.0000 -0.0000
    1TRZ     N3  143   1.726  12.351   5.619  0.0000 -0.0000  0.0000
    1TRZ    CZ3  144   1.703  12.213   5.618 -0.0000  0.0000  0.0000
    2BPA    CZa  145   1.880  12.117   5.297  0.0000  0.0000 -0.0000
    2BPA     C2  146   1.949  12.182   5.191  0.0000 -0.0000  0.0000
    2BPA    CC3  147   1.994  12.110   5.079 -0.0000  0.0000 -0.0000
    2BPA     C4  148   1.973  11.971   5.073 -0.0000 -0.0000  0.0000
    2BPA     C5  149   1.906  11.905   5.178 -0.0000 -0.0000 -0.0000
    2BPA     C6  150   1.859  11.978   5.289  0.0000 -0.0000 -0.0000
    2BPA     H2  151   1.967  12.289   5.195  0.0000 -0.0000 -0.0000
    2BPA     H4  152   2.014  11.914   4.991  0.0000  0.0000  0.0000
    2BPA     H5  153   1.888  11.798   5.171  0.0000  0.0000  0.0000
    2BPA     H6  154   1.803  11.927   5.366 -0.0000 -0.0000 -0.0000
    2BPA    CC7  155   2.060  12.182   4.968  0.0000 -0.0000 -0.0000
    2BPA     C8  156   2.178  12.256   4.990  0.0000  0.0000  0.0000
    2BPA     C9  157   2.231  12.339   4.889 -0.0000 -0.0000 -0.0000
    2BPA    C10  158   2.166  12.347   4.764 -0.0000 -0.0000  0.0000
    2BPA    C11  159   2.049  12.272   4.741 -0.0000  0.0000 -0.0000
    2BPA    C12  160   1.996  12.190   4.842  0.0000 -0.0000  0.0000
    2BPA     H8  161   2.230  12.247   5.085 -0.0000  0.0000 -0.0000
    2BPA     H9  162   2.320  12.397   4.908  0.0000  0.0000  0.0000
    2BPA    H10  163   2.207  12.409   4.686  0.0000  0.0000 -0.0000
    2BPA    H11  164   1.998  12.280   4.645  0.0000 -0.0000  0.0000
    2BPA    H12  165   1.906  12.133   4.823  0.0000  0.0000 -0.0000
    3BPB    CZb  166   1.843  12.550   5.527 -0.0000  0.0000  0.0000
    3BPB     C2  167   1.981  12.577   5.517 -0.0000  0.0000 -0.0000
    3BPB    CC3  168   2.030  12.708   5.530  0.0000  0.0000 -0.0000
    3BPB     C4  169   1.940  12.815   5.550 -0.0000 -0.0000 -0.0000
    3BPB     C5  170   1.801  12.789   5.560  0.0000 -0.0000 -0.0000
    3BPB     C6  171   1.753  12.657   5.548  0.0000  0.0000 -0.0000
    3BPB     H2  172   2.048  12.496   5.493  0.0000 -0.0000 -0.0000
    3BPB     H4  173   1.976  12.916   5.556  0.0000  0.0000 -0.0000
    3BPB     H5  174   1.732  12.870   5.576 -0.0000  0.0000  0.0000
    3BPB     H6  175   1.647  12.637   5.552  0.0000 -0.0000 -0.0000
    3BPB    CC7  176   2.178  12.728   5.530 -0.0000  0.0000 -0.0000
    3BPB     C8  177   2.260  12.628   5.587 -0.0000  0.0000  0.0000
    3BPB     C9  178   2.399  12.636   5.577  0.0000 -0.0000  0.0000
    3BPB    C10  179   2.458  12.745   5.512 -0.0000  0.0000 -0.0000
    3BPB    C11  180   2.378  12.847   5.457  0.0000  0.0000  0.0000
    3BPB    C12  181   2.238  12.839   5.466 -0.0000 -0.0000  0.0000
    3BPB     H8  182   2.215  12.543   5.636  0.0000 -0.0000  0.0000
    3BPB     H9  183   2.461  12.557   5.617 -0.0000  0.0000 -0.0000
    3BPB    H10  184   2.563  12.740   5.489 -0.0000 -0.0000 -0.0000
    3BPB    H11  185   2.423  12.930   5.405  0.0000  0.0000 -0.0000
    3BPB    H12  186   2.177  12.920   5.429  0.0000  0.0000  0.0000
    4BPC    CZc  187   1.629  12.149   5.728 -0.0000  0.0000 -0.0000
    4BPC     C2  188   1.580  12.017   5.712 -0.0000  0.0000  0.0000
    4BPC    CC3  189   1.480  11.965   5.798  0.0000  0.0000 -0.0000
    4BPC     C4  190   1.431  12.045   5.903 -0.0000 -0.0000  0.0000
    4BPC     C5  191   1.480  12.175   5.921 -0.0000  0.0000  0.0000
    4BPC     C6  192   1.578  12.227   5.835  0.0000 -0.0000 -0.0000
    4BPC     H2  193   1.626  11.952   5.640  0.0000 -0.0000 -0.0000
    4BPC     H4  194   1.358  12.005   5.972  0.0000  0.0000 -0.0000
    4BPC     H5  195   1.431  12.239   5.993 -0.0000 -0.0000 -0.0000
    4BPC     H6  196   1.619  12.326   5.853 -0.0000 -0.0000 -0.0000
    4BPC    CC7  197   1.423  11.830   5.775 -0.0000  0.0000 -0.0000
    4BPC     C8  198   1.283  11.811   5.774  0.0000 -0.0000  0.0000
    4BPC     C9  199   1.228  11.684   5.749  0.0000  0.0000 -0.0000
    4BPC    C10  200   1.313  11.575   5.724  0.0000 -0.0000 -0.0000
    4BPC    C11  201   1.453  11.594   5.725 -0.0000 -0.0000 -0.0000
    4BPC    C12  202   1.508  11.721   5.750  0.0000 -0.0000  0.0000
    4BPC     H8  203   1.217  11.894   5.793 -0.0000 -0.0000 -0.0000
    4BPC     H9  204   1.122  11.669   5.756 -0.0000 -0.0000  0.0000
    4BPC    H10  205   1.272  11.476   5.711  0.0000 -0.0000  0.0000
    4BPC    H11  206   1.517  11.511   5.700 -0.0000  0.0000 -0.0000
    4BPC    H12  207   1.615  11.733   5.756  0.0000 -0.0000  0.0000
    1TRZ     N1  208   2.949   6.806   6.522  0.0000 -0.0000  0.0000
    1TRZ    CZ1  209   3.063   6.728   6.503  0.0000  0.0000 -0.0000
    1TRZ     N2  210   3.127   6.673   6.614 -0.0000 -0.0000  0.0000
    1TRZ    CZ2  211   3.076   6.696   6.743  0.0000  0.0000 -0.0000
    1TRZ     N3  212   2.962   6.775   6.760  0.0000 -0.0000 -0.0000
    1TRZ    CZ3  213   2.897   6.830   6.649 -0.0000  0.0000  0.0000
    2BPA    CZa  214   3.110   6.700   6.367 -0.0000 -0.0000  0.0000
    2BPA     C2  215   3.020   6.713   6.259 -0.0000  0.0000  0.0000
    2BPA    CC3  216   3.062   6.695   6.126 -0.0000 -0.0000 -0.0000
    2BPA     C4  217   3.198   6.666   6.100 -0.0000  0.0000  0.0000
    2BPA     C5  218   3.289   6.653   6.207 -0.0000  0.0000 -0.0000
    2BPA     C6  219   3.245   6.669   6.340  0.0000 -0.0000 -0.0000
    2BPA     H2  220   2.915   6.733   6.279  0.0000 -0.0000 -0.0000
    2BPA     H4  221   3.232   6.654   5.998  0.0000  0.0000  0.0000
    2BPA     H5  222   3.392   6.631   6.187  0.0000 -0.0000 -0.0000
    2BPA     H6  223   3.316   6.659   6.421 -0.0000  0.0000 -0.0000
    2BPA    CC7  224   2.960   6.695   6.017  0.0000 -0.0000  0.0000
    2BPA     C8  225   2.855   6.789   6.018 -0.0000  0.0000  0.0000
    2BPA     C9  226   2.749   6.778   5.926  0.0000 -0.0000 -0.0000
    2BPA    C10  227   2.748   6.674   5.831  0.0000 -0.0000  0.0000
    2BPA    C11  228   2.854   6.581   5.829 -0.0000 -0.0000 -0.0000
    2BPA    C12  229   2.959   6.591   5.921  0.0000  0.0000  0.0000
    2BPA     H8  230   2.856   6.871   6.089 -0.0000 -0.0000 -0.0000
    2BPA     H9  231   2.667   6.848   5.930 -0.0000  0.0000  0.0000
    2BPA    H10  232   2.666   6.664   5.763 -0.0000 -0.0000 -0.0000
    2BPA    H11  233   2.855   6.503   5.754  0.0000  0.0000  0.0000
    2BPA    H12  234   3.039   6.518   5.919 -0.0000  0.0000 -0.0000
    3BPB    CZb  235   3.136   6.629   6.859 -0.0000 -0.0000 -0.0000
    3BPB     C2  236   3.163   6.491   6.851  0.0000 -0.0000  0.0000
    3BPB    CC3  237   3.253   6.430   6.941 -0.0000 -0.0000 -0.0000
    3BPB     C4  238   3.316   6.508   7.040 -0.0000  0.0000 -0.0000
    3BPB     C5  239   3.289   6.646   7.049 -0.0000  0.0000 -0.0000
    3BPB     C6  240   3.199   6.706   6.958  0.0000  0.0000  0.0000
    3BPB     H2  241   3.115   6.432   6.774  0.0000  0.0000  0.0000
    3BPB     H4  242   3.385   6.462   7.109  0.0000 -0.0000  0.0000
    3BPB     H5  243   3.337   6.706   7.125 -0.0000 -0.0000 -0.0000
    3BPB     H6  244   3.181   6.813   6.964  0.0000 -0.0000 -0.0000
    3BPB    CC7  245   3.279   6.283   6.930 -0.0000  0.0000  0.0000
    3BPB     C8  246   3.279   6.202   7.046  0.0000 -0.0000 -0.0000
    3BPB     C9  247   3.300   6.063   7.035 -0.0000  0.0000  0.0000
    3BPB    C10  248   3.322   6.005   6.909 -0.0000 -0.0000 -0.0000
    3BPB    C11  249   3.324   6.085   6.793 -0.0000  0.0000  0.0000
    3BPB    C12  250   3.302   6.224   6.804  0.0000 -0.0000  0.0000
    3BPB     H8  251   3.268   6.246   7.143  0.0000  0.0000  0.0000
    3BPB     H9  252   3.297   6.001   7.124 -0.0000  0.0000 -0.0000
    3BPB    H10  253   3.335   5.898   6.900 -0.0000  0.0000 -0.0000
    3BPB    H11  254   3.343   6.041   6.697  0.0000 -0.0000 -0.0000
    3BPB    H12  255   3.304   6.285   6.715  0.0000  0.0000 -0.0000
    4BPC    CZc  256   2.773   6.908   6.663  0.0000 -0.0000  0.0000
    4BPC     C2  257   2.718   6.974   6.551 -0.0000 -0.0000  0.0000
    4BPC    CC3  258   2.618   7.072   6.565 -0.0000  0.0000  0.0000
    4BPC     C4  259   2.571   7.105   6.695  0.0000 -0.0000 -0.0000
    4BPC     C5  260   2.625   7.040   6.808 -0.0000  0.0000 -0.0000
    4BPC     C6  261   2.725   6.942   6.792 -0.0000  0.0000 -0.0000
    4BPC     H2  262   2.753   6.949   6.452 -0.0000  0.0000 -0.0000
    4BPC     H4  263   2.493   7.178   6.708 -0.0000  0.0000  0.0000
    4BPC     H5  264   2.591   7.066   6.907 -0.0000  0.0000  0.0000
    4BPC     H6  265   2.757   6.885   6.878 -0.0000 -0.0000 -0.0000
    4BPC    CC7  266   2.561   7.142   6.446  0.0000 -0.0000  0.0000
    4BPC     C8  267   2.536   7.070   6.327  0.0000  0.0000 -0.0000
    4BPC     C9  268   2.482   7.135   6.214  0.0000  0.0000  0.0000
    4BPC    C10  269   2.453   7.273   6.220  0.0000 -0.0000 -0.0000
    4BPC    C11  270   2.479   7.345   6.338 -0.0000  0.0000 -0.0000
    4BPC    C12  271   2.533   7.280   6.450  0.0000 -0.0000  0.0000
    4BPC     H8  272   2.558   6.964   6.321 -0.0000  0.0000 -0.0000
    4BPC     H9  273   2.464   7.080   6.123 -0.0000 -0.0000 -0.0000
    4BPC    H10  274   2.409   7.323   6.135 -0.0000  0.0000 -0.0000
    4BPC    H11  275   2.456   7.451   6.343  0.0000 -0.0000 -0.0000
    4BPC    H12  276   2.554   7.336   6.540  0.0000  0.0000 -0.0000
    1TRZ     N1  277   1.168  10.033   2.571 -0.0000  0.0000 -0.0000
    1TRZ    CZ1  278   1.238  10.100   2.471  0.0000 -0.0000 -0.0000
    1TRZ     N2  279   1.181  10.213   2.412 -0.0000 -0.0000  0.0000
    1TRZ    CZ2  280   1.056  10.260   2.454  0.0000  0.0000 -0.0000
    1TRZ     N3  281   0.987  10.192   2.554  0.0000 -0.0000  0.0000
    1TRZ    CZ3  282   1.043  10.078   2.614 -0.0000  0.0000  0.0000
    2BPA    CZa  283   1.371  10.052   2.430  0.0000  0.0000 -0.0000
    2BPA     C2  284   1.435   9.947   2.501 -0.0000  0.0000 -0.0000
    2BPA    CC3  285   1.558   9.893   2.459  0.0000 -0.0000 -0.0000
    2BPA     C4  286   1.619   9.946   2.343 -0.0000  0.0000 -0.0000
    2BPA     C5  287   1.558  10.051   2.271  0.0000 -0.0000  0.0000
    2BPA     C6  288   1.435  10.104   2.314 -0.0000 -0.0000  0.0000
    2BPA     H2  289   1.389   9.909   2.592  0.0000  0.0000 -0.0000
    2BPA     H4  290   1.712   9.904   2.306 -0.0000  0.0000  0.0000
    2BPA     H5  291   1.609  10.094   2.187  0.0000  0.0000 -0.0000
    2BPA     H6  292   1.389  10.184   2.259 -0.0000  0.0000 -0.0000
    2BPA    CC7  293   1.622   9.782   2.535  0.0000  0.0000 -0.0000
    2BPA     C8  294   1.763   9.768   2.536 -0.0000 -0.0000  0.0000
    2BPA     C9  295   1.824   9.660   2.604 -0.0000  0.0000 -0.0000
    2BPA    C10  296   1.744   9.567   2.673  0.0000 -0.0000  0.0000
    2BPA    C11  297   1.604   9.581   2.673  0.0000 -0.0000  0.0000
    2BPA    C12  298   1.544   9.688   2.605  0.0000 -0.0000 -0.0000
    2BPA     H8  299   1.825   9.844   2.492  0.0000  0.0000  0.0000
    2BPA     H9  300   1.931   9.648   2.601  0.0000 -0.0000 -0.0000
    2BPA    H10  301   1.791   9.483   2.724 -0.0000  0.0000 -0.0000
    2BPA    H11  302   1.543   9.512   2.729 -0.0000  0.0000  0.0000
    2BPA    H12  303   1.437   9.700   2.611 -0.0000 -0.0000  0.0000
    3BPB    CZb  304   0.997  10.379   2.389  0.0000 -0.0000  0.0000
    3BPB     C2  305   1.066  10.439   2.282 -0.0000  0.0000 -0.0000
    3BPB    CC3  306   1.041  10.573   2.243  0.0000 -0.0000  0.0000
    3BPB     C4  307   0.944  10.647   2.314 -0.0000  0.0000 -0.0000
    3BPB     C5  308   0.874  10.588   2.421 -0.0000  0.0000  0.0000
    3BPB     C6  309   0.900  10.455   2.458  0.0000 -0.0000 -0.0000
    3BPB     H2  310   1.137  10.381   2.225  0.0000 -0.0000 -0.0000
    3BPB     H4  311   0.921  10.749   2.285  0.0000 -0.0000  0.0000
    3BPB     H5  312   0.797  10.645   2.472  0.0000 -0.0000 -0.0000
    3BPB     H6  313   0.841  10.409   2.536 -0.0000 -0.0000 -0.0000
    3BPB    CC7  314   1.119  10.634   2.132 -0.0000 -0.0000 -0.0000
    3BPB     C8  315   1.163  10.553   2.024 -0.0000  0.0000  0.0000
    3BPB     C9  316   1.241  10.608   1.921  0.0000  0.0000 -0.0000
    3BPB    C10  317   1.276  10.745   1.925 -0.0000 -0.0000 -0.0000
    3BPB    C11  318   1.232  10.826   2.031 -0.0000  0.0000  0.0000
    3BPB    C12  319   1.154  10.770   2.134  0.0000  0.0000  0.0000
    3BPB     H8  320   1.138  10.448   2.022  0.0000  0.0000 -0.0000
    3BPB     H9  321   1.276  10.545   1.841  0.0000 -0.0000 -0.0000
    3BPB    H10  322   1.342  10.785   1.850  0.0000  0.0000 -0.0000
    3BPB    H11  323   1.261  10.930   2.035  0.0000 -0.0000  0.0000
    3BPB    H12  324   1.123  10.833   2.217  0.0000 -0.0000 -0.0000
    4BPC    CZc  325   0.975  10.007   2.724  0.0000  0.0000 -0.0000
    4BPC     C2  326   0.850  10.051   2.772 -0.0000 -0.0000  0.0000
    4BPC    CC3  327   0.801  10.007   2.898  0.0000  0.0000 -0.0000
    4BPC     C4  328   0.879   9.919   2.975  0.0000 -0.0000 -0.0000
    4BPC     C5  329   1.003   9.873   2.928  0.0000  0.0000 -0.0000
    4BPC     C6  330   1.051   9.917   2.803 -0.0000 -0.0000  0.0000
    4BPC     H2  331   0.791  10.119   2.713 -0.0000  0.0000 -0.0000
    4BPC     H4  332   0.849   9.896   3.076  0.0000  0.0000 -0.0000
    4BPC     H5  333   1.062   9.805   2.987  0.0000 -0.0000  0.0000
    4BPC     H6  334   1.144   9.876   2.766 -0.0000 -0.0000  0.0000
    4BPC    CC7  335   0.666  10.046   2.946 -0.0000 -0.0000 -0.0000
    4BPC     C8  336   0.558  10.052   2.855  0.0000  0.0000  0.0000
    4BPC     C9  337   0.430  10.091   2.899 -0.0000  0.0000 -0.0000
    4BPC    C10  338   0.409  10.125   3.034 -0.0000  0.0000 -0.0000
    4BPC    C11  339   0.516  10.120   3.125  0.0000 -0.0000  0.0000
    4BPC    C12  340   0.644  10.080   3.081 -0.0000  0.0000  0.0000
    4BPC     H8  341   0.572  10.015   2.755  0.0000 -0.0000 -0.0000
    4BPC     H9  342   0.348  10.097   2.828  0.0000 -0.0000  0.0000
    4BPC    H10  343   0.310  10.155   3.067  0.0000 -0.0000 -0.0000
    4BPC    H11  344   0.499  10.144   3.229  0.0000 -0.0000 -0.0000
    4BPC    H12  345   0.724  10.070   3.153 -0.0000 -0.0000 -0.0000
    1TRZ     N1  346   9.387   9.260  11.302  0.0000 -0.0000  0.0000
    1TRZ    CZ1  347   9.378   9.149  11.387  0.0000 -0.0000 -0.0000
    1TRZ     N2  348   9.434   9.027  11.347  0.0000  0.0000  0.0000
    1TRZ    CZ2  349   9.496   9.015  11.223 -0.0000  0.0000 -0.0000
    1TRZ     N3  350   9.505   9.127  11.139  0.0000 -0.0000  0.0000
    1TRZ    CZ3  351   9.450   9.249  11.178 -0.0000  0.0000 -0.0000
    2BPA    CZa  352   9.304   9.156  11.513  0.0000  0.0000 -0.0000
    2BPA     C2  353   9.325   9.059  11.613 -0.0000 -0.0000  0.0000
    2BPA    CC3  354   9.249   9.060  11.732  0.0000 -0.0000 -0.0000
    2BPA     C4  355   9.150   9.158  11.750 -0.0000 -0.0000  0.0000
    2BPA     C5  356   9.128   9.255  11.651 -0.0000  0.0000 -0.0000
    2BPA     C6  357   9.205   9.255  11.533 -0.0000 -0.0000  0.0000
    2BPA     H2  358   9.395   8.978  11.596 -0.0000  0.0000  0.0000
    2BPA     H4  359   9.089   9.157  11.840  0.0000 -0.0000 -0.0000
    2BPA     H5  360   9.050   9.329  11.664  0.0000 -0.0000 -0.0000
    2BPA     H6  361   9.193   9.335  11.461  0.0000 -0.0000  0.0000
    2BPA    CC7  362   9.290   8.972  11.843  0.0000  0.0000  0.0000
    2BPA     C8  363   9.407   9.004  11.915 -0.0000  0.0000 -0.0000
    2BPA     C9  364   9.457   8.916  12.012 -0.0000 -0.0000  0.0000
    2BPA    C10  365   9.391   8.794  12.036 -0.0000  0.0000 -0.0000
    2BPA    C11  366   9.273   8.762  11.966  0.0000  0.0000  0.0000
    2BPA    C12  367   9.223   8.851  11.869 -0.0000 -0.0000 -0.0000
    2BPA     H8  368   9.459   9.096  11.894  0.0000  0.0000 -0.0000
    2BPA     H9  369   9.546   8.940  12.067  0.0000  0.0000  0.0000
    2BPA    H10  370   9.443   8.719  12.093  0.0000  0.0000 -0.0000
    2BPA    H11  371   9.222   8.669  11.986 -0.0000 -0.0000  0.0000
    2BPA    H12  372   9.133   8.826  11.814  0.0000  0.0000  0.0000
    3BPB    CZb  373   9.556   8.887  11.184  0.0000  0.0000  0.0000
    3BPB     C2  374   9.601   8.798  11.285 -0.0000 -0.0000 -0.0000
    3BPB    CC3  375   9.615   8.660  11.259  0.0000 -0.0000  0.0000
    3BPB     C4  376   9.583   8.610  11.131 -0.0000  0.0000 -0.0000
    3BPB     C5  377   9.538   8.698  11.030  0.0000 -0.0000 -0.0000
    3BPB     C6  378   9.525   8.835  11.057 -0.0000  0.0000 -0.0000
    3BPB     H2  379   9.621   8.836  11.384 -0.0000  0.0000  0.0000
    3BPB     H4  380   9.594   8.505  11.108 -0.0000  0.0000 -0.0000
    3BPB     H5  381   9.516   8.660  10.931  0.0000  0.0000  0.0000
    3BPB     H6  382   9.490   8.902  10.979  0.0000 -0.0000  0.0000
    3BPB    CC7  383   9.670   8.568  11.364 -0.0000 -0.0000 -0.0000
    3BPB     C8  384   9.636   8.430  11.365  0.0000  0.0000  0.0000
    3BPB     C9  385   9.695   8.342  11.458  0.0000  0.0000  0.0000
    3BPB    C10  386   9.788   8.391  11.552 -0.0000 -0.0000 -0.0000
    3BPB    C11  387   9.822   8.527  11.552  0.0000  0.0000 -0.0000
    3BPB    C12  388   9.763   8.615  11.459  0.0000 -0.0000  0.0000
    3BPB     H8  389   9.569   8.390  11.291 -0.0000 -0.0000 -0.0000
    3BPB     H9  390   9.670   8.237  11.456 -0.0000 -0.0000 -0.0000
    3BPB    H10  391   9.835   8.323  11.622 -0.0000  0.0000 -0.0000
    3BPB    H11  392   9.892   8.565  11.625 -0.0000  0.0000  0.0000
    3BPB    H12  393   9.786   8.720  11.464  0.0000  0.0000  0.0000
    4BPC    CZc  394   9.462   9.369  11.094  0.0000  0.0000  0.0000
    4BPC     C2  395   9.560   9.375  10.992 -0.0000  0.0000 -0.0000
    4BPC    CC3  396   9.551   9.472  10.889  0.0000 -0.0000  0.0000
    4BPC     C4  397   9.444   9.563  10.889  0.0000  0.0000 -0.0000
    4BPC     C5  398   9.346   9.558  10.989 -0.0000  0.0000 -0.0000
    4BPC     C6  399   9.355   9.462  11.091  0.0000 -0.0000  0.0000
    4BPC     H2  400   9.641   9.304  10.992  0.0000 -0.0000  0.0000
    4BPC     H4  401   9.444   9.645  10.818  0.0000 -0.0000  0.0000
    4BPC     H5  402   9.263   9.628  10.988  0.0000 -0.0000 -0.0000
    4BPC     H6  403   9.281   9.460  11.170  0.0000  0.0000 -0.0000
    4BPC    CC7  404   9.651   9.476  10.780  0.0000  0.0000 -0.0000
    4BPC     C8  405   9.789   9.484  10.808 -0.0000 -0.0000 -0.0000
    4BPC     C9  406   9.883   9.481  10.703  0.0000  0.0000 -0.0000
    4BPC    C10  407   9.840   9.471  10.569 -0.0000  0.0000  0.0000
    4BPC    C11  408   9.702   9.464  10.541  0.0000 -0.0000 -0.0000
    4BPC    C12  409   9.608   9.467  10.645  0.0000  0.0000  0.0000
    4BPC     H8  410   9.823   9.491  10.910  0.0000  0.0000  0.0000
    4BPC     H9  411   9.989   9.490  10.725 -0.0000 -0.0000 -0.0000
    4BPC    H10  412   9.912   9.468  10.489  0.0000 -0.0000 -0.0000
    4BPC    H11  413   9.669   9.453  10.439 -0.0000 -0.0000 -0.0000
    4BPC    H12  414   9.503   9.464  10.623 -0.0000  0.0000 -0.0000
    1TRZ     N1  415   2.869   1.258   4.824  0.0000  0.0000  0.0000
    1TRZ    CZ1  416   2.988   1.187   4.845 -0.0000 -0.0000 -0.0000
    1TRZ     N2  417   3.103   1.255   4.885 -0.0000  0.0000  0.0000
    1TRZ    CZ2  418   3.100   1.394   4.904  0.0000 -0.0000  0.0000
    1TRZ     N3  419   2.981   1.463   4.882 -0.0000 -0.0000  0.0000
    1TRZ    CZ3  420   2.865   1.397   4.842 -0.0000 -0.0000 -0.0000
    2BPA    CZa  421   2.993   1.042   4.821 -0.0000  0.0000 -0.0000
    2BPA     C2  422   3.117   0.977   4.802 -0.0000 -0.0000  0.0000
    2BPA    CC3  423   3.124   0.839   4.772  0.0000 -0.0000 -0.0000
    2BPA     C4  424   3.003   0.766   4.762  0.0000  0.0000  0.0000
    2BPA     C5  425   2.879   0.829   4.783 -0.0000  0.0000  0.0000
    2BPA     C6  426   2.873   0.967   4.812  0.0000 -0.0000 -0.0000
    2BPA     H2  427   3.208   1.034   4.812  0.0000  0.0000  0.0000
    2BPA     H4  428   3.005   0.660   4.743 -0.0000 -0.0000 -0.0000
    2BPA     H5  429   2.788   0.771   4.781 -0.0000  0.0000  0.0000
    2BPA     H6  430   2.778   1.014   4.828 -0.0000  0.0000  0.0000
    2BPA    CC7  431   3.257   0.773   4.748 -0.0000  0.0000  0.0000
    2BPA     C8  432   3.375   0.850   4.736  0.0000 -0.0000 -0.0000
    2BPA     C9  433   3.500   0.788   4.715 -0.0000  0.0000  0.0000
    2BPA    C10  434   3.508   0.648   4.706 -0.0000 -0.0000  0.0000
    2BPA    C11  435   3.391   0.570   4.716  0.0000  0.0000 -0.0000
    2BPA    C12  436   3.267   0.632   4.737 -0.0000  0.0000  0.0000
    2BPA     H8  437   3.371   0.958   4.740  0.0000 -0.0000 -0.0000
    2BPA     H9  438   3.589   0.848   4.708  0.0000  0.0000 -0.0000
    2BPA    H10  439   3.604   0.599   4.696 -0.0000  0.0000  0.0000
    2BPA    H11  440   3.398   0.463   4.711  0.0000 -0.0000 -0.0000
    2BPA    H12  441   3.179   0.570   4.749  0.0000  0.0000 -0.0000
    3BPB    CZb  442   3.222   1.469   4.939 -0.0000 -0.0000 -0.0000
    3BPB     C2  443   3.208   1.604   4.975  0.0000  0.0000  0.0000
    3BPB    CC3  444   3.317   1.693   4.968 -0.0000  0.0000  0.0000
    3BPB     C4  445   3.443   1.646   4.926 -0.0000 -0.0000  0.0000
    3BPB     C5  446   3.458   1.511   4.889 -0.0000 -0.0000  0.0000
    3BPB     C6  447   3.348   1.423   4.895  0.0000  0.0000  0.0000
    3BPB     H2  448   3.113   1.640   5.013  0.0000 -0.0000 -0.0000
    3BPB     H4  449   3.526   1.714   4.919  0.0000  0.0000 -0.0000
    3BPB     H5  450   3.554   1.474   4.857  0.0000 -0.0000 -0.0000
    3BPB     H6  451   3.360   1.321   4.863  0.0000 -0.0000 -0.0000
    3BPB    CC7  452   3.293   1.837   4.996 -0.0000 -0.0000 -0.0000
    3BPB     C8  453   3.185   1.903   4.932  0.0000 -0.0000  0.0000
    3BPB     C9  454   3.152   2.035   4.968 -0.0000  0.0000 -0.0000
    3BPB    C10  455   3.226   2.101   5.068 -0.0000  0.0000  0.0000
    3BPB    C11  456   3.334   2.036   5.131  0.0000  0.0000  0.0000
    3BPB    C12  457   3.367   1.904   5.095 -0.0000  0.0000  0.0000
    3BPB     H8  458   3.126   1.852   4.858 -0.0000 -0.0000 -0.0000
    3BPB     H9  459   3.069   2.085   4.920  0.0000 -0.0000  0.0000
    3BPB    H10  460   3.196   2.200   5.101  0.0000 -0.0000 -0.0000
    3BPB    H11  461   3.393   2.089   5.205 -0.0000 -0.0000 -0.0000
    3BPB    H12  462   3.451   1.855   5.141  0.0000 -0.0000  0.0000
    4BPC    CZc  463   2.742   1.474   4.820  0.0000  0.0000  0.0000
    4BPC     C2  464   2.647   1.429   4.726 -0.0000  0.0000 -0.0000
    4BPC    CC3  465   2.551   1.518   4.671  0.0000 -0.0000  0.0000
    4BPC     C4  466   2.551   1.653   4.712 -0.0000 -0.0000 -0.0000
    4BPC     C5  467   2.644   1.699   4.806  0.0000  0.0000  0.0000
    4BPC     C6  468   2.739   1.610   4.860 -0.0000 -0.0000 -0.0000
    4BPC     H2  469   2.645   1.325   4.697 -0.0000 -0.0000  0.0000
    4BPC     H4  470   2.477   1.721   4.673 -0.0000  0.0000  0.0000
    4BPC     H5  471   2.648   1.804   4.832  0.0000 -0.0000 -0.0000
    4BPC     H6  472   2.811   1.647   4.932 -0.0000  0.0000 -0.0000
    4BPC    CC7  473   2.459   1.474   4.563  0.0000  0.0000  0.0000
    4BPC     C8  474   2.506   1.397   4.455  0.0000 -0.0000 -0.0000
    4BPC     C9  475   2.420   1.362   4.349  0.0000 -0.0000 -0.0000
    4BPC    C10  476   2.286   1.404   4.351 -0.0000  0.0000  0.0000
    4BPC    C11  477   2.237   1.481   4.459  0.0000 -0.0000 -0.0000
    4BPC    C12  478   2.324   1.515   4.564 -0.0000  0.0000  0.0000
    4BPC     H8  479   2.609   1.364   4.452 -0.0000  0.0000 -0.0000
    4BPC     H9  480   2.456   1.299   4.269 -0.0000 -0.0000  0.0000
    4BPC    H10  481   2.220   1.378   4.269  0.0000  0.0000  0.0000
    4BPC    H11  482   2.134   1.512   4.461 -0.0000  0.0000  0.0000
    4BPC    H12  483   2.287   1.576   4.646  0.0000 -0.0000 -0.0000
    1TRZ     N1  484   7.751   9.095   3.208 -0.0000 -0.0000  0.0000
    1TRZ    CZ1  485   7.620   9.125   3.251  0.0000  0.0000  0.0000
    1TRZ     N2  486   7.520   9.027   3.244  0.0000  0.0000 -0.0000
    1TRZ    CZ2  487   7.549   8.900   3.196 -0.0000 -0.0000 -0.0000
    1TRZ     N3  488   7.679   8.871   3.154 -0.0000  0.0000  0.0000
    1TRZ    CZ3  489   7.781   8.967   3.159  0.0000  0.0000  0.0000
    2BPA    CZa  490   7.585   9.258   3.305 -0.0000 -0.0000 -0.0000
    2BPA     C2  491   7.454   9.285   3.354  0.0000  0.0000 -0.0000
    2BPA    CC3  492   7.422   9.408   3.415 -0.0000  0.0000  0.0000
    2BPA     C4  493   7.525   9.504   3.429 -0.0000 -0.0000  0.0000
    2BPA     C5  494   7.654   9.481   3.379  0.0000  0.0000  0.0000
    2BPA     C6  495   7.683   9.359   3.316 -0.0000  0.0000 -0.0000
    2BPA     H2  496   7.379   9.208   3.346 -0.0000 -0.0000  0.0000
    2BPA     H4  497   7.509   9.592   3.490  0.0000 -0.0000 -0.0000
    2BPA     H5  498   7.730   9.556   3.390  0.0000  0.0000  0.0000
    2BPA     H6  499   7.774   9.350   3.259 -0.0000  0.0000 -0.0000
    2BPA    CC7  500   7.279   9.445   3.445  0.0000 -0.0000 -0.0000
    2BPA     C8  501   7.246   9.573   3.495 -0.0000 -0.0000 -0.0000
    2BPA     C9  502   7.111   9.611   3.513  0.0000  0.0000 -0.0000
    2BPA    C10  503   7.008   9.521   3.482 -0.0000  0.0000  0.0000
    2BPA    C11  504   7.039   9.394   3.432  0.0000 -0.0000 -0.0000
    2BPA    C12  505   7.174   9.356   3.414 -0.0000  0.0000  0.0000
    2BPA     H8  506   7.323   9.643   3.524 -0.0000  0.0000  0.0000
    2BPA     H9  507   7.088   9.709   3.552 -0.0000  0.0000  0.0000
    2BPA    H10  508   6.905   9.547   3.502  0.0000 -0.0000  0.0000
    2BPA    H11  509   6.960   9.327   3.402 -0.0000 -0.0000 -0.0000
    2BPA    H12  510   7.196   9.256   3.381 -0.0000 -0.0000  0.0000
    3BPB    CZb  511   7.447   8.794   3.192  0.0000  0.0000  0.0000
    3BPB     C2  512   7.488   8.663   3.157  0.0000  0.0000 -0.0000
    3BPB    CC3  513   7.412   8.551   3.193 -0.0000 -0.0000 -0.0000
    3BPB     C4  514   7.290   8.568   3.262  0.0000 -0.0000 -0.0000
    3BPB     C5  515   7.247   8.697   3.296 -0.0000  0.0000  0.0000
    3BPB     C6  516   7.325   8.809   3.262 -0.0000  0.0000 -0.0000
    3BPB     H2  517   7.577   8.649   3.097 -0.0000 -0.0000 -0.0000
    3BPB     H4  518   7.232   8.482   3.292  0.0000  0.0000  0.0000
    3BPB     H5  519   7.152   8.711   3.346  0.0000 -0.0000 -0.0000
    3BPB     H6  520   7.292   8.908   3.292  0.0000 -0.0000 -0.0000
    3BPB    CC7  521   7.471   8.417   3.171  0.0000  0.0000 -0.0000
    3BPB     C8  522   7.418   8.329   3.075 -0.0000 -0.0000 -0.0000
    3BPB     C9  523   7.475   8.201   3.058 -0.0000  0.0000 -0.0000
    3BPB    C10  524   7.584   8.162   3.137  0.0000 -0.0000  0.0000
    3BPB    C11  525   7.637   8.250   3.233  0.0000 -0.0000  0.0000
    3BPB    C12  526   7.580   8.377   3.250  0.0000  0.0000  0.0000
    3BPB     H8  527   7.340   8.362   3.008  0.0000  0.0000 -0.0000
    3BPB     H9  528   7.437   8.135   2.981  0.0000  0.0000  0.0000
    3BPB    H10  529   7.630   8.065   3.123 -0.0000  0.0000  0.0000
    3BPB    H11  530   7.725   8.222   3.289  0.0000  0.0000 -0.0000
    3BPB    H12  531   7.621   8.444   3.325 -0.0000 -0.0000 -0.0000
    4BPC    CZc  532   7.915   8.926   3.112 -0.0000 -0.0000  0.0000
    4BPC     C2  533   8.032   8.998   3.149  0.0000 -0.0000 -0.0000
    4BPC    CC3  534   8.161   8.940   3.137 -0.0000  0.0000  0.0000
    4BPC     C4  535   8.173   8.808   3.089 -0.0000 -0.0000  0.0000
    4BPC     C5  536   8.059   8.735   3.051  0.0000 -0.0000  0.0000
    4BPC     C6  537   7.932   8.794   3.062 -0.0000  0.0000 -0.0000
    4BPC     H2  538   8.022   9.099   3.186 -0.0000 -0.0000 -0.0000
    4BPC     H4  539   8.269   8.759   3.084  0.0000 -0.0000 -0.0000
    4BPC     H5  540   8.068   8.633   3.018 -0.0000 -0.0000 -0.0000
    4BPC     H6  541   7.846   8.739   3.025  0.0000  0.0000 -0.0000
    4BPC    CC7  542   8.286   9.013   3.174 -0.0000 -0.0000  0.0000
    4BPC     C8  543   8.408   8.987   3.108 -0.0000 -0.0000 -0.0000
    4BPC     C9  544   8.525   9.056   3.143  0.0000 -0.0000 -0.0000
    4BPC    C10  545   8.523   9.153   3.244 -0.0000  0.0000  0.0000
    4BPC    C11  546   8.402   9.181   3.310 -0.0000 -0.0000 -0.0000
    4BPC    C12  547   8.284   9.111   3.276  0.0000 -0.0000 -0.0000
    4BPC     H8  548   8.412   8.915   3.027  0.0000  0.0000  0.0000
    4BPC     H9  549   8.618   9.034   3.093 -0.0000  0.0000  0.0000
    4BPC    H10  550   8.612   9.207   3.270  0.0000  0.0000  0.0000
    4BPC    H11  551   8.398   9.261   3.382  0.0000  0.0000 -0.0000
    4BPC    H12  552   8.195   9.126   3.335 -0.0000 -0.0000  0.0000
    1TRZ     N1  553   5.385   1.802  11.598  0.0000 -0.0000 -0.0000
    1TRZ    CZ1  554   5.291   1.882  11.534 -0.0000  0.0000  0.0000
    1TRZ     N2  555   5.296   1.895  11.396  0.0000 -0.0000 -0.0000
    1TRZ    CZ2  556   5.393   1.830  11.320  0.0000 -0.0000  0.0000
    1TRZ     N3  557   5.489   1.750  11.385 -0.0000  0.0000 -0.0000
    1TRZ    CZ3  558   5.484   1.736  11.524  0.0000 -0.0000  0.0000
    2BPA    CZa  559   5.186   1.953  11.609  0.0000 -0.0000 -0.0000
    2BPA     C2  560   5.178   1.943  11.750 -0.0000  0.0000 -0.0000
    2BPA    CC3  561   5.076   2.010  11.821 -0.0000 -0.0000  0.0000
    2BPA     C4  562   4.984   2.090  11.750 -0.0000  0.0000  0.0000
    2BPA     C5  563   4.993   2.102  11.611 -0.0000  0.0000 -0.0000
    2BPA     C6  564   5.092   2.033  11.541  0.0000 -0.0000 -0.0000
    2BPA     H2  565   5.252   1.885  11.804 -0.0000  0.0000 -0.0000
    2BPA     H4  566   4.905   2.143  11.803  0.0000 -0.0000 -0.0000
    2BPA     H5  567   4.938   2.181  11.562  0.0000 -0.0000  0.0000
    2BPA     H6  568   5.095   2.042  11.433 -0.0000  0.0000  0.0000
    2BPA    CC7  569   5.061   1.994  11.969 -0.0000  0.0000 -0.0000
    2BPA     C8  570   5.004   2.098  12.045 -0.0000  0.0000 -0.0000
    2BPA     C9  571   4.987   2.084  12.183 -0.0000  0.0000  0.0000
    2BPA    C10  572   5.027   1.966  12.247  0.0000 -0.0000  0.0000
    2BPA    C11  573   5.085   1.862  12.172  0.0000 -0.0000  0.0000
    2BPA    C12  574   5.102   1.876  12.033  0.0000 -0.0000  0.0000
    2BPA     H8  575   4.968   2.188  11.996  0.0000 -0.0000  0.0000
    2BPA     H9  576   4.940   2.163  12.240  0.0000 -0.0000 -0.0000
    2BPA    H10  577   5.005   1.953  12.352 -0.0000  0.0000 -0.0000
    2BPA    H11  578   5.117   1.771  12.222 -0.0000  0.0000 -0.0000
    2BPA    H12  579   5.148   1.796  11.977  0.0000 -0.0000  0.0000
    3BPB    CZb  580   5.385   1.843  11.174 -0.0000  0.0000 -0.0000
    3BPB     C2  581   5.499   1.833  11.090 -0.0000 -0.0000 -0.0000
    3BPB    CC3  582   5.485   1.847  10.950  0.0000  0.0000  0.0000
    3BPB     C4  583   5.358   1.870  10.894 -0.0000 -0.0000 -0.0000
    3BPB     C5  584   5.244   1.879  10.976  0.0000 -0.0000 -0.0000
    3BPB     C6  585   5.258   1.866  11.115  0.0000 -0.0000  0.0000
    3BPB     H2  586   5.595   1.813  11.134  0.0000 -0.0000  0.0000
    3BPB     H4  587   5.348   1.883  10.787 -0.0000  0.0000  0.0000
    3BPB     H5  588   5.149   1.908  10.935 -0.0000  0.0000  0.0000
    3BPB     H6  589   5.170   1.874  11.177 -0.0000  0.0000 -0.0000
    3BPB    CC7  590   5.603   1.845  10.859 -0.0000  0.0000 -0.0000
    3BPB     C8  591   5.694   1.738  10.861  0.0000 -0.0000  0.0000
    3BPB     C9  592   5.809   1.741  10.780  0.0000 -0.0000 -0.0000
    3BPB    C10  593   5.833   1.851  10.695 -0.0000  0.0000  0.0000
    3BPB    C11  594   5.741   1.958  10.691 -0.0000 -0.0000  0.0000
    3BPB    C12  595   5.626   1.955  10.773  0.0000 -0.0000  0.0000
    3BPB     H8  596   5.676   1.652  10.925  0.0000  0.0000 -0.0000
    3BPB     H9  597   5.883   1.662  10.787 -0.0000  0.0000 -0.0000
    3BPB    H10  598   5.921   1.853  10.632 -0.0000 -0.0000  0.0000
    3BPB    H11  599   5.758   2.042  10.626  0.0000  0.0000 -0.0000
    3BPB    H12  600   5.557   2.037  10.771 -0.0000  0.0000 -0.0000
    4BPC    CZc  601   5.584   1.655  11.597 -0.0000  0.0000  0.0000
    4BPC     C2  602   5.704   1.616  11.535  0.0000 -0.0000 -0.0000
    4BPC    CC3  603   5.785   1.515  11.590  0.0000 -0.0000  0.0000
    4BPC     C4  604   5.744   1.450  11.709 -0.0000  0.0000 -0.0000
    4BPC     C5  605   5.624   1.488  11.772  0.0000 -0.0000  0.0000
    4BPC     C6  606   5.545   1.590  11.717  0.0000  0.0000 -0.0000
    4BPC     H2  607   5.735   1.666  11.444 -0.0000 -0.0000  0.0000
    4BPC     H4  608   5.803   1.371  11.751  0.0000 -0.0000  0.0000
    4BPC     H5  609   5.593   1.439  11.863 -0.0000 -0.0000  0.0000
    4BPC     H6  610   5.454   1.620  11.767  0.0000 -0.0000  0.0000
    4BPC    CC7  611   5.914   1.476  11.526 -0.0000 -0.0000 -0.0000
    4BPC     C8  612   5.924   1.468  11.385  0.0000 -0.0000  0.0000
    4BPC     C9  613   6.046   1.430  11.325 -0.0000  0.0000  0.0000
    4BPC    C10  614   6.158   1.400  11.405 -0.0000  0.0000 -0.0000
    4BPC    C11  615   6.148   1.409  11.545  0.0000 -0.0000  0.0000
    4BPC    C12  616   6.027   1.447  11.605 -0.0000  0.0000  0.0000
    4BPC     H8  617   5.839   1.491  11.323 -0.0000  0.0000 -0.0000
    4BPC     H9  618   6.050   1.418  11.218 -0.0000 -0.0000 -0.0000
    4BPC    H10  619   6.250   1.370  11.358  0.0000 -0.0000 -0.0000
    4BPC    H11  620   6.233   1.383  11.607 -0.0000  0.0000 -0.0000
    4BPC    H12  621   6.020   1.453  11.713 -0.0000 -0.0000 -0.0000
    1TRZ     N1  622  13.099   6.310   3.509  0.0000  0.0000 -0.0000
    1TRZ    CZ1  623  13.113   6.422   3.427  0.0000 -0.0000 -0.0000
    1TRZ     N2  624  13.229   6.437   3.350 -0.0000 -0.0000  0.0000
    1TRZ    CZ2  625  13.329   6.340   3.353  0.0000 -0.0000 -0.0000
    1TRZ     N3  626  13.313   6.228   3.435 -0.0000  0.0000 -0.0000
    1TRZ    CZ3  627  13.198   6.212   3.512  0.0000 -0.0000  0.0000
    2BPA    CZa  628  13.007   6.523   3.419 -0.0000 -0.0000  0.0000
    2BPA     C2  629  13.015   6.627   3.324  0.0000  0.0000 -0.0000
    2BPA    CC3  630  12.911   6.720   3.308 -0.0000  0.0000 -0.0000
    2BPA     C4  631  12.797   6.712   3.390 -0.0000  0.0000  0.0000
    2BPA     C5  632  12.787   6.610   3.486  0.0000 -0.0000  0.0000
    2BPA     C6  633  12.891   6.516   3.501  0.0000  0.0000 -0.0000
    2BPA     H2  634  13.102   6.634   3.259 -0.0000  0.0000  0.0000
    2BPA     H4  635  12.716   6.783   3.377  0.0000 -0.0000  0.0000
    2BPA     H5  636  12.696   6.600   3.543 -0.0000  0.0000 -0.0000
    2BPA     H6  637  12.882   6.437   3.574 -0.0000 -0.0000  0.0000
    2BPA    CC7  638  12.923   6.824   3.203  0.0000  0.0000  0.0000
    2BPA     C8  639  13.042   6.900   3.193 -0.0000 -0.0000 -0.0000
    2BPA     C9  640  13.061   6.985   3.083 -0.0000  0.0000 -0.0000
    2BPA    C10  641  12.962   6.995   2.983 -0.0000 -0.0000  0.0000
    2BPA    C11  642  12.843   6.920   2.994  0.0000  0.0000 -0.0000
    2BPA    C12  643  12.823   6.835   3.104  0.0000  0.0000  0.0000
    2BPA     H8  644  13.117   6.894   3.270  0.0000  0.0000  0.0000
    2BPA     H9  645  13.150   7.045   3.076  0.0000  0.0000 -0.0000
    2BPA    H10  646  12.983   7.050   2.893  0.0000 -0.0000 -0.0000
    2BPA    H11  647  12.767   6.927   2.918 -0.0000 -0.0000 -0.0000
    2BPA    H12  648  12.733   6.777   3.111 -0.0000 -0.0000 -0.0000
    3BPB    CZb  649  13.449   6.355   3.268 -0.0000 -0.0000  0.0000
    3BPB     C2  650  13.467   6.470   3.188  0.0000 -0.0000 -0.0000
    3BPB    CC3  651  13.577   6.480   3.100 -0.0000  0.0000  0.0000
    3BPB     C4  652  13.670   6.375   3.091 -0.0000 -0.0000  0.0000
    3BPB     C5  653  13.653   6.259   3.170 -0.0000  0.0000 -0.0000
    3BPB     C6  654  13.543   6.249   3.258  0.0000  0.0000 -0.0000
    3BPB     H2  655  13.397   6.552   3.194  0.0000  0.0000 -0.0000
    3BPB     H4  656  13.754   6.382   3.024  0.0000  0.0000 -0.0000
    3BPB     H5  657  13.724   6.178   3.163  0.0000 -0.0000  0.0000
    3BPB     H6  658  13.531   6.159   3.317  0.0000  0.0000 -0.0000
    3BPB    CC7  659  13.590   6.597   3.009  0.0000 -0.0000  0.0000
    3BPB     C8  660  13.493   6.620   2.910 -0.0000 -0.0000  0.0000
    3BPB     C9  661  13.503   6.731   2.825  0.0000  0.0000 -0.0000
    3BPB    C10  662  13.612   6.820   2.838 -0.0000 -0.0000 -0.0000
    3BPB    C11  663  13.709   6.798   2.938 -0.0000 -0.0000 -0.0000
    3BPB    C12  664  13.699   6.686   3.023 -0.0000 -0.0000 -0.0000
    3BPB     H8  665  13.411   6.551   2.899 -0.0000 -0.0000 -0.0000
    3BPB     H9  666  13.430   6.748   2.748 -0.0000  0.0000 -0.0000
    3BPB    H10  667  13.619   6.907   2.774 -0.0000 -0.0000  0.0000
    3BPB    H11  668  13.789   6.869   2.951  0.0000  0.0000  0.0000
    3BPB    H12  669  13.773   6.670   3.099  0.0000 -0.0000  0.0000
    4BPC    CZc  670  13.177   6.087   3.588  0.0000  0.0000 -0.0000
    4BPC     C2  671  13.269   5.980   3.576 -0.0000 -0.0000  0.0000
    4BPC    CC3  672  13.264   5.869   3.663  0.0000 -0.0000 -0.0000
    4BPC     C4  673  13.165   5.866   3.763 -0.0000  0.0000 -0.0000
    4BPC     C5  674  13.072   5.971   3.776 -0.0000  0.0000 -0.0000
    4BPC     C6  675  13.078   6.082   3.689  0.0000 -0.0000  0.0000
    4BPC     H2  676  13.343   5.982   3.497 -0.0000 -0.0000  0.0000
    4BPC     H4  677  13.162   5.785   3.834 -0.0000 -0.0000  0.0000
    4BPC     H5  678  12.994   5.965   3.851  0.0000 -0.0000 -0.0000
    4BPC     H6  679  13.005   6.161   3.698 -0.0000 -0.0000  0.0000
    4BPC    CC7  680  13.366   5.761   3.655 -0.0000  0.0000 -0.0000
    4BPC     C8  681  13.338   5.630   3.699  0.0000 -0.0000 -0.0000
    4BPC     C9  682  13.437   5.530   3.698 -0.0000 -0.0000  0.0000
    4BPC    C10  683  13.566   5.560   3.652  0.0000  0.0000 -0.0000
    4BPC    C11  684  13.596   5.690   3.606 -0.0000 -0.0000  0.0000
    4BPC    C12  685  13.496   5.789   3.608  0.0000  0.0000 -0.0000
    4BPC     H8  686  13.240   5.606   3.738  0.0000 -0.0000 -0.0000
    4BPC     H9  687  13.414   5.430   3.732  0.0000  0.0000 -0.0000
    4BPC    H10  688  13.646   5.489   3.666  0.0000  0.0000  0.0000
    4BPC    H11  689  13.694   5.713   3.569  0.0000  0.0000 -0.0000
    4BPC    H12  690  13.521   5.889   3.572 -0.0000 -0.0000  0.0000
    1TRZ     N1  691   1.888   0.236  10.522 -0.0000 -0.0000 -0.0000
    1TRZ    CZ1  692   1.863   0.260  10.387  0.0000  0.0000 -0.0000
    1TRZ     N2  693   1.915   0.171  10.293 -0.0000  0.0000  0.0000
    1TRZ    CZ2  694   1.989   0.060  10.333  0.0000 -0.0000 -0.0000
    1TRZ     N3  695   2.014   0.039  10.469  0.0000  0.0000 -0.0000
    1TRZ    CZ3  696   1.963   0.127  10.564 -0.0000 -0.0000  0.0000
    2BPA    CZa  697   1.783   0.376  10.346 -0.0000 -0.0000 -0.0000
    2BPA     C2  698   1.711   0.451  10.442  0.0000  0.0000 -0.0000
    2BPA    CC3  699   1.630   0.561  10.405 -0.0000 -0.0000  0.0000
    2BPA     C4  700   1.624   0.598  10.269  0.0000 -0.0000 -0.0000
    2BPA     C5  701   1.697   0.526  10.172  0.0000 -0.0000  0.0000
    2BPA     C6  702   1.776   0.415  10.210 -0.0000  0.0000  0.0000
    2BPA     H2  703   1.722   0.426  10.547 -0.0000  0.0000 -0.0000
    2BPA     H4  704   1.562   0.680  10.238 -0.0000  0.0000 -0.0000
    2BPA     H5  705   1.692   0.555  10.069 -0.0000  0.0000 -0.0000
    2BPA     H6  706   1.830   0.361  10.135  0.0000 -0.0000 -0.0000
    2BPA    CC7  707   1.549   0.632  10.508 -0.0000 -0.0000  0.0000
    2BPA     C8  708   1.508   0.766  10.490 -0.0000 -0.0000  0.0000
    2BPA     C9  709   1.426   0.830  10.585 -0.0000 -0.0000  0.0000
    2BPA    C10  710   1.385   0.760  10.701  0.0000  0.0000 -0.0000
    2BPA    C11  711   1.426   0.627  10.720 -0.0000 -0.0000  0.0000
    2BPA    C12  712   1.507   0.564  10.625  0.0000  0.0000 -0.0000
    2BPA     H8  713   1.543   0.822  10.405  0.0000  0.0000 -0.0000
    2BPA     H9  714   1.388   0.929  10.566 -0.0000  0.0000 -0.0000
    2BPA    H10  715   1.324   0.809  10.775 -0.0000  0.0000  0.0000
    2BPA    H11  716   1.397   0.574  10.810  0.0000  0.0000 -0.0000
    2BPA    H12  717   1.552   0.469  10.649  0.0000  0.0000  0.0000
    3BPB    CZb  718   2.039  -0.037  10.233 -0.0000  0.0000 -0.0000
    3BPB     C2  719   2.001  -0.025  10.096  0.0000 -0.0000  0.0000
    3BPB    CC3  720   2.033  -0.127  10.004 -0.0000 -0.0000  0.0000
    3BPB     C4  721   2.104  -0.241  10.048 -0.0000  0.0000 -0.0000
    3BPB     C5  722   2.143  -0.253  10.182  0.0000 -0.0000  0.0000
    3BPB     C6  723   2.111  -0.151  10.274  0.0000 -0.0000 -0.0000
    3BPB     H2  724   1.948   0.062  10.062 -0.0000  0.0000 -0.0000
    3BPB     H4  725   2.128  -0.320   9.978 -0.0000  0.0000  0.0000
    3BPB     H5  726   2.194  -0.342  10.216 -0.0000 -0.0000 -0.0000
    3BPB     H6  727   2.149  -0.157  10.375  0.0000  0.0000 -0.0000
    3BPB    CC7  728   1.996  -0.114   9.861 -0.0000  0.0000  0.0000
    3BPB     C8  729   1.917  -0.213   9.800 -0.0000 -0.0000 -0.0000
    3BPB     C9  730   1.885  -0.204   9.663 -0.0000 -0.0000  0.0000
    3BPB    C10  731   1.932  -0.096   9.587  0.0000  0.0000 -0.0000
    3BPB    C11  732   2.011   0.004   9.648 -0.0000 -0.0000 -0.0000
    3BPB    C12  733   2.043  -0.005   9.785 -0.0000 -0.0000 -0.0000
    3BPB     H8  734   1.880  -0.296   9.859  0.0000  0.0000 -0.0000
    3BPB     H9  735   1.819  -0.278   9.619  0.0000  0.0000  0.0000
    3BPB    H10  736   1.912  -0.092   9.481  0.0000  0.0000 -0.0000
    3BPB    H11  737   2.045   0.088   9.589 -0.0000 -0.0000  0.0000
    3BPB    H12  738   2.103   0.072   9.831  0.0000  0.0000  0.0000
    4BPC    CZc  739   1.997   0.112  10.707  0.0000  0.0000 -0.0000
    4BPC     C2  740   2.109   0.035  10.749 -0.0000  0.0000  0.0000
    4BPC    CC3  741   2.147   0.033  10.885  0.0000 -0.0000 -0.0000
    4BPC     C4  742   2.073   0.106  10.980 -0.0000  0.0000 -0.0000
    4BPC     C5  743   1.962   0.182  10.939 -0.0000  0.0000  0.0000
    4BPC     C6  744   1.924   0.185  10.804  0.0000 -0.0000 -0.0000
    4BPC     H2  745   2.164  -0.023  10.677  0.0000 -0.0000 -0.0000
    4BPC     H4  746   2.101   0.105  11.084  0.0000  0.0000  0.0000
    4BPC     H5  747   1.902   0.233  11.013  0.0000 -0.0000 -0.0000
    4BPC     H6  748   1.842   0.248  10.774 -0.0000  0.0000  0.0000
    4BPC    CC7  749   2.274  -0.032  10.928 -0.0000 -0.0000  0.0000
    4BPC     C8  750   2.273  -0.122  11.037  0.0000  0.0000 -0.0000
    4BPC     C9  751   2.394  -0.175  11.086 -0.0000 -0.0000  0.0000
    4BPC    C10  752   2.516  -0.138  11.027  0.0000 -0.0000  0.0000
    4BPC    C11  753   2.517  -0.048  10.919  0.0000  0.0000 -0.0000
    4BPC    C12  754   2.396   0.004  10.869  0.0000  0.0000 -0.0000
    4BPC     H8  755   2.180  -0.152  11.082 -0.0000 -0.0000  0.0000
    4BPC     H9  756   2.393  -0.245  11.169 -0.0000  0.0000 -0.0000
    4BPC    H10  757   2.609  -0.178  11.065 -0.0000  0.0000 -0.0000
    4BPC    H11  758   2.611  -0.015  10.876 -0.0000 -0.0000  0.0000
    4BPC    H12  759   2.398   0.072  10.785  0.0000 -0.0000  0.0000
    1TRZ     N1  760   2.471   7.948  12.890 -0.0000  0.0000  0.0000
    1TRZ    CZ1  761   2.433   7.850  12.798 -0.0000  0.0000 -0.0000
    1TRZ     N2  762   2.302   7.851  12.748  0.0000  0.0000  0.0000
    1TRZ    CZ2  763   2.210   7.948  12.790 -0.0000 -0.0000 -0.0000
    1TRZ     N3  764   2.250   8.045  12.882  0.0000 -0.0000 -0.0000
    1TRZ    CZ3  765   2.380   8.046  12.933  0.0000 -0.0000  0.0000
    2BPA    CZa  766   2.525   7.741  12.765  0.0000 -0.0000  0.0000
    2BPA     C2  767   2.643   7.721  12.842 -0.0000  0.0000 -0.0000
    2BPA    CC3  768   2.732   7.616  12.814  0.0000  0.0000  0.0000
    2BPA     C4  769   2.705   7.529  12.707 -0.0000 -0.0000 -0.0000
    2BPA     C5  770   2.589   7.547  12.629 -0.0000  0.0000  0.0000
    2BPA     C6  771   2.499   7.652  12.658  0.0000 -0.0000  0.0000
    2BPA     H2  772   2.662   7.784  12.928  0.0000 -0.0000 -0.0000
    2BPA     H4  773   2.771   7.446  12.686 -0.0000  0.0000  0.0000
    2BPA     H5  774   2.569   7.481  12.546  0.0000 -0.0000 -0.0000
    2BPA     H6  775   2.409   7.663  12.600 -0.0000 -0.0000 -0.0000
    2BPA    CC7  776   2.846   7.590  12.906 -0.0000 -0.0000 -0.0000
    2BPA     C8  777   2.823   7.574  13.044  0.0000  0.0000  0.0000
    2BPA     C9  778   2.931   7.557  13.133  0.0000 -0.0000 -0.0000
    2BPA    C10  779   3.063   7.555  13.083 -0.0000 -0.0000  0.0000
    2BPA    C11  780   3.087   7.570  12.945 -0.0000  0.0000 -0.0000
    2BPA    C12  781   2.978   7.588  12.856  0.0000 -0.0000  0.0000
    2BPA     H8  782   2.723   7.576  13.083 -0.0000  0.0000  0.0000
    2BPA     H9  783   2.913   7.549  13.239 -0.0000  0.0000  0.0000
    2BPA    H10  784   3.146   7.550  13.152 -0.0000  0.0000  0.0000
    2BPA    H11  785   3.188   7.570  12.907  0.0000  0.0000 -0.0000
    2BPA    H12  786   2.997   7.602  12.751  0.0000  0.0000 -0.0000
    3BPB    CZb  787   2.072   7.947  12.739  0.0000 -0.0000  0.0000
    3BPB     C2  788   1.971   8.022  12.805  0.0000 -0.0000 -0.0000
    3BPB    CC3  789   1.836   8.011  12.766 -0.0000  0.0000  0.0000
    3BPB     C4  790   1.801   7.927  12.658 -0.0000  0.0000  0.0000
    3BPB     C5  791   1.900   7.853  12.591  0.0000  0.0000  0.0000
    3BPB     C6  792   2.035   7.862  12.632 -0.0000  0.0000  0.0000
    3BPB     H2  793   1.997   8.087  12.887 -0.0000  0.0000  0.0000
    3BPB     H4  794   1.698   7.920  12.625  0.0000 -0.0000  0.0000
    3BPB     H5  795   1.874   7.789  12.509 -0.0000 -0.0000 -0.0000
    3BPB     H6  796   2.109   7.800  12.585  0.0000 -0.0000 -0.0000
    3BPB    CC7  797   1.730   8.085  12.841  0.0000 -0.0000 -0.0000
    3BPB     C8  798   1.607   8.023  12.872  0.0000 -0.0000 -0.0000
    3BPB     C9  799   1.507   8.093  12.941 -0.0000  0.0000  0.0000
    3BPB    C10  800   1.529   8.227  12.980 -0.0000 -0.0000 -0.0000
    3BPB    C11  801   1.651   8.289  12.950  0.0000  0.0000  0.0000
    3BPB    C12  802   1.751   8.219  12.881  0.0000 -0.0000 -0.0000
    3BPB     H8  803   1.590   7.920  12.843 -0.0000  0.0000  0.0000
    3BPB     H9  804   1.413   8.045  12.965  0.0000  0.0000 -0.0000
    3BPB    H10  805   1.452   8.281  13.032 -0.0000  0.0000  0.0000
    3BPB    H11  806   1.669   8.392  12.981 -0.0000 -0.0000 -0.0000
    3BPB    H12  807   1.844   8.269  12.856 -0.0000 -0.0000  0.0000
    4BPC    CZc  808   2.421   8.146  13.033  0.0000 -0.0000 -0.0000
    4BPC     C2  809   2.554   8.147  13.082 -0.0000  0.0000  0.0000
    4BPC    CC3  810   2.592   8.231  13.189  0.0000 -0.0000  0.0000
    4BPC     C4  811   2.496   8.316  13.248  0.0000 -0.0000 -0.0000
    4BPC     C5  812   2.364   8.316  13.200 -0.0000  0.0000 -0.0000
    4BPC     C6  813   2.326   8.232  13.093  0.0000  0.0000  0.0000
    4BPC     H2  814   2.629   8.082  13.038 -0.0000  0.0000  0.0000
    4BPC     H4  815   2.523   8.378  13.332 -0.0000  0.0000  0.0000
    4BPC     H5  816   2.291   8.383  13.244  0.0000 -0.0000 -0.0000
    4BPC     H6  817   2.224   8.233  13.058 -0.0000  0.0000 -0.0000
    4BPC    CC7  818   2.734   8.234  13.233 -0.0000  0.0000 -0.0000
    4BPC     C8  819   2.837   8.254  13.138 -0.0000 -0.0000  0.0000
    4BPC     C9  820   2.972   8.248  13.177  0.0000  0.0000 -0.0000
    4BPC    C10  821   3.005   8.222  13.311 -0.0000 -0.0000  0.0000
    4BPC    C11  822   2.903   8.203  13.407  0.0000  0.0000 -0.0000
    4BPC    C12  823   2.768   8.209  13.367  0.0000 -0.0000  0.0000
    4BPC     H8  824   2.812   8.273  13.035 -0.0000  0.0000 -0.0000
    4BPC     H9  825   3.050   8.261  13.103 -0.0000 -0.0000  0.0000
    4BPC    H10  826   3.109   8.212  13.340 -0.0000 -0.0000 -0.0000
    4BPC    H11  827   2.929   8.183  13.509  0.0000 -0.0000  0.0000
    4BPC    H12  828   2.690   8.190  13.440  0.0000  0.0000 -0.0000
    1TRZ     N1  829   7.456   0.305   9.049  0.0000  0.0000  0.0000
    1TRZ    CZ1  830   7.561   0.395   9.072 -0.0000  0.0000 -0.0000
    1TRZ     N2  831   7.582   0.448   9.200  0.0000 -0.0000 -0.0000
    1TRZ    CZ2  832   7.496   0.413   9.304 -0.0000  0.0000 -0.0000
    1TRZ     N3  833   7.392   0.323   9.281  0.0000  0.0000  0.0000
    1TRZ    CZ3  834   7.371   0.269   9.154  0.0000 -0.0000 -0.0000
    2BPA    CZa  835   7.648   0.439   8.961  0.0000 -0.0000  0.0000
    2BPA     C2  836   7.663   0.360   8.844  0.0000  0.0000  0.0000
    2BPA    CC3  837   7.729   0.411   8.730 -0.0000 -0.0000 -0.0000
    2BPA     C4  838   7.780   0.542   8.732  0.0000  0.0000  0.0000
    2BPA     C5  839   7.766   0.622   8.847 -0.0000 -0.0000  0.0000
    2BPA     C6  840   7.701   0.570   8.961  0.0000  0.0000 -0.0000
    2BPA     H2  841   7.624   0.260   8.842 -0.0000 -0.0000 -0.0000
    2BPA     H4  842   7.830   0.582   8.645 -0.0000  0.0000  0.0000
    2BPA     H5  843   7.800   0.724   8.847  0.0000  0.0000  0.0000
    2BPA     H6  844   7.692   0.631   9.050  0.0000 -0.0000 -0.0000
    2BPA    CC7  845   7.744   0.328   8.607  0.0000 -0.0000  0.0000
    2BPA     C8  846   7.789   0.194   8.616 -0.0000  0.0000  0.0000
    2BPA     C9  847   7.797   0.114   8.501 -0.0000 -0.0000 -0.0000
    2BPA    C10  848   7.761   0.167   8.375  0.0000 -0.0000  0.0000
    2BPA    C11  849   7.716   0.300   8.365  0.0000  0.0000  0.0000
    2BPA    C12  850   7.708   0.380   8.481 -0.0000 -0.0000 -0.0000
    2BPA     H8  851   7.811   0.151   8.713 -0.0000  0.0000 -0.0000
    2BPA     H9  852   7.828   0.011   8.509 -0.0000 -0.0000 -0.0000
    2BPA    H10  853   7.764   0.104   8.287 -0.0000  0.0000  0.0000
    2BPA    H11  854   7.685   0.339   8.270 -0.0000  0.0000 -0.0000
    2BPA    H12  855   7.670   0.481   8.473 -0.0000 -0.0000 -0.0000
    3BPB    CZb  856   7.507   0.474   9.436 -0.0000  0.0000  0.0000
    3BPB     C2  857   7.389   0.516   9.502  0.0000 -0.0000  0.0000
    3BPB    CC3  858   7.396   0.590   9.621 -0.0000  0.0000  0.0000
    3BPB     C4  859   7.521   0.621   9.678  0.0000 -0.0000 -0.0000
    3BPB     C5  860   7.639   0.578   9.614 -0.0000 -0.0000 -0.0000
    3BPB     C6  861   7.632   0.505   9.493  0.0000  0.0000  0.0000
    3BPB     H2  862   7.293   0.489   9.462 -0.0000 -0.0000 -0.0000
    3BPB     H4  863   7.526   0.675   9.771  0.0000  0.0000  0.0000
    3BPB     H5  864   7.735   0.606   9.655 -0.0000  0.0000 -0.0000
    3BPB     H6  865   7.723   0.472   9.445 -0.0000 -0.0000 -0.0000
    3BPB    CC7  866   7.270   0.633   9.686  0.0000  0.0000  0.0000
    3BPB     C8  867   7.189   0.539   9.752  0.0000 -0.0000 -0.0000
    3BPB     C9  868   7.066   0.578   9.806 -0.0000  0.0000 -0.0000
    3BPB    C10  869   7.022   0.712   9.793  0.0000 -0.0000  0.0000
    3BPB    C11  870   7.102   0.806   9.726  0.0000 -0.0000 -0.0000
    3BPB    C12  871   7.227   0.767   9.673 -0.0000 -0.0000  0.0000
    3BPB     H8  872   7.222   0.436   9.761 -0.0000  0.0000 -0.0000
    3BPB     H9  873   7.009   0.508   9.864 -0.0000 -0.0000  0.0000
    3BPB    H10  874   6.926   0.741   9.833 -0.0000  0.0000  0.0000
    3BPB    H11  875   7.065   0.905   9.706 -0.0000  0.0000 -0.0000
    3BPB    H12  876   7.288   0.839   9.621  0.0000  0.0000 -0.0000
    4BPC    CZc  877   7.261   0.173   9.137 -0.0000  0.0000  0.0000
    4BPC     C2  878   7.180   0.138   9.249  0.0000  0.0000 -0.0000
    4BPC    CC3  879   7.062   0.063   9.233 -0.0000 -0.0000  0.0000
    4BPC     C4  880   7.024   0.020   9.105 -0.0000 -0.0000 -0.0000
    4BPC     C5  881   7.103   0.053   8.993  0.0000  0.0000  0.0000
    4BPC     C6  882   7.220   0.130   9.009 -0.0000 -0.0000 -0.0000
    4BPC     H2  883   7.212   0.164   9.349 -0.0000 -0.0000 -0.0000
    4BPC     H4  884   6.934  -0.039   9.091  0.0000  0.0000  0.0000
    4BPC     H5  885   7.078   0.014   8.896  0.0000 -0.0000 -0.0000
    4BPC     H6  886   7.272   0.166   8.921 -0.0000  0.0000  0.0000
    4BPC    CC7  887   6.974   0.041   9.352  0.0000  0.0000 -0.0000
    4BPC     C8  888   6.931  -0.088   9.387 -0.0000 -0.0000  0.0000
    4BPC     C9  889   6.847  -0.107   9.499  0.0000  0.0000 -0.0000
    4BPC    C10  890   6.805   0.004   9.575 -0.0000 -0.0000  0.0000
    4BPC    C11  891   6.848   0.133   9.540 -0.0000  0.0000  0.0000
    4BPC    C12  892   6.932   0.152   9.429  0.0000  0.0000 -0.0000
    4BPC     H8  893   6.963  -0.174   9.330 -0.0000  0.0000  0.0000
    4BPC     H9  894   6.819  -0.206   9.529 -0.0000 -0.0000  0.0000
    4BPC    H10  895   6.742  -0.011   9.662  0.0000  0.0000 -0.0000
    4BPC    H11  896   6.816   0.218   9.598 -0.0000  0.0000  0.0000
    4BPC    H12  897   6.965   0.252   9.402 -0.0000 -0.0000  0.0000
    1TRZ     N1  898   9.378   6.926   5.036  0.0000  0.0000 -0.0000
    1TRZ    CZ1  899   9.372   6.788   5.022  0.0000 -0.0000 -0.0000
    1TRZ     N2  900   9.479   6.720   4.962 -0.0000  0.0000  0.0000
    1TRZ    CZ2  901   9.592   6.790   4.918  0.0000 -0.0000 -0.0000
    1TRZ     N3  902   9.597   6.928   4.937  0.0000 -0.0000  0.0000
    1TRZ    CZ3  903   9.491   6.997   4.994 -0.0000  0.0000 -0.0000
    2BPA    CZa  904   9.258   6.716   5.080 -0.0000 -0.0000  0.0000
    2BPA     C2  905   9.150   6.789   5.137  0.0000 -0.0000 -0.0000
    2BPA    CC3  906   9.049   6.725   5.211 -0.0000  0.0000  0.0000
    2BPA     C4  907   9.056   6.585   5.230 -0.0000  0.0000  0.0000
    2BPA     C5  908   9.161   6.511   5.174  0.0000 -0.0000 -0.0000
    2BPA     C6  909   9.261   6.575   5.098 -0.0000  0.0000  0.0000
    2BPA     H2  910   9.142   6.895   5.117 -0.0000 -0.0000  0.0000
    2BPA     H4  911   8.981   6.535   5.290  0.0000  0.0000 -0.0000
    2BPA     H5  912   9.167   6.405   5.192  0.0000 -0.0000  0.0000
    2BPA     H6  913   9.340   6.517   5.054  0.0000 -0.0000 -0.0000
    2BPA    CC7  914   8.933   6.805   5.262  0.0000 -0.0000 -0.0000
    2BPA     C8  915   8.950   6.939   5.303 -0.0000 -0.0000  0.0000
    2BPA     C9  916   8.839   7.016   5.342 -0.0000  0.0000 -0.0000
    2BPA    C10  917   8.710   6.960   5.341 -0.0000 -0.0000 -0.0000
    2BPA    C11  918   8.692   6.826   5.301 -0.0000  0.0000  0.0000
    2BPA    C12  919   8.803   6.749   5.262  0.0000  0.0000  0.0000
    2BPA     H8  920   9.049   6.982   5.306  0.0000  0.0000  0.0000
    2BPA     H9  921   8.852   7.119   5.371 -0.0000  0.0000  0.0000
    2BPA    H10  922   8.625   7.019   5.372 -0.0000  0.0000  0.0000
    2BPA    H11  923   8.593   6.782   5.303  0.0000  0.0000  0.0000
    2BPA    H12  924   8.788   6.647   5.231 -0.0000 -0.0000 -0.0000
    3BPB    CZb  925   9.702   6.722   4.846 -0.0000  0.0000  0.0000
    3BPB     C2  926   9.688   6.589   4.799  0.0000  0.0000  0.0000
    3BPB    CC3  927   9.786   6.531   4.715 -0.0000 -0.0000 -0.0000
    3BPB     C4  928   9.899   6.607   4.679  0.0000  0.0000  0.0000
    3BPB     C5  929   9.915   6.739   4.725  0.0000 -0.0000 -0.0000
    3BPB     C6  930   9.816   6.796   4.807  0.0000 -0.0000 -0.0000
    3BPB     H2  931   9.602   6.530   4.829  0.0000  0.0000 -0.0000
    3BPB     H4  932   9.975   6.564   4.615 -0.0000  0.0000  0.0000
    3BPB     H5  933  10.002   6.796   4.697  0.0000  0.0000 -0.0000
    3BPB     H6  934   9.827   6.899   4.837  0.0000  0.0000 -0.0000
    3BPB    CC7  935   9.770   6.393   4.661  0.0000  0.0000 -0.0000
    3BPB     C8  936   9.720   6.288   4.741 -0.0000 -0.0000  0.0000
    3BPB     C9  937   9.706   6.158   4.688 -0.0000 -0.0000  0.0000
    3BPB    C10  938   9.742   6.132   4.555 -0.0000 -0.0000 -0.0000
    3BPB    C11  939   9.792   6.235   4.474  0.0000  0.0000 -0.0000
    3BPB    C12  940   9.806   6.365   4.527 -0.0000 -0.0000  0.0000
    3BPB     H8  941   9.692   6.308   4.844  0.0000 -0.0000 -0.0000
    3BPB     H9  942   9.665   6.079   4.750  0.0000  0.0000 -0.0000
    3BPB    H10  943   9.732   6.032   4.515  0.0000  0.0000  0.0000
    3BPB    H11  944   9.822   6.215   4.372 -0.0000  0.0000  0.0000
    3BPB    H12  945   9.843   6.444   4.463 -0.0000 -0.0000 -0.0000
    4BPC    CZc  946   9.496   7.142   5.016  0.0000 -0.0000  0.0000
    4BPC     C2  947   9.622   7.206   5.032 -0.0000 -0.0000 -0.0000
    4BPC    CC3  948   9.634   7.345   5.020  0.0000  0.0000 -0.0000
    4BPC     C4  949   9.521   7.423   4.991 -0.0000  0.0000 -0.0000
    4BPC     C5  950   9.395   7.362   4.974  0.0000 -0.0000  0.0000
    4BPC     C6  951   9.383   7.222   4.987  0.0000  0.0000 -0.0000
    4BPC     H2  952   9.709   7.146   5.052  0.0000 -0.0000  0.0000
    4BPC     H4  953   9.530   7.531   4.981 -0.0000 -0.0000  0.0000
    4BPC     H5  954   9.308   7.422   4.952 -0.0000  0.0000 -0.0000
    4BPC     H6  955   9.287   7.174   4.975 -0.0000 -0.0000 -0.0000
    4BPC    CC7  956   9.765   7.409   5.049  0.0000 -0.0000  0.0000
    4BPC     C8  957   9.831   7.486   4.951 -0.0000 -0.0000  0.0000
    4BPC     C9  958   9.956   7.543   4.978  0.0000  0.0000  0.0000
    4BPC    C10  959  10.017   7.525   5.104 -0.0000 -0.0000 -0.0000
    4BPC    C11  960   9.951   7.448   5.202  0.0000  0.0000  0.0000
    4BPC    C12  961   9.826   7.390   5.175 -0.0000 -0.0000 -0.0000
    4BPC     H8  962   9.781   7.508   4.858 -0.0000  0.0000  0.0000
    4BPC     H9  963  10.008   7.599   4.901 -0.0000 -0.0000  0.0000
    4BPC    H10  964  10.114   7.568   5.125 -0.0000 -0.0000 -0.0000
    4BPC    H11  965   9.995   7.438   5.301 -0.0000  0.0000 -0.0000
    4BPC    H12  966   9.774   7.336   5.253  0.0000  0.0000 -0.0000
    1TRZ     N1  967   0.449   9.135   2.926 -0.0000  0.0000 -0.0000
    1TRZ    CZ1  968   0.360   9.225   2.985 -0.0000  0.0000  0.0000
    1TRZ     N2  969   0.345   9.353   2.929  0.0000 -0.0000  0.0000
    1TRZ    CZ2  970   0.418   9.390   2.816 -0.0000  0.0000  0.0000
    1TRZ     N3  971   0.506   9.299   2.759 -0.0000 -0.0000  0.0000
    1TRZ    CZ3  972   0.523   9.171   2.813  0.0000 -0.0000 -0.0000
    2BPA    CZa  973   0.278   9.185   3.101  0.0000  0.0000 -0.0000
    2BPA     C2  974   0.201   9.280   3.173 -0.0000 -0.0000  0.0000
    2BPA    CC3  975   0.121   9.240   3.283  0.0000  0.0000 -0.0000
    2BPA     C4  976   0.118   9.104   3.320  0.0000 -0.0000 -0.0000
    2BPA     C5  977   0.194   9.009   3.249 -0.0000 -0.0000  0.0000
    2BPA     C6  978   0.274   9.049   3.141 -0.0000  0.0000 -0.0000
    2BPA     H2  979   0.202   9.383   3.143 -0.0000  0.0000 -0.0000
    2BPA     H4  980   0.054   9.070   3.400  0.0000 -0.0000 -0.0000
    2BPA     H5  981   0.190   8.905   3.278 -0.0000 -0.0000 -0.0000
    2BPA     H6  982   0.337   8.977   3.092  0.0000 -0.0000  0.0000
    2BPA    CC7  983   0.045   9.340   3.364  0.0000 -0.0000 -0.0000
    2BPA     C8  984   0.092   9.473   3.378 -0.0000 -0.0000  0.0000
    2BPA     C9  985   0.022   9.566   3.457 -0.0000 -0.0000  0.0000
    2BPA    C10  986  -0.096   9.527   3.524  0.0000  0.0000  0.0000
    2BPA    C11  987  -0.144   9.396   3.511 -0.0000 -0.0000 -0.0000
    2BPA    C12  988  -0.074   9.303   3.431  0.0000  0.0000  0.0000
    2BPA     H8  989   0.182   9.504   3.327  0.0000  0.0000  0.0000
    2BPA     H9  990   0.056   9.668   3.464 -0.0000  0.0000 -0.0000
    2BPA    H10  991  -0.147   9.597   3.589  0.0000 -0.0000 -0.0000
    2BPA    H11  992  -0.234   9.365   3.563  0.0000  0.0000 -0.0000
    2BPA    H12  993  -0.113   9.203   3.421 -0.0000 -0.0000  0.0000
    3BPB    CZb  994   0.403   9.524   2.757 -0.0000 -0.0000 -0.0000
    3BPB     C2  995   0.306   9.615   2.807  0.0000  0.0000 -0.0000
    3BPB    CC3  996   0.292   9.744   2.750 -0.0000 -0.0000  0.0000
    3BPB     C4  997   0.374   9.781   2.642  0.0000  0.0000 -0.0000
    3BPB     C5  998   0.470   9.692   2.591  0.0000 -0.0000 -0.0000
    3BPB     C6  999   0.485   9.564   2.648 -0.0000  0.0000  0.0000
    3BPB     H2 1000   0.242   9.585   2.888 -0.0000 -0.0000  0.0000
    3BPB     H4 1001   0.360   9.877   2.594  0.0000 -0.0000  0.0000
    3BPB     H5 1002   0.533   9.722   2.508 -0.0000 -0.0000  0.0000
    3BPB     H6 1003   0.561   9.498   2.610  0.0000 -0.0000 -0.0000
    3BPB    CC7 1004   0.194   9.841   2.807  0.0000 -0.0000 -0.0000
    3BPB     C8 1005   0.122   9.928   2.722 -0.0000  0.0000  0.0000
    3BPB     C9 1006   0.036  10.026   2.777  0.0000 -0.0000 -0.0000
    3BPB    C10 1007   0.022  10.037   2.916 -0.0000  0.0000  0.0000
    3BPB    C11 1008   0.092   9.949   3.001 -0.0000  0.0000  0.0000
    3BPB    C12 1009   0.178   9.852   2.947  0.0000 -0.0000 -0.0000
    3BPB     H8 1010   0.131   9.919   2.615 -0.0000  0.0000 -0.0000
    3BPB     H9 1011  -0.017  10.094   2.711  0.0000 -0.0000  0.0000
    3BPB    H10 1012  -0.043  10.113   2.958  0.0000 -0.0000 -0.0000
    3BPB    H11 1013   0.078   9.955   3.108 -0.0000 -0.0000 -0.0000
    3BPB    H12 1014   0.231   9.785   3.013  0.0000 -0.0000  0.0000
    4BPC    CZc 1015   0.618   9.077   2.750 -0.0000  0.0000  0.0000
    4BPC     C2 1016   0.649   8.954   2.814  0.0000  0.0000 -0.0000
    4BPC    CC3 1017   0.757   8.875   2.769  0.0000 -0.0000  0.0000
    4BPC     C4 1018   0.835   8.919   2.660  0.0000 -0.0000  0.0000
    4BPC     C5 1019   0.805   9.040   2.596  0.0000  0.0000 -0.0000
    4BPC     C6 1020   0.697   9.118   2.640 -0.0000  0.0000 -0.0000
    4BPC     H2 1021   0.593   8.923   2.900 -0.0000 -0.0000  0.0000
    4BPC     H4 1022   0.921   8.861   2.628 -0.0000  0.0000  0.0000
    4BPC     H5 1023   0.865   9.073   2.512 -0.0000 -0.0000  0.0000
    4BPC     H6 1024   0.675   9.212   2.590  0.0000 -0.0000  0.0000
    4BPC    CC7 1025   0.787   8.744   2.834 -0.0000  0.0000 -0.0000
    4BPC     C8 1026   0.836   8.636   2.757 -0.0000  0.0000  0.0000
    4BPC     C9 1027   0.866   8.513   2.818  0.0000 -0.0000  0.0000
    4BPC    C10 1028   0.849   8.496   2.957 -0.0000  0.0000 -0.0000
    4BPC    C11 1029   0.799   8.603   3.034 -0.0000 -0.0000  0.0000
    4BPC    C12 1030   0.768   8.726   2.973  0.0000 -0.0000 -0.0000
    4BPC     H8 1031   0.849   8.647   2.651  0.0000 -0.0000 -0.0000
    4BPC     H9 1032   0.898   8.430   2.756 -0.0000  0.0000  0.0000
    4BPC    H10 1033   0.873   8.402   3.004  0.0000 -0.0000  0.0000
    4BPC    H11 1034   0.785   8.590   3.141  0.0000  0.0000 -0.0000
    4BPC    H12 1035   0.731   8.807   3.034 -0.0000  0.0000  0.0000
    1TRZ     N1 1036   0.802   4.969   3.466 -0.0000  0.0000  0.0000
    1TRZ    CZ1 1037   0.704   4.897   3.534 -0.0000 -0.0000 -0.0000
    1TRZ     N2 1038   0.572   4.946   3.540  0.0000  0.0000 -0.0000
    1TRZ    CZ2 1039   0.540   5.067   3.476 -0.0000 -0.0000  0.0000
    1TRZ     N3 1040   0.639   5.136   3.408  0.0000 -0.0000 -0.0000
    1TRZ    CZ3 1041   0.770   5.088   3.402 -0.0000  0.0000 -0.0000
    2BPA    CZa 1042   0.742   4.773   3.602  0.0000  0.0000  0.0000
    2BPA     C2 1043   0.877   4.751   3.639 -0.0000 -0.0000 -0.0000
    2BPA    CC3 1044   0.917   4.629   3.698  0.0000  0.0000  0.0000
    2BPA     C4 1045   0.821   4.528   3.717 -0.0000 -0.0000 -0.0000
    2BPA     C5 1046   0.686   4.548   3.679  0.0000 -0.0000  0.0000
    2BPA     C6 1047   0.647   4.671   3.623  0.0000 -0.0000  0.0000
    2BPA     H2 1048   0.950   4.827   3.619  0.0000  0.0000 -0.0000
    2BPA     H4 1049   0.851   4.430   3.752 -0.0000  0.0000 -0.0000
    2BPA     H5 1050   0.614   4.469   3.693 -0.0000 -0.0000  0.0000
    2BPA     H6 1051   0.545   4.689   3.595 -0.0000  0.0000 -0.0000
    2BPA    CC7 1052   1.057   4.614   3.750 -0.0000 -0.0000 -0.0000
    2BPA     C8 1053   1.138   4.727   3.772  0.0000 -0.0000  0.0000
    2BPA     C9 1054   1.266   4.715   3.829 -0.0000 -0.0000  0.0000
    2BPA    C10 1055   1.315   4.588   3.864 -0.0000 -0.0000  0.0000
    2BPA    C11 1056   1.236   4.473   3.842 -0.0000  0.0000 -0.0000
    2BPA    C12 1057   1.107   4.486   3.786  0.0000  0.0000  0.0000
    2BPA     H8 1058   1.104   4.825   3.743  0.0000  0.0000  0.0000
    2BPA     H9 1059   1.328   4.802   3.842  0.0000  0.0000  0.0000
    2BPA    H10 1060   1.416   4.578   3.901 -0.0000  0.0000 -0.0000
    2BPA    H11 1061   1.273   4.376   3.869  0.0000 -0.0000  0.0000
    2BPA    H12 1062   1.047   4.398   3.773 -0.0000 -0.0000  0.0000
    3BPB    CZb 1063   0.406   5.127   3.481  0.0000  0.0000  0.0000
    3BPB     C2 1064   0.300   5.063   3.550  0.0000  0.0000  0.0000
    3BPB    CC3 1065   0.181   5.133   3.578 -0.0000 -0.0000 -0.0000
    3BPB     C4 1066   0.167   5.267   3.538 -0.0000 -0.0000  0.0000
    3BPB     C5 1067   0.271   5.331   3.470 -0.0000  0.0000 -0.0000
    3BPB     C6 1068   0.389   5.262   3.441  0.0000 -0.0000 -0.0000
    3BPB     H2 1069   0.312   4.961   3.585 -0.0000  0.0000 -0.0000
    3BPB     H4 1070   0.072   5.316   3.549 -0.0000  0.0000 -0.0000
    3BPB     H5 1071   0.261   5.435   3.442  0.0000 -0.0000  0.0000
    3BPB     H6 1072   0.466   5.312   3.384 -0.0000  0.0000 -0.0000
    3BPB    CC7 1073   0.069   5.070   3.652 -0.0000  0.0000  0.0000
    3BPB     C8 1074   0.089   5.017   3.781  0.0000 -0.0000 -0.0000
    3BPB     C9 1075  -0.019   4.961   3.851 -0.0000  0.0000  0.0000
    3BPB    C10 1076  -0.147   4.957   3.792  0.0000 -0.0000  0.0000
    3BPB    C11 1077  -0.167   5.009   3.663 -0.0000  0.0000 -0.0000
    3BPB    C12 1078  -0.059   5.066   3.593  0.0000 -0.0000  0.0000
    3BPB     H8 1079   0.188   5.017   3.825 -0.0000 -0.0000 -0.0000
    3BPB     H9 1080  -0.005   4.926   3.952 -0.0000  0.0000  0.0000
    3BPB    H10 1081  -0.229   4.913   3.846 -0.0000 -0.0000  0.0000
    3BPB    H11 1082  -0.266   5.008   3.619  0.0000  0.0000  0.0000
    3BPB    H12 1083  -0.075   5.105   3.494 -0.0000  0.0000 -0.0000
    4BPC    CZc 1084   0.872   5.170   3.337  0.0000 -0.0000 -0.0000
    4BPC     C2 1085   0.999   5.116   3.307  0.0000  0.0000 -0.0000
    4BPC    CC3 1086   1.105   5.200   3.266 -0.0000 -0.0000  0.0000
    4BPC     C4 1087   1.082   5.339   3.258  0.0000 -0.0000 -0.0000
    4BPC     C5 1088   0.956   5.393   3.287 -0.0000 -0.0000  0.0000
    4BPC     C6 1089   0.851   5.308   3.327  0.0000  0.0000 -0.0000
    4BPC     H2 1090   1.018   5.010   3.320 -0.0000  0.0000  0.0000
    4BPC     H4 1091   1.166   5.406   3.254 -0.0000  0.0000  0.0000
    4BPC     H5 1092   0.934   5.496   3.268 -0.0000  0.0000 -0.0000
    4BPC     H6 1093   0.757   5.352   3.355 -0.0000  0.0000  0.0000
    4BPC    CC7 1094   1.233   5.144   3.217 -0.0000 -0.0000 -0.0000
    4BPC     C8 1095   1.232   5.030   3.134 -0.0000 -0.0000 -0.0000
    4BPC     C9 1096   1.352   4.978   3.083  0.0000 -0.0000 -0.0000
    4BPC    C10 1097   1.474   5.041   3.114 -0.0000  0.0000  0.0000
    4BPC    C11 1098   1.476   5.154   3.198 -0.0000 -0.0000 -0.0000
    4BPC    C12 1099   1.355   5.205   3.249  0.0000  0.0000  0.0000
    4BPC     H8 1100   1.138   4.983   3.106  0.0000  0.0000  0.0000
    4BPC     H9 1101   1.353   4.885   3.028  0.0000  0.0000  0.0000
    4BPC    H10 1102   1.565   5.008   3.067  0.0000  0.0000 -0.0000
    4BPC    H11 1103   1.570   5.199   3.225  0.0000 -0.0000  0.0000
    4BPC    H12 1104   1.357   5.291   3.314  0.0000  0.0000  0.0000
    1TRZ     N1 1105   4.547   6.637   7.363  0.0000  0.0000 -0.0000
    1TRZ    CZ1 1106   4.572   6.678   7.494 -0.0000  0.0000  0.0000
    1TRZ     N2 1107   4.628   6.804   7.519  0.0000 -0.0000 -0.0000
    1TRZ    CZ2 1108   4.658   6.890   7.413  0.0000  0.0000  0.0000
    1TRZ     N3 1109   4.632   6.847   7.283  0.0000 -0.0000  0.0000
    1TRZ    CZ3 1110   4.577   6.722   7.256 -0.0000 -0.0000 -0.0000
    2BPA    CZa 1111   4.544   6.586   7.606 -0.0000  0.0000 -0.0000
    2BPA     C2 1112   4.466   6.627   7.716  0.0000 -0.0000  0.0000
    2BPA    CC3 1113   4.442   6.541   7.825 -0.0000 -0.0000  0.0000
    2BPA     C4 1114   4.502   6.413   7.825 -0.0000  0.0000  0.0000
    2BPA     C5 1115   4.580   6.371   7.716  0.0000 -0.0000 -0.0000
    2BPA     C6 1116   4.599   6.457   7.606 -0.0000 -0.0000  0.0000
    2BPA     H2 1117   4.408   6.717   7.710 -0.0000 -0.0000  0.0000
    2BPA     H4 1118   4.487   6.347   7.909  0.0000 -0.0000  0.0000
    2BPA     H5 1119   4.626   6.273   7.717 -0.0000  0.0000 -0.0000
    2BPA     H6 1120   4.642   6.420   7.514 -0.0000  0.0000  0.0000
    2BPA    CC7 1121   4.332   6.573   7.920  0.0000 -0.0000 -0.0000
    2BPA     C8 1122   4.341   6.540   8.057  0.0000  0.0000 -0.0000
    2BPA     C9 1123   4.228   6.550   8.139 -0.0000 -0.0000  0.0000
    2BPA    C10 1124   4.105   6.592   8.085 -0.0000 -0.0000  0.0000
    2BPA    C11 1125   4.095   6.626   7.950  0.0000 -0.0000 -0.0000
    2BPA    C12 1126   4.209   6.617   7.867 -0.0000  0.0000  0.0000
    2BPA     H8 1127   4.436   6.509   8.098 -0.0000  0.0000 -0.0000
    2BPA     H9 1128   4.233   6.521   8.243 -0.0000  0.0000 -0.0000
    2BPA    H10 1129   4.020   6.609   8.150  0.0000  0.0000 -0.0000
    2BPA    H11 1130   3.999   6.650   7.907 -0.0000 -0.0000 -0.0000
    2BPA    H12 1131   4.203   6.660   7.768 -0.0000  0.0000  0.0000
    3BPB    CZb 1132   4.720   7.023   7.432 -0.0000 -0.0000  0.0000
    3BPB     C2 1133   4.757   7.067   7.562  0.0000  0.0000 -0.0000
    3BPB    CC3 1134   4.846   7.176   7.578 -0.0000 -0.0000  0.0000
    3BPB     C4 1135   4.899   7.239   7.464  0.0000  0.0000  0.0000
    3BPB     C5 1136   4.863   7.197   7.336  0.0000  0.0000 -0.0000
    3BPB     C6 1137   4.774   7.090   7.320 -0.0000  0.0000  0.0000
    3BPB     H2 1138   4.721   7.015   7.649  0.0000 -0.0000  0.0000
    3BPB     H4 1139   4.969   7.320   7.477 -0.0000 -0.0000 -0.0000
    3BPB     H5 1140   4.903   7.250   7.250 -0.0000 -0.0000  0.0000
    3BPB     H6 1141   4.751   7.057   7.220  0.0000  0.0000 -0.0000
    3BPB    CC7 1142   4.876   7.235   7.711 -0.0000  0.0000 -0.0000
    3BPB     C8 1143   4.770   7.266   7.799  0.0000 -0.0000 -0.0000
    3BPB     C9 1144   4.796   7.329   7.922 -0.0000 -0.0000 -0.0000
    3BPB    C10 1145   4.928   7.360   7.958  0.0000  0.0000 -0.0000
    3BPB    C11 1146   5.035   7.330   7.871 -0.0000 -0.0000 -0.0000
    3BPB    C12 1147   5.008   7.267   7.747  0.0000  0.0000  0.0000
    3BPB     H8 1148   4.668   7.248   7.768  0.0000  0.0000 -0.0000
    3BPB     H9 1149   4.715   7.354   7.988 -0.0000  0.0000  0.0000
    3BPB    H10 1150   4.948   7.403   8.055 -0.0000 -0.0000 -0.0000
    3BPB    H11 1151   5.135   7.360   7.896  0.0000  0.0000  0.0000
    3BPB    H12 1152   5.090   7.244   7.680 -0.0000  0.0000  0.0000
    4BPC    CZc 1153   4.560   6.683   7.115 -0.0000  0.0000  0.0000
    4BPC     C2 1154   4.461   6.587   7.082  0.0000  0.0000 -0.0000
    4BPC    CC3 1155   4.413   6.575   6.949 -0.0000 -0.0000  0.0000
    4BPC     C4 1156   4.465   6.660   6.850  0.0000  0.0000 -0.0000
    4BPC     C5 1157   4.564   6.756   6.881 -0.0000 -0.0000 -0.0000
    4BPC     C6 1158   4.611   6.766   7.013 -0.0000 -0.0000 -0.0000
    4BPC     H2 1159   4.426   6.519   7.158  0.0000 -0.0000  0.0000
    4BPC     H4 1160   4.426   6.655   6.749  0.0000  0.0000  0.0000
    4BPC     H5 1161   4.602   6.822   6.804 -0.0000 -0.0000  0.0000
    4BPC     H6 1162   4.689   6.837   7.035  0.0000  0.0000 -0.0000
    4BPC    CC7 1163   4.305   6.479   6.913  0.0000  0.0000 -0.0000
    4BPC     C8 1164   4.299   6.351   6.971  0.0000 -0.0000  0.0000
    4BPC     C9 1165   4.192   6.264   6.942  0.0000 -0.0000  0.0000
    4BPC    C10 1166   4.090   6.304   6.855 -0.0000  0.0000 -0.0000
    4BPC    C11 1167   4.095   6.432   6.796 -0.0000 -0.0000 -0.0000
    4BPC    C12 1168   4.202   6.519   6.825 -0.0000 -0.0000  0.0000
    4BPC     H8 1169   4.379   6.318   7.037 -0.0000  0.0000 -0.0000
    4BPC     H9 1170   4.191   6.165   6.985  0.0000 -0.0000 -0.0000
    4BPC    H10 1171   4.007   6.238   6.835 -0.0000 -0.0000  0.0000
    4BPC    H11 1172   4.016   6.464   6.729  0.0000 -0.0000  0.0000
    4BPC    H12 1173   4.205   6.616   6.778 -0.0000  0.0000 -0.0000
    1TRZ     N1 1174   1.014  10.582   3.825  0.0000 -0.0000 -0.0000
    1TRZ    CZ1 1175   0.940  10.464   3.820 -0.0000 -0.0000  0.0000
    1TRZ     N2 1176   0.940  10.386   3.704 -0.0000  0.0000  0.0000
    1TRZ    CZ2 1177   1.012  10.426   3.592  0.0000 -0.0000 -0.0000
    1TRZ     N3 1178   1.086  10.544   3.597  0.0000 -0.0000  0.0000
    1TRZ    CZ3 1179   1.086  10.623   3.712 -0.0000  0.0000  0.0000
    2BPA    CZa 1180   0.852  10.424   3.931  0.0000 -0.0000 -0.0000
    2BPA     C2 1181   0.901  10.392   4.059 -0.0000  0.0000  0.0000
    2BPA    CC3 1182   0.813  10.358   4.164  0.0000 -0.0000  0.0000
    2BPA     C4 1183   0.674  10.359   4.138  0.0000  0.0000  0.0000
    2BPA     C5 1184   0.624  10.391   4.011 -0.0000  0.0000 -0.0000
    2BPA     C6 1185   0.713  10.423   3.907  0.0000 -0.0000  0.0000
    2BPA     H2 1186   1.008  10.389   4.074 -0.0000  0.0000 -0.0000
    2BPA     H4 1187   0.602  10.336   4.216  0.0000  0.0000 -0.0000
    2BPA     H5 1188   0.518  10.386   3.991  0.0000 -0.0000 -0.0000
    2BPA     H6 1189   0.677  10.436   3.807 -0.0000 -0.0000 -0.0000
    2BPA    CC7 1190   0.862  10.310   4.298 -0.0000  0.0000 -0.0000
    2BPA     C8 1191   0.999  10.278   4.318 -0.0000 -0.0000  0.0000
    2BPA     C9 1192   1.043  10.226   4.441  0.0000 -0.0000  0.0000
    2BPA    C10 1193   0.952  10.206   4.547  0.0000 -0.0000  0.0000
    2BPA    C11 1194   0.817  10.239   4.529 -0.0000  0.0000  0.0000
    2BPA    C12 1195   0.772  10.290   4.406  0.0000  0.0000 -0.0000
    2BPA     H8 1196   1.071  10.299   4.241  0.0000  0.0000 -0.0000
    2BPA     H9 1197   1.148  10.203   4.456 -0.0000  0.0000 -0.0000
    2BPA    H10 1198   0.986  10.164   4.641 -0.0000  0.0000 -0.0000
    2BPA    H11 1199   0.746  10.223   4.609  0.0000 -0.0000 -0.0000
    2BPA    H12 1200   0.668  10.317   4.396 -0.0000 -0.0000  0.0000
    3BPB    CZb 1201   0.989  10.358   3.464 -0.0000 -0.0000  0.0000
    3BPB     C2 1202   1.087  10.353   3.362 -0.0000  0.0000  0.0000
    3BPB    CC3 1203   1.053  10.320   3.229  0.0000 -0.0000 -0.0000
    3BPB     C4 1204   0.918  10.292   3.198  0.0000  0.0000  0.0000
    3BPB     C5 1205   0.819  10.296   3.298  0.0000  0.0000 -0.0000
    3BPB     C6 1206   0.854  10.329   3.430  0.0000  0.0000 -0.0000
    3BPB     H2 1207   1.189  10.381   3.387 -0.0000 -0.0000 -0.0000
    3BPB     H4 1208   0.890  10.265   3.097 -0.0000  0.0000  0.0000
    3BPB     H5 1209   0.716  10.280   3.273 -0.0000 -0.0000 -0.0000
    3BPB     H6 1210   0.778  10.330   3.506 -0.0000 -0.0000  0.0000
    3BPB    CC7 1211   1.156  10.311   3.121 -0.0000 -0.0000  0.0000
    3BPB     C8 1212   1.144  10.215   3.018  0.0000  0.0000 -0.0000
    3BPB     C9 1213   1.237  10.211   2.912  0.0000  0.0000  0.0000
    3BPB    C10 1214   1.343  10.304   2.908 -0.0000 -0.0000  0.0000
    3BPB    C11 1215   1.356  10.399   3.011  0.0000  0.0000 -0.0000
    3BPB    C12 1216   1.263  10.402   3.116  0.0000  0.0000  0.0000
    3BPB     H8 1217   1.064  10.142   3.021  0.0000  0.0000 -0.0000
    3BPB     H9 1218   1.230  10.135   2.836  0.0000 -0.0000 -0.0000
    3BPB    H10 1219   1.413  10.302   2.826  0.0000 -0.0000 -0.0000
    3BPB    H11 1220   1.436  10.472   3.007 -0.0000 -0.0000 -0.0000
    3BPB    H12 1221   1.280  10.469   3.200 -0.0000 -0.0000 -0.0000
    4BPC    CZc 1222   1.157  10.752   3.711 -0.0000  0.0000  0.0000
    4BPC     C2 1223   1.117  10.855   3.801  0.0000 -0.0000 -0.0000
    4BPC    CC3 1224   1.194  10.972   3.818  0.0000  0.0000  0.0000
    4BPC     C4 1225   1.315  10.984   3.745 -0.0000 -0.0000  0.0000
    4BPC     C5 1226   1.355  10.884   3.655 -0.0000 -0.0000 -0.0000
    4BPC     C6 1227   1.276  10.768   3.638  0.0000  0.0000  0.0000
    4BPC     H2 1228   1.024  10.843   3.854 -0.0000 -0.0000  0.0000
    4BPC     H4 1229   1.378  11.070   3.759  0.0000  0.0000 -0.0000
    4BPC     H5 1230   1.446  10.896   3.599  0.0000  0.0000 -0.0000
    4BPC     H6 1231   1.302  10.696   3.562 -0.0000 -0.0000 -0.0000
    4BPC    CC7 1232   1.144  11.084   3.904 -0.0000 -0.0000 -0.0000
    4BPC     C8 1233   1.204  11.212   3.899 -0.0000 -0.0000  0.0000
    4BPC     C9 1234   1.152  11.319   3.974 -0.0000  0.0000  0.0000
    4BPC    C10 1235   1.039  11.300   4.056 -0.0000 -0.0000 -0.0000
    4BPC    C11 1236   0.978  11.173   4.062 -0.0000  0.0000  0.0000
    4BPC    C12 1237   1.031  11.066   3.988  0.0000  0.0000 -0.0000
    4BPC     H8 1238   1.290  11.230   3.836 -0.0000  0.0000  0.0000
    4BPC     H9 1239   1.201  11.415   3.972  0.0000  0.0000  0.0000
    4BPC    H10 1240   1.001  11.381   4.116  0.0000  0.0000  0.0000
    4BPC    H11 1241   0.891  11.157   4.124  0.0000 -0.0000 -0.0000
    4BPC    H12 1242   0.983  10.969   3.995 -0.0000  0.0000  0.0000
    1TRZ     N1 1243   8.445  11.085   0.488  0.0000  0.0000 -0.0000
    1TRZ    CZ1 1244   8.379  11.199   0.440 -0.0000 -0.0000  0.0000
    1TRZ     N2 1245   8.455  11.303   0.386  0.0000 -0.0000  0.0000
    1TRZ    CZ2 1246   8.594  11.293   0.379  0.0000 -0.0000 -0.0000
    1TRZ     N3 1247   8.658  11.178   0.427  0.0000  0.0000 -0.0000
    1TRZ    CZ3 1248   8.584  11.074   0.481 -0.0000 -0.0000  0.0000
    2BPA    CZa 1249   8.232  11.202   0.435  0.0000  0.0000 -0.0000
    2BPA     C2 1250   8.162  11.321   0.400 -0.0000 -0.0000  0.0000
    2BPA    CC3 1251   8.021  11.320   0.385  0.0000  0.0000 -0.0000
    2BPA     C4 1252   7.951  11.200   0.405 -0.0000 -0.0000  0.0000
    2BPA     C5 1253   8.019  11.082   0.440  0.0000 -0.0000  0.0000
    2BPA     C6 1254   8.159  11.083   0.455 -0.0000  0.0000 -0.0000
    2BPA     H2 1255   8.217  11.413   0.389  0.0000  0.0000  0.0000
    2BPA     H4 1256   7.844  11.196   0.390  0.0000 -0.0000  0.0000
    2BPA     H5 1257   7.964  10.991   0.458  0.0000  0.0000  0.0000
    2BPA     H6 1258   8.209  10.991   0.481 -0.0000 -0.0000  0.0000
    2BPA    CC7 1259   7.947  11.446   0.352  0.0000 -0.0000  0.0000
    2BPA     C8 1260   8.010  11.550   0.281 -0.0000  0.0000 -0.0000
    2BPA     C9 1261   7.939  11.668   0.251  0.0000  0.0000 -0.0000
    2BPA    C10 1262   7.805  11.683   0.290 -0.0000 -0.0000  0.0000
    2BPA    C11 1263   7.741  11.579   0.360  0.0000 -0.0000  0.0000
    2BPA    C12 1264   7.812  11.461   0.391  0.0000  0.0000 -0.0000
    2BPA     H8 1265   8.113  11.541   0.250  0.0000  0.0000 -0.0000
    2BPA     H9 1266   7.989  11.749   0.199 -0.0000 -0.0000  0.0000
    2BPA    H10 1267   7.750  11.772   0.264 -0.0000  0.0000 -0.0000
    2BPA    H11 1268   7.638  11.589   0.391 -0.0000 -0.0000  0.0000
    2BPA    H12 1269   7.761  11.383   0.445 -0.0000 -0.0000  0.0000
    3BPB    CZb 1270   8.675  11.406   0.333  0.0000 -0.0000  0.0000
    3BPB     C2 1271   8.631  11.538   0.354 -0.0000 -0.0000  0.0000
    3BPB    CC3 1272   8.697  11.646   0.294  0.0000  0.0000 -0.0000
    3BPB     C4 1273   8.808  11.623   0.210 -0.0000 -0.0000  0.0000
    3BPB     C5 1274   8.852  11.491   0.187  0.0000  0.0000 -0.0000
    3BPB     C6 1275   8.785  11.383   0.248  0.0000 -0.0000 -0.0000
    3BPB     H2 1276   8.544  11.556   0.416  0.0000 -0.0000 -0.0000
    3BPB     H4 1277   8.859  11.705   0.163  0.0000  0.0000 -0.0000
    3BPB     H5 1278   8.935  11.472   0.120 -0.0000  0.0000  0.0000
    3BPB     H6 1279   8.816  11.281   0.227 -0.0000  0.0000  0.0000
    3BPB    CC7 1280   8.653  11.785   0.322  0.0000 -0.0000  0.0000
    3BPB     C8 1281   8.563  11.849   0.235 -0.0000  0.0000 -0.0000
    3BPB     C9 1282   8.521  11.981   0.262  0.0000 -0.0000 -0.0000
    3BPB    C10 1283   8.568  12.048   0.376  0.0000 -0.0000  0.0000
    3BPB    C11 1284   8.657  11.983   0.464 -0.0000  0.0000 -0.0000
    3BPB    C12 1285   8.699  11.852   0.437  0.0000 -0.0000  0.0000
    3BPB     H8 1286   8.522  11.795   0.151 -0.0000  0.0000  0.0000
    3BPB     H9 1287   8.451  12.029   0.195  0.0000 -0.0000  0.0000
    3BPB    H10 1288   8.536  12.149   0.396 -0.0000  0.0000  0.0000
    3BPB    H11 1289   8.690  12.034   0.553 -0.0000  0.0000  0.0000
    3BPB    H12 1290   8.767  11.802   0.505 -0.0000  0.0000 -0.0000
    4BPC    CZc 1291   8.649  10.951   0.530  0.0000  0.0000 -0.0000
    4BPC     C2 1292   8.571  10.846   0.582 -0.0000  0.0000 -0.0000
    4BPC    CC3 1293   8.629  10.737   0.648 -0.0000 -0.0000  0.0000
    4BPC     C4 1294   8.769  10.731   0.662  0.0000  0.0000 -0.0000
    4BPC     C5 1295   8.850  10.835   0.611 -0.0000 -0.0000  0.0000
    4BPC     C6 1296   8.790  10.944   0.545 -0.0000 -0.0000  0.0000
    4BPC     H2 1297   8.463  10.849   0.571  0.0000 -0.0000  0.0000
    4BPC     H4 1298   8.815  10.647   0.712  0.0000  0.0000 -0.0000
    4BPC     H5 1299   8.957  10.830   0.621  0.0000  0.0000  0.0000
    4BPC     H6 1300   8.852  11.024   0.507  0.0000  0.0000  0.0000
    4BPC    CC7 1301   8.540  10.635   0.712  0.0000  0.0000 -0.0000
    4BPC     C8 1302   8.568  10.498   0.700 -0.0000 -0.0000  0.0000
    4BPC     C9 1303   8.482  10.403   0.760 -0.0000  0.0000  0.0000
    4BPC    C10 1304   8.368  10.446   0.832  0.0000 -0.0000 -0.0000
    4BPC    C11 1305   8.341  10.583   0.844 -0.0000  0.0000 -0.0000
    4BPC    C12 1306   8.427  10.678   0.784 -0.0000 -0.0000  0.0000
    4BPC     H8 1307   8.654  10.464   0.645  0.0000 -0.0000 -0.0000
    4BPC     H9 1308   8.502  10.298   0.748  0.0000 -0.0000 -0.0000
    4BPC    H10 1309   8.301  10.374   0.875 -0.0000 -0.0000  0.0000
    4BPC    H11 1310   8.253  10.616   0.898  0.0000 -0.0000 -0.0000
    4BPC    H12 1311   8.405  10.783   0.795 -0.0000  0.0000  0.0000
    1TRZ     N1 1312   0.313   4.355   7.807 -0.0000  0.0000 -0.0000
    1TRZ    CZ1 1313   0.190   4.288   7.807  0.0000  0.0000  0.0000
    1TRZ     N2 1314   0.128   4.256   7.687 -0.0000 -0.0000 -0.0000
    1TRZ    CZ2 1315   0.187   4.287   7.565 -0.0000 -0.0000 -0.0000
    1TRZ     N3 1316   0.309   4.353   7.565  0.0000  0.0000  0.0000
    1TRZ    CZ3 1317   0.374   4.387   7.684 -0.0000  0.0000  0.0000
    2BPA    CZa 1318   0.131   4.230   7.928 -0.0000  0.0000  0.0000
    2BPA     C2 1319   0.084   4.307   8.038  0.0000 -0.0000  0.0000
    2BPA    CC3 1320   0.014   4.244   8.144  0.0000  0.0000 -0.0000
    2BPA     C4 1321  -0.004   4.104   8.143  0.0000  0.0000  0.0000
    2BPA     C5 1322   0.044   4.027   8.036  0.0000 -0.0000 -0.0000
    2BPA     C6 1323   0.110   4.090   7.929 -0.0000  0.0000  0.0000
    2BPA     H2 1324   0.104   4.413   8.041  0.0000 -0.0000 -0.0000
    2BPA     H4 1325  -0.052   4.055   8.226 -0.0000 -0.0000  0.0000
    2BPA     H5 1326   0.029   3.920   8.033  0.0000  0.0000 -0.0000
    2BPA     H6 1327   0.134   4.034   7.841 -0.0000 -0.0000 -0.0000
    2BPA    CC7 1328  -0.056   4.320   8.250  0.0000  0.0000  0.0000
    2BPA     C8 1329   0.015   4.401   8.342 -0.0000 -0.0000 -0.0000
    2BPA     C9 1330  -0.056   4.476   8.438  0.0000 -0.0000 -0.0000
    2BPA    C10 1331  -0.196   4.469   8.444 -0.0000  0.0000  0.0000
    2BPA    C11 1332  -0.267   4.388   8.354 -0.0000 -0.0000 -0.0000
    2BPA    C12 1333  -0.197   4.313   8.257  0.0000  0.0000  0.0000
    2BPA     H8 1334   0.123   4.400   8.342  0.0000 -0.0000  0.0000
    2BPA     H9 1335  -0.002   4.538   8.508 -0.0000 -0.0000 -0.0000
    2BPA    H10 1336  -0.250   4.529   8.517  0.0000 -0.0000 -0.0000
    2BPA    H11 1337  -0.375   4.385   8.356  0.0000  0.0000 -0.0000
    2BPA    H12 1338  -0.251   4.252   8.187 -0.0000 -0.0000 -0.0000
    3BPB    CZb 1339   0.129   4.241   7.437  0.0000  0.0000  0.0000
    3BPB     C2 1340   0.011   4.164   7.438  0.0000 -0.0000 -0.0000
    3BPB    CC3 1341  -0.032   4.096   7.322 -0.0000  0.0000  0.0000
    3BPB     C4 1342   0.045   4.105   7.204 -0.0000 -0.0000 -0.0000
    3BPB     C5 1343   0.163   4.181   7.202  0.0000  0.0000 -0.0000
    3BPB     C6 1344   0.205   4.249   7.318 -0.0000 -0.0000 -0.0000
    3BPB     H2 1345  -0.049   4.158   7.527 -0.0000 -0.0000  0.0000
    3BPB     H4 1346   0.014   4.051   7.115  0.0000  0.0000  0.0000
    3BPB     H5 1347   0.223   4.186   7.112 -0.0000 -0.0000  0.0000
    3BPB     H6 1348   0.297   4.306   7.315 -0.0000 -0.0000 -0.0000
    3BPB    CC7 1349  -0.154   4.011   7.325  0.0000 -0.0000  0.0000
    3BPB     C8 1350  -0.175   3.920   7.431  0.0000  0.0000 -0.0000
    3BPB     C9 1351  -0.290   3.839   7.434  0.0000  0.0000 -0.0000
    3BPB    C10 1352  -0.385   3.849   7.331 -0.0000 -0.0000  0.0000
    3BPB    C11 1353  -0.366   3.939   7.225  0.0000  0.0000 -0.0000
    3BPB    C12 1354  -0.250   4.020   7.222 -0.0000 -0.0000 -0.0000
    3BPB     H8 1355  -0.102   3.914   7.511 -0.0000  0.0000 -0.0000
    3BPB     H9 1356  -0.305   3.770   7.515 -0.0000 -0.0000  0.0000
    3BPB    H10 1357  -0.476   3.790   7.335  0.0000  0.0000 -0.0000
    3BPB    H11 1358  -0.439   3.946   7.146 -0.0000 -0.0000 -0.0000
    3BPB    H12 1359  -0.236   4.090   7.140 -0.0000 -0.0000  0.0000
    4BPC    CZc 1360   0.513   4.434   7.673 -0.0000  0.0000 -0.0000
    4BPC     C2 1361   0.569   4.527   7.764  0.0000 -0.0000 -0.0000
    4BPC    CC3 1362   0.702   4.574   7.746 -0.0000 -0.0000  0.0000
    4BPC     C4 1363   0.778   4.526   7.637 -0.0000 -0.0000 -0.0000
    4BPC     C5 1364   0.723   4.433   7.546  0.0000  0.0000  0.0000
    4BPC     C6 1365   0.592   4.388   7.564 -0.0000  0.0000  0.0000
    4BPC     H2 1366   0.511   4.559   7.849 -0.0000 -0.0000  0.0000
    4BPC     H4 1367   0.878   4.562   7.621  0.0000  0.0000 -0.0000
    4BPC     H5 1368   0.783   4.396   7.465  0.0000 -0.0000 -0.0000
    4BPC     H6 1369   0.552   4.314   7.497 -0.0000 -0.0000 -0.0000
    4BPC    CC7 1370   0.762   4.677   7.835 -0.0000  0.0000  0.0000
    4BPC     C8 1371   0.901   4.679   7.860 -0.0000  0.0000  0.0000
    4BPC     C9 1372   0.960   4.781   7.937 -0.0000  0.0000  0.0000
    4BPC    C10 1373   0.879   4.883   7.991 -0.0000 -0.0000 -0.0000
    4BPC    C11 1374   0.740   4.882   7.967  0.0000 -0.0000  0.0000
    4BPC    C12 1375   0.682   4.780   7.890 -0.0000 -0.0000 -0.0000
    4BPC     H8 1376   0.964   4.601   7.819 -0.0000  0.0000  0.0000
    4BPC     H9 1377   1.066   4.780   7.957  0.0000 -0.0000  0.0000
    4BPC    H10 1378   0.923   4.961   8.051  0.0000  0.0000  0.0000
    4BPC    H11 1379   0.679   4.962   8.005 -0.0000  0.0000  0.0000
    4BPC    H12 1380   0.574   4.777   7.878  0.0000  0.0000  0.0000
    1TRZ     N1 1381   4.220  13.265   6.225  0.0000 -0.0000 -0.0000
    1TRZ    CZ1 1382   4.131  13.179   6.162 -0.0000 -0.0000 -0.0000
    1TRZ     N2 1383   4.179  13.058   6.109  0.0000  0.0000  0.0000
    1TRZ    CZ2 1384   4.315  13.026   6.120  0.0000 -0.0000 -0.0000
    1TRZ     N3 1385   4.403  13.115   6.183 -0.0000  0.0000 -0.0000
    1TRZ    CZ3 1386   4.356  13.236   6.236  0.0000 -0.0000  0.0000
    2BPA    CZa 1387   3.991  13.221   6.145  0.0000 -0.0000 -0.0000
    2BPA     C2 1388   3.953  13.353   6.179 -0.0000 -0.0000  0.0000
    2BPA    CC3 1389   3.820  13.397   6.164 -0.0000 -0.0000 -0.0000
    2BPA     C4 1390   3.723  13.307   6.114  0.0000 -0.0000  0.0000
    2BPA     C5 1391   3.759  13.175   6.080  0.0000  0.0000  0.0000
    2BPA     C6 1392   3.893  13.132   6.094 -0.0000  0.0000  0.0000
    2BPA     H2 1393   4.027  13.423   6.215 -0.0000  0.0000 -0.0000
    2BPA     H4 1394   3.620  13.338   6.109 -0.0000  0.0000  0.0000
    2BPA     H5 1395   3.685  13.108   6.040 -0.0000 -0.0000 -0.0000
    2BPA     H6 1396   3.920  13.031   6.067  0.0000 -0.0000 -0.0000
    2BPA    CC7 1397   3.786  13.537   6.200  0.0000 -0.0000  0.0000
    2BPA     C8 1398   3.723  13.622   6.108 -0.0000  0.0000 -0.0000
    2BPA     C9 1399   3.691  13.755   6.144  0.0000 -0.0000 -0.0000
    2BPA    C10 1400   3.723  13.802   6.272  0.0000  0.0000  0.0000
    2BPA    C11 1401   3.786  13.717   6.365 -0.0000  0.0000  0.0000
    2BPA    C12 1402   3.817  13.585   6.329 -0.0000 -0.0000 -0.0000
    2BPA     H8 1403   3.696  13.587   6.009  0.0000  0.0000  0.0000
    2BPA     H9 1404   3.644  13.820   6.072 -0.0000  0.0000 -0.0000
    2BPA    H10 1405   3.694  13.902   6.301 -0.0000 -0.0000 -0.0000
    2BPA    H11 1406   3.811  13.754   6.464 -0.0000 -0.0000 -0.0000
    2BPA    H12 1407   3.872  13.523   6.398  0.0000  0.0000 -0.0000
    3BPB    CZb 1408   4.365  12.899   6.063 -0.0000  0.0000  0.0000
    3BPB     C2 1409   4.279  12.816   5.987  0.0000  0.0000  0.0000
    3BPB    CC3 1410   4.318  12.687   5.947  0.0000 -0.0000 -0.0000
    3BPB     C4 1411   4.446  12.639   5.983 -0.0000 -0.0000 -0.0000
    3BPB     C5 1412   4.532  12.719   6.059  0.0000  0.0000  0.0000
    3BPB     C6 1413   4.492  12.849   6.099  0.0000 -0.0000 -0.0000
    3BPB     H2 1414   4.181  12.852   5.959  0.0000 -0.0000 -0.0000
    3BPB     H4 1415   4.478  12.541   5.950 -0.0000  0.0000  0.0000
    3BPB     H5 1416   4.630  12.682   6.087 -0.0000  0.0000 -0.0000
    3BPB     H6 1417   4.561  12.911   6.155 -0.0000 -0.0000 -0.0000
    3BPB    CC7 1418   4.225  12.602   5.868 -0.0000  0.0000  0.0000
    3BPB     C8 1419   4.092  12.584   5.912  0.0000  0.0000 -0.0000
    3BPB     C9 1420   4.002  12.508   5.835 -0.0000 -0.0000  0.0000
    3BPB    C10 1421   4.044  12.450   5.714 -0.0000 -0.0000 -0.0000
    3BPB    C11 1422   4.176  12.469   5.670 -0.0000 -0.0000 -0.0000
    3BPB    C12 1423   4.266  12.544   5.747  0.0000  0.0000 -0.0000
    3BPB     H8 1424   4.057  12.632   6.002 -0.0000  0.0000  0.0000
    3BPB     H9 1425   3.900  12.494   5.868  0.0000  0.0000 -0.0000
    3BPB    H10 1426   3.976  12.388   5.656  0.0000  0.0000  0.0000
    3BPB    H11 1427   4.206  12.432   5.573 -0.0000  0.0000  0.0000
    3BPB    H12 1428   4.368  12.557   5.713 -0.0000 -0.0000  0.0000
    4BPC    CZc 1429   4.446  13.336   6.296 -0.0000  0.0000 -0.0000
    4BPC     C2 1430   4.586  13.315   6.296 -0.0000  0.0000  0.0000
    4BPC    CC3 1431   4.676  13.422   6.315 -0.0000 -0.0000  0.0000
    4BPC     C4 1432   4.625  13.552   6.334  0.0000  0.0000 -0.0000
    4BPC     C5 1433   4.487  13.575   6.336 -0.0000  0.0000 -0.0000
    4BPC     C6 1434   4.398  13.468   6.317 -0.0000 -0.0000  0.0000
    4BPC     H2 1435   4.623  13.215   6.280 -0.0000 -0.0000 -0.0000
    4BPC     H4 1436   4.693  13.636   6.347 -0.0000 -0.0000 -0.0000
    4BPC     H5 1437   4.449  13.672   6.364  0.0000  0.0000  0.0000
    4BPC     H6 1438   4.291  13.487   6.321  0.0000  0.0000  0.0000
    4BPC    CC7 1439   4.822  13.398   6.322  0.0000  0.0000  0.0000
    4BPC     C8 1440   4.904  13.478   6.406 -0.0000 -0.0000 -0.0000
    4BPC     C9 1441   5.040  13.447   6.423  0.0000  0.0000  0.0000
    4BPC    C10 1442   5.096  13.337   6.356  0.0000 -0.0000  0.0000
    4BPC    C11 1443   5.016  13.258   6.272  0.0000 -0.0000 -0.0000
    4BPC    C12 1444   4.880  13.288   6.254 -0.0000  0.0000  0.0000
    4BPC     H8 1445   4.862  13.562   6.459  0.0000  0.0000  0.0000
    4BPC     H9 1446   5.103  13.512   6.482 -0.0000 -0.0000 -0.0000
    4BPC    H10 1447   5.199  13.309   6.377 -0.0000  0.0000  0.0000
    4BPC    H11 1448   5.059  13.172   6.222 -0.0000  0.0000  0.0000
    4BPC    H12 1449   4.820  13.228   6.187  0.0000 -0.0000 -0.0000
    1TRZ     N1 1450  12.169   0.516   5.473  0.0000  0.0000 -0.0000
    1TRZ    CZ1 1451  12.247   0.614   5.411  0.0000 -0.0000 -0.0000
    1TRZ     N2 1452  12.298   0.718   5.488 -0.0000 -0.0000 -0.0000
    1TRZ    CZ2 1453  12.271   0.727   5.624  0.0000  0.0000  0.0000
    1TRZ     N3 1454  12.193   0.629   5.685 -0.0000 -0.0000 -0.0000
    1TRZ    CZ3 1455  12.141   0.523   5.609 -0.0000  0.0000  0.0000
    2BPA    CZa 1456  12.268   0.611   5.265 -0.0000  0.0000  0.0000
    2BPA     C2 1457  12.332   0.719   5.200  0.0000 -0.0000  0.0000
    2BPA    CC3 1458  12.353   0.717   5.061 -0.0000  0.0000 -0.0000
    2BPA     C4 1459  12.309   0.606   4.986  0.0000  0.0000  0.0000
    2BPA     C5 1460  12.246   0.498   5.050 -0.0000 -0.0000  0.0000
    2BPA     C6 1461  12.225   0.501   5.189  0.0000 -0.0000 -0.0000
    2BPA     H2 1462  12.365   0.805   5.257 -0.0000 -0.0000 -0.0000
    2BPA     H4 1463  12.323   0.604   4.879 -0.0000 -0.0000 -0.0000
    2BPA     H5 1464  12.214   0.412   4.993 -0.0000 -0.0000  0.0000
    2BPA     H6 1465  12.168   0.422   5.235 -0.0000 -0.0000 -0.0000
    2BPA    CC7 1466  12.423   0.830   4.995  0.0000  0.0000  0.0000
    2BPA     C8 1467  12.540   0.884   5.054 -0.0000  0.0000 -0.0000
    2BPA     C9 1468  12.606   0.993   4.994 -0.0000 -0.0000 -0.0000
    2BPA    C10 1469  12.556   1.048   4.874  0.0000 -0.0000  0.0000
    2BPA    C11 1470  12.440   0.995   4.815 -0.0000 -0.0000 -0.0000
    2BPA    C12 1471  12.374   0.886   4.875 -0.0000  0.0000  0.0000
    2BPA     H8 1472  12.578   0.843   5.146  0.0000 -0.0000  0.0000
    2BPA     H9 1473  12.694   1.035   5.039  0.0000  0.0000  0.0000
    2BPA    H10 1474  12.608   1.130   4.828  0.0000  0.0000 -0.0000
    2BPA    H11 1475  12.401   1.038   4.724  0.0000  0.0000 -0.0000
    2BPA    H12 1476  12.284   0.846   4.830  0.0000  0.0000  0.0000
    3BPB    CZb 1477  12.312   0.848   5.698 -0.0000 -0.0000 -0.0000
    3BPB     C2 1478  12.357   0.962   5.626  0.0000 -0.0000  0.0000
    3BPB    CC3 1479  12.417   1.071   5.693  0.0000  0.0000 -0.0000
    3BPB     C4 1480  12.431   1.066   5.833 -0.0000 -0.0000  0.0000
    3BPB     C5 1481  12.386   0.954   5.906 -0.0000 -0.0000 -0.0000
    3BPB     C6 1482  12.327   0.845   5.838  0.0000  0.0000  0.0000
    3BPB     H2 1483  12.342   0.967   5.520 -0.0000  0.0000 -0.0000
    3BPB     H4 1484  12.472   1.150   5.887 -0.0000 -0.0000  0.0000
    3BPB     H5 1485  12.395   0.952   6.013  0.0000  0.0000  0.0000
    3BPB     H6 1486  12.294   0.759   5.894 -0.0000 -0.0000  0.0000
    3BPB    CC7 1487  12.467   1.188   5.614 -0.0000 -0.0000  0.0000
    3BPB     C8 1488  12.463   1.318   5.669  0.0000 -0.0000 -0.0000
    3BPB     C9 1489  12.509   1.428   5.594 -0.0000  0.0000  0.0000
    3BPB    C10 1490  12.561   1.409   5.465  0.0000  0.0000 -0.0000
    3BPB    C11 1491  12.567   1.280   5.410 -0.0000 -0.0000 -0.0000
    3BPB    C12 1492  12.520   1.170   5.484 -0.0000 -0.0000  0.0000
    3BPB     H8 1493  12.429   1.333   5.770  0.0000  0.0000  0.0000
    3BPB     H9 1494  12.504   1.528   5.636  0.0000 -0.0000 -0.0000
    3BPB    H10 1495  12.597   1.494   5.408 -0.0000 -0.0000  0.0000
    3BPB    H11 1496  12.607   1.265   5.311  0.0000 -0.0000 -0.0000
    3BPB    H12 1497  12.528   1.070   5.442  0.0000  0.0000  0.0000
    4BPC    CZc 1498  12.062   0.416   5.671  0.0000 -0.0000 -0.0000
    4BPC     C2 1499  12.108   0.358   5.791 -0.0000 -0.0000  0.0000
    4BPC    CC3 1500  12.063   0.230   5.829  0.0000 -0.0000  0.0000
    4BPC     C4 1501  11.971   0.160   5.749 -0.0000  0.0000 -0.0000
    4BPC     C5 1502  11.924   0.217   5.629  0.0000  0.0000  0.0000
    4BPC     C6 1503  11.970   0.345   5.590 -0.0000 -0.0000  0.0000
    4BPC     H2 1504  12.171   0.415   5.857  0.0000  0.0000  0.0000
    4BPC     H4 1505  11.934   0.064   5.780 -0.0000 -0.0000  0.0000
    4BPC     H5 1506  11.861   0.161   5.562 -0.0000 -0.0000 -0.0000
    4BPC     H6 1507  11.934   0.389   5.499 -0.0000  0.0000 -0.0000
    4BPC    CC7 1508  12.117   0.165   5.951  0.0000  0.0000  0.0000
    4BPC     C8 1509  12.212   0.061   5.939 -0.0000  0.0000  0.0000
    4BPC     C9 1510  12.258  -0.006   6.054  0.0000 -0.0000 -0.0000
    4BPC    C10 1511  12.211   0.030   6.181 -0.0000  0.0000  0.0000
    4BPC    C11 1512  12.117   0.134   6.193 -0.0000  0.0000  0.0000
    4BPC    C12 1513  12.070   0.202   6.079  0.0000 -0.0000 -0.0000
    4BPC     H8 1514  12.253   0.037   5.843  0.0000 -0.0000 -0.0000
    4BPC     H9 1515  12.330  -0.086   6.043 -0.0000  0.0000 -0.0000
    4BPC    H10 1516  12.246  -0.022   6.269  0.0000 -0.0000  0.0000
    4BPC    H11 1517  12.074   0.156   6.290  0.0000 -0.0000 -0.0000
    4BPC    H12 1518  12.000   0.283   6.089 -0.0000  0.0000  0.0000
    1TRZ     N1 1519   7.163   5.512  10.045 -0.0000  0.0000 -0.0000
    1TRZ    CZ1 1520   7.155   5.501  10.183 -0.0000  0.0000  0.0000
    1TRZ     N2 1521   7.058   5.576  10.252 -0.0000 -0.0000 -0.0000
    1TRZ    CZ2 1522   6.970   5.661  10.182  0.0000 -0.0000  0.0000
    1TRZ     N3 1523   6.981   5.669  10.043 -0.0000 -0.0000  0.0000
    1TRZ    CZ3 1524   7.076   5.595   9.974  0.0000 -0.0000 -0.0000
    2BPA    CZa 1525   7.252   5.413  10.251 -0.0000  0.0000 -0.0000
    2BPA     C2 1526   7.218   5.340  10.367  0.0000 -0.0000 -0.0000
    2BPA    CC3 1527   7.313   5.255  10.429  0.0000  0.0000 -0.0000
    2BPA     C4 1528   7.443   5.244  10.375 -0.0000  0.0000 -0.0000
    2BPA     C5 1529   7.478   5.316  10.259  0.0000 -0.0000  0.0000
    2BPA     C6 1530   7.383   5.400  10.199 -0.0000  0.0000  0.0000
    2BPA     H2 1531   7.115   5.335  10.397 -0.0000 -0.0000 -0.0000
    2BPA     H4 1532   7.517   5.181  10.423 -0.0000  0.0000 -0.0000
    2BPA     H5 1533   7.576   5.305  10.216  0.0000 -0.0000 -0.0000
    2BPA     H6 1534   7.409   5.453  10.109 -0.0000 -0.0000  0.0000
    2BPA    CC7 1535   7.278   5.177  10.549 -0.0000 -0.0000  0.0000
    2BPA     C8 1536   7.362   5.181  10.662 -0.0000 -0.0000  0.0000
    2BPA     C9 1537   7.327   5.112  10.780  0.0000  0.0000 -0.0000
    2BPA    C10 1538   7.208   5.037  10.784 -0.0000  0.0000  0.0000
    2BPA    C11 1539   7.124   5.031  10.671  0.0000  0.0000 -0.0000
    2BPA    C12 1540   7.159   5.101  10.553  0.0000 -0.0000  0.0000
    2BPA     H8 1541   7.455   5.234  10.657  0.0000  0.0000 -0.0000
    2BPA     H9 1542   7.392   5.115  10.866  0.0000 -0.0000  0.0000
    2BPA    H10 1543   7.175   4.992  10.877  0.0000  0.0000 -0.0000
    2BPA    H11 1544   7.035   4.971  10.672 -0.0000 -0.0000 -0.0000
    2BPA    H12 1545   7.097   5.093  10.466 -0.0000 -0.0000 -0.0000
    3BPB    CZb 1546   6.867   5.742  10.250  0.0000  0.0000 -0.0000
    3BPB     C2 1547   6.857   5.743  10.391 -0.0000  0.0000 -0.0000
    3BPB    CC3 1548   6.787   5.843  10.461  0.0000  0.0000 -0.0000
    3BPB     C4 1549   6.720   5.944  10.388  0.0000 -0.0000  0.0000
    3BPB     C5 1550   6.726   5.945  10.248 -0.0000 -0.0000 -0.0000
    3BPB     C6 1551   6.800   5.846  10.180  0.0000 -0.0000  0.0000
    3BPB     H2 1552   6.879   5.652  10.443 -0.0000 -0.0000  0.0000
    3BPB     H4 1553   6.664   6.020  10.440 -0.0000  0.0000  0.0000
    3BPB     H5 1554   6.674   6.021  10.192 -0.0000  0.0000 -0.0000
    3BPB     H6 1555   6.811   5.854  10.073 -0.0000  0.0000 -0.0000
    3BPB    CC7 1556   6.796   5.850  10.609 -0.0000 -0.0000  0.0000
    3BPB     C8 1557   6.781   5.733  10.687  0.0000  0.0000  0.0000
    3BPB     C9 1558   6.803   5.737  10.826  0.0000  0.0000 -0.0000
    3BPB    C10 1559   6.840   5.858  10.888 -0.0000  0.0000 -0.0000
    3BPB    C11 1560   6.856   5.975  10.811 -0.0000 -0.0000 -0.0000
    3BPB    C12 1561   6.833   5.971  10.672  0.0000 -0.0000  0.0000
    3BPB     H8 1562   6.750   5.641  10.641 -0.0000 -0.0000 -0.0000
    3BPB     H9 1563   6.802   5.646  10.883  0.0000 -0.0000  0.0000
    3BPB    H10 1564   6.852   5.862  10.995 -0.0000 -0.0000  0.0000
    3BPB    H11 1565   6.890   6.066  10.857  0.0000  0.0000  0.0000
    3BPB    H12 1566   6.845   6.061  10.613 -0.0000 -0.0000  0.0000
    4BPC    CZc 1567   7.087   5.604   9.828  0.0000 -0.0000 -0.0000
    4BPC     C2 1568   7.001   5.695   9.762  0.0000 -0.0000 -0.0000
    4BPC    CC3 1569   6.953   5.669   9.632  0.0000 -0.0000 -0.0000
    4BPC     C4 1570   6.994   5.551   9.566 -0.0000  0.0000  0.0000
    4BPC     C5 1571   7.080   5.460   9.629  0.0000 -0.0000  0.0000
    4BPC     C6 1572   7.126   5.486   9.759 -0.0000  0.0000  0.0000
    4BPC     H2 1573   6.972   5.786   9.812 -0.0000  0.0000  0.0000
    4BPC     H4 1574   6.964   5.532   9.464  0.0000 -0.0000  0.0000
    4BPC     H5 1575   7.104   5.367   9.581 -0.0000 -0.0000 -0.0000
    4BPC     H6 1576   7.190   5.414   9.808 -0.0000 -0.0000 -0.0000
    4BPC    CC7 1577   6.849   5.755   9.571  0.0000 -0.0000 -0.0000
    4BPC     C8 1578   6.851   5.779   9.432  0.0000  0.0000  0.0000
    4BPC     C9 1579   6.743   5.843   9.369 -0.0000  0.0000  0.0000
    4BPC    C10 1580   6.633   5.887   9.446  0.0000 -0.0000 -0.0000
    4BPC    C11 1581   6.632   5.866   9.585 -0.0000  0.0000  0.0000
    4BPC    C12 1582   6.740   5.800   9.647 -0.0000  0.0000  0.0000
    4BPC     H8 1583   6.939   5.753   9.374 -0.0000  0.0000  0.0000
    4BPC     H9 1584   6.736   5.841   9.262 -0.0000 -0.0000 -0.0000
    4BPC    H10 1585   6.550   5.937   9.398  0.0000 -0.0000  0.0000
    4BPC    H11 1586   6.548   5.901   9.644  0.0000 -0.0000 -0.0000
    4BPC    H12 1587   6.737   5.784   9.754 -0.0000  0.0000 -0.0000
    1TRZ     N1 1588   5.239   6.110   5.886  0.0000 -0.0000  0.0000
    1TRZ    CZ1 1589   5.331   6.010   5.854 -0.0000 -0.0000 -0.0000
    1TRZ     N2 1590   5.312   5.881   5.906 -0.0000  0.0000  0.0000
    1TRZ    CZ2 1591   5.203   5.854   5.990  0.0000 -0.0000 -0.0000
    1TRZ     N3 1592   5.113   5.956   6.021  0.0000  0.0000 -0.0000
    1TRZ    CZ3 1593   5.131   6.085   5.970 -0.0000 -0.0000  0.0000
    2BPA    CZa 1594   5.452   6.044   5.778 -0.0000 -0.0000 -0.0000
    2BPA     C2 1595   5.538   5.944   5.725  0.0000  0.0000 -0.0000
    2BPA    CC3 1596   5.660   5.980   5.663 -0.0000  0.0000  0.0000
    2BPA     C4 1597   5.697   6.116   5.656 -0.0000 -0.0000 -0.0000
    2BPA     C5 1598   5.612   6.215   5.708 -0.0000 -0.0000  0.0000
    2BPA     C6 1599   5.490   6.179   5.768  0.0000  0.0000 -0.0000
    2BPA     H2 1600   5.508   5.840   5.729  0.0000  0.0000 -0.0000
    2BPA     H4 1601   5.790   6.145   5.610  0.0000  0.0000 -0.0000
    2BPA     H5 1602   5.646   6.317   5.714  0.0000  0.0000  0.0000
    2BPA     H6 1603   5.421   6.257   5.797  0.0000 -0.0000 -0.0000
    2BPA    CC7 1604   5.750   5.878   5.604  0.0000  0.0000  0.0000
    2BPA     C8 1605   5.889   5.883   5.630 -0.0000 -0.0000 -0.0000
    2BPA     C9 1606   5.975   5.786   5.574 -0.0000  0.0000  0.0000
    2BPA    C10 1607   5.923   5.685   5.492 -0.0000 -0.0000 -0.0000
    2BPA    C11 1608   5.785   5.680   5.465 -0.0000  0.0000  0.0000
    2BPA    C12 1609   5.698   5.777   5.521  0.0000 -0.0000 -0.0000
    2BPA     H8 1610   5.931   5.963   5.688  0.0000  0.0000  0.0000
    2BPA     H9 1611   6.081   5.790   5.594  0.0000 -0.0000 -0.0000
    2BPA    H10 1612   5.989   5.613   5.447  0.0000 -0.0000 -0.0000
    2BPA    H11 1613   5.744   5.597   5.409  0.0000  0.0000  0.0000
    2BPA    H12 1614   5.595   5.780   5.491 -0.0000  0.0000 -0.0000
    3BPB    CZb 1615   5.183   5.721   6.049  0.0000  0.0000  0.0000
    3BPB     C2 1616   5.275   5.618   6.018 -0.0000 -0.0000  0.0000
    3BPB    CC3 1617   5.295   5.509   6.106 -0.0000  0.0000 -0.0000
    3BPB     C4 1618   5.221   5.502   6.226  0.0000  0.0000 -0.0000
    3BPB     C5 1619   5.129   5.603   6.258 -0.0000  0.0000  0.0000
    3BPB     C6 1620   5.110   5.711   6.170  0.0000 -0.0000 -0.0000
    3BPB     H2 1621   5.329   5.621   5.924 -0.0000 -0.0000  0.0000
    3BPB     H4 1622   5.235   5.418   6.292 -0.0000 -0.0000  0.0000
    3BPB     H5 1623   5.076   5.600   6.352  0.0000  0.0000 -0.0000
    3BPB     H6 1624   5.035   5.785   6.195  0.0000 -0.0000  0.0000
    3BPB    CC7 1625   5.399   5.408   6.076  0.0000 -0.0000 -0.0000
    3BPB     C8 1626   5.365   5.271   6.077  0.0000  0.0000  0.0000
    3BPB     C9 1627   5.464   5.174   6.055  0.0000 -0.0000 -0.0000
    3BPB    C10 1628   5.598   5.213   6.034 -0.0000  0.0000  0.0000
    3BPB    C11 1629   5.632   5.350   6.033  0.0000 -0.0000 -0.0000
    3BPB    C12 1630   5.533   5.447   6.054 -0.0000  0.0000  0.0000
    3BPB     H8 1631   5.264   5.241   6.098 -0.0000 -0.0000  0.0000
    3BPB     H9 1632   5.436   5.070   6.059 -0.0000  0.0000  0.0000
    3BPB    H10 1633   5.674   5.138   6.018  0.0000  0.0000 -0.0000
    3BPB    H11 1634   5.735   5.379   6.016 -0.0000 -0.0000  0.0000
    3BPB    H12 1635   5.559   5.552   6.053  0.0000 -0.0000 -0.0000
    4BPC    CZc 1636   5.041   6.194   6.011  0.0000 -0.0000 -0.0000
    4BPC     C2 1637   4.937   6.168   6.104  0.0000  0.0000 -0.0000
    4BPC    CC3 1638   4.831   6.259   6.121 -0.0000 -0.0000  0.0000
    4BPC     C4 1639   4.829   6.378   6.046  0.0000  0.0000 -0.0000
    4BPC     C5 1640   4.932   6.406   5.954 -0.0000  0.0000  0.0000
    4BPC     C6 1641   5.038   6.315   5.937 -0.0000 -0.0000  0.0000
    4BPC     H2 1642   4.939   6.077   6.162 -0.0000 -0.0000  0.0000
    4BPC     H4 1643   4.745   6.446   6.053  0.0000 -0.0000 -0.0000
    4BPC     H5 1644   4.931   6.499   5.899 -0.0000 -0.0000  0.0000
    4BPC     H6 1645   5.113   6.334   5.862  0.0000  0.0000 -0.0000
    4BPC    CC7 1646   4.725   6.231   6.222  0.0000  0.0000 -0.0000
    4BPC     C8 1647   4.756   6.167   6.344  0.0000  0.0000  0.0000
    4BPC     C9 1648   4.654   6.128   6.433  0.0000 -0.0000  0.0000
    4BPC    C10 1649   4.520   6.153   6.401 -0.0000  0.0000 -0.0000
    4BPC    C11 1650   4.488   6.220   6.281  0.0000 -0.0000  0.0000
    4BPC    C12 1651   4.590   6.259   6.192  0.0000 -0.0000  0.0000
    4BPC     H8 1652   4.860   6.156   6.374 -0.0000  0.0000 -0.0000
    4BPC     H9 1653   4.680   6.080   6.527 -0.0000  0.0000 -0.0000
    4BPC    H10 1654   4.441   6.115   6.464 -0.0000 -0.0000 -0.0000
    4BPC    H11 1655   4.385   6.243   6.258 -0.0000  0.0000  0.0000
    4BPC    H12 1656   4.566   6.321   6.108 -0.0000  0.0000 -0.0000
    1TRZ     N1 1657  13.578   1.848   0.935  0.0000  0.0000  0.0000
    1TRZ    CZ1 1658  13.439   1.850   0.930 -0.0000 -0.0000 -0.0000
    1TRZ     N2 1659  13.370   1.946   1.005  0.0000 -0.0000 -0.0000
    1TRZ    CZ2 1660  13.439   2.038   1.083  0.0000  0.0000  0.0000
    1TRZ     N3 1661  13.579   2.036   1.087 -0.0000 -0.0000 -0.0000
    1TRZ    CZ3 1662  13.649   1.940   1.013  0.0000 -0.0000  0.0000
    2BPA    CZa 1663  13.366   1.756   0.843  0.0000  0.0000  0.0000
    2BPA     C2 1664  13.225   1.759   0.839 -0.0000 -0.0000 -0.0000
    2BPA    CC3 1665  13.153   1.678   0.748  0.0000  0.0000  0.0000
    2BPA     C4 1666  13.223   1.591   0.662  0.0000 -0.0000  0.0000
    2BPA     C5 1667  13.364   1.587   0.665 -0.0000  0.0000  0.0000
    2BPA     C6 1668  13.435   1.669   0.756 -0.0000 -0.0000 -0.0000
    2BPA     H2 1669  13.170   1.816   0.912 -0.0000  0.0000  0.0000
    2BPA     H4 1670  13.170   1.526   0.594  0.0000 -0.0000 -0.0000
    2BPA     H5 1671  13.418   1.527   0.594  0.0000 -0.0000 -0.0000
    2BPA     H6 1672  13.543   1.664   0.758 -0.0000 -0.0000 -0.0000
    2BPA    CC7 1673  13.006   1.696   0.736 -0.0000 -0.0000 -0.0000
    2BPA     C8 1674  12.926   1.711   0.851 -0.0000  0.0000 -0.0000
    2BPA     C9 1675  12.789   1.744   0.840  0.0000 -0.0000  0.0000
    2BPA    C10 1676  12.732   1.761   0.713 -0.0000  0.0000 -0.0000
    2BPA    C11 1677  12.810   1.744   0.597  0.0000 -0.0000 -0.0000
    2BPA    C12 1678  12.947   1.712   0.608 -0.0000  0.0000  0.0000
    2BPA     H8 1679  12.970   1.699   0.949 -0.0000  0.0000 -0.0000
    2BPA     H9 1680  12.729   1.755   0.929 -0.0000  0.0000  0.0000
    2BPA    H10 1681  12.628   1.789   0.704  0.0000  0.0000  0.0000
    2BPA    H11 1682  12.765   1.753   0.499  0.0000 -0.0000  0.0000
    2BPA    H12 1683  13.006   1.700   0.519  0.0000 -0.0000 -0.0000
    3BPB    CZb 1684  13.363   2.132   1.169  0.0000 -0.0000 -0.0000
    3BPB     C2 1685  13.430   2.240   1.230  0.0000  0.0000 -0.0000
    3BPB    CC3 1686  13.378   2.304   1.344 -0.0000 -0.0000  0.0000
    3BPB     C4 1687  13.256   2.259   1.399 -0.0000 -0.0000 -0.0000
    3BPB     C5 1688  13.188   2.151   1.339  0.0000  0.0000  0.0000
    3BPB     C6 1689  13.241   2.088   1.225  0.0000  0.0000  0.0000
    3BPB     H2 1690  13.525   2.274   1.189 -0.0000 -0.0000  0.0000
    3BPB     H4 1691  13.214   2.308   1.486  0.0000 -0.0000 -0.0000
    3BPB     H5 1692  13.097   2.114   1.383 -0.0000 -0.0000  0.0000
    3BPB     H6 1693  13.186   2.008   1.178 -0.0000 -0.0000 -0.0000
    3BPB    CC7 1694  13.451   2.418   1.405  0.0000 -0.0000 -0.0000
    3BPB     C8 1695  13.479   2.418   1.543  0.0000  0.0000  0.0000
    3BPB     C9 1696  13.558   2.521   1.599 -0.0000 -0.0000 -0.0000
    3BPB    C10 1697  13.608   2.623   1.517  0.0000  0.0000 -0.0000
    3BPB    C11 1698  13.579   2.625   1.379  0.0000 -0.0000  0.0000
    3BPB    C12 1699  13.499   2.523   1.324  0.0000  0.0000  0.0000
    3BPB     H8 1700  13.447   2.336   1.605  0.0000 -0.0000  0.0000
    3BPB     H9 1701  13.579   2.520   1.704  0.0000 -0.0000  0.0000
    3BPB    H10 1702  13.678   2.695   1.557  0.0000 -0.0000 -0.0000
    3BPB    H11 1703  13.616   2.705   1.317  0.0000  0.0000 -0.0000
    3BPB    H12 1704  13.464   2.532   1.223 -0.0000  0.0000 -0.0000
    4BPC    CZc 1705  13.796   1.933   1.017 -0.0000  0.0000  0.0000
    4BPC     C2 1706  13.857   1.809   0.988 -0.0000  0.0000 -0.0000
    4BPC    CC3 1707  13.986   1.779   1.034  0.0000 -0.0000 -0.0000
    4BPC     C4 1708  14.058   1.875   1.108 -0.0000  0.0000  0.0000
    4BPC     C5 1709  13.999   2.000   1.136  0.0000  0.0000  0.0000
    4BPC     C6 1710  13.869   2.029   1.091  0.0000 -0.0000 -0.0000
    4BPC     H2 1711  13.805   1.737   0.926  0.0000  0.0000  0.0000
    4BPC     H4 1712  14.159   1.855   1.140  0.0000  0.0000  0.0000
    4BPC     H5 1713  14.054   2.074   1.193 -0.0000 -0.0000 -0.0000
    4BPC     H6 1714  13.825   2.125   1.112 -0.0000  0.0000  0.0000
    4BPC    CC7 1715  14.037   1.640   1.019 -0.0000  0.0000  0.0000
    4BPC     C8 1716  14.166   1.614   0.969 -0.0000 -0.0000  0.0000
    4BPC     C9 1717  14.215   1.482   0.964 -0.0000 -0.0000  0.0000
    4BPC    C10 1718  14.134   1.375   1.009  0.0000  0.0000 -0.0000
    4BPC    C11 1719  14.005   1.400   1.058 -0.0000 -0.0000  0.0000
    4BPC    C12 1720  13.957   1.532   1.063  0.0000  0.0000  0.0000
    4BPC     H8 1721  14.228   1.695   0.935  0.0000  0.0000 -0.0000
    4BPC     H9 1722  14.314   1.462   0.926  0.0000  0.0000  0.0000
    4BPC    H10 1723  14.175   1.275   1.014 -0.0000  0.0000  0.0000
    4BPC    H11 1724  13.942   1.318   1.089 -0.0000  0.0000 -0.0000
    4BPC    H12 1725  13.857   1.551   1.100  0.0000 -0.0000 -0.0000
    1TRZ     N1 1726   9.853   9.436  11.421  0.0000  0.0000  0.0000
    1TRZ    CZ1 1727   9.766   9.389  11.518 -0.0000 -0.0000  0.0000
    1TRZ     N2 1728   9.653   9.463  11.551  0.0000  0.0000 -0.0000
    1TRZ    CZ2 1729   9.626   9.583  11.485  0.0000  0.0000 -0.0000
    1TRZ     N3 1730   9.714   9.629  11.385 -0.0000 -0.0000  0.0000
    1TRZ    CZ3 1731   9.829   9.555  11.353 -0.0000  0.0000 -0.0000
    2BPA    CZa 1732   9.789   9.256  11.577  0.0000  0.0000  0.0000
    2BPA     C2 1733   9.914   9.192  11.560 -0.0000  0.0000  0.0000
    2BPA    CC3 1734   9.930   9.055  11.586  0.0000 -0.0000 -0.0000
    2BPA     C4 1735   9.820   8.980  11.632  0.0000 -0.0000 -0.0000
    2BPA     C5 1736   9.696   9.042  11.651 -0.0000  0.0000  0.0000
    2BPA     C6 1737   9.680   9.180  11.625  0.0000 -0.0000  0.0000
    2BPA     H2 1738  10.000   9.251  11.530 -0.0000 -0.0000  0.0000
    2BPA     H4 1739   9.831   8.874  11.649  0.0000 -0.0000 -0.0000
    2BPA     H5 1740   9.610   8.984  11.682  0.0000  0.0000 -0.0000
    2BPA     H6 1741   9.584   9.227  11.641 -0.0000 -0.0000  0.0000
    2BPA    CC7 1742  10.061   8.989  11.558 -0.0000 -0.0000  0.0000
    2BPA     C8 1743  10.181   9.045  11.607 -0.0000 -0.0000 -0.0000
    2BPA     C9 1744  10.305   8.989  11.572 -0.0000 -0.0000 -0.0000
    2BPA    C10 1745  10.311   8.877  11.486 -0.0000  0.0000  0.0000
    2BPA    C11 1746  10.191   8.821  11.437  0.0000 -0.0000 -0.0000
    2BPA    C12 1747  10.067   8.877  11.472  0.0000  0.0000  0.0000
    2BPA     H8 1748  10.177   9.133  11.669  0.0000  0.0000  0.0000
    2BPA     H9 1749  10.395   9.030  11.613  0.0000  0.0000  0.0000
    2BPA    H10 1750  10.406   8.835  11.458  0.0000 -0.0000 -0.0000
    2BPA    H11 1751  10.196   8.736  11.370 -0.0000  0.0000  0.0000
    2BPA    H12 1752   9.977   8.837  11.429 -0.0000 -0.0000 -0.0000
    3BPB    CZb 1753   9.502   9.656  11.515  0.0000 -0.0000 -0.0000
    3BPB     C2 1754   9.402   9.592  11.592 -0.0000  0.0000  0.0000
    3BPB    CC3 1755   9.306   9.666  11.664 -0.0000 -0.0000  0.0000
    3BPB     C4 1756   9.308   9.806  11.657 -0.0000  0.0000  0.0000
    3BPB     C5 1757   9.405   9.872  11.580  0.0000  0.0000 -0.0000
    3BPB     C6 1758   9.502   9.797  11.510 -0.0000  0.0000  0.0000
    3BPB     H2 1759   9.398   9.484  11.594 -0.0000  0.0000 -0.0000
    3BPB     H4 1760   9.234   9.864  11.712  0.0000 -0.0000 -0.0000
    3BPB     H5 1761   9.406   9.980  11.575  0.0000 -0.0000 -0.0000
    3BPB     H6 1762   9.574   9.848  11.448  0.0000  0.0000 -0.0000
    3BPB    CC7 1763   9.210   9.596  11.754  0.0000  0.0000  0.0000
    3BPB     C8 1764   9.258   9.501  11.847 -0.0000 -0.0000 -0.0000
    3BPB     C9 1765   9.169   9.435  11.934 -0.0000  0.0000 -0.0000
    3BPB    C10 1766   9.031   9.464  11.928  0.0000 -0.0000  0.0000
    3BPB    C11 1767   8.983   9.557  11.835  0.0000  0.0000 -0.0000
    3BPB    C12 1768   9.072   9.624  11.748 -0.0000 -0.0000  0.0000
    3BPB     H8 1769   9.362   9.472  11.845 -0.0000 -0.0000 -0.0000
    3BPB     H9 1770   9.206   9.363  12.005  0.0000 -0.0000  0.0000
    3BPB    H10 1771   8.962   9.414  11.995  0.0000  0.0000 -0.0000
    3BPB    H11 1772   8.877   9.571  11.823 -0.0000 -0.0000 -0.0000
    3BPB    H12 1773   9.034   9.696  11.677 -0.0000 -0.0000  0.0000
    4BPC    CZc 1774   9.920   9.594  11.244 -0.0000 -0.0000 -0.0000
    4BPC     C2 1775   9.886   9.697  11.152  0.0000 -0.0000 -0.0000
    4BPC    CC3 1776   9.966   9.720  11.037 -0.0000  0.0000  0.0000
    4BPC     C4 1777  10.080   9.640  11.014 -0.0000  0.0000  0.0000
    4BPC     C5 1778  10.114   9.538  11.104  0.0000 -0.0000  0.0000
    4BPC     C6 1779  10.035   9.515  11.218 -0.0000  0.0000 -0.0000
    4BPC     H2 1780   9.799   9.758  11.170 -0.0000  0.0000  0.0000
    4BPC     H4 1781  10.142   9.656  10.928  0.0000 -0.0000 -0.0000
    4BPC     H5 1782  10.199   9.474  11.084 -0.0000  0.0000 -0.0000
    4BPC     H6 1783  10.063   9.436  11.286  0.0000 -0.0000 -0.0000
    4BPC    CC7 1784   9.937   9.832  10.943  0.0000 -0.0000  0.0000
    4BPC     C8 1785   9.981   9.827  10.809 -0.0000 -0.0000 -0.0000
    4BPC     C9 1786   9.975   9.940  10.726 -0.0000  0.0000 -0.0000
    4BPC    C10 1787   9.924  10.061  10.777  0.0000 -0.0000  0.0000
    4BPC    C11 1788   9.878  10.067  10.910 -0.0000  0.0000 -0.0000
    4BPC    C12 1789   9.883   9.953  10.992 -0.0000 -0.0000 -0.0000
    4BPC     H8 1790  10.019   9.734  10.768 -0.0000  0.0000  0.0000
    4BPC     H9 1791  10.007   9.934  10.623 -0.0000 -0.0000  0.0000
    4BPC    H10 1792   9.924  10.150  10.716  0.0000  0.0000 -0.0000
    4BPC    H11 1793   9.845  10.162  10.951  0.0000 -0.0000 -0.0000
    4BPC    H12 1794   9.840   9.958  11.091 -0.0000  0.0000 -0.0000
    1TRZ     N1 1795   2.181   3.474  12.749  0.0000  0.0000  0.0000
    1TRZ    CZ1 1796   2.213   3.575  12.841 -0.0000 -0.0000  0.0000
    1TRZ     N2 1797   2.327   3.653  12.819 -0.0000 -0.0000 -0.0000
    1TRZ    CZ2 1798   2.409   3.632  12.708  0.0000  0.0000  0.0000
    1TRZ     N3 1799   2.375   3.532  12.619 -0.0000 -0.0000  0.0000
    1TRZ    CZ3 1800   2.262   3.452  12.637 -0.0000 -0.0000 -0.0000
    2BPA    CZa 1801   2.133   3.602  12.963  0.0000 -0.0000 -0.0000
    2BPA     C2 1802   2.018   3.525  12.997  0.0000  0.0000  0.0000
    2BPA    CC3 1803   1.949   3.548  13.118 -0.0000 -0.0000  0.0000
    2BPA     C4 1804   1.995   3.648  13.206  0.0000 -0.0000 -0.0000
    2BPA     C5 1805   2.107   3.726  13.173  0.0000  0.0000  0.0000
    2BPA     C6 1806   2.175   3.703  13.052 -0.0000  0.0000  0.0000
    2BPA     H2 1807   1.979   3.456  12.924 -0.0000  0.0000 -0.0000
    2BPA     H4 1808   1.950   3.661  13.302 -0.0000  0.0000  0.0000
    2BPA     H5 1809   2.139   3.805  13.239  0.0000  0.0000  0.0000
    2BPA     H6 1810   2.258   3.768  13.027 -0.0000  0.0000  0.0000
    2BPA    CC7 1811   1.830   3.466  13.160  0.0000  0.0000 -0.0000
    2BPA     C8 1812   1.738   3.517  13.254 -0.0000 -0.0000 -0.0000
    2BPA     C9 1813   1.639   3.434  13.311  0.0000  0.0000  0.0000
    2BPA    C10 1814   1.631   3.299  13.274 -0.0000 -0.0000  0.0000
    2BPA    C11 1815   1.720   3.247  13.179  0.0000 -0.0000 -0.0000
    2BPA    C12 1816   1.818   3.331  13.122 -0.0000 -0.0000  0.0000
    2BPA     H8 1817   1.737   3.622  13.278 -0.0000 -0.0000 -0.0000
    2BPA     H9 1818   1.570   3.474  13.384  0.0000 -0.0000 -0.0000
    2BPA    H10 1819   1.562   3.233  13.325  0.0000  0.0000 -0.0000
    2BPA    H11 1820   1.714   3.143  13.149  0.0000  0.0000  0.0000
    2BPA    H12 1821   1.863   3.300  13.030 -0.0000  0.0000 -0.0000
    3BPB    CZb 1822   2.529   3.713  12.684 -0.0000 -0.0000 -0.0000
    3BPB     C2 1823   2.573   3.805  12.781  0.0000  0.0000 -0.0000
    3BPB    CC3 1824   2.663   3.909  12.747 -0.0000 -0.0000  0.0000
    3BPB     C4 1825   2.707   3.921  12.614  0.0000 -0.0000 -0.0000
    3BPB     C5 1826   2.664   3.830  12.516  0.0000 -0.0000 -0.0000
    3BPB     C6 1827   2.576   3.726  12.551  0.0000  0.0000  0.0000
    3BPB     H2 1828   2.538   3.796  12.883  0.0000  0.0000 -0.0000
    3BPB     H4 1829   2.768   4.005  12.584 -0.0000 -0.0000 -0.0000
    3BPB     H5 1830   2.695   3.843  12.413 -0.0000  0.0000  0.0000
    3BPB     H6 1831   2.546   3.656  12.475  0.0000 -0.0000 -0.0000
    3BPB    CC7 1832   2.718   3.999  12.852  0.0000 -0.0000  0.0000
    3BPB     C8 1833   2.753   3.947  12.979 -0.0000  0.0000 -0.0000
    3BPB     C9 1834   2.815   4.029  13.075  0.0000  0.0000  0.0000
    3BPB    C10 1835   2.842   4.164  13.045  0.0000 -0.0000  0.0000
    3BPB    C11 1836   2.807   4.217  12.920  0.0000  0.0000 -0.0000
    3BPB    C12 1837   2.745   4.135  12.824 -0.0000 -0.0000  0.0000
    3BPB     H8 1838   2.734   3.843  13.003  0.0000  0.0000  0.0000
    3BPB     H9 1839   2.843   3.988  13.171 -0.0000 -0.0000 -0.0000
    3BPB    H10 1840   2.890   4.227  13.119 -0.0000 -0.0000 -0.0000
    3BPB    H11 1841   2.827   4.321  12.897 -0.0000 -0.0000  0.0000
    3BPB    H12 1842   2.720   4.176  12.727  0.0000  0.0000  0.0000
    4BPC    CZc 1843   2.233   3.352  12.531  0.0000  0.0000  0.0000
    4BPC     C2 1844   2.315   3.349  12.416  0.0000 -0.0000  0.0000
    4BPC    CC3 1845   2.272   3.293  12.295  0.0000  0.0000 -0.0000
    4BPC     C4 1846   2.144   3.235  12.288 -0.0000 -0.0000  0.0000
    4BPC     C5 1847   2.060   3.236  12.401  0.0000  0.0000  0.0000
    4BPC     C6 1848   2.104   3.295  12.522  0.0000 -0.0000 -0.0000
    4BPC     H2 1849   2.415   3.391  12.420 -0.0000 -0.0000 -0.0000
    4BPC     H4 1850   2.112   3.184  12.198  0.0000  0.0000  0.0000
    4BPC     H5 1851   1.960   3.198  12.393 -0.0000 -0.0000 -0.0000
    4BPC     H6 1852   2.041   3.295  12.608 -0.0000  0.0000  0.0000
    4BPC    CC7 1853   2.357   3.311  12.174 -0.0000 -0.0000  0.0000
    4BPC     C8 1854   2.495   3.283  12.179 -0.0000  0.0000  0.0000
    4BPC     C9 1855   2.580   3.326  12.076  0.0000  0.0000 -0.0000
    4BPC    C10 1856   2.528   3.397  11.966  0.0000  0.0000  0.0000
    4BPC    C11 1857   2.390   3.423  11.959 -0.0000 -0.0000  0.0000
    4BPC    C12 1858   2.305   3.380  12.063 -0.0000  0.0000 -0.0000
    4BPC     H8 1859   2.535   3.223  12.259  0.0000 -0.0000  0.0000
    4BPC     H9 1860   2.686   3.304  12.081 -0.0000  0.0000 -0.0000
    4BPC    H10 1861   2.593   3.430  11.886 -0.0000 -0.0000  0.0000
    4BPC    H11 1862   2.349   3.476  11.875 -0.0000  0.0000 -0.0000
    4BPC    H12 1863   2.199   3.402  12.057  0.0000 -0.0000 -0.0000
    1TRZ     N1 1864  11.180  11.849   1.209 -0.0000 -0.0000 -0.0000
    1TRZ    CZ1 1865  11.162  11.712   1.229 -0.0000 -0.0000  0.0000
    1TRZ     N2 1866  11.042  11.666   1.287  0.0000  0.0000 -0.0000
    1TRZ    CZ2 1867  10.942  11.757   1.325  0.0000 -0.0000  0.0000
    1TRZ     N3 1868  10.965  11.894   1.304 -0.0000 -0.0000  0.0000
    1TRZ    CZ3 1869  11.082  11.940   1.247  0.0000  0.0000 -0.0000
    2BPA    CZa 1870  11.275  11.623   1.197 -0.0000  0.0000 -0.0000
    2BPA     C2 1871  11.262  11.483   1.204  0.0000 -0.0000 -0.0000
    2BPA    CC3 1872  11.373  11.398   1.184 -0.0000 -0.0000  0.0000
    2BPA     C4 1873  11.499  11.453   1.156  0.0000  0.0000  0.0000
    2BPA     C5 1874  11.514  11.593   1.146 -0.0000 -0.0000 -0.0000
    2BPA     C6 1875  11.403  11.677   1.167 -0.0000 -0.0000 -0.0000
    2BPA     H2 1876  11.164  11.440   1.218  0.0000  0.0000 -0.0000
    2BPA     H4 1877  11.585  11.389   1.143  0.0000 -0.0000  0.0000
    2BPA     H5 1878  11.610  11.635   1.122  0.0000  0.0000 -0.0000
    2BPA     H6 1879  11.418  11.784   1.166  0.0000 -0.0000  0.0000
    2BPA    CC7 1880  11.356  11.251   1.178 -0.0000 -0.0000  0.0000
    2BPA     C8 1881  11.409  11.169   1.280 -0.0000 -0.0000 -0.0000
    2BPA     C9 1882  11.402  11.028   1.269 -0.0000  0.0000 -0.0000
    2BPA    C10 1883  11.341  10.970   1.156  0.0000  0.0000  0.0000
    2BPA    C11 1884  11.287  11.052   1.055  0.0000 -0.0000 -0.0000
    2BPA    C12 1885  11.294  11.192   1.066  0.0000 -0.0000  0.0000
    2BPA     H8 1886  11.454  11.213   1.367  0.0000  0.0000  0.0000
    2BPA     H9 1887  11.437  10.965   1.349 -0.0000 -0.0000  0.0000
    2BPA    H10 1888  11.331  10.863   1.150 -0.0000 -0.0000  0.0000
    2BPA    H11 1889  11.241  11.007   0.968  0.0000  0.0000  0.0000
    2BPA    H12 1890  11.247  11.254   0.992 -0.0000  0.0000 -0.0000
    3BPB    CZb 1891  10.811  11.716   1.379 -0.0000 -0.0000 -0.0000
    3BPB     C2 1892  10.772  11.579   1.385 -0.0000  0.0000  0.0000
    3BPB    CC3 1893  10.635  11.544   1.403  0.0000 -0.0000 -0.0000
    3BPB     C4 1894  10.538  11.645   1.414 -0.0000 -0.0000 -0.0000
    3BPB     C5 1895  10.575  11.780   1.408 -0.0000  0.0000  0.0000
    3BPB     C6 1896  10.710  11.815   1.393  0.0000 -0.0000  0.0000
    3BPB     H2 1897  10.847  11.502   1.380  0.0000 -0.0000  0.0000
    3BPB     H4 1898  10.433  11.619   1.423  0.0000  0.0000 -0.0000
    3BPB     H5 1899  10.499  11.857   1.406  0.0000 -0.0000 -0.0000
    3BPB     H6 1900  10.737  11.919   1.401 -0.0000  0.0000  0.0000
    3BPB    CC7 1901  10.589  11.402   1.408  0.0000  0.0000  0.0000
    3BPB     C8 1902  10.492  11.363   1.503  0.0000 -0.0000 -0.0000
    3BPB     C9 1903  10.438  11.233   1.500 -0.0000  0.0000  0.0000
    3BPB    C10 1904  10.481  11.141   1.404  0.0000 -0.0000 -0.0000
    3BPB    C11 1905  10.578  11.179   1.309 -0.0000 -0.0000  0.0000
    3BPB    C12 1906  10.631  11.309   1.311 -0.0000  0.0000  0.0000
    3BPB     H8 1907  10.461  11.432   1.580 -0.0000 -0.0000  0.0000
    3BPB     H9 1908  10.357  11.207   1.568  0.0000  0.0000 -0.0000
    3BPB    H10 1909  10.439  11.041   1.402  0.0000  0.0000  0.0000
    3BPB    H11 1910  10.614  11.107   1.237  0.0000  0.0000  0.0000
    3BPB    H12 1911  10.694  11.342   1.230 -0.0000  0.0000 -0.0000
    4BPC    CZc 1912  11.108  12.085   1.233  0.0000 -0.0000  0.0000
    4BPC     C2 1913  11.035  12.178   1.309 -0.0000  0.0000 -0.0000
    4BPC    CC3 1914  11.061  12.316   1.298  0.0000 -0.0000 -0.0000
    4BPC     C4 1915  11.159  12.362   1.207 -0.0000 -0.0000  0.0000
    4BPC     C5 1916  11.232  12.269   1.130 -0.0000  0.0000  0.0000
    4BPC     C6 1917  11.207  12.132   1.143 -0.0000 -0.0000  0.0000
    4BPC     H2 1918  10.954  12.145   1.372 -0.0000 -0.0000  0.0000
    4BPC     H4 1919  11.176  12.467   1.195  0.0000  0.0000 -0.0000
    4BPC     H5 1920  11.307  12.304   1.061  0.0000  0.0000 -0.0000
    4BPC     H6 1921  11.273  12.061   1.094 -0.0000  0.0000  0.0000
    4BPC    CC7 1922  10.995  12.411   1.390  0.0000  0.0000 -0.0000
    4BPC     C8 1923  10.855  12.414   1.402 -0.0000 -0.0000 -0.0000
    4BPC     C9 1924  10.793  12.488   1.504  0.0000  0.0000  0.0000
    4BPC    C10 1925  10.872  12.561   1.595 -0.0000  0.0000  0.0000
    4BPC    C11 1926  11.012  12.560   1.584  0.0000 -0.0000 -0.0000
    4BPC    C12 1927  11.073  12.486   1.481 -0.0000 -0.0000 -0.0000
    4BPC     H8 1928  10.794  12.362   1.329  0.0000  0.0000  0.0000
    4BPC     H9 1929  10.686  12.488   1.514 -0.0000 -0.0000  0.0000
    4BPC    H10 1930  10.825  12.611   1.679  0.0000 -0.0000 -0.0000
    4BPC    H11 1931  11.072  12.617   1.653  0.0000  0.0000  0.0000
    4BPC    H12 1932  11.181  12.485   1.473 -0.0000  0.0000  0.0000
    1TRZ     N1 1933   5.201  13.227   3.498 -0.0000  0.0000  0.0000
    1TRZ    CZ1 1934   5.238  13.133   3.593  0.0000 -0.0000  0.0000
    1TRZ     N2 1935   5.193  13.148   3.725  0.0000 -0.0000 -0.0000
    1TRZ    CZ2 1936   5.113  13.256   3.760 -0.0000  0.0000  0.0000
    1TRZ     N3 1937   5.076  13.350   3.663 -0.0000 -0.0000  0.0000
    1TRZ    CZ3 1938   5.120  13.336   3.532  0.0000  0.0000 -0.0000
    2BPA    CZa 1939   5.325  13.021   3.555  0.0000 -0.0000 -0.0000
    2BPA     C2 1940   5.370  13.007   3.421 -0.0000  0.0000  0.0000
    2BPA    CC3 1941   5.460  12.906   3.385  0.0000 -0.0000 -0.0000
    2BPA     C4 1942   5.508  12.817   3.483  0.0000 -0.0000 -0.0000
    2BPA     C5 1943   5.464  12.828   3.616  0.0000 -0.0000  0.0000
    2BPA     C6 1944   5.373  12.929   3.652 -0.0000  0.0000 -0.0000
    2BPA     H2 1945   5.331  13.073   3.345  0.0000 -0.0000 -0.0000
    2BPA     H4 1946   5.588  12.748   3.459 -0.0000  0.0000  0.0000
    2BPA     H5 1947   5.501  12.759   3.691 -0.0000  0.0000 -0.0000
    2BPA     H6 1948   5.337  12.935   3.754  0.0000 -0.0000 -0.0000
    2BPA    CC7 1949   5.506  12.894   3.244  0.0000  0.0000  0.0000
    2BPA     C8 1950   5.547  13.009   3.172 -0.0000 -0.0000  0.0000
    2BPA     C9 1951   5.588  12.998   3.038 -0.0000 -0.0000 -0.0000
    2BPA    C10 1952   5.587  12.872   2.974  0.0000  0.0000 -0.0000
    2BPA    C11 1953   5.546  12.758   3.045 -0.0000 -0.0000 -0.0000
    2BPA    C12 1954   5.506  12.769   3.179 -0.0000 -0.0000  0.0000
    2BPA     H8 1955   5.545  13.106   3.219 -0.0000  0.0000  0.0000
    2BPA     H9 1956   5.622  13.085   2.985  0.0000  0.0000 -0.0000
    2BPA    H10 1957   5.621  12.864   2.871 -0.0000  0.0000  0.0000
    2BPA    H11 1958   5.542  12.662   2.995 -0.0000  0.0000  0.0000
    2BPA    H12 1959   5.472  12.681   3.232  0.0000  0.0000 -0.0000
    3BPB    CZb 1960   5.077  13.277   3.901 -0.0000  0.0000 -0.0000
    3BPB     C2 1961   5.153  13.217   4.004 -0.0000 -0.0000 -0.0000
    3BPB    CC3 1962   5.119  13.235   4.139 -0.0000 -0.0000  0.0000
    3BPB     C4 1963   5.006  13.313   4.172  0.0000 -0.0000 -0.0000
    3BPB     C5 1964   4.929  13.374   4.071  0.0000 -0.0000  0.0000
    3BPB     C6 1965   4.964  13.356   3.936  0.0000 -0.0000 -0.0000
    3BPB     H2 1966   5.239  13.156   3.978 -0.0000  0.0000  0.0000
    3BPB     H4 1967   4.980  13.330   4.275 -0.0000  0.0000  0.0000
    3BPB     H5 1968   4.844  13.435   4.097 -0.0000  0.0000  0.0000
    3BPB     H6 1969   4.907  13.405   3.858  0.0000 -0.0000  0.0000
    3BPB    CC7 1970   5.208  13.182   4.246  0.0000  0.0000 -0.0000
    3BPB     C8 1971   5.155  13.115   4.357 -0.0000 -0.0000  0.0000
    3BPB     C9 1972   5.239  13.072   4.461  0.0000 -0.0000  0.0000
    3BPB    C10 1973   5.378  13.096   4.454 -0.0000 -0.0000  0.0000
    3BPB    C11 1974   5.432  13.162   4.343 -0.0000  0.0000 -0.0000
    3BPB    C12 1975   5.347  13.205   4.239  0.0000  0.0000  0.0000
    3BPB     H8 1976   5.049  13.093   4.361  0.0000  0.0000 -0.0000
    3BPB     H9 1977   5.198  13.021   4.547  0.0000  0.0000 -0.0000
    3BPB    H10 1978   5.442  13.068   4.536  0.0000  0.0000  0.0000
    3BPB    H11 1979   5.538  13.178   4.335  0.0000  0.0000 -0.0000
    3BPB    H12 1980   5.390  13.255   4.153 -0.0000 -0.0000  0.0000
    4BPC    CZc 1981   5.092  13.441   3.432  0.0000 -0.0000 -0.0000
    4BPC     C2 1982   5.138  13.413   3.300 -0.0000  0.0000  0.0000
    4BPC    CC3 1983   5.195  13.513   3.218  0.0000  0.0000 -0.0000
    4BPC     C4 1984   5.205  13.645   3.268 -0.0000 -0.0000  0.0000
    4BPC     C5 1985   5.158  13.675   3.397  0.0000  0.0000  0.0000
    4BPC     C6 1986   5.103  13.574   3.478 -0.0000  0.0000 -0.0000
    4BPC     H2 1987   5.122  13.314   3.260 -0.0000 -0.0000  0.0000
    4BPC     H4 1988   5.249  13.723   3.208  0.0000  0.0000  0.0000
    4BPC     H5 1989   5.172  13.775   3.436  0.0000 -0.0000 -0.0000
    4BPC     H6 1990   5.069  13.598   3.578  0.0000 -0.0000 -0.0000
    4BPC    CC7 1991   5.256  13.476   3.087 -0.0000  0.0000 -0.0000
    4BPC     C8 1992   5.304  13.345   3.064  0.0000  0.0000 -0.0000
    4BPC     C9 1993   5.367  13.312   2.942 -0.0000  0.0000  0.0000
    4BPC    C10 1994   5.384  13.411   2.843  0.0000 -0.0000 -0.0000
    4BPC    C11 1995   5.337  13.541   2.866  0.0000  0.0000 -0.0000
    4BPC    C12 1996   5.273  13.574   2.986 -0.0000 -0.0000  0.0000
    4BPC     H8 1997   5.293  13.269   3.139  0.0000 -0.0000  0.0000
    4BPC     H9 1998   5.401  13.211   2.924 -0.0000  0.0000  0.0000
    4BPC    H10 1999   5.430  13.385   2.748 -0.0000  0.0000  0.0000
    4BPC    H11 2000   5.360  13.620   2.795 -0.0000 -0.0000  0.0000
    4BPC    H12 2001   5.233  13.673   3.000 -0.0000  0.0000 -0.0000
    1TRZ     N1 2002   7.274   1.493   7.930 -0.0000 -0.0000 -0.0000
    1TRZ    CZ1 2003   7.375   1.428   7.860 -0.0000 -0.0000 -0.0000
    1TRZ     N2 2004   7.507   1.470   7.870  0.0000  0.0000  0.0000
    1TRZ    CZ2 2005   7.540   1.579   7.952  0.0000  0.0000 -0.0000
    1TRZ     N3 2006   7.438   1.645   8.021 -0.0000 -0.0000 -0.0000
    1TRZ    CZ3 2007   7.305   1.602   8.011 -0.0000  0.0000  0.0000
    2BPA    CZa 2008   7.347   1.306   7.784 -0.0000  0.0000  0.0000
    2BPA     C2 2009   7.370   1.305   7.645 -0.0000 -0.0000  0.0000
    2BPA    CC3 2010   7.358   1.185   7.572  0.0000  0.0000 -0.0000
    2BPA     C4 2011   7.324   1.066   7.639 -0.0000 -0.0000 -0.0000
    2BPA     C5 2012   7.300   1.067   7.777 -0.0000 -0.0000  0.0000
    2BPA     C6 2013   7.310   1.187   7.850  0.0000 -0.0000 -0.0000
    2BPA     H2 2014   7.397   1.396   7.594  0.0000  0.0000  0.0000
    2BPA     H4 2015   7.315   0.973   7.584  0.0000  0.0000  0.0000
    2BPA     H5 2016   7.276   0.974   7.827  0.0000  0.0000 -0.0000
    2BPA     H6 2017   7.291   1.189   7.956 -0.0000  0.0000  0.0000
    2BPA    CC7 2018   7.369   1.186   7.424 -0.0000 -0.0000  0.0000
    2BPA     C8 2019   7.285   1.271   7.350 -0.0000  0.0000 -0.0000
    2BPA     C9 2020   7.285   1.266   7.209 -0.0000  0.0000  0.0000
    2BPA    C10 2021   7.371   1.177   7.143  0.0000 -0.0000 -0.0000
    2BPA    C11 2022   7.456   1.093   7.217 -0.0000  0.0000  0.0000
    2BPA    C12 2023   7.456   1.098   7.358  0.0000  0.0000 -0.0000
    2BPA     H8 2024   7.226   1.346   7.401  0.0000 -0.0000 -0.0000
    2BPA     H9 2025   7.214   1.325   7.154 -0.0000  0.0000 -0.0000
    2BPA    H10 2026   7.369   1.171   7.035 -0.0000 -0.0000  0.0000
    2BPA    H11 2027   7.521   1.024   7.166  0.0000 -0.0000 -0.0000
    2BPA    H12 2028   7.525   1.038   7.414  0.0000 -0.0000  0.0000
    3BPB    CZb 2029   7.682   1.615   7.974 -0.0000 -0.0000  0.0000
    3BPB     C2 2030   7.781   1.524   7.930  0.0000  0.0000  0.0000
    3BPB    CC3 2031   7.908   1.516   7.992 -0.0000 -0.0000 -0.0000
    3BPB     C4 2032   7.936   1.602   8.099  0.0000  0.0000  0.0000
    3BPB     C5 2033   7.840   1.694   8.144 -0.0000  0.0000  0.0000
    3BPB     C6 2034   7.714   1.700   8.082 -0.0000  0.0000  0.0000
    3BPB     H2 2035   7.762   1.463   7.843  0.0000 -0.0000 -0.0000
    3BPB     H4 2036   8.033   1.599   8.148 -0.0000  0.0000 -0.0000
    3BPB     H5 2037   7.861   1.757   8.229 -0.0000 -0.0000 -0.0000
    3BPB     H6 2038   7.641   1.773   8.117  0.0000 -0.0000 -0.0000
    3BPB    CC7 2039   8.006   1.411   7.952 -0.0000 -0.0000 -0.0000
    3BPB     C8 2040   7.961   1.283   7.910  0.0000  0.0000  0.0000
    3BPB     C9 2041   8.054   1.182   7.876 -0.0000  0.0000  0.0000
    3BPB    C10 2042   8.192   1.208   7.885 -0.0000 -0.0000 -0.0000
    3BPB    C11 2043   8.237   1.334   7.926  0.0000  0.0000  0.0000
    3BPB    C12 2044   8.145   1.435   7.960  0.0000  0.0000  0.0000
    3BPB     H8 2045   7.855   1.262   7.905  0.0000 -0.0000 -0.0000
    3BPB     H9 2046   8.018   1.086   7.844 -0.0000 -0.0000 -0.0000
    3BPB    H10 2047   8.263   1.131   7.859  0.0000 -0.0000 -0.0000
    3BPB    H11 2048   8.343   1.354   7.935 -0.0000 -0.0000  0.0000
    3BPB    H12 2049   8.182   1.533   7.989 -0.0000 -0.0000 -0.0000
    4BPC    CZc 2050   7.200   1.664   8.096  0.0000 -0.0000 -0.0000
    4BPC     C2 2051   7.235   1.759   8.195 -0.0000  0.0000  0.0000
    4BPC    CC3 2052   7.143   1.794   8.297  0.0000  0.0000  0.0000
    4BPC     C4 2053   7.016   1.734   8.300 -0.0000 -0.0000  0.0000
    4BPC     C5 2054   6.980   1.640   8.202 -0.0000 -0.0000  0.0000
    4BPC     C6 2055   7.071   1.606   8.101  0.0000  0.0000 -0.0000
    4BPC     H2 2056   7.333   1.806   8.193 -0.0000 -0.0000  0.0000
    4BPC     H4 2057   6.945   1.761   8.377  0.0000 -0.0000 -0.0000
    4BPC     H5 2058   6.882   1.594   8.204  0.0000  0.0000 -0.0000
    4BPC     H6 2059   7.042   1.535   8.025 -0.0000  0.0000  0.0000
    4BPC    CC7 2060   7.177   1.900   8.396 -0.0000 -0.0000 -0.0000
    4BPC     C8 2061   7.229   2.024   8.353  0.0000 -0.0000  0.0000
    4BPC     C9 2062   7.260   2.124   8.447  0.0000  0.0000 -0.0000
    4BPC    C10 2063   7.239   2.101   8.584  0.0000  0.0000  0.0000
    4BPC    C11 2064   7.188   1.978   8.628 -0.0000 -0.0000 -0.0000
    4BPC    C12 2065   7.157   1.877   8.534  0.0000  0.0000  0.0000
    4BPC     H8 2066   7.244   2.042   8.248  0.0000  0.0000 -0.0000
    4BPC     H9 2067   7.298   2.219   8.413  0.0000  0.0000 -0.0000
    4BPC    H10 2068   7.260   2.179   8.656 -0.0000 -0.0000 -0.0000
    4BPC    H11 2069   7.173   1.960   8.733 -0.0000 -0.0000  0.0000
    4BPC    H12 2070   7.119   1.782   8.568 -0.0000 -0.0000  0.0000
    1TRZ     N1 2071   2.490   3.325   0.569  0.0000 -0.0000  0.0000
    1TRZ    CZ1 2072   2.583   3.243   0.635 -0.0000  0.0000 -0.0000
    1TRZ     N2 2073   2.618   3.271   0.767 -0.0000  0.0000 -0.0000
    1TRZ    CZ2 2074   2.560   3.380   0.834  0.0000 -0.0000  0.0000
    1TRZ     N3 2075   2.468   3.460   0.767 -0.0000 -0.0000 -0.0000
    1TRZ    CZ3 2076   2.432   3.434   0.634 -0.0000  0.0000  0.0000
    2BPA    CZa 2077   2.647   3.131   0.566 -0.0000 -0.0000 -0.0000
    2BPA     C2 2078   2.613   2.997   0.597  0.0000  0.0000 -0.0000
    2BPA    CC3 2079   2.685   2.890   0.541 -0.0000 -0.0000 -0.0000
    2BPA     C4 2080   2.791   2.916   0.452  0.0000  0.0000 -0.0000
    2BPA     C5 2081   2.824   3.049   0.419  0.0000 -0.0000 -0.0000
    2BPA     C6 2082   2.753   3.156   0.476 -0.0000 -0.0000  0.0000
    2BPA     H2 2083   2.521   2.978   0.650 -0.0000  0.0000 -0.0000
    2BPA     H4 2084   2.849   2.835   0.410  0.0000  0.0000  0.0000
    2BPA     H5 2085   2.900   3.069   0.345 -0.0000 -0.0000 -0.0000
    2BPA     H6 2086   2.778   3.257   0.451  0.0000  0.0000 -0.0000
    2BPA    CC7 2087   2.656   2.750   0.582  0.0000  0.0000  0.0000
    2BPA     C8 2088   2.634   2.719   0.718  0.0000  0.0000 -0.0000
    2BPA     C9 2089   2.601   2.589   0.759  0.0000 -0.0000  0.0000
    2BPA    C10 2090   2.590   2.487   0.663 -0.0000 -0.0000  0.0000
    2BPA    C11 2091   2.612   2.516   0.527  0.0000  0.0000 -0.0000
    2BPA    C12 2092   2.646   2.647   0.487 -0.0000 -0.0000 -0.0000
    2BPA     H8 2093   2.630   2.799   0.790 -0.0000 -0.0000 -0.0000
    2BPA     H9 2094   2.584   2.568   0.863 -0.0000 -0.0000  0.0000
    2BPA    H10 2095   2.551   2.390   0.693  0.0000  0.0000 -0.0000
    2BPA    H11 2096   2.608   2.436   0.454  0.0000  0.0000  0.0000
    2BPA    H12 2097   2.664   2.667   0.382 -0.0000 -0.0000  0.0000
    3BPB    CZb 2098   2.592   3.405   0.976 -0.0000  0.0000 -0.0000
    3BPB     C2 2099   2.671   3.313   1.048  0.0000  0.0000  0.0000
    3BPB    CC3 2100   2.694   3.328   1.186  0.0000 -0.0000  0.0000
    3BPB     C4 2101   2.638   3.440   1.252  0.0000 -0.0000 -0.0000
    3BPB     C5 2102   2.559   3.533   1.182 -0.0000  0.0000 -0.0000
    3BPB     C6 2103   2.536   3.516   1.044  0.0000 -0.0000  0.0000
    3BPB     H2 2104   2.715   3.229   0.996 -0.0000  0.0000  0.0000
    3BPB     H4 2105   2.656   3.454   1.358 -0.0000  0.0000 -0.0000
    3BPB     H5 2106   2.514   3.616   1.234 -0.0000  0.0000  0.0000
    3BPB     H6 2107   2.476   3.588   0.991 -0.0000  0.0000 -0.0000
    3BPB    CC7 2108   2.771   3.224   1.262 -0.0000  0.0000 -0.0000
    3BPB     C8 2109   2.743   3.198   1.398 -0.0000  0.0000  0.0000
    3BPB     C9 2110   2.811   3.096   1.467  0.0000 -0.0000  0.0000
    3BPB    C10 2111   2.908   3.018   1.401 -0.0000  0.0000  0.0000
    3BPB    C11 2112   2.936   3.043   1.266  0.0000 -0.0000 -0.0000
    3BPB    C12 2113   2.869   3.145   1.197 -0.0000  0.0000 -0.0000
    3BPB     H8 2114   2.665   3.254   1.449  0.0000 -0.0000 -0.0000
    3BPB     H9 2115   2.787   3.076   1.571  0.0000  0.0000 -0.0000
    3BPB    H10 2116   2.959   2.940   1.455  0.0000 -0.0000  0.0000
    3BPB    H11 2117   3.007   2.980   1.213 -0.0000  0.0000  0.0000
    3BPB    H12 2118   2.893   3.164   1.093  0.0000 -0.0000  0.0000
    4BPC    CZc 2119   2.332   3.519   0.567  0.0000 -0.0000  0.0000
    4BPC     C2 2120   2.273   3.630   0.633 -0.0000 -0.0000 -0.0000
    4BPC    CC3 2121   2.171   3.706   0.571 -0.0000  0.0000  0.0000
    4BPC     C4 2122   2.127   3.669   0.442 -0.0000  0.0000  0.0000
    4BPC     C5 2123   2.184   3.560   0.376  0.0000 -0.0000 -0.0000
    4BPC     C6 2124   2.287   3.486   0.437 -0.0000  0.0000  0.0000
    4BPC     H2 2125   2.307   3.657   0.732 -0.0000 -0.0000 -0.0000
    4BPC     H4 2126   2.044   3.722   0.396  0.0000 -0.0000  0.0000
    4BPC     H5 2127   2.155   3.537   0.275 -0.0000 -0.0000 -0.0000
    4BPC     H6 2128   2.343   3.417   0.377  0.0000 -0.0000 -0.0000
    4BPC    CC7 2129   2.116   3.829   0.636  0.0000 -0.0000 -0.0000
    4BPC     C8 2130   2.076   3.940   0.558 -0.0000  0.0000  0.0000
    4BPC     C9 2131   2.022   4.055   0.620  0.0000 -0.0000 -0.0000
    4BPC    C10 2132   2.009   4.060   0.760 -0.0000  0.0000  0.0000
    4BPC    C11 2133   2.049   3.950   0.838  0.0000 -0.0000 -0.0000
    4BPC    C12 2134   2.103   3.835   0.776 -0.0000  0.0000  0.0000
    4BPC     H8 2135   2.090   3.939   0.451  0.0000  0.0000  0.0000
    4BPC     H9 2136   1.993   4.140   0.560  0.0000  0.0000 -0.0000
    4BPC    H10 2137   1.970   4.149   0.807 -0.0000  0.0000  0.0000
    4BPC    H11 2138   2.044   3.955   0.945  0.0000 -0.0000  0.0000
    4BPC    H12 2139   2.146   3.757   0.837  0.0000  0.0000 -0.0000
    1TRZ     N1 2140   1.546   3.970  11.478  0.0000  0.0000 -0.0000
    1TRZ    CZ1 2141   1.465   4.081  11.453 -0.0000  0.0000  0.0000
    1TRZ     N2 2142   1.517   4.186  11.376  0.0000 -0.0000  0.0000
    1TRZ    CZ2 2143   1.648   4.180  11.325 -0.0000  0.0000 -0.0000
    1TRZ     N3 2144   1.727   4.068  11.352  0.0000  0.0000  0.0000
    1TRZ    CZ3 2145   1.676   3.963  11.428  0.0000 -0.0000 -0.0000
    2BPA    CZa 2146   1.332   4.091  11.517  0.0000  0.0000 -0.0000
    2BPA     C2 2147   1.243   4.197  11.485 -0.0000 -0.0000  0.0000
    2BPA    CC3 2148   1.118   4.210  11.551  0.0000  0.0000 -0.0000
    2BPA     C4 2149   1.083   4.114  11.649  0.0000 -0.0000 -0.0000
    2BPA     C5 2150   1.170   4.008  11.681  0.0000  0.0000  0.0000
    2BPA     C6 2151   1.294   3.997  11.615 -0.0000  0.0000  0.0000
    2BPA     H2 2152   1.273   4.271  11.412  0.0000 -0.0000  0.0000
    2BPA     H4 2153   0.990   4.122  11.703 -0.0000 -0.0000  0.0000
    2BPA     H5 2154   1.141   3.935  11.755 -0.0000 -0.0000  0.0000
    2BPA     H6 2155   1.357   3.913  11.637  0.0000 -0.0000  0.0000
    2BPA    CC7 2156   1.025   4.323  11.521 -0.0000 -0.0000  0.0000
    2BPA     C8 2157   1.071   4.437  11.451 -0.0000  0.0000  0.0000
    2BPA     C9 2158   0.986   4.547  11.426  0.0000 -0.0000 -0.0000
    2BPA    C10 2159   0.853   4.544  11.471 -0.0000  0.0000  0.0000
    2BPA    C11 2160   0.805   4.432  11.541 -0.0000 -0.0000  0.0000
    2BPA    C12 2161   0.890   4.322  11.565  0.0000  0.0000 -0.0000
    2BPA     H8 2162   1.175   4.444  11.423 -0.0000  0.0000  0.0000
    2BPA     H9 2163   1.020   4.629  11.364 -0.0000 -0.0000  0.0000
    2BPA    H10 2164   0.788   4.629  11.454  0.0000 -0.0000  0.0000
    2BPA    H11 2165   0.703   4.431  11.578  0.0000  0.0000 -0.0000
    2BPA    H12 2166   0.851   4.237  11.619 -0.0000  0.0000  0.0000
    3BPB    CZb 2167   1.700   4.292  11.244 -0.0000 -0.0000  0.0000
    3BPB     C2 2168   1.824   4.281  11.176  0.0000  0.0000 -0.0000
    3BPB    CC3 2169   1.894   4.397  11.133  0.0000 -0.0000 -0.0000
    3BPB     C4 2170   1.840   4.524  11.160 -0.0000  0.0000  0.0000
    3BPB     C5 2171   1.717   4.537  11.227  0.0000  0.0000 -0.0000
    3BPB     C6 2172   1.648   4.422  11.268  0.0000 -0.0000 -0.0000
    3BPB     H2 2173   1.864   4.183  11.155  0.0000 -0.0000 -0.0000
    3BPB     H4 2174   1.890   4.613  11.125 -0.0000  0.0000 -0.0000
    3BPB     H5 2175   1.678   4.635  11.249 -0.0000  0.0000  0.0000
    3BPB     H6 2176   1.549   4.432  11.310 -0.0000  0.0000 -0.0000
    3BPB    CC7 2177   2.023   4.387  11.059 -0.0000  0.0000 -0.0000
    3BPB     C8 2178   2.120   4.291  11.095  0.0000  0.0000 -0.0000
    3BPB     C9 2179   2.241   4.282  11.023 -0.0000  0.0000 -0.0000
    3BPB    C10 2180   2.266   4.368  10.914  0.0000 -0.0000  0.0000
    3BPB    C11 2181   2.169   4.463  10.877 -0.0000  0.0000  0.0000
    3BPB    C12 2182   2.048   4.473  10.949  0.0000 -0.0000  0.0000
    3BPB     H8 2183   2.102   4.224  11.178  0.0000  0.0000 -0.0000
    3BPB     H9 2184   2.316   4.211  11.053  0.0000 -0.0000  0.0000
    3BPB    H10 2185   2.358   4.359  10.858 -0.0000  0.0000 -0.0000
    3BPB    H11 2186   2.186   4.527  10.792  0.0000  0.0000 -0.0000
    3BPB    H12 2187   1.976   4.548  10.922 -0.0000  0.0000 -0.0000
    4BPC    CZc 2188   1.759   3.848  11.467  0.0000  0.0000  0.0000
    4BPC     C2 2189   1.898   3.862  11.493 -0.0000 -0.0000 -0.0000
    4BPC    CC3 2190   1.975   3.749  11.529 -0.0000  0.0000  0.0000
    4BPC     C4 2191   1.914   3.622  11.538 -0.0000  0.0000 -0.0000
    4BPC     C5 2192   1.776   3.608  11.511  0.0000 -0.0000  0.0000
    4BPC     C6 2193   1.700   3.721  11.477  0.0000 -0.0000  0.0000
    4BPC     H2 2194   1.944   3.959  11.485  0.0000  0.0000 -0.0000
    4BPC     H4 2195   1.972   3.536  11.567  0.0000 -0.0000  0.0000
    4BPC     H5 2196   1.730   3.510  11.514  0.0000  0.0000 -0.0000
    4BPC     H6 2197   1.594   3.711  11.462 -0.0000  0.0000  0.0000
    4BPC    CC7 2198   2.118   3.762  11.563  0.0000 -0.0000  0.0000
    4BPC     C8 2199   2.209   3.818  11.471  0.0000  0.0000  0.0000
    4BPC     C9 2200   2.345   3.832  11.505 -0.0000 -0.0000  0.0000
    4BPC    C10 2201   2.390   3.790  11.632  0.0000  0.0000 -0.0000
    4BPC    C11 2202   2.300   3.734  11.724 -0.0000 -0.0000  0.0000
    4BPC    C12 2203   2.164   3.720  11.690  0.0000  0.0000 -0.0000
    4BPC     H8 2204   2.175   3.848  11.373  0.0000 -0.0000  0.0000
    4BPC     H9 2205   2.414   3.878  11.436  0.0000  0.0000 -0.0000
    4BPC    H10 2206   2.496   3.794  11.655 -0.0000 -0.0000 -0.0000
    4BPC    H11 2207   2.334   3.709  11.824 -0.0000  0.0000 -0.0000
    4BPC    H12 2208   2.095   3.680  11.762 -0.0000 -0.0000  0.0000
    1TRZ     N1 2209   1.446  12.924   9.219  0.0000  0.0000 -0.0000
    1TRZ    CZ1 2210   1.363  12.954   9.111 -0.0000  0.0000 -0.0000
    1TRZ     N2 2211   1.421  12.993   8.989  0.0000 -0.0000  0.0000
    1TRZ    CZ2 2212   1.560  13.002   8.976  0.0000  0.0000 -0.0000
    1TRZ     N3 2213   1.641  12.970   9.085 -0.0000 -0.0000  0.0000
    1TRZ    CZ3 2214   1.585  12.931   9.207  0.0000 -0.0000  0.0000
    2BPA    CZa 2215   1.217  12.939   9.127  0.0000  0.0000  0.0000
    2BPA     C2 2216   1.162  12.914   9.255 -0.0000  0.0000 -0.0000
    2BPA    CC3 2217   1.025  12.883   9.271  0.0000 -0.0000  0.0000
    2BPA     C4 2218   0.942  12.877   9.158  0.0000  0.0000 -0.0000
    2BPA     C5 2219   0.995  12.902   9.030  0.0000 -0.0000 -0.0000
    2BPA     C6 2220   1.132  12.933   9.015 -0.0000 -0.0000 -0.0000
    2BPA     H2 2221   1.224  12.921   9.343 -0.0000 -0.0000  0.0000
    2BPA     H4 2222   0.837  12.855   9.168 -0.0000 -0.0000 -0.0000
    2BPA     H5 2223   0.933  12.892   8.942  0.0000 -0.0000  0.0000
    2BPA     H6 2224   1.173  12.947   8.916 -0.0000 -0.0000  0.0000
    2BPA    CC7 2225   0.970  12.854   9.407 -0.0000  0.0000 -0.0000
    2BPA     C8 2226   1.003  12.936   9.516  0.0000  0.0000  0.0000
    2BPA     C9 2227   0.960  12.903   9.646  0.0000  0.0000  0.0000
    2BPA    C10 2228   0.884  12.787   9.668 -0.0000 -0.0000 -0.0000
    2BPA    C11 2229   0.850  12.704   9.559  0.0000  0.0000 -0.0000
    2BPA    C12 2230   0.893  12.738   9.429 -0.0000 -0.0000  0.0000
    2BPA     H8 2231   1.059  13.027   9.500 -0.0000 -0.0000  0.0000
    2BPA     H9 2232   0.985  12.968   9.729 -0.0000 -0.0000 -0.0000
    2BPA    H10 2233   0.852  12.761   9.768  0.0000  0.0000 -0.0000
    2BPA    H11 2234   0.792  12.615   9.575 -0.0000 -0.0000  0.0000
    2BPA    H12 2235   0.866  12.674   9.346  0.0000  0.0000  0.0000
    3BPB    CZb 2236   1.624  13.046   8.850 -0.0000  0.0000  0.0000
    3BPB     C2 2237   1.540  13.072   8.739  0.0000  0.0000 -0.0000
    3BPB    CC3 2238   1.571  13.173   8.645 -0.0000 -0.0000  0.0000
    3BPB     C4 2239   1.689  13.248   8.660  0.0000  0.0000  0.0000
    3BPB     C5 2240   1.776  13.223   8.768 -0.0000 -0.0000  0.0000
    3BPB     C6 2241   1.743  13.123   8.862 -0.0000 -0.0000 -0.0000
    3BPB     H2 2242   1.455  13.008   8.723 -0.0000 -0.0000 -0.0000
    3BPB     H4 2243   1.713  13.326   8.589 -0.0000 -0.0000  0.0000
    3BPB     H5 2244   1.866  13.280   8.779  0.0000  0.0000  0.0000
    3BPB     H6 2245   1.811  13.104   8.944  0.0000  0.0000 -0.0000
    3BPB    CC7 2246   1.474  13.206   8.538  0.0000  0.0000 -0.0000
    3BPB     C8 2247   1.436  13.111   8.441  0.0000 -0.0000  0.0000
    3BPB     C9 2248   1.331  13.139   8.352 -0.0000 -0.0000 -0.0000
    3BPB    C10 2249   1.263  13.262   8.359 -0.0000 -0.0000 -0.0000
    3BPB    C11 2250   1.301  13.357   8.455 -0.0000  0.0000  0.0000
    3BPB    C12 2251   1.407  13.330   8.543  0.0000  0.0000  0.0000
    3BPB     H8 2252   1.486  13.015   8.438 -0.0000  0.0000  0.0000
    3BPB     H9 2253   1.307  13.069   8.273  0.0000  0.0000  0.0000
    3BPB    H10 2254   1.181  13.282   8.291  0.0000 -0.0000  0.0000
    3BPB    H11 2255   1.247  13.450   8.462 -0.0000  0.0000  0.0000
    3BPB    H12 2256   1.434  13.404   8.618 -0.0000 -0.0000 -0.0000
    4BPC    CZc 2257   1.670  12.910   9.326 -0.0000  0.0000 -0.0000
    4BPC     C2 2258   1.806  12.949   9.320  0.0000 -0.0000  0.0000
    4BPC    CC3 2259   1.879  12.978   9.437 -0.0000  0.0000  0.0000
    4BPC     C4 2260   1.817  12.964   9.563 -0.0000 -0.0000 -0.0000
    4BPC     C5 2261   1.682  12.924   9.571  0.0000  0.0000  0.0000
    4BPC     C6 2262   1.610  12.898   9.453 -0.0000 -0.0000  0.0000
    4BPC     H2 2263   1.856  12.957   9.224 -0.0000 -0.0000  0.0000
    4BPC     H4 2264   1.873  12.983   9.653  0.0000  0.0000  0.0000
    4BPC     H5 2265   1.635  12.911   9.668  0.0000  0.0000 -0.0000
    4BPC     H6 2266   1.507  12.863   9.461  0.0000  0.0000 -0.0000
    4BPC    CC7 2267   2.016  13.033   9.427  0.0000 -0.0000  0.0000
    4BPC     C8 2268   2.126  12.952   9.392  0.0000  0.0000 -0.0000
    4BPC     C9 2269   2.253  13.011   9.374 -0.0000 -0.0000  0.0000
    4BPC    C10 2270   2.270  13.150   9.390 -0.0000 -0.0000  0.0000
    4BPC    C11 2271   2.160  13.231   9.425 -0.0000 -0.0000 -0.0000
    4BPC    C12 2272   2.033  13.172   9.443  0.0000  0.0000 -0.0000
    4BPC     H8 2273   2.113  12.846   9.380 -0.0000 -0.0000 -0.0000
    4BPC     H9 2274   2.337  12.949   9.345 -0.0000  0.0000  0.0000
    4BPC    H10 2275   2.367  13.194   9.379  0.0000  0.0000 -0.0000
    4BPC    H11 2276   2.171  13.338   9.433 -0.0000  0.0000 -0.0000
    4BPC    H12 2277   1.948  13.235   9.464 -0.0000 -0.0000 -0.0000
    1TRZ     N1 2278   0.745   0.357   3.229 -0.0000 -0.0000  0.0000
    1TRZ    CZ1 2279   0.751   0.486   3.177 -0.0000  0.0000 -0.0000
    1TRZ     N2 2280   0.863   0.566   3.199  0.0000 -0.0000  0.0000
    1TRZ    CZ2 2281   0.970   0.517   3.274  0.0000  0.0000  0.0000
    1TRZ     N3 2282   0.964   0.388   3.325 -0.0000 -0.0000 -0.0000
    1TRZ    CZ3 2283   0.852   0.307   3.303  0.0000 -0.0000 -0.0000
    2BPA    CZa 2284   0.637   0.542   3.101  0.0000 -0.0000  0.0000
    2BPA     C2 2285   0.653   0.660   3.024  0.0000 -0.0000  0.0000
    2BPA    CC3 2286   0.546   0.714   2.951 -0.0000  0.0000 -0.0000
    2BPA     C4 2287   0.421   0.650   2.954 -0.0000 -0.0000 -0.0000
    2BPA     C5 2288   0.403   0.532   3.029  0.0000  0.0000 -0.0000
    2BPA     C6 2289   0.510   0.478   3.103  0.0000  0.0000 -0.0000
    2BPA     H2 2290   0.751   0.705   3.017 -0.0000 -0.0000 -0.0000
    2BPA     H4 2291   0.341   0.684   2.889  0.0000 -0.0000  0.0000
    2BPA     H5 2292   0.307   0.483   3.028 -0.0000  0.0000 -0.0000
    2BPA     H6 2293   0.496   0.388   3.160 -0.0000 -0.0000  0.0000
    2BPA    CC7 2294   0.564   0.838   2.871  0.0000 -0.0000  0.0000
    2BPA     C8 2295   0.478   0.948   2.890 -0.0000 -0.0000  0.0000
    2BPA     C9 2296   0.494   1.065   2.814  0.0000  0.0000 -0.0000
    2BPA    C10 2297   0.597   1.073   2.718 -0.0000  0.0000  0.0000
    2BPA    C11 2298   0.683   0.964   2.698  0.0000 -0.0000  0.0000
    2BPA    C12 2299   0.667   0.846   2.775  0.0000  0.0000 -0.0000
    2BPA     H8 2300   0.397   0.942   2.962  0.0000  0.0000 -0.0000
    2BPA     H9 2301   0.429   1.150   2.830  0.0000 -0.0000 -0.0000
    2BPA    H10 2302   0.607   1.162   2.658 -0.0000  0.0000 -0.0000
    2BPA    H11 2303   0.761   0.969   2.624  0.0000 -0.0000 -0.0000
    2BPA    H12 2304   0.735   0.763   2.761 -0.0000  0.0000  0.0000
    3BPB    CZb 2305   1.090   0.599   3.300 -0.0000 -0.0000  0.0000
    3BPB     C2 2306   1.190   0.540   3.382 -0.0000  0.0000 -0.0000
    3BPB    CC3 2307   1.264   0.617   3.474  0.0000  0.0000 -0.0000
    3BPB     C4 2308   1.241   0.756   3.481  0.0000 -0.0000  0.0000
    3BPB     C5 2309   1.145   0.816   3.399 -0.0000  0.0000 -0.0000
    3BPB     C6 2310   1.070   0.739   3.309  0.0000 -0.0000 -0.0000
    3BPB     H2 2311   1.213   0.436   3.369  0.0000 -0.0000 -0.0000
    3BPB     H4 2312   1.286   0.813   3.560 -0.0000  0.0000  0.0000
    3BPB     H5 2313   1.134   0.924   3.399  0.0000 -0.0000 -0.0000
    3BPB     H6 2314   0.997   0.787   3.246 -0.0000  0.0000 -0.0000
    3BPB    CC7 2315   1.355   0.552   3.571 -0.0000 -0.0000  0.0000
    3BPB     C8 2316   1.317   0.431   3.633  0.0000 -0.0000  0.0000
    3BPB     C9 2317   1.399   0.371   3.731  0.0000  0.0000 -0.0000
    3BPB    C10 2318   1.521   0.433   3.767 -0.0000 -0.0000  0.0000
    3BPB    C11 2319   1.560   0.554   3.706 -0.0000 -0.0000 -0.0000
    3BPB    C12 2320   1.477   0.612   3.608  0.0000  0.0000 -0.0000
    3BPB     H8 2321   1.224   0.383   3.606  0.0000 -0.0000  0.0000
    3BPB     H9 2322   1.369   0.278   3.776 -0.0000 -0.0000  0.0000
    3BPB    H10 2323   1.585   0.387   3.842 -0.0000  0.0000 -0.0000
    3BPB    H11 2324   1.651   0.602   3.736  0.0000  0.0000  0.0000
    3BPB    H12 2325   1.510   0.702   3.557 -0.0000 -0.0000  0.0000
    4BPC    CZc 2326   0.849   0.173   3.363  0.0000  0.0000  0.0000
    4BPC     C2 2327   0.943   0.143   3.464  0.0000 -0.0000  0.0000
    4BPC    CC3 2328   0.986   0.011   3.488  0.0000 -0.0000  0.0000
    4BPC     C4 2329   0.934  -0.094   3.410 -0.0000  0.0000 -0.0000
    4BPC     C5 2330   0.839  -0.066   3.309  0.0000  0.0000  0.0000
    4BPC     C6 2331   0.797   0.067   3.286  0.0000 -0.0000  0.0000
    4BPC     H2 2332   0.983   0.223   3.525 -0.0000 -0.0000 -0.0000
    4BPC     H4 2333   0.970  -0.195   3.423  0.0000 -0.0000 -0.0000
    4BPC     H5 2334   0.799  -0.146   3.249 -0.0000 -0.0000 -0.0000
    4BPC     H6 2335   0.725   0.087   3.208 -0.0000  0.0000 -0.0000
    4BPC    CC7 2336   1.078  -0.017   3.602 -0.0000  0.0000 -0.0000
    4BPC     C8 2337   1.196  -0.091   3.582  0.0000 -0.0000  0.0000
    4BPC     C9 2338   1.280  -0.122   3.691 -0.0000  0.0000  0.0000
    4BPC    C10 2339   1.245  -0.078   3.821  0.0000 -0.0000 -0.0000
    4BPC    C11 2340   1.127  -0.004   3.841  0.0000 -0.0000  0.0000
    4BPC    C12 2341   1.044   0.026   3.732 -0.0000  0.0000 -0.0000
    4BPC     H8 2342   1.223  -0.125   3.483 -0.0000  0.0000  0.0000
    4BPC     H9 2343   1.371  -0.178   3.676  0.0000  0.0000  0.0000
    4BPC    H10 2344   1.309  -0.103   3.905 -0.0000  0.0000 -0.0000
    4BPC    H11 2345   1.101   0.029   3.940 -0.0000  0.0000  0.0000
    4BPC    H12 2346   0.952   0.081   3.748  0.0000 -0.0000 -0.0000
    1TRZ     N1 2347   8.853   6.973  13.209 -0.0000 -0.0000  0.0000
    1TRZ    CZ1 2348   8.789   6.851  13.237  0.0000  0.0000 -0.0000
    1TRZ     N2 2349   8.862   6.732  13.230  0.0000  0.0000  0.0000
    1TRZ    CZ2 2350   8.997   6.734  13.194 -0.0000  0.0000 -0.0000
    1TRZ     N3 2351   9.059   6.856  13.167 -0.0000  0.0000  0.0000
    1TRZ    CZ3 2352   8.988   6.976  13.174  0.0000  0.0000 -0.0000
    2BPA    CZa 2353   8.649   6.849  13.280 -0.0000 -0.0000  0.0000
    2BPA     C2 2354   8.582   6.970  13.311  0.0000 -0.0000 -0.0000
    2BPA    CC3 2355   8.450   6.969  13.358 -0.0000  0.0000  0.0000
    2BPA     C4 2356   8.382   6.847  13.374  0.0000 -0.0000 -0.0000
    2BPA     C5 2357   8.447   6.726  13.343 -0.0000 -0.0000  0.0000
    2BPA     C6 2358   8.580   6.726  13.296 -0.0000  0.0000  0.0000
    2BPA     H2 2359   8.632   7.064  13.294  0.0000  0.0000 -0.0000
    2BPA     H4 2360   8.279   6.846  13.405 -0.0000 -0.0000 -0.0000
    2BPA     H5 2361   8.394   6.632  13.352  0.0000  0.0000 -0.0000
    2BPA     H6 2362   8.627   6.633  13.269  0.0000 -0.0000 -0.0000
    2BPA    CC7 2363   8.388   7.098  13.400  0.0000 -0.0000  0.0000
    2BPA     C8 2364   8.468   7.195  13.465  0.0000 -0.0000 -0.0000
    2BPA     C9 2365   8.415   7.320  13.499 -0.0000  0.0000  0.0000
    2BPA    C10 2366   8.281   7.350  13.468 -0.0000  0.0000 -0.0000
    2BPA    C11 2367   8.200   7.254  13.404  0.0000  0.0000  0.0000
    2BPA    C12 2368   8.254   7.129  13.369  0.0000  0.0000 -0.0000
    2BPA     H8 2369   8.570   7.171  13.493 -0.0000  0.0000 -0.0000
    2BPA     H9 2370   8.479   7.395  13.544 -0.0000 -0.0000 -0.0000
    2BPA    H10 2371   8.240   7.447  13.494  0.0000 -0.0000 -0.0000
    2BPA    H11 2372   8.096   7.276  13.386 -0.0000  0.0000  0.0000
    2BPA    H12 2373   8.191   7.055  13.322 -0.0000  0.0000  0.0000
    3BPB    CZb 2374   9.074   6.610  13.188  0.0000 -0.0000  0.0000
    3BPB     C2 2375   9.201   6.615  13.125 -0.0000 -0.0000  0.0000
    3BPB    CC3 2376   9.304   6.527  13.162  0.0000 -0.0000 -0.0000
    3BPB     C4 2377   9.281   6.431  13.263 -0.0000  0.0000 -0.0000
    3BPB     C5 2378   9.155   6.423  13.325 -0.0000  0.0000 -0.0000
    3BPB     C6 2379   9.052   6.512  13.288  0.0000 -0.0000 -0.0000
    3BPB     H2 2380   9.218   6.686  13.046  0.0000  0.0000 -0.0000
    3BPB     H4 2381   9.361   6.368  13.296  0.0000 -0.0000  0.0000
    3BPB     H5 2382   9.137   6.349  13.401 -0.0000 -0.0000  0.0000
    3BPB     H6 2383   8.956   6.507  13.338  0.0000  0.0000 -0.0000
    3BPB    CC7 2384   9.439   6.542  13.101 -0.0000  0.0000 -0.0000
    3BPB     C8 2385   9.506   6.429  13.050  0.0000  0.0000  0.0000
    3BPB     C9 2386   9.637   6.442  12.999 -0.0000  0.0000  0.0000
    3BPB    C10 2387   9.700   6.568  12.998  0.0000 -0.0000 -0.0000
    3BPB    C11 2388   9.633   6.681  13.048 -0.0000  0.0000  0.0000
    3BPB    C12 2389   9.502   6.668  13.100  0.0000  0.0000 -0.0000
    3BPB     H8 2390   9.456   6.334  13.046 -0.0000 -0.0000 -0.0000
    3BPB     H9 2391   9.685   6.356  12.955 -0.0000 -0.0000 -0.0000
    3BPB    H10 2392   9.803   6.576  12.966 -0.0000 -0.0000  0.0000
    3BPB    H11 2393   9.680   6.778  13.046  0.0000  0.0000 -0.0000
    3BPB    H12 2394   9.452   6.755  13.140  0.0000  0.0000  0.0000
    4BPC    CZc 2395   9.057   7.103  13.147 -0.0000 -0.0000 -0.0000
    4BPC     C2 2396   9.196   7.098  13.123  0.0000  0.0000  0.0000
    4BPC    CC3 2397   9.261   7.194  13.044  0.0000  0.0000 -0.0000
    4BPC     C4 2398   9.187   7.300  12.988 -0.0000  0.0000  0.0000
    4BPC     C5 2399   9.048   7.309  13.012  0.0000 -0.0000  0.0000
    4BPC     C6 2400   8.984   7.211  13.091  0.0000  0.0000 -0.0000
    4BPC     H2 2401   9.255   7.020  13.170 -0.0000  0.0000 -0.0000
    4BPC     H4 2402   9.236   7.376  12.929  0.0000  0.0000 -0.0000
    4BPC     H5 2403   8.991   7.391  12.972 -0.0000  0.0000 -0.0000
    4BPC     H6 2404   8.879   7.221  13.114 -0.0000  0.0000  0.0000
    4BPC    CC7 2405   9.407   7.178  13.019 -0.0000 -0.0000  0.0000
    4BPC     C8 2406   9.458   7.167  12.888 -0.0000  0.0000  0.0000
    4BPC     C9 2407   9.593   7.135  12.867  0.0000 -0.0000  0.0000
    4BPC    C10 2408   9.679   7.114  12.977 -0.0000  0.0000 -0.0000
    4BPC    C11 2409   9.629   7.128  13.108  0.0000 -0.0000  0.0000
    4BPC    C12 2410   9.494   7.160  13.129 -0.0000  0.0000 -0.0000
    4BPC     H8 2411   9.393   7.185  12.804 -0.0000  0.0000 -0.0000
    4BPC     H9 2412   9.632   7.126  12.767  0.0000  0.0000 -0.0000
    4BPC    H10 2413   9.781   7.083  12.962  0.0000 -0.0000 -0.0000
    4BPC    H11 2414   9.695   7.113  13.193 -0.0000  0.0000 -0.0000
    4BPC    H12 2415   9.458   7.182  13.228 -0.0000  0.0000  0.0000
    1TRZ     N1 2416   5.087   1.229   2.057 -0.0000 -0.0000 -0.0000
    1TRZ    CZ1 2417   5.223   1.202   2.041  0.0000  0.0000 -0.0000
    1TRZ     N2 2418   5.272   1.163   1.916 -0.0000 -0.0000  0.0000
    1TRZ    CZ2 2419   5.185   1.151   1.807  0.0000  0.0000  0.0000
    1TRZ     N3 2420   5.049   1.177   1.824 -0.0000 -0.0000  0.0000
    1TRZ    CZ3 2421   4.999   1.216   1.949  0.0000  0.0000 -0.0000
    2BPA    CZa 2422   5.314   1.206   2.156 -0.0000 -0.0000 -0.0000
    2BPA     C2 2423   5.267   1.176   2.286 -0.0000  0.0000  0.0000
    2BPA    CC3 2424   5.355   1.176   2.396  0.0000 -0.0000 -0.0000
    2BPA     C4 2425   5.490   1.212   2.378 -0.0000 -0.0000  0.0000
    2BPA     C5 2426   5.537   1.245   2.250  0.0000  0.0000 -0.0000
    2BPA     C6 2427   5.450   1.240   2.139  0.0000 -0.0000  0.0000
    2BPA     H2 2428   5.161   1.157   2.302  0.0000  0.0000  0.0000
    2BPA     H4 2429   5.556   1.215   2.463  0.0000  0.0000  0.0000
    2BPA     H5 2430   5.638   1.282   2.239 -0.0000  0.0000  0.0000
    2BPA     H6 2431   5.489   1.258   2.040 -0.0000 -0.0000 -0.0000
    2BPA    CC7 2432   5.309   1.121   2.525 -0.0000  0.0000  0.0000
    2BPA     C8 2433   5.212   1.188   2.603  0.0000 -0.0000 -0.0000
    2BPA     C9 2434   5.163   1.128   2.720 -0.0000 -0.0000  0.0000
    2BPA    C10 2435   5.209   1.001   2.759 -0.0000 -0.0000  0.0000
    2BPA    C11 2436   5.305   0.934   2.681  0.0000 -0.0000  0.0000
    2BPA    C12 2437   5.355   0.994   2.564  0.0000 -0.0000 -0.0000
    2BPA     H8 2438   5.173   1.283   2.570 -0.0000 -0.0000 -0.0000
    2BPA     H9 2439   5.091   1.181   2.780 -0.0000  0.0000  0.0000
    2BPA    H10 2440   5.171   0.954   2.849  0.0000  0.0000 -0.0000
    2BPA    H11 2441   5.336   0.833   2.706 -0.0000  0.0000 -0.0000
    2BPA    H12 2442   5.426   0.941   2.502 -0.0000  0.0000  0.0000
    3BPB    CZb 2443   5.237   1.116   1.675  0.0000  0.0000 -0.0000
    3BPB     C2 2444   5.163   1.150   1.559  0.0000 -0.0000 -0.0000
    3BPB    CC3 2445   5.208   1.111   1.431  0.0000  0.0000  0.0000
    3BPB     C4 2446   5.328   1.038   1.419 -0.0000  0.0000  0.0000
    3BPB     C5 2447   5.401   1.002   1.534 -0.0000 -0.0000 -0.0000
    3BPB     C6 2448   5.356   1.041   1.661 -0.0000  0.0000  0.0000
    3BPB     H2 2449   5.071   1.206   1.568  0.0000 -0.0000 -0.0000
    3BPB     H4 2450   5.372   1.024   1.322  0.0000  0.0000 -0.0000
    3BPB     H5 2451   5.487   0.938   1.525  0.0000 -0.0000  0.0000
    3BPB     H6 2452   5.412   1.013   1.749  0.0000 -0.0000  0.0000
    3BPB    CC7 2453   5.131   1.149   1.310 -0.0000  0.0000  0.0000
    3BPB     C8 2454   5.195   1.211   1.201  0.0000 -0.0000  0.0000
    3BPB     C9 2455   5.122   1.250   1.088 -0.0000  0.0000 -0.0000
    3BPB    C10 2456   4.983   1.226   1.082  0.0000 -0.0000  0.0000
    3BPB    C11 2457   4.918   1.164   1.191 -0.0000  0.0000 -0.0000
    3BPB    C12 2458   4.992   1.125   1.304 -0.0000 -0.0000  0.0000
    3BPB     H8 2459   5.301   1.232   1.206 -0.0000  0.0000 -0.0000
    3BPB     H9 2460   5.170   1.307   1.010  0.0000  0.0000  0.0000
    3BPB    H10 2461   4.926   1.256   0.995  0.0000 -0.0000  0.0000
    3BPB    H11 2462   4.811   1.149   1.189 -0.0000  0.0000  0.0000
    3BPB    H12 2463   4.941   1.076   1.387  0.0000  0.0000 -0.0000
    4BPC    CZc 2464   4.854   1.235   1.966  0.0000  0.0000 -0.0000
    4BPC     C2 2465   4.805   1.309   2.076 -0.0000 -0.0000 -0.0000
    4BPC    CC3 2466   4.666   1.323   2.097  0.0000  0.0000  0.0000
    4BPC     C4 2467   4.576   1.261   2.008 -0.0000  0.0000 -0.0000
    4BPC     C5 2468   4.624   1.186   1.899  0.0000 -0.0000 -0.0000
    4BPC     C6 2469   4.763   1.173   1.878 -0.0000  0.0000  0.0000
    4BPC     H2 2470   4.875   1.356   2.144 -0.0000 -0.0000 -0.0000
    4BPC     H4 2471   4.469   1.272   2.023  0.0000 -0.0000 -0.0000
    4BPC     H5 2472   4.554   1.139   1.831  0.0000  0.0000  0.0000
    4BPC     H6 2473   4.799   1.116   1.794  0.0000 -0.0000 -0.0000
    4BPC    CC7 2474   4.615   1.406   2.210 -0.0000 -0.0000 -0.0000
    4BPC     C8 2475   4.678   1.528   2.243 -0.0000  0.0000  0.0000
    4BPC     C9 2476   4.633   1.604   2.353  0.0000 -0.0000 -0.0000
    4BPC    C10 2477   4.524   1.559   2.430  0.0000 -0.0000 -0.0000
    4BPC    C11 2478   4.460   1.438   2.397  0.0000 -0.0000 -0.0000
    4BPC    C12 2479   4.506   1.361   2.288  0.0000  0.0000  0.0000
    4BPC     H8 2480   4.759   1.565   2.182 -0.0000  0.0000 -0.0000
    4BPC     H9 2481   4.681   1.698   2.377 -0.0000 -0.0000 -0.0000
    4BPC    H10 2482   4.487   1.620   2.511 -0.0000  0.0000  0.0000
    4BPC    H11 2483   4.376   1.404   2.455 -0.0000 -0.0000  0.0000
    4BPC    H12 2484   4.456   1.269   2.263 -0.0000 -0.0000 -0.0000
    1TRZ     N1 2485   1.138  10.544  11.438 -0.0000  0.0000  0.0000
    1TRZ    CZ1 2486   1.078  10.670  11.434  0.0000  0.0000 -0.0000
    1TRZ     N2 2487   0.946  10.684  11.478  0.0000 -0.0000 -0.0000
    1TRZ    CZ2 2488   0.877  10.572  11.526 -0.0000  0.0000  0.0000
    1TRZ     N3 2489   0.939  10.447  11.530  0.0000  0.0000  0.0000
    1TRZ    CZ3 2490   1.070  10.432  11.484 -0.0000 -0.0000 -0.0000
    2BPA    CZa 2491   1.161  10.783  11.389 -0.0000 -0.0000  0.0000
    2BPA     C2 2492   1.295  10.759  11.351  0.0000  0.0000 -0.0000
    2BPA    CC3 2493   1.383  10.864  11.317  0.0000 -0.0000 -0.0000
    2BPA     C4 2494   1.335  10.996  11.320 -0.0000  0.0000  0.0000
    2BPA     C5 2495   1.201  11.023  11.357  0.0000 -0.0000 -0.0000
    2BPA     C6 2496   1.115  10.917  11.392  0.0000 -0.0000 -0.0000
    2BPA     H2 2497   1.331  10.658  11.340  0.0000 -0.0000 -0.0000
    2BPA     H4 2498   1.401  11.078  11.293 -0.0000 -0.0000  0.0000
    2BPA     H5 2499   1.165  11.124  11.362 -0.0000  0.0000  0.0000
    2BPA     H6 2500   1.012  10.938  11.418  0.0000 -0.0000 -0.0000
    2BPA    CC7 2501   1.525  10.829  11.292  0.0000 -0.0000 -0.0000
    2BPA     C8 2502   1.594  10.878  11.179  0.0000  0.0000  0.0000
    2BPA     C9 2503   1.727  10.838  11.154 -0.0000 -0.0000  0.0000
    2BPA    C10 2504   1.792  10.749  11.242  0.0000  0.0000 -0.0000
    2BPA    C11 2505   1.724  10.700  11.354  0.0000 -0.0000  0.0000
    2BPA    C12 2506   1.592  10.740  11.379 -0.0000  0.0000  0.0000
    2BPA     H8 2507   1.544  10.945  11.110  0.0000 -0.0000  0.0000
    2BPA     H9 2508   1.777  10.869  11.064  0.0000 -0.0000 -0.0000
    2BPA    H10 2509   1.894  10.719  11.222 -0.0000  0.0000  0.0000
    2BPA    H11 2510   1.773  10.629  11.420 -0.0000  0.0000 -0.0000
    2BPA    H12 2511   1.539  10.700  11.465  0.0000  0.0000 -0.0000
    3BPB    CZb 2512   0.735  10.583  11.567  0.0000  0.0000 -0.0000
    3BPB     C2 2513   0.657  10.697  11.534  0.0000 -0.0000  0.0000
    3BPB    CC3 2514   0.522  10.705  11.574  0.0000  0.0000 -0.0000
    3BPB     C4 2515   0.465  10.600  11.648 -0.0000 -0.0000  0.0000
    3BPB     C5 2516   0.541  10.487  11.682  0.0000 -0.0000  0.0000
    3BPB     C6 2517   0.676  10.479  11.642 -0.0000 -0.0000  0.0000
    3BPB     H2 2518   0.701  10.776  11.475 -0.0000  0.0000 -0.0000
    3BPB     H4 2519   0.362  10.606  11.681  0.0000 -0.0000 -0.0000
    3BPB     H5 2520   0.498  10.408  11.742  0.0000  0.0000 -0.0000
    3BPB     H6 2521   0.735  10.394  11.674 -0.0000  0.0000  0.0000
    3BPB    CC7 2522   0.441  10.826  11.544 -0.0000 -0.0000 -0.0000
    3BPB     C8 2523   0.307  10.811  11.500  0.0000 -0.0000  0.0000
    3BPB     C9 2524   0.223  10.923  11.488  0.0000 -0.0000  0.0000
    3BPB    C10 2525   0.272  11.051  11.519 -0.0000  0.0000  0.0000
    3BPB    C11 2526   0.405  11.067  11.561  0.0000  0.0000  0.0000
    3BPB    C12 2527   0.490  10.955  11.574 -0.0000  0.0000 -0.0000
    3BPB     H8 2528   0.270  10.713  11.472  0.0000  0.0000  0.0000
    3BPB     H9 2529   0.122  10.911  11.453 -0.0000  0.0000 -0.0000
    3BPB    H10 2530   0.206  11.137  11.513  0.0000 -0.0000  0.0000
    3BPB    H11 2531   0.442  11.166  11.585 -0.0000 -0.0000 -0.0000
    3BPB    H12 2532   0.592  10.968  11.606  0.0000  0.0000  0.0000
    4BPC    CZc 2533   1.139  10.302  11.482 -0.0000  0.0000 -0.0000
    4BPC     C2 2534   1.251  10.287  11.397  0.0000 -0.0000  0.0000
    4BPC    CC3 2535   1.296  10.159  11.357  0.0000  0.0000 -0.0000
    4BPC     C4 2536   1.230  10.045  11.406 -0.0000 -0.0000  0.0000
    4BPC     C5 2537   1.119  10.058  11.492  0.0000 -0.0000 -0.0000
    4BPC     C6 2538   1.074  10.186  11.529  0.0000 -0.0000 -0.0000
    4BPC     H2 2539   1.306  10.373  11.363  0.0000  0.0000 -0.0000
    4BPC     H4 2540   1.267   9.946  11.381 -0.0000  0.0000  0.0000
    4BPC     H5 2541   1.069   9.970  11.529 -0.0000 -0.0000  0.0000
    4BPC     H6 2542   0.991  10.195  11.597 -0.0000  0.0000  0.0000
    4BPC    CC7 2543   1.410  10.149  11.262 -0.0000  0.0000  0.0000
    4BPC     C8 2544   1.392  10.088  11.136 -0.0000 -0.0000  0.0000
    4BPC     C9 2545   1.499  10.077  11.046  0.0000  0.0000  0.0000
    4BPC    C10 2546   1.626  10.127  11.082 -0.0000 -0.0000 -0.0000
    4BPC    C11 2547   1.645  10.189  11.207 -0.0000 -0.0000 -0.0000
    4BPC    C12 2548   1.537  10.200  11.297 -0.0000 -0.0000 -0.0000
    4BPC     H8 2549   1.294  10.050  11.108  0.0000  0.0000  0.0000
    4BPC     H9 2550   1.485  10.031  10.950 -0.0000 -0.0000 -0.0000
    4BPC    H10 2551   1.709  10.114  11.014 -0.0000 -0.0000  0.0000
    4BPC    H11 2552   1.742  10.226  11.234  0.0000  0.0000  0.0000
    4BPC    H12 2553   1.551  10.252  11.391 -0.0000 -0.0000 -0.0000
    1TRZ     N1 2554   8.119   7.020   6.441 -0.0000 -0.0000  0.0000
    1TRZ    CZ1 2555   8.080   6.899   6.384 -0.0000  0.0000 -0.0000
    1TRZ     N2 2556   8.175   6.819   6.321  0.0000  0.0000  0.0000
    1TRZ    CZ2 2557   8.309   6.859   6.311 -0.0000  0.0000 -0.0000
    1TRZ     N3 2558   8.347   6.980   6.369 -0.0000  0.0000  0.0000
    1TRZ    CZ3 2559   8.252   7.061   6.433  0.0000  0.0000 -0.0000
    2BPA    CZa 2560   7.939   6.859   6.384  0.0000 -0.0000  0.0000
    2BPA     C2 2561   7.860   6.862   6.501 -0.0000  0.0000 -0.0000
    2BPA    CC3 2562   7.725   6.821   6.496 -0.0000 -0.0000  0.0000
    2BPA     C4 2563   7.669   6.778   6.374 -0.0000 -0.0000  0.0000
    2BPA     C5 2564   7.746   6.776   6.257  0.0000  0.0000 -0.0000
    2BPA     C6 2565   7.881   6.817   6.262 -0.0000  0.0000  0.0000
    2BPA     H2 2566   7.904   6.896   6.594 -0.0000 -0.0000 -0.0000
    2BPA     H4 2567   7.566   6.746   6.370  0.0000 -0.0000 -0.0000
    2BPA     H5 2568   7.704   6.741   6.164 -0.0000 -0.0000 -0.0000
    2BPA     H6 2569   7.937   6.828   6.171  0.0000  0.0000 -0.0000
    2BPA    CC7 2570   7.637   6.830   6.616 -0.0000  0.0000 -0.0000
    2BPA     C8 2571   7.634   6.948   6.694 -0.0000 -0.0000  0.0000
    2BPA     C9 2572   7.546   6.959   6.804  0.0000  0.0000 -0.0000
    2BPA    C10 2573   7.461   6.852   6.836 -0.0000 -0.0000  0.0000
    2BPA    C11 2574   7.463   6.734   6.759 -0.0000  0.0000  0.0000
    2BPA    C12 2575   7.551   6.723   6.650  0.0000  0.0000 -0.0000
    2BPA     H8 2576   7.699   7.031   6.669 -0.0000 -0.0000  0.0000
    2BPA     H9 2577   7.543   7.050   6.862 -0.0000  0.0000  0.0000
    2BPA    H10 2578   7.391   6.861   6.918  0.0000 -0.0000 -0.0000
    2BPA    H11 2579   7.399   6.651   6.785 -0.0000 -0.0000  0.0000
    2BPA    H12 2580   7.554   6.632   6.592 -0.0000 -0.0000  0.0000
    3BPB    CZb 2581   8.405   6.781   6.232 -0.0000 -0.0000  0.0000
    3BPB     C2 2582   8.369   6.647   6.203  0.0000  0.0000  0.0000
    3BPB    CC3 2583   8.391   6.589   6.077 -0.0000 -0.0000 -0.0000
    3BPB     C4 2584   8.454   6.665   5.976 -0.0000 -0.0000  0.0000
    3BPB     C5 2585   8.492   6.797   6.002  0.0000  0.0000  0.0000
    3BPB     C6 2586   8.469   6.854   6.129  0.0000 -0.0000 -0.0000
    3BPB     H2 2587   8.331   6.586   6.284  0.0000  0.0000 -0.0000
    3BPB     H4 2588   8.470   6.622   5.878 -0.0000  0.0000  0.0000
    3BPB     H5 2589   8.531   6.859   5.922 -0.0000 -0.0000  0.0000
    3BPB     H6 2590   8.500   6.956   6.147  0.0000 -0.0000 -0.0000
    3BPB    CC7 2591   8.344   6.450   6.049  0.0000  0.0000  0.0000
    3BPB     C8 2592   8.270   6.423   5.932  0.0000 -0.0000 -0.0000
    3BPB     C9 2593   8.225   6.292   5.904  0.0000  0.0000  0.0000
    3BPB    C10 2594   8.255   6.188   5.994 -0.0000 -0.0000 -0.0000
    3BPB    C11 2595   8.330   6.214   6.110  0.0000 -0.0000  0.0000
    3BPB    C12 2596   8.374   6.345   6.138  0.0000 -0.0000  0.0000
    3BPB     H8 2597   8.242   6.504   5.866 -0.0000 -0.0000  0.0000
    3BPB     H9 2598   8.164   6.273   5.817 -0.0000  0.0000 -0.0000
    3BPB    H10 2599   8.220   6.087   5.973  0.0000  0.0000  0.0000
    3BPB    H11 2600   8.351   6.134   6.180 -0.0000  0.0000 -0.0000
    3BPB    H12 2601   8.431   6.364   6.228 -0.0000 -0.0000 -0.0000
    4BPC    CZc 2602   8.293   7.190   6.491 -0.0000 -0.0000 -0.0000
    4BPC     C2 2603   8.194   7.274   6.548  0.0000  0.0000 -0.0000
    4BPC    CC3 2604   8.220   7.410   6.574 -0.0000  0.0000  0.0000
    4BPC     C4 2605   8.348   7.463   6.546  0.0000 -0.0000 -0.0000
    4BPC     C5 2606   8.447   7.380   6.489  0.0000  0.0000  0.0000
    4BPC     C6 2607   8.420   7.245   6.462  0.0000 -0.0000 -0.0000
    4BPC     H2 2608   8.098   7.233   6.573 -0.0000 -0.0000  0.0000
    4BPC     H4 2609   8.371   7.566   6.567  0.0000  0.0000  0.0000
    4BPC     H5 2610   8.544   7.421   6.463 -0.0000 -0.0000  0.0000
    4BPC     H6 2611   8.498   7.182   6.420 -0.0000  0.0000  0.0000
    4BPC    CC7 2612   8.109   7.498   6.621  0.0000 -0.0000  0.0000
    4BPC     C8 2613   8.010   7.447   6.708  0.0000 -0.0000 -0.0000
    4BPC     C9 2614   7.899   7.524   6.744 -0.0000  0.0000  0.0000
    4BPC    C10 2615   7.885   7.654   6.693 -0.0000  0.0000 -0.0000
    4BPC    C11 2616   7.983   7.707   6.607  0.0000  0.0000 -0.0000
    4BPC    C12 2617   8.095   7.629   6.571 -0.0000  0.0000  0.0000
    4BPC     H8 2618   8.017   7.345   6.743 -0.0000  0.0000 -0.0000
    4BPC     H9 2619   7.822   7.483   6.808  0.0000  0.0000 -0.0000
    4BPC    H10 2620   7.795   7.710   6.714  0.0000 -0.0000 -0.0000
    4BPC    H11 2621   7.973   7.808   6.569  0.0000 -0.0000  0.0000
    4BPC    H12 2622   8.169   7.670   6.504  0.0000  0.0000 -0.0000
    1TRZ     N1 2623  11.062   4.629  11.181  0.0000  0.0000  0.0000
    1TRZ    CZ1 2624  11.138   4.721  11.255 -0.0000 -0.0000 -0.0000
    1TRZ     N2 2625  11.134   4.718  11.394 -0.0000  0.0000 -0.0000
    1TRZ    CZ2 2626  11.056   4.624  11.461  0.0000 -0.0000  0.0000
    1TRZ     N3 2627  10.980   4.533  11.388  0.0000  0.0000 -0.0000
    1TRZ    CZ3 2628  10.983   4.535  11.248 -0.0000 -0.0000 -0.0000
    2BPA    CZa 2629  11.220   4.821  11.187  0.0000  0.0000  0.0000
    2BPA     C2 2630  11.344   4.862  11.244 -0.0000 -0.0000  0.0000
    2BPA    CC3 2631  11.424   4.957  11.179  0.0000  0.0000 -0.0000
    2BPA     C4 2632  11.380   5.014  11.057  0.0000 -0.0000  0.0000
    2BPA     C5 2633  11.257   4.975  11.001  0.0000  0.0000 -0.0000
    2BPA     C6 2634  11.177   4.880  11.066  0.0000 -0.0000  0.0000
    2BPA     H2 2635  11.377   4.819  11.338 -0.0000  0.0000 -0.0000
    2BPA     H4 2636  11.447   5.075  10.999  0.0000 -0.0000 -0.0000
    2BPA     H5 2637  11.223   5.019  10.908  0.0000 -0.0000  0.0000
    2BPA     H6 2638  11.076   4.863  11.034 -0.0000  0.0000  0.0000
    2BPA    CC7 2639  11.559   4.990  11.231 -0.0000 -0.0000  0.0000
    2BPA     C8 2640  11.596   5.124  11.254  0.0000  0.0000  0.0000
    2BPA     C9 2641  11.729   5.156  11.289 -0.0000  0.0000 -0.0000
    2BPA    C10 2642  11.825   5.054  11.302 -0.0000 -0.0000 -0.0000
    2BPA    C11 2643  11.787   4.920  11.280  0.0000  0.0000  0.0000
    2BPA    C12 2644  11.655   4.888  11.245 -0.0000  0.0000 -0.0000
    2BPA     H8 2645  11.520   5.201  11.258  0.0000 -0.0000  0.0000
    2BPA     H9 2646  11.757   5.259  11.308 -0.0000 -0.0000 -0.0000
    2BPA    H10 2647  11.925   5.077  11.334  0.0000  0.0000  0.0000
    2BPA    H11 2648  11.859   4.840  11.292 -0.0000  0.0000 -0.0000
    2BPA    H12 2649  11.626   4.786  11.229 -0.0000 -0.0000 -0.0000
    3BPB    CZb 2650  11.051   4.626  11.608 -0.0000 -0.0000 -0.0000
    3BPB     C2 2651  11.108   4.736  11.675  0.0000 -0.0000  0.0000
    3BPB    CC3 2652  11.137   4.732  11.813  0.0000  0.0000  0.0000
    3BPB     C4 2653  11.107   4.615  11.886 -0.0000  0.0000 -0.0000
    3BPB     C5 2654  11.051   4.504  11.820 -0.0000 -0.0000 -0.0000
    3BPB     C6 2655  11.022   4.509  11.682  0.0000  0.0000  0.0000
    3BPB     H2 2656  11.127   4.827  11.620 -0.0000  0.0000  0.0000
    3BPB     H4 2657  11.128   4.611  11.992 -0.0000 -0.0000 -0.0000
    3BPB     H5 2658  11.029   4.414  11.876  0.0000  0.0000 -0.0000
    3BPB     H6 2659  10.978   4.423  11.633  0.0000  0.0000  0.0000
    3BPB    CC7 2660  11.200   4.851  11.876  0.0000  0.0000  0.0000
    3BPB     C8 2661  11.164   4.981  11.833  0.0000 -0.0000  0.0000
    3BPB     C9 2662  11.229   5.094  11.886 -0.0000  0.0000 -0.0000
    3BPB    C10 2663  11.330   5.078  11.982  0.0000  0.0000  0.0000
    3BPB    C11 2664  11.367   4.950  12.025  0.0000 -0.0000  0.0000
    3BPB    C12 2665  11.302   4.836  11.973 -0.0000  0.0000 -0.0000
    3BPB     H8 2666  11.086   4.994  11.760 -0.0000  0.0000 -0.0000
    3BPB     H9 2667  11.201   5.193  11.852  0.0000 -0.0000  0.0000
    3BPB    H10 2668  11.379   5.166  12.021 -0.0000 -0.0000 -0.0000
    3BPB    H11 2669  11.447   4.937  12.097 -0.0000  0.0000 -0.0000
    3BPB    H12 2670  11.332   4.738  12.006  0.0000 -0.0000  0.0000
    4BPC    CZc 2671  10.897   4.442  11.172  0.0000  0.0000 -0.0000
    4BPC     C2 2672  10.799   4.366  11.239 -0.0000 -0.0000 -0.0000
    4BPC    CC3 2673  10.732   4.260  11.174  0.0000  0.0000  0.0000
    4BPC     C4 2674  10.763   4.230  11.040 -0.0000 -0.0000 -0.0000
    4BPC     C5 2675  10.860   4.305  10.971 -0.0000  0.0000  0.0000
    4BPC     C6 2676  10.927   4.410  11.037 -0.0000 -0.0000  0.0000
    4BPC     H2 2677  10.777   4.385  11.343 -0.0000 -0.0000  0.0000
    4BPC     H4 2678  10.714   4.147  10.990  0.0000  0.0000  0.0000
    4BPC     H5 2679  10.885   4.281  10.869  0.0000 -0.0000 -0.0000
    4BPC     H6 2680  11.001   4.468  10.984 -0.0000  0.0000  0.0000
    4BPC    CC7 2681  10.625   4.190  11.248 -0.0000  0.0000  0.0000
    4BPC     C8 2682  10.645   4.059  11.295 -0.0000  0.0000  0.0000
    4BPC     C9 2683  10.550   4.000  11.381  0.0000 -0.0000  0.0000
    4BPC    C10 2684  10.435   4.072  11.418 -0.0000 -0.0000  0.0000
    4BPC    C11 2685  10.414   4.202  11.369  0.0000 -0.0000 -0.0000
    4BPC    C12 2686  10.509   4.261  11.284 -0.0000 -0.0000 -0.0000
    4BPC     H8 2687  10.724   3.999  11.255  0.0000 -0.0000 -0.0000
    4BPC     H9 2688  10.566   3.900  11.420 -0.0000  0.0000 -0.0000
    4BPC    H10 2689  10.366   4.030  11.490  0.0000  0.0000 -0.0000
    4BPC    H11 2690  10.326   4.256  11.397 -0.0000  0.0000  0.0000
    4BPC    H12 2691  10.490   4.358  11.241 -0.0000  0.0000 -0.0000
    1TRZ     N1 2692   8.273  11.353  12.310  0.0000  0.0000 -0.0000
    1TRZ    CZ1 2693   8.246  11.483  12.263 -0.0000 -0.0000  0.0000
    1TRZ     N2 2694   8.334  11.545  12.176  0.0000  0.0000 -0.0000
    1TRZ    CZ2 2695   8.451  11.483  12.135  0.0000 -0.0000 -0.0000
    1TRZ     N3 2696   8.478  11.354  12.181 -0.0000  0.0000  0.0000
    1TRZ    CZ3 2697   8.391  11.288  12.269 -0.0000 -0.0000  0.0000
    2BPA    CZa 2698   8.135  11.565  12.312 -0.0000  0.0000  0.0000
    2BPA     C2 2699   8.085  11.670  12.231  0.0000 -0.0000  0.0000
    2BPA    CC3 2700   8.003  11.771  12.284 -0.0000  0.0000 -0.0000
    2BPA     C4 2701   7.971  11.769  12.421 -0.0000  0.0000  0.0000
    2BPA     C5 2702   8.018  11.665  12.503  0.0000  0.0000 -0.0000
    2BPA     C6 2703   8.099  11.563  12.449 -0.0000  0.0000 -0.0000
    2BPA     H2 2704   8.107  11.669  12.125 -0.0000 -0.0000  0.0000
    2BPA     H4 2705   7.909  11.847  12.464  0.0000 -0.0000 -0.0000
    2BPA     H5 2706   7.996  11.665  12.608 -0.0000  0.0000  0.0000
    2BPA     H6 2707   8.112  11.471  12.504 -0.0000 -0.0000 -0.0000
    2BPA    CC7 2708   7.951  11.878  12.194  0.0000 -0.0000  0.0000
    2BPA     C8 2709   8.036  11.939  12.099 -0.0000  0.0000 -0.0000
    2BPA     C9 2710   7.984  12.033  12.007 -0.0000 -0.0000  0.0000
    2BPA    C10 2711   7.847  12.066  12.011  0.0000  0.0000 -0.0000
    2BPA    C11 2712   7.762  12.007  12.106  0.0000 -0.0000  0.0000
    2BPA    C12 2713   7.814  11.913  12.198  0.0000  0.0000 -0.0000
    2BPA     H8 2714   8.141  11.915  12.097  0.0000 -0.0000 -0.0000
    2BPA     H9 2715   8.049  12.081  11.936  0.0000  0.0000 -0.0000
    2BPA    H10 2716   7.805  12.129  11.934 -0.0000 -0.0000 -0.0000
    2BPA    H11 2717   7.658  12.035  12.111 -0.0000  0.0000  0.0000
    2BPA    H12 2718   7.750  11.870  12.273 -0.0000 -0.0000  0.0000
    3BPB    CZb 2719   8.546  11.558  12.051 -0.0000 -0.0000  0.0000
    3BPB     C2 2720   8.533  11.698  12.035  0.0000 -0.0000 -0.0000
    3BPB    CC3 2721   8.626  11.770  11.957 -0.0000  0.0000  0.0000
    3BPB     C4 2722   8.732  11.703  11.894  0.0000  0.0000 -0.0000
    3BPB     C5 2723   8.745  11.564  11.909  0.0000 -0.0000 -0.0000
    3BPB     C6 2724   8.653  11.491  11.987 -0.0000  0.0000 -0.0000
    3BPB     H2 2725   8.451  11.750  12.081 -0.0000  0.0000  0.0000
    3BPB     H4 2726   8.805  11.758  11.836 -0.0000 -0.0000  0.0000
    3BPB     H5 2727   8.833  11.516  11.868 -0.0000  0.0000  0.0000
    3BPB     H6 2728   8.656  11.384  11.989 -0.0000 -0.0000 -0.0000
    3BPB    CC7 2729   8.618  11.918  11.948 -0.0000 -0.0000  0.0000
    3BPB     C8 2730   8.610  11.980  11.822  0.0000 -0.0000 -0.0000
    3BPB     C9 2731   8.614  12.120  11.811 -0.0000 -0.0000 -0.0000
    3BPB    C10 2732   8.626  12.198  11.927  0.0000  0.0000  0.0000
    3BPB    C11 2733   8.634  12.137  12.054  0.0000  0.0000 -0.0000
    3BPB    C12 2734   8.629  11.997  12.064 -0.0000 -0.0000  0.0000
    3BPB     H8 2735   8.600  11.919  11.733  0.0000  0.0000  0.0000
    3BPB     H9 2736   8.596  12.167  11.716 -0.0000  0.0000 -0.0000
    3BPB    H10 2737   8.630  12.306  11.919 -0.0000 -0.0000 -0.0000
    3BPB    H11 2738   8.647  12.198  12.142  0.0000  0.0000  0.0000
    3BPB    H12 2739   8.633  11.951  12.162 -0.0000  0.0000 -0.0000
    4BPC    CZc 2740   8.432  11.155  12.322 -0.0000  0.0000 -0.0000
    4BPC     C2 2741   8.347  11.076  12.404  0.0000 -0.0000 -0.0000
    4BPC    CC3 2742   8.398  10.968  12.479 -0.0000 -0.0000  0.0000
    4BPC     C4 2743   8.535  10.936  12.471 -0.0000 -0.0000  0.0000
    4BPC     C5 2744   8.620  11.012  12.390  0.0000  0.0000 -0.0000
    4BPC     C6 2745   8.570  11.121  12.317 -0.0000 -0.0000  0.0000
    4BPC     H2 2746   8.240  11.091  12.397  0.0000 -0.0000 -0.0000
    4BPC     H4 2747   8.573  10.848  12.521 -0.0000  0.0000 -0.0000
    4BPC     H5 2748   8.726  10.990  12.389 -0.0000  0.0000  0.0000
    4BPC     H6 2749   8.637  11.178  12.256  0.0000  0.0000 -0.0000
    4BPC    CC7 2750   8.315  10.887  12.573  0.0000  0.0000 -0.0000
    4BPC     C8 2751   8.221  10.794  12.526 -0.0000 -0.0000  0.0000
    4BPC     C9 2752   8.143  10.719  12.616 -0.0000 -0.0000  0.0000
    4BPC    C10 2753   8.158  10.738  12.755 -0.0000 -0.0000 -0.0000
    4BPC    C11 2754   8.252  10.830  12.803  0.0000  0.0000 -0.0000
    4BPC    C12 2755   8.330  10.905  12.712 -0.0000 -0.0000  0.0000
    4BPC     H8 2756   8.225  10.765  12.423  0.0000 -0.0000 -0.0000
    4BPC     H9 2757   8.071  10.648  12.578  0.0000  0.0000 -0.0000
    4BPC    H10 2758   8.101  10.679  12.825  0.0000  0.0000  0.0000
    4BPC    H11 2759   8.262  10.848  12.909 -0.0000  0.0000  0.0000
    4BPC    H12 2760   8.407  10.970  12.750 -0.0000 -0.0000  0.0000
    1TRZ     N1 2761   5.324   8.152  11.064  0.0000  0.0000 -0.0000
    1TRZ    CZ1 2762   5.455   8.201  11.053 -0.0000 -0.0000 -0.0000
    1TRZ     N2 2763   5.531   8.223  11.168 -0.0000  0.0000  0.0000
    1TRZ    CZ2 2764   5.477   8.197  11.294  0.0000 -0.0000  0.0000
    1TRZ     N3 2765   5.347   8.149  11.303 -0.0000  0.0000 -0.0000
    1TRZ    CZ3 2766   5.269   8.126  11.189 -0.0000 -0.0000  0.0000
    2BPA    CZa 2767   5.514   8.225  10.920  0.0000 -0.0000  0.0000
    2BPA     C2 2768   5.652   8.256  10.907 -0.0000 -0.0000 -0.0000
    2BPA    CC3 2769   5.710   8.277  10.780  0.0000  0.0000  0.0000
    2BPA     C4 2770   5.629   8.268  10.665  0.0000 -0.0000 -0.0000
    2BPA     C5 2771   5.492   8.238  10.677  0.0000 -0.0000  0.0000
    2BPA     C6 2772   5.435   8.216  10.804 -0.0000  0.0000 -0.0000
    2BPA     H2 2773   5.713   8.272  10.994  0.0000  0.0000  0.0000
    2BPA     H4 2774   5.673   8.282  10.567 -0.0000 -0.0000  0.0000
    2BPA     H5 2775   5.429   8.236  10.590 -0.0000  0.0000 -0.0000
    2BPA     H6 2776   5.329   8.195  10.811  0.0000  0.0000 -0.0000
    2BPA    CC7 2777   5.856   8.305  10.768 -0.0000 -0.0000  0.0000
    2BPA     C8 2778   5.902   8.415  10.693  0.0000 -0.0000 -0.0000
    2BPA     C9 2779   6.040   8.438  10.678  0.0000 -0.0000  0.0000
    2BPA    C10 2780   6.133   8.351  10.739 -0.0000  0.0000 -0.0000
    2BPA    C11 2781   6.087   8.241  10.814  0.0000 -0.0000  0.0000
    2BPA    C12 2782   5.949   8.218  10.829 -0.0000  0.0000 -0.0000
    2BPA     H8 2783   5.831   8.482  10.648 -0.0000  0.0000 -0.0000
    2BPA     H9 2784   6.075   8.524  10.623  0.0000  0.0000  0.0000
    2BPA    H10 2785   6.239   8.368  10.726 -0.0000 -0.0000 -0.0000
    2BPA    H11 2786   6.159   8.174  10.859 -0.0000  0.0000 -0.0000
    2BPA    H12 2787   5.915   8.132  10.884 -0.0000 -0.0000  0.0000
    3BPB    CZb 2788   5.552   8.216  11.419  0.0000 -0.0000 -0.0000
    3BPB     C2 2789   5.504   8.155  11.537  0.0000  0.0000  0.0000
    3BPB    CC3 2790   5.587   8.138  11.650 -0.0000 -0.0000  0.0000
    3BPB     C4 2791   5.719   8.185  11.644  0.0000  0.0000 -0.0000
    3BPB     C5 2792   5.769   8.248  11.529  0.0000  0.0000 -0.0000
    3BPB     C6 2793   5.686   8.263  11.416 -0.0000 -0.0000  0.0000
    3BPB     H2 2794   5.400   8.129  11.545 -0.0000 -0.0000  0.0000
    3BPB     H4 2795   5.786   8.165  11.726 -0.0000 -0.0000 -0.0000
    3BPB     H5 2796   5.871   8.284  11.526 -0.0000 -0.0000  0.0000
    3BPB     H6 2797   5.722   8.318  11.330 -0.0000 -0.0000  0.0000
    3BPB    CC7 2798   5.535   8.066  11.771 -0.0000 -0.0000 -0.0000
    3BPB     C8 2799   5.436   7.965  11.758  0.0000  0.0000  0.0000
    3BPB     C9 2800   5.388   7.897  11.871 -0.0000 -0.0000  0.0000
    3BPB    C10 2801   5.439   7.928  11.999 -0.0000 -0.0000 -0.0000
    3BPB    C11 2802   5.537   8.028  12.013  0.0000  0.0000 -0.0000
    3BPB    C12 2803   5.585   8.096  11.899 -0.0000 -0.0000  0.0000
    3BPB     H8 2804   5.397   7.940  11.661 -0.0000 -0.0000 -0.0000
    3BPB     H9 2805   5.309   7.824  11.861 -0.0000  0.0000 -0.0000
    3BPB    H10 2806   5.401   7.877  12.086 -0.0000 -0.0000  0.0000
    3BPB    H11 2807   5.575   8.054  12.111 -0.0000  0.0000 -0.0000
    3BPB    H12 2808   5.659   8.174  11.911 -0.0000 -0.0000  0.0000
    4BPC    CZc 2809   5.133   8.072  11.206  0.0000  0.0000  0.0000
    4BPC     C2 2810   5.089   8.062  11.341 -0.0000  0.0000 -0.0000
    4BPC    CC3 2811   5.013   7.953  11.386 -0.0000 -0.0000  0.0000
    4BPC     C4 2812   4.974   7.853  11.294  0.0000  0.0000  0.0000
    4BPC     C5 2813   5.014   7.862  11.160  0.0000  0.0000 -0.0000
    4BPC     C6 2814   5.093   7.971  11.116 -0.0000 -0.0000  0.0000
    4BPC     H2 2815   5.111   8.143  11.409 -0.0000  0.0000 -0.0000
    4BPC     H4 2816   4.911   7.772  11.327 -0.0000 -0.0000  0.0000
    4BPC     H5 2817   4.981   7.788  11.088  0.0000  0.0000  0.0000
    4BPC     H6 2818   5.123   7.977  11.013  0.0000  0.0000 -0.0000
    4BPC    CC7 2819   4.989   7.939  11.533  0.0000 -0.0000 -0.0000
    4BPC     C8 2820   5.013   7.815  11.596 -0.0000  0.0000  0.0000
    4BPC     C9 2821   4.992   7.801  11.735  0.0000  0.0000 -0.0000
    4BPC    C10 2822   4.948   7.911  11.811 -0.0000  0.0000 -0.0000
    4BPC    C11 2823   4.924   8.035  11.748  0.0000  0.0000 -0.0000
    4BPC    C12 2824   4.945   8.049  11.609 -0.0000  0.0000  0.0000
    4BPC     H8 2825   5.043   7.729  11.539  0.0000 -0.0000 -0.0000
    4BPC     H9 2826   5.008   7.706  11.783 -0.0000 -0.0000  0.0000
    4BPC    H10 2827   4.928   7.900  11.916 -0.0000 -0.0000  0.0000
    4BPC    H11 2828   4.890   8.120  11.806  0.0000 -0.0000 -0.0000
    4BPC    H12 2829   4.926   8.144  11.561 -0.0000 -0.0000  0.0000
    1TRZ     N1 2830   5.403   8.512  11.396 -0.0000  0.0000 -0.0000
    1TRZ    CZ1 2831   5.282   8.464  11.446 -0.0000 -0.0000  0.0000
    1TRZ     N2 2832   5.177   8.439  11.357  0.0000  0.0000  0.0000
    1TRZ    CZ2 2833   5.193   8.462  11.220 -0.0000 -0.0000 -0.0000
    1TRZ     N3 2834   5.315   8.511  11.173 -0.0000 -0.0000 -0.0000
    1TRZ    CZ3 2835   5.420   8.536  11.260  0.0000  0.0000 -0.0000
    2BPA    CZa 2836   5.269   8.441  11.591 -0.0000 -0.0000 -0.0000
    2BPA     C2 2837   5.383   8.452  11.674 -0.0000 -0.0000 -0.0000
    2BPA    CC3 2838   5.373   8.449  11.814  0.0000 -0.0000  0.0000
    2BPA     C4 2839   5.245   8.434  11.873  0.0000  0.0000 -0.0000
    2BPA     C5 2840   5.130   8.422  11.792  0.0000  0.0000  0.0000
    2BPA     C6 2841   5.142   8.425  11.652  0.0000 -0.0000 -0.0000
    2BPA     H2 2842   5.481   8.453  11.628 -0.0000 -0.0000  0.0000
    2BPA     H4 2843   5.234   8.437  11.980 -0.0000  0.0000  0.0000
    2BPA     H5 2844   5.034   8.408  11.838 -0.0000 -0.0000  0.0000
    2BPA     H6 2845   5.053   8.415  11.590  0.0000  0.0000  0.0000
    2BPA    CC7 2846   5.497   8.460  11.897 -0.0000 -0.0000  0.0000
    2BPA     C8 2847   5.505   8.397  12.024 -0.0000  0.0000 -0.0000
    2BPA     C9 2848   5.624   8.400  12.098  0.0000 -0.0000  0.0000
    2BPA    C10 2849   5.737   8.467  12.048 -0.0000 -0.0000 -0.0000
    2BPA    C11 2850   5.730   8.531  11.923  0.0000  0.0000 -0.0000
    2BPA    C12 2851   5.611   8.527  11.848  0.0000  0.0000  0.0000
    2BPA     H8 2852   5.418   8.347  12.064  0.0000  0.0000  0.0000
    2BPA     H9 2853   5.629   8.347  12.192 -0.0000 -0.0000 -0.0000
    2BPA    H10 2854   5.829   8.467  12.104  0.0000 -0.0000  0.0000
    2BPA    H11 2855   5.817   8.581  11.883  0.0000  0.0000 -0.0000
    2BPA    H12 2856   5.607   8.578  11.753  0.0000  0.0000 -0.0000
    3BPB    CZb 2857   5.083   8.435  11.125  0.0000 -0.0000  0.0000
    3BPB     C2 2858   4.964   8.375  11.174 -0.0000  0.0000 -0.0000
    3BPB    CC3 2859   4.877   8.306  11.087  0.0000 -0.0000 -0.0000
    3BPB     C4 2860   4.907   8.298  10.949  0.0000  0.0000  0.0000
    3BPB     C5 2861   5.024   8.359  10.899 -0.0000  0.0000  0.0000
    3BPB     C6 2862   5.111   8.427  10.987 -0.0000 -0.0000 -0.0000
    3BPB     H2 2863   4.939   8.380  11.279 -0.0000 -0.0000 -0.0000
    3BPB     H4 2864   4.841   8.245  10.882 -0.0000 -0.0000 -0.0000
    3BPB     H5 2865   5.046   8.355  10.794  0.0000 -0.0000 -0.0000
    3BPB     H6 2866   5.199   8.475  10.946 -0.0000 -0.0000 -0.0000
    3BPB    CC7 2867   4.754   8.243  11.140  0.0000  0.0000  0.0000
    3BPB     C8 2868   4.741   8.103  11.134 -0.0000 -0.0000 -0.0000
    3BPB     C9 2869   4.622   8.041  11.177  0.0000  0.0000  0.0000
    3BPB    C10 2870   4.516   8.120  11.226  0.0000  0.0000 -0.0000
    3BPB    C11 2871   4.529   8.260  11.232 -0.0000  0.0000  0.0000
    3BPB    C12 2872   4.648   8.322  11.189 -0.0000 -0.0000 -0.0000
    3BPB     H8 2873   4.820   8.043  11.091 -0.0000  0.0000  0.0000
    3BPB     H9 2874   4.615   7.934  11.182  0.0000 -0.0000  0.0000
    3BPB    H10 2875   4.422   8.073  11.249 -0.0000 -0.0000 -0.0000
    3BPB    H11 2876   4.448   8.320  11.271  0.0000 -0.0000  0.0000
    3BPB    H12 2877   4.659   8.429  11.195  0.0000  0.0000  0.0000
    4BPC    CZc 2878   5.553   8.576  11.210 -0.0000 -0.0000  0.0000
    4BPC     C2 2879   5.653   8.617  11.300  0.0000  0.0000 -0.0000
    4BPC    CC3 2880   5.787   8.633  11.257 -0.0000 -0.0000  0.0000
    4BPC     C4 2881   5.819   8.610  11.122 -0.0000  0.0000 -0.0000
    4BPC     C5 2882   5.720   8.569  11.031 -0.0000 -0.0000 -0.0000
    4BPC     C6 2883   5.587   8.552  11.076  0.0000  0.0000 -0.0000
    4BPC     H2 2884   5.629   8.634  11.404  0.0000 -0.0000 -0.0000
    4BPC     H4 2885   5.920   8.626  11.087 -0.0000 -0.0000 -0.0000
    4BPC     H5 2886   5.745   8.552  10.927 -0.0000  0.0000  0.0000
    4BPC     H6 2887   5.516   8.503  11.011  0.0000 -0.0000  0.0000
    4BPC    CC7 2888   5.892   8.669  11.356  0.0000 -0.0000 -0.0000
    4BPC     C8 2889   6.020   8.609  11.347 -0.0000  0.0000  0.0000
    4BPC     C9 2890   6.119   8.641  11.441  0.0000 -0.0000  0.0000
    4BPC    C10 2891   6.092   8.733  11.544 -0.0000  0.0000 -0.0000
    4BPC    C11 2892   5.965   8.793  11.553 -0.0000  0.0000  0.0000
    4BPC    C12 2893   5.865   8.761  11.459  0.0000  0.0000  0.0000
    4BPC     H8 2894   6.041   8.537  11.270  0.0000 -0.0000 -0.0000
    4BPC     H9 2895   6.217   8.596  11.433 -0.0000  0.0000 -0.0000
    4BPC    H10 2896   6.168   8.756  11.617 -0.0000 -0.0000  0.0000
    4BPC    H11 2897   5.943   8.863  11.633  0.0000 -0.0000 -0.0000
    4BPC    H12 2898   5.767   8.804  11.468 -0.0000  0.0000  0.0000
    1TRZ     N1 2899  12.856   3.402   1.330  0.0000 -0.0000  0.0000
    1TRZ    CZ1 2900  12.868   3.324   1.446  0.0000  0.0000 -0.0000
    1TRZ     N2 2901  12.756   3.300   1.524 -0.0000  0.0000 -0.0000
    1TRZ    CZ2 2902  12.631   3.353   1.488  0.0000 -0.0000  0.0000
    1TRZ     N3 2903  12.621   3.431   1.373  0.0000  0.0000 -0.0000
    1TRZ    CZ3 2904  12.733   3.456   1.294 -0.0000  0.0000 -0.0000
    2BPA    CZa 2905  12.998   3.265   1.482 -0.0000 -0.0000 -0.0000
    2BPA     C2 2906  13.104   3.263   1.388 -0.0000  0.0000  0.0000
    2BPA    CC3 2907  13.230   3.211   1.422  0.0000 -0.0000  0.0000
    2BPA     C4 2908  13.252   3.161   1.553 -0.0000  0.0000 -0.0000
    2BPA     C5 2909  13.147   3.163   1.647  0.0000 -0.0000  0.0000
    2BPA     C6 2910  13.021   3.214   1.612 -0.0000  0.0000 -0.0000
    2BPA     H2 2911  13.087   3.298   1.287  0.0000 -0.0000  0.0000
    2BPA     H4 2912  13.350   3.127   1.582  0.0000 -0.0000  0.0000
    2BPA     H5 2913  13.164   3.124   1.747 -0.0000  0.0000 -0.0000
    2BPA     H6 2914  12.942   3.217   1.686  0.0000 -0.0000 -0.0000
    2BPA    CC7 2915  13.338   3.204   1.319 -0.0000  0.0000  0.0000
    2BPA     C8 2916  13.357   3.311   1.229  0.0000 -0.0000 -0.0000
    2BPA     C9 2917  13.453   3.301   1.126 -0.0000  0.0000  0.0000
    2BPA    C10 2918  13.530   3.184   1.113 -0.0000  0.0000 -0.0000
    2BPA    C11 2919  13.511   3.078   1.203  0.0000 -0.0000  0.0000
    2BPA    C12 2920  13.416   3.088   1.306  0.0000 -0.0000  0.0000
    2BPA     H8 2921  13.296   3.400   1.237  0.0000 -0.0000 -0.0000
    2BPA     H9 2922  13.467   3.383   1.057 -0.0000 -0.0000  0.0000
    2BPA    H10 2923  13.602   3.176   1.033  0.0000 -0.0000 -0.0000
    2BPA    H11 2924  13.572   2.989   1.195 -0.0000  0.0000  0.0000
    2BPA    H12 2925  13.403   3.005   1.374  0.0000  0.0000 -0.0000
    3BPB    CZb 2926  12.512   3.320   1.568  0.0000 -0.0000 -0.0000
    3BPB     C2 2927  12.518   3.219   1.667 -0.0000  0.0000  0.0000
    3BPB    CC3 2928  12.403   3.184   1.742  0.0000 -0.0000 -0.0000
    3BPB     C4 2929  12.282   3.252   1.718 -0.0000  0.0000 -0.0000
    3BPB     C5 2930  12.275   3.354   1.621  0.0000 -0.0000  0.0000
    3BPB     C6 2931  12.390   3.387   1.546 -0.0000 -0.0000  0.0000
    3BPB     H2 2932  12.611   3.168   1.686  0.0000 -0.0000  0.0000
    3BPB     H4 2933  12.192   3.224   1.771 -0.0000  0.0000 -0.0000
    3BPB     H5 2934  12.184   3.409   1.606 -0.0000  0.0000 -0.0000
    3BPB     H6 2935  12.382   3.461   1.468 -0.0000  0.0000 -0.0000
    3BPB    CC7 2936  12.411   3.078   1.846 -0.0000  0.0000 -0.0000
    3BPB     C8 2937  12.339   3.093   1.966 -0.0000 -0.0000  0.0000
    3BPB     C9 2938  12.345   2.996   2.068  0.0000 -0.0000 -0.0000
    3BPB    C10 2939  12.425   2.881   2.049 -0.0000  0.0000 -0.0000
    3BPB    C11 2940  12.497   2.865   1.929  0.0000 -0.0000 -0.0000
    3BPB    C12 2941  12.490   2.963   1.828  0.0000 -0.0000  0.0000
    3BPB     H8 2942  12.276   3.180   1.980  0.0000 -0.0000 -0.0000
    3BPB     H9 2943  12.289   3.008   2.159 -0.0000  0.0000  0.0000
    3BPB    H10 2944  12.434   2.808   2.128  0.0000  0.0000  0.0000
    3BPB    H11 2945  12.556   2.775   1.914 -0.0000  0.0000  0.0000
    3BPB    H12 2946  12.545   2.948   1.736 -0.0000 -0.0000  0.0000
    4BPC    CZc 2947  12.722   3.542   1.175  0.0000 -0.0000  0.0000
    4BPC     C2 2948  12.818   3.524   1.072 -0.0000  0.0000  0.0000
    4BPC    CC3 2949  12.861   3.632   0.993  0.0000  0.0000 -0.0000
    4BPC     C4 2950  12.808   3.761   1.016  0.0000 -0.0000 -0.0000
    4BPC     C5 2951  12.713   3.780   1.117 -0.0000  0.0000  0.0000
    4BPC     C6 2952  12.670   3.672   1.196  0.0000 -0.0000 -0.0000
    4BPC     H2 2953  12.858   3.426   1.055  0.0000 -0.0000 -0.0000
    4BPC     H4 2954  12.842   3.845   0.957 -0.0000 -0.0000  0.0000
    4BPC     H5 2955  12.669   3.878   1.132  0.0000 -0.0000 -0.0000
    4BPC     H6 2956  12.595   3.687   1.272 -0.0000 -0.0000  0.0000
    4BPC    CC7 2957  12.967   3.611   0.889 -0.0000  0.0000  0.0000
    4BPC     C8 2958  13.075   3.524   0.915  0.0000  0.0000 -0.0000
    4BPC     C9 2959  13.175   3.504   0.817 -0.0000  0.0000  0.0000
    4BPC    C10 2960  13.166   3.570   0.693 -0.0000  0.0000 -0.0000
    4BPC    C11 2961  13.058   3.657   0.667  0.0000 -0.0000  0.0000
    4BPC    C12 2962  12.959   3.677   0.765  0.0000 -0.0000 -0.0000
    4BPC     H8 2963  13.083   3.473   1.009  0.0000 -0.0000  0.0000
    4BPC     H9 2964  13.257   3.437   0.837  0.0000 -0.0000  0.0000
    4BPC    H10 2965  13.243   3.555   0.619  0.0000  0.0000 -0.0000
    4BPC    H11 2966  13.052   3.707   0.572 -0.0000  0.0000 -0.0000
    4BPC    H12 2967  12.876   3.742   0.743 -0.0000  0.0000 -0.0000
    1TRZ     N1 2968   0.458  11.086   0.936 -0.0000 -0.0000 -0.0000
    1TRZ    CZ1 2969   0.429  10.970   1.009  0.0000  0.0000  0.0000
    1TRZ     N2 2970   0.298  10.922   1.013  0.0000  0.0000  0.0000
    1TRZ    CZ2 2971   0.196  10.988   0.946 -0.0000 -0.0000  0.0000
    1TRZ     N3 2972   0.225  11.103   0.874  0.0000  0.0000  0.0000
    1TRZ    CZ3 2973   0.355  11.153   0.868  0.0000  0.0000  0.0000
    2BPA    CZa 2974   0.535  10.899   1.083 -0.0000  0.0000 -0.0000
    2BPA     C2 2975   0.670  10.943   1.077 -0.0000 -0.0000  0.0000
    2BPA    CC3 2976   0.769  10.879   1.154  0.0000 -0.0000  0.0000
    2BPA     C4 2977   0.735  10.770   1.237  0.0000  0.0000  0.0000
    2BPA     C5 2978   0.602  10.726   1.244 -0.0000 -0.0000  0.0000
    2BPA     C6 2979   0.503  10.789   1.167  0.0000  0.0000 -0.0000
    2BPA     H2 2980   0.698  11.024   1.012  0.0000  0.0000 -0.0000
    2BPA     H4 2981   0.812  10.722   1.297 -0.0000  0.0000 -0.0000
    2BPA     H5 2982   0.577  10.643   1.308  0.0000 -0.0000  0.0000
    2BPA     H6 2983   0.401  10.754   1.174  0.0000 -0.0000  0.0000
    2BPA    CC7 2984   0.909  10.928   1.153 -0.0000 -0.0000 -0.0000
    2BPA     C8 2985   0.950  11.028   1.242  0.0000  0.0000  0.0000
    2BPA     C9 2986   1.084  11.073   1.241 -0.0000  0.0000  0.0000
    2BPA    C10 2987   1.175  11.017   1.150  0.0000 -0.0000 -0.0000
    2BPA    C11 2988   1.134  10.916   1.061  0.0000  0.0000 -0.0000
    2BPA    C12 2989   1.001  10.872   1.062 -0.0000 -0.0000 -0.0000
    2BPA     H8 2990   0.881  11.068   1.315  0.0000 -0.0000 -0.0000
    2BPA     H9 2991   1.115  11.150   1.310  0.0000  0.0000  0.0000
    2BPA    H10 2992   1.277  11.052   1.147 -0.0000 -0.0000 -0.0000
    2BPA    H11 2993   1.206  10.871   0.994 -0.0000  0.0000  0.0000
    2BPA    H12 2994   0.969  10.794   0.994  0.0000  0.0000  0.0000
    3BPB    CZb 2995   0.058  10.934   0.948  0.0000  0.0000 -0.0000
    3BPB     C2 2996   0.034  10.812   1.014 -0.0000 -0.0000  0.0000
    3BPB    CC3 2997  -0.082  10.737   0.988 -0.0000 -0.0000 -0.0000
    3BPB     C4 2998  -0.178  10.785   0.896  0.0000 -0.0000  0.0000
    3BPB     C5 2999  -0.156  10.907   0.830  0.0000  0.0000 -0.0000
    3BPB     C6 3000  -0.038  10.981   0.855 -0.0000 -0.0000  0.0000
    3BPB     H2 3001   0.103  10.778   1.090 -0.0000 -0.0000  0.0000
    3BPB     H4 3002  -0.268  10.729   0.877 -0.0000 -0.0000 -0.0000
    3BPB     H5 3003  -0.230  10.946   0.762 -0.0000  0.0000 -0.0000
    3BPB     H6 3004  -0.020  11.071   0.798 -0.0000 -0.0000 -0.0000
    3BPB    CC7 3005  -0.093  10.601   1.046  0.0000  0.0000  0.0000
    3BPB     C8 3006  -0.207  10.561   1.118 -0.0000  0.0000 -0.0000
    3BPB     C9 3007  -0.215  10.431   1.169 -0.0000 -0.0000  0.0000
    3BPB    C10 3008  -0.109  10.340   1.149 -0.0000  0.0000 -0.0000
    3BPB    C11 3009   0.005  10.380   1.077  0.0000 -0.0000 -0.0000
    3BPB    C12 3010   0.013  10.510   1.025 -0.0000  0.0000  0.0000
    3BPB     H8 3011  -0.288  10.631   1.134  0.0000 -0.0000 -0.0000
    3BPB     H9 3012  -0.303  10.401   1.225  0.0000  0.0000 -0.0000
    3BPB    H10 3013  -0.110  10.243   1.195  0.0000 -0.0000  0.0000
    3BPB    H11 3014   0.085  10.309   1.059 -0.0000  0.0000  0.0000
    3BPB    H12 3015   0.101  10.541   0.971  0.0000  0.0000 -0.0000
    4BPC    CZc 3016   0.383  11.271   0.785 -0.0000 -0.0000 -0.0000
    4BPC     C2 3017   0.280  11.324   0.703  0.0000  0.0000  0.0000
    4BPC    CC3 3018   0.302  11.435   0.619  0.0000 -0.0000 -0.0000
    4BPC     C4 3019   0.430  11.494   0.616  0.0000 -0.0000  0.0000
    4BPC     C5 3020   0.534  11.443   0.697 -0.0000  0.0000 -0.0000
    4BPC     C6 3021   0.510  11.332   0.781  0.0000  0.0000 -0.0000
    4BPC     H2 3022   0.182  11.279   0.703 -0.0000  0.0000 -0.0000
    4BPC     H4 3023   0.448  11.581   0.554 -0.0000 -0.0000  0.0000
    4BPC     H5 3024   0.632  11.489   0.695 -0.0000 -0.0000  0.0000
    4BPC     H6 3025   0.590  11.294   0.843  0.0000  0.0000  0.0000
    4BPC    CC7 3026   0.189  11.485   0.537  0.0000 -0.0000  0.0000
    4BPC     C8 3027   0.204  11.501   0.398 -0.0000  0.0000 -0.0000
    4BPC     C9 3028   0.096  11.545   0.319 -0.0000  0.0000  0.0000
    4BPC    C10 3029  -0.028  11.574   0.380  0.0000 -0.0000  0.0000
    4BPC    C11 3030  -0.043  11.559   0.520  0.0000 -0.0000 -0.0000
    4BPC    C12 3031   0.066  11.514   0.598 -0.0000  0.0000 -0.0000
    4BPC     H8 3032   0.297  11.475   0.350 -0.0000 -0.0000 -0.0000
    4BPC     H9 3033   0.108  11.558   0.213  0.0000  0.0000 -0.0000
    4BPC    H10 3034  -0.112  11.603   0.319 -0.0000 -0.0000 -0.0000
    4BPC    H11 3035  -0.138  11.579   0.567 -0.0000 -0.0000  0.0000
    4BPC    H12 3036   0.053  11.502   0.704 -0.0000 -0.0000  0.0000
    1TRZ     N1 3037   5.309   4.634   5.309  0.0000  0.0000 -0.0000
    1TRZ    CZ1 3038   5.256   4.757   5.349 -0.0000  0.0000  0.0000
    1TRZ     N2 3039   5.301   4.874   5.287  0.0000 -0.0000 -0.0000
    1TRZ    CZ2 3040   5.397   4.868   5.185  0.0000  0.0000  0.0000
    1TRZ     N3 3041   5.449   4.744   5.147 -0.0000  0.0000  0.0000
    1TRZ    CZ3 3042   5.405   4.626   5.208  0.0000  0.0000 -0.0000
    2BPA    CZa 3043   5.150   4.760   5.452  0.0000 -0.0000 -0.0000
    2BPA     C2 3044   5.087   4.640   5.492 -0.0000  0.0000  0.0000
    2BPA    CC3 3045   4.978   4.641   5.582  0.0000 -0.0000 -0.0000
    2BPA     C4 3046   4.934   4.763   5.636  0.0000  0.0000 -0.0000
    2BPA     C5 3047   4.997   4.883   5.599  0.0000  0.0000 -0.0000
    2BPA     C6 3048   5.104   4.882   5.506 -0.0000 -0.0000  0.0000
    2BPA     H2 3049   5.123   4.545   5.455 -0.0000  0.0000  0.0000
    2BPA     H4 3050   4.851   4.766   5.704 -0.0000  0.0000  0.0000
    2BPA     H5 3051   4.965   4.977   5.642  0.0000 -0.0000 -0.0000
    2BPA     H6 3052   5.151   4.975   5.478  0.0000  0.0000 -0.0000
    2BPA    CC7 3053   4.906   4.514   5.611 -0.0000  0.0000  0.0000
    2BPA     C8 3054   4.977   4.395   5.635 -0.0000 -0.0000  0.0000
    2BPA     C9 3055   4.908   4.274   5.658 -0.0000  0.0000 -0.0000
    2BPA    C10 3056   4.767   4.272   5.656  0.0000 -0.0000  0.0000
    2BPA    C11 3057   4.695   4.390   5.632 -0.0000  0.0000 -0.0000
    2BPA    C12 3058   4.764   4.511   5.609  0.0000 -0.0000 -0.0000
    2BPA     H8 3059   5.085   4.396   5.638 -0.0000 -0.0000  0.0000
    2BPA     H9 3060   4.962   4.182   5.675 -0.0000 -0.0000 -0.0000
    2BPA    H10 3061   4.715   4.181   5.682  0.0000  0.0000  0.0000
    2BPA    H11 3062   4.587   4.388   5.629  0.0000 -0.0000 -0.0000
    2BPA    H12 3063   4.708   4.601   5.589 -0.0000  0.0000 -0.0000
    3BPB    CZb 3064   5.434   4.989   5.110 -0.0000 -0.0000 -0.0000
    3BPB     C2 3065   5.345   5.098   5.104  0.0000  0.0000 -0.0000
    3BPB    CC3 3066   5.378   5.216   5.034  0.0000  0.0000 -0.0000
    3BPB     C4 3067   5.504   5.225   4.970 -0.0000 -0.0000  0.0000
    3BPB     C5 3068   5.594   5.117   4.976 -0.0000 -0.0000  0.0000
    3BPB     C6 3069   5.559   4.999   5.045  0.0000  0.0000 -0.0000
    3BPB     H2 3070   5.249   5.088   5.150 -0.0000 -0.0000  0.0000
    3BPB     H4 3071   5.532   5.316   4.919  0.0000  0.0000 -0.0000
    3BPB     H5 3072   5.688   5.123   4.924  0.0000 -0.0000 -0.0000
    3BPB     H6 3073   5.626   4.914   5.044 -0.0000  0.0000 -0.0000
    3BPB    CC7 3074   5.278   5.326   5.024  0.0000 -0.0000 -0.0000
    3BPB     C8 3075   5.141   5.296   5.008  0.0000  0.0000 -0.0000
    3BPB     C9 3076   5.045   5.398   5.008 -0.0000  0.0000 -0.0000
    3BPB    C10 3077   5.084   5.532   5.023 -0.0000  0.0000  0.0000
    3BPB    C11 3078   5.220   5.564   5.038  0.0000 -0.0000  0.0000
    3BPB    C12 3079   5.317   5.461   5.038 -0.0000  0.0000  0.0000
    3BPB     H8 3080   5.111   5.193   4.998 -0.0000 -0.0000 -0.0000
    3BPB     H9 3081   4.940   5.373   5.002  0.0000 -0.0000  0.0000
    3BPB    H10 3082   5.010   5.611   5.024  0.0000 -0.0000  0.0000
    3BPB    H11 3083   5.250   5.667   5.041 -0.0000  0.0000 -0.0000
    3BPB    H12 3084   5.422   5.487   5.041 -0.0000 -0.0000 -0.0000
    4BPC    CZc 3085   5.453   4.495   5.162 -0.0000 -0.0000 -0.0000
    4BPC     C2 3086   5.547   4.489   5.056 -0.0000  0.0000  0.0000
    4BPC    CC3 3087   5.564   4.373   4.979 -0.0000 -0.0000 -0.0000
    4BPC     C4 3088   5.485   4.259   5.006  0.0000  0.0000 -0.0000
    4BPC     C5 3089   5.391   4.263   5.110 -0.0000 -0.0000  0.0000
    4BPC     C6 3090   5.375   4.379   5.188  0.0000  0.0000 -0.0000
    4BPC     H2 3091   5.610   4.575   5.038  0.0000 -0.0000  0.0000
    4BPC     H4 3092   5.495   4.170   4.946 -0.0000 -0.0000 -0.0000
    4BPC     H5 3093   5.330   4.176   5.130  0.0000  0.0000 -0.0000
    4BPC     H6 3094   5.306   4.379   5.271 -0.0000 -0.0000  0.0000
    4BPC    CC7 3095   5.665   4.370   4.870 -0.0000 -0.0000 -0.0000
    4BPC     C8 3096   5.635   4.308   4.746 -0.0000  0.0000  0.0000
    4BPC     C9 3097   5.731   4.303   4.644  0.0000 -0.0000 -0.0000
    4BPC    C10 3098   5.858   4.360   4.664  0.0000  0.0000 -0.0000
    4BPC    C11 3099   5.889   4.421   4.787  0.0000  0.0000  0.0000
    4BPC    C12 3100   5.793   4.426   4.890  0.0000 -0.0000 -0.0000
    4BPC     H8 3101   5.537   4.266   4.729 -0.0000 -0.0000 -0.0000
    4BPC     H9 3102   5.711   4.248   4.553  0.0000 -0.0000  0.0000
    4BPC    H10 3103   5.932   4.358   4.585 -0.0000  0.0000  0.0000
    4BPC    H11 3104   5.988   4.463   4.804 -0.0000 -0.0000 -0.0000
    4BPC    H12 3105   5.818   4.471   4.985  0.0000  0.0000  0.0000
    1TRZ     N1 3106   7.593   0.111  10.193 -0.0000  0.0000 -0.0000
    1TRZ    CZ1 3107   7.512   0.002  10.221 -0.0000 -0.0000  0.0000
    1TRZ     N2 3108   7.406   0.015  10.311 -0.0000  0.0000 -0.0000
    1TRZ    CZ2 3109   7.385   0.138  10.375  0.0000 -0.0000  0.0000
    1TRZ     N3 3110   7.468   0.247  10.346 -0.0000 -0.0000  0.0000
    1TRZ    CZ3 3111   7.572   0.234  10.255  0.0000  0.0000 -0.0000
    2BPA    CZa 3112   7.548  -0.126  10.158 -0.0000  0.0000 -0.0000
    2BPA     C2 3113   7.636  -0.128  10.047  0.0000  0.0000  0.0000
    2BPA    CC3 3114   7.685  -0.249   9.995  0.0000  0.0000 -0.0000
    2BPA     C4 3115   7.645  -0.370  10.054 -0.0000 -0.0000  0.0000
    2BPA     C5 3116   7.557  -0.370  10.164  0.0000  0.0000 -0.0000
    2BPA     C6 3117   7.508  -0.249  10.216  0.0000  0.0000 -0.0000
    2BPA     H2 3118   7.664  -0.035   9.998 -0.0000 -0.0000  0.0000
    2BPA     H4 3119   7.670  -0.464  10.007 -0.0000  0.0000  0.0000
    2BPA     H5 3120   7.519  -0.463  10.201 -0.0000 -0.0000 -0.0000
    2BPA     H6 3121   7.438  -0.249  10.298 -0.0000 -0.0000  0.0000
    2BPA    CC7 3122   7.781  -0.248   9.881 -0.0000 -0.0000  0.0000
    2BPA     C8 3123   7.893  -0.163   9.883  0.0000  0.0000 -0.0000
    2BPA     C9 3124   7.980  -0.157   9.772 -0.0000 -0.0000  0.0000
    2BPA    C10 3125   7.955  -0.237   9.659  0.0000 -0.0000 -0.0000
    2BPA    C11 3126   7.843  -0.323   9.657  0.0000  0.0000 -0.0000
    2BPA    C12 3127   7.756  -0.328   9.767  0.0000  0.0000  0.0000
    2BPA     H8 3128   7.912  -0.101   9.969  0.0000  0.0000  0.0000
    2BPA     H9 3129   8.065  -0.091   9.774  0.0000  0.0000  0.0000
    2BPA    H10 3130   8.023  -0.234   9.574 -0.0000 -0.0000  0.0000
    2BPA    H11 3131   7.827  -0.388   9.572  0.0000  0.0000  0.0000
    2BPA    H12 3132   7.673  -0.396   9.766 -0.0000 -0.0000 -0.0000
    3BPB    CZb 3133   7.278   0.157  10.474 -0.0000  0.0000 -0.0000
    3BPB     C2 3134   7.152   0.092  10.464  0.0000  0.0000  0.0000
    3BPB    CC3 3135   7.062   0.095  10.573 -0.0000 -0.0000 -0.0000
    3BPB     C4 3136   7.099   0.161  10.692 -0.0000 -0.0000 -0.0000
    3BPB     C5 3137   7.223   0.225  10.703  0.0000  0.0000  0.0000
    3BPB     C6 3138   7.311   0.223  10.594  0.0000  0.0000 -0.0000
    3BPB     H2 3139   7.127   0.037  10.374  0.0000  0.0000  0.0000
    3BPB     H4 3140   7.033   0.156  10.777 -0.0000 -0.0000  0.0000
    3BPB     H5 3141   7.250   0.276  10.794  0.0000  0.0000  0.0000
    3BPB     H6 3142   7.409   0.268  10.604 -0.0000 -0.0000 -0.0000
    3BPB    CC7 3143   6.919   0.054  10.561  0.0000 -0.0000  0.0000
    3BPB     C8 3144   6.861  -0.030  10.658 -0.0000 -0.0000  0.0000
    3BPB     C9 3145   6.721  -0.044  10.665  0.0000 -0.0000  0.0000
    3BPB    C10 3146   6.638   0.025  10.575  0.0000  0.0000 -0.0000
    3BPB    C11 3147   6.696   0.107  10.476 -0.0000  0.0000  0.0000
    3BPB    C12 3148   6.836   0.120  10.469 -0.0000  0.0000 -0.0000
    3BPB     H8 3149   6.924  -0.082  10.729 -0.0000  0.0000 -0.0000
    3BPB     H9 3150   6.677  -0.110  10.739  0.0000  0.0000 -0.0000
    3BPB    H10 3151   6.531   0.016  10.582 -0.0000 -0.0000  0.0000
    3BPB    H11 3152   6.633   0.157  10.404 -0.0000  0.0000 -0.0000
    3BPB    H12 3153   6.880   0.175  10.387 -0.0000 -0.0000  0.0000
    4BPC    CZc 3154   7.661   0.347  10.223 -0.0000 -0.0000 -0.0000
    4BPC     C2 3155   7.638   0.475  10.277  0.0000  0.0000  0.0000
    4BPC    CC3 3156   7.734   0.578  10.261 -0.0000 -0.0000 -0.0000
    4BPC     C4 3157   7.853   0.552  10.191  0.0000 -0.0000 -0.0000
    4BPC     C5 3158   7.877   0.424  10.137  0.0000  0.0000  0.0000
    4BPC     C6 3159   7.782   0.322  10.153 -0.0000  0.0000  0.0000
    4BPC     H2 3160   7.546   0.496  10.330  0.0000  0.0000 -0.0000
    4BPC     H4 3161   7.927   0.630  10.179 -0.0000 -0.0000  0.0000
    4BPC     H5 3162   7.967   0.405  10.081  0.0000 -0.0000 -0.0000
    4BPC     H6 3163   7.802   0.225  10.111  0.0000 -0.0000 -0.0000
    4BPC    CC7 3164   7.709   0.712  10.319 -0.0000 -0.0000 -0.0000
    4BPC     C8 3165   7.700   0.824  10.234  0.0000 -0.0000 -0.0000
    4BPC     C9 3166   7.678   0.951  10.289  0.0000  0.0000 -0.0000
    4BPC    C10 3167   7.666   0.967  10.428  0.0000 -0.0000 -0.0000
    4BPC    C11 3168   7.677   0.856  10.513  0.0000 -0.0000  0.0000
    4BPC    C12 3169   7.698   0.728  10.458  0.0000  0.0000  0.0000
    4BPC     H8 3170   7.709   0.812  10.127 -0.0000  0.0000  0.0000
    4BPC     H9 3171   7.658   1.035  10.224 -0.0000 -0.0000  0.0000
    4BPC    H10 3172   7.639   1.063  10.467 -0.0000  0.0000  0.0000
    4BPC    H11 3173   7.671   0.869  10.620  0.0000  0.0000 -0.0000
    4BPC    H12 3174   7.706   0.642  10.523 -0.0000  0.0000 -0.0000
    1TRZ     N1 3175   2.163   1.554   9.707  0.0000  0.0000  0.0000
    1TRZ    CZ1 3176   2.186   1.686   9.747 -0.0000  0.0000 -0.0000
    1TRZ     N2 3177   2.314   1.723   9.788  0.0000 -0.0000 -0.0000
    1TRZ    CZ2 3178   2.418   1.630   9.792 -0.0000 -0.0000  0.0000
    1TRZ     N3 3179   2.393   1.499   9.751 -0.0000  0.0000 -0.0000
    1TRZ    CZ3 3180   2.266   1.460   9.709 -0.0000 -0.0000 -0.0000
    2BPA    CZa 3181   2.074   1.782   9.758  0.0000 -0.0000  0.0000
    2BPA     C2 3182   1.941   1.741   9.736  0.0000  0.0000  0.0000
    2BPA    CC3 3183   1.833   1.827   9.762 -0.0000  0.0000 -0.0000
    2BPA     C4 3184   1.858   1.959   9.805 -0.0000 -0.0000 -0.0000
    2BPA     C5 3185   1.990   2.003   9.826 -0.0000 -0.0000 -0.0000
    2BPA     C6 3186   2.097   1.915   9.803 -0.0000 -0.0000 -0.0000
    2BPA     H2 3187   1.924   1.651   9.680 -0.0000 -0.0000 -0.0000
    2BPA     H4 3188   1.776   2.028   9.819  0.0000 -0.0000 -0.0000
    2BPA     H5 3189   2.008   2.103   9.861  0.0000  0.0000  0.0000
    2BPA     H6 3190   2.197   1.945   9.831 -0.0000 -0.0000  0.0000
    2BPA    CC7 3191   1.696   1.771   9.771  0.0000 -0.0000  0.0000
    2BPA     C8 3192   1.609   1.773   9.660 -0.0000 -0.0000  0.0000
    2BPA     C9 3193   1.482   1.713   9.670 -0.0000 -0.0000 -0.0000
    2BPA    C10 3194   1.441   1.652   9.790  0.0000  0.0000 -0.0000
    2BPA    C11 3195   1.527   1.651   9.901  0.0000  0.0000  0.0000
    2BPA    C12 3196   1.655   1.711   9.892 -0.0000 -0.0000 -0.0000
    2BPA     H8 3197   1.633   1.834   9.575  0.0000  0.0000 -0.0000
    2BPA     H9 3198   1.419   1.706   9.582  0.0000 -0.0000  0.0000
    2BPA    H10 3199   1.343   1.609   9.798 -0.0000 -0.0000  0.0000
    2BPA    H11 3200   1.497   1.603   9.993  0.0000 -0.0000  0.0000
    2BPA    H12 3201   1.722   1.708   9.976  0.0000 -0.0000  0.0000
    3BPB    CZb 3202   2.549   1.666   9.847  0.0000 -0.0000  0.0000
    3BPB     C2 3203   2.571   1.801   9.883  0.0000 -0.0000  0.0000
    3BPB    CC3 3204   2.649   1.836   9.995 -0.0000  0.0000  0.0000
    3BPB     C4 3205   2.705   1.734  10.075 -0.0000 -0.0000 -0.0000
    3BPB     C5 3206   2.687   1.599  10.040  0.0000 -0.0000  0.0000
    3BPB     C6 3207   2.610   1.566   9.927  0.0000  0.0000 -0.0000
    3BPB     H2 3208   2.529   1.879   9.822 -0.0000  0.0000 -0.0000
    3BPB     H4 3209   2.746   1.758  10.171 -0.0000 -0.0000  0.0000
    3BPB     H5 3210   2.734   1.522  10.099  0.0000 -0.0000  0.0000
    3BPB     H6 3211   2.603   1.462   9.898  0.0000  0.0000  0.0000
    3BPB    CC7 3212   2.680   1.978  10.026 -0.0000 -0.0000  0.0000
    3BPB     C8 3213   2.655   2.029  10.155  0.0000  0.0000 -0.0000
    3BPB     C9 3214   2.691   2.162  10.186  0.0000 -0.0000 -0.0000
    3BPB    C10 3215   2.751   2.244  10.089  0.0000  0.0000 -0.0000
    3BPB    C11 3216   2.776   2.193   9.960 -0.0000 -0.0000  0.0000
    3BPB    C12 3217   2.740   2.060   9.929  0.0000  0.0000  0.0000
    3BPB     H8 3218   2.609   1.967  10.230 -0.0000 -0.0000  0.0000
    3BPB     H9 3219   2.668   2.202  10.283 -0.0000  0.0000 -0.0000
    3BPB    H10 3220   2.770   2.348  10.111 -0.0000 -0.0000 -0.0000
    3BPB    H11 3221   2.823   2.255   9.886  0.0000  0.0000 -0.0000
    3BPB    H12 3222   2.753   2.024   9.829 -0.0000 -0.0000 -0.0000
    4BPC    CZc 3223   2.242   1.320   9.669  0.0000  0.0000  0.0000
    4BPC     C2 3224   2.349   1.229   9.653 -0.0000 -0.0000  0.0000
    4BPC    CC3 3225   2.326   1.094   9.620  0.0000 -0.0000 -0.0000
    4BPC     C4 3226   2.193   1.048   9.605  0.0000  0.0000  0.0000
    4BPC     C5 3227   2.085   1.137   9.622  0.0000 -0.0000  0.0000
    4BPC     C6 3228   2.110   1.272   9.653  0.0000 -0.0000  0.0000
    4BPC     H2 3229   2.450   1.263   9.670  0.0000 -0.0000  0.0000
    4BPC     H4 3230   2.173   0.945   9.581 -0.0000 -0.0000 -0.0000
    4BPC     H5 3231   1.984   1.101   9.612 -0.0000 -0.0000  0.0000
    4BPC     H6 3232   2.027   1.341   9.656  0.0000 -0.0000 -0.0000
    4BPC    CC7 3233   2.440   1.001   9.592 -0.0000  0.0000  0.0000
    4BPC     C8 3234   2.433   0.866   9.630 -0.0000 -0.0000  0.0000
    4BPC     C9 3235   2.537   0.777   9.598 -0.0000 -0.0000 -0.0000
    4BPC    C10 3236   2.650   0.823   9.528 -0.0000  0.0000  0.0000
    4BPC    C11 3237   2.658   0.958   9.490 -0.0000  0.0000 -0.0000
    4BPC    C12 3238   2.553   1.047   9.521  0.0000 -0.0000 -0.0000
    4BPC     H8 3239   2.348   0.830   9.688  0.0000  0.0000 -0.0000
    4BPC     H9 3240   2.529   0.673   9.625 -0.0000 -0.0000  0.0000
    4BPC    H10 3241   2.731   0.756   9.506  0.0000 -0.0000 -0.0000
    4BPC    H11 3242   2.745   0.994   9.437  0.0000 -0.0000 -0.0000
    4BPC    H12 3243   2.559   1.150   9.489  0.0000 -0.0000 -0.0000
    1TRZ     N1 3244   3.177  13.475   9.549 -0.0000 -0.0000 -0.0000
    1TRZ    CZ1 3245   3.067  13.423   9.480  0.0000 -0.0000  0.0000
    1TRZ     N2 3246   2.983  13.509   9.409  0.0000  0.0000  0.0000
    1TRZ    CZ2 3247   3.007  13.647   9.407 -0.0000 -0.0000  0.0000
    1TRZ     N3 3248   3.117  13.697   9.477 -0.0000 -0.0000 -0.0000
    1TRZ    CZ3 3249   3.202  13.612   9.548  0.0000  0.0000  0.0000
    2BPA    CZa 3250   3.040  13.278   9.480  0.0000  0.0000  0.0000
    2BPA     C2 3251   2.928  13.227   9.411  0.0000 -0.0000  0.0000
    2BPA    CC3 3252   2.902  13.089   9.405 -0.0000 -0.0000 -0.0000
    2BPA     C4 3253   2.988  13.000   9.473 -0.0000  0.0000 -0.0000
    2BPA     C5 3254   3.100  13.049   9.542  0.0000 -0.0000  0.0000
    2BPA     C6 3255   3.127  13.187   9.546 -0.0000  0.0000 -0.0000
    2BPA     H2 3256   2.855  13.295   9.369  0.0000 -0.0000  0.0000
    2BPA     H4 3257   2.967  12.894   9.473  0.0000 -0.0000  0.0000
    2BPA     H5 3258   3.165  12.980   9.595 -0.0000  0.0000 -0.0000
    2BPA     H6 3259   3.212  13.224   9.601  0.0000 -0.0000  0.0000
    2BPA    CC7 3260   2.792  13.038   9.318  0.0000  0.0000  0.0000
    2BPA     C8 3261   2.671  13.109   9.303 -0.0000  0.0000  0.0000
    2BPA     C9 3262   2.574  13.067   9.210  0.0000 -0.0000 -0.0000
    2BPA    C10 3263   2.597  12.952   9.132  0.0000  0.0000  0.0000
    2BPA    C11 3264   2.717  12.880   9.147 -0.0000  0.0000 -0.0000
    2BPA    C12 3265   2.814  12.923   9.239 -0.0000  0.0000  0.0000
    2BPA     H8 3266   2.652  13.197   9.364  0.0000 -0.0000 -0.0000
    2BPA     H9 3267   2.485  13.125   9.194 -0.0000  0.0000 -0.0000
    2BPA    H10 3268   2.521  12.916   9.065 -0.0000 -0.0000 -0.0000
    2BPA    H11 3269   2.738  12.794   9.086  0.0000 -0.0000 -0.0000
    2BPA    H12 3270   2.903  12.864   9.252 -0.0000 -0.0000 -0.0000
    3BPB    CZb 3271   2.921  13.736   9.328  0.0000 -0.0000  0.0000
    3BPB     C2 3272   2.939  13.876   9.338 -0.0000  0.0000 -0.0000
    3BPB    CC3 3273   2.894  13.963   9.236 -0.0000 -0.0000  0.0000
    3BPB     C4 3274   2.829  13.909   9.123  0.0000  0.0000  0.0000
    3BPB     C5 3275   2.811  13.770   9.111 -0.0000  0.0000 -0.0000
    3BPB     C6 3276   2.856  13.685   9.213  0.0000 -0.0000  0.0000
    3BPB     H2 3277   2.986  13.918   9.426 -0.0000  0.0000 -0.0000
    3BPB     H4 3278   2.797  13.974   9.043  0.0000 -0.0000 -0.0000
    3BPB     H5 3279   2.771  13.729   9.020  0.0000 -0.0000 -0.0000
    3BPB     H6 3280   2.834  13.579   9.207 -0.0000  0.0000 -0.0000
    3BPB    CC7 3281   2.926  14.107   9.242 -0.0000  0.0000  0.0000
    3BPB     C8 3282   2.823  14.204   9.237  0.0000 -0.0000 -0.0000
    3BPB     C9 3283   2.855  14.341   9.237 -0.0000  0.0000 -0.0000
    3BPB    C10 3284   2.989  14.382   9.240  0.0000 -0.0000  0.0000
    3BPB    C11 3285   3.092  14.286   9.244  0.0000  0.0000 -0.0000
    3BPB    C12 3286   3.060  14.149   9.245  0.0000 -0.0000 -0.0000
    3BPB     H8 3287   2.719  14.173   9.236  0.0000  0.0000  0.0000
    3BPB     H9 3288   2.776  14.415   9.232  0.0000 -0.0000 -0.0000
    3BPB    H10 3289   3.014  14.486   9.248  0.0000  0.0000  0.0000
    3BPB    H11 3290   3.196  14.317   9.247 -0.0000 -0.0000 -0.0000
    3BPB    H12 3291   3.140  14.075   9.250 -0.0000  0.0000 -0.0000
    4BPC    CZc 3292   3.319  13.668   9.618 -0.0000 -0.0000 -0.0000
    4BPC     C2 3293   3.403  13.585   9.697 -0.0000  0.0000 -0.0000
    4BPC    CC3 3294   3.514  13.639   9.765  0.0000 -0.0000  0.0000
    4BPC     C4 3295   3.541  13.777   9.754 -0.0000  0.0000 -0.0000
    4BPC     C5 3296   3.458  13.861   9.677  0.0000 -0.0000  0.0000
    4BPC     C6 3297   3.348  13.806   9.609  0.0000  0.0000 -0.0000
    4BPC     H2 3298   3.381  13.480   9.706 -0.0000 -0.0000  0.0000
    4BPC     H4 3299   3.627  13.820   9.803  0.0000  0.0000 -0.0000
    4BPC     H5 3300   3.477  13.967   9.672  0.0000  0.0000  0.0000
    4BPC     H6 3301   3.287  13.870   9.546  0.0000 -0.0000  0.0000
    4BPC    CC7 3302   3.597  13.554   9.855  0.0000  0.0000 -0.0000
    4BPC     C8 3303   3.737  13.573   9.861 -0.0000  0.0000 -0.0000
    4BPC     C9 3304   3.815  13.500   9.951  0.0000 -0.0000  0.0000
    4BPC    C10 3305   3.754  13.405  10.037  0.0000  0.0000 -0.0000
    4BPC    C11 3306   3.615  13.385  10.030 -0.0000 -0.0000  0.0000
    4BPC    C12 3307   3.537  13.459   9.940 -0.0000  0.0000 -0.0000
    4BPC     H8 3308   3.785  13.643   9.794  0.0000 -0.0000  0.0000
    4BPC     H9 3309   3.922  13.516   9.956 -0.0000  0.0000 -0.0000
    4BPC    H10 3310   3.814  13.348  10.106  0.0000 -0.0000  0.0000
    4BPC    H11 3311   3.568  13.311  10.094  0.0000  0.0000 -0.0000
    4BPC    H12 3312   3.430  13.444   9.937  0.0000 -0.0000  0.0000
    1TRZ     N1 3313   2.927  11.110   7.786  0.0000 -0.0000 -0.0000
    1TRZ    CZ1 3314   2.940  11.106   7.925  0.0000  0.0000  0.0000
    1TRZ     N2 3315   3.031  11.017   7.983 -0.0000  0.0000 -0.0000
    1TRZ    CZ2 3316   3.109  10.932   7.905  0.0000 -0.0000 -0.0000
    1TRZ     N3 3317   3.095  10.937   7.766 -0.0000  0.0000  0.0000
    1TRZ    CZ3 3318   3.005  11.025   7.705 -0.0000  0.0000  0.0000
    2BPA    CZa 3319   2.856  11.191   8.011 -0.0000 -0.0000 -0.0000
    2BPA     C2 3320   2.736  11.249   7.963  0.0000  0.0000  0.0000
    2BPA    CC3 3321   2.658  11.331   8.047 -0.0000 -0.0000 -0.0000
    2BPA     C4 3322   2.702  11.359   8.178  0.0000 -0.0000 -0.0000
    2BPA     C5 3323   2.821  11.302   8.227 -0.0000  0.0000  0.0000
    2BPA     C6 3324   2.897  11.218   8.144  0.0000 -0.0000 -0.0000
    2BPA     H2 3325   2.708  11.237   7.860 -0.0000  0.0000 -0.0000
    2BPA     H4 3326   2.657  11.440   8.232  0.0000  0.0000  0.0000
    2BPA     H5 3327   2.854  11.324   8.327  0.0000  0.0000  0.0000
    2BPA     H6 3328   2.989  11.175   8.182 -0.0000  0.0000  0.0000
    2BPA    CC7 3329   2.523  11.377   8.004  0.0000 -0.0000  0.0000
    2BPA     C8 3330   2.503  11.441   7.881 -0.0000  0.0000 -0.0000
    2BPA     C9 3331   2.373  11.480   7.841  0.0000 -0.0000  0.0000
    2BPA    C10 3332   2.263  11.453   7.924 -0.0000  0.0000  0.0000
    2BPA    C11 3333   2.282  11.389   8.048 -0.0000  0.0000 -0.0000
    2BPA    C12 3334   2.411  11.351   8.087  0.0000 -0.0000 -0.0000
    2BPA     H8 3335   2.585  11.457   7.814  0.0000  0.0000 -0.0000
    2BPA     H9 3336   2.358  11.530   7.747 -0.0000  0.0000 -0.0000
    2BPA    H10 3337   2.163  11.479   7.891  0.0000 -0.0000  0.0000
    2BPA    H11 3338   2.197  11.369   8.112  0.0000  0.0000 -0.0000
    2BPA    H12 3339   2.424  11.295   8.179 -0.0000  0.0000 -0.0000
    3BPB    CZb 3340   3.208  10.843   7.968 -0.0000  0.0000  0.0000
    3BPB     C2 3341   3.226  10.851   8.109 -0.0000 -0.0000 -0.0000
    3BPB    CC3 3342   3.345  10.809   8.171  0.0000 -0.0000  0.0000
    3BPB     C4 3343   3.448  10.755   8.091 -0.0000  0.0000 -0.0000
    3BPB     C5 3344   3.431  10.744   7.951  0.0000 -0.0000  0.0000
    3BPB     C6 3345   3.312  10.788   7.891  0.0000 -0.0000 -0.0000
    3BPB     H2 3346   3.144  10.886   8.170 -0.0000 -0.0000  0.0000
    3BPB     H4 3347   3.542  10.725   8.135  0.0000  0.0000 -0.0000
    3BPB     H5 3348   3.512  10.706   7.890 -0.0000  0.0000  0.0000
    3BPB     H6 3349   3.300  10.777   7.784  0.0000 -0.0000  0.0000
    3BPB    CC7 3350   3.360  10.821   8.319  0.0000 -0.0000 -0.0000
    3BPB     C8 3351   3.433  10.724   8.392 -0.0000  0.0000 -0.0000
    3BPB     C9 3352   3.438  10.729   8.532  0.0000 -0.0000  0.0000
    3BPB    C10 3353   3.370  10.831   8.601  0.0000 -0.0000  0.0000
    3BPB    C11 3354   3.298  10.928   8.530 -0.0000  0.0000 -0.0000
    3BPB    C12 3355   3.294  10.923   8.389 -0.0000  0.0000  0.0000
    3BPB     H8 3356   3.492  10.650   8.340  0.0000  0.0000  0.0000
    3BPB     H9 3357   3.498  10.658   8.587  0.0000  0.0000 -0.0000
    3BPB    H10 3358   3.369  10.832   8.709 -0.0000  0.0000 -0.0000
    3BPB    H11 3359   3.241  11.003   8.583 -0.0000 -0.0000 -0.0000
    3BPB    H12 3360   3.239  11.000   8.335  0.0000 -0.0000  0.0000
    4BPC    CZc 3361   2.992  11.029   7.558 -0.0000  0.0000  0.0000
    4BPC     C2 3362   3.064  10.936   7.480 -0.0000  0.0000 -0.0000
    4BPC    CC3 3363   3.085  10.957   7.342 -0.0000  0.0000 -0.0000
    4BPC     C4 3364   3.033  11.074   7.281  0.0000 -0.0000  0.0000
    4BPC     C5 3365   2.960  11.167   7.358  0.0000 -0.0000 -0.0000
    4BPC     C6 3366   2.940  11.145   7.495 -0.0000 -0.0000  0.0000
    4BPC     H2 3367   3.104  10.847   7.526  0.0000 -0.0000  0.0000
    4BPC     H4 3368   3.047  11.091   7.175 -0.0000 -0.0000  0.0000
    4BPC     H5 3369   2.919  11.255   7.311 -0.0000  0.0000 -0.0000
    4BPC     H6 3370   2.882  11.216   7.553  0.0000 -0.0000 -0.0000
    4BPC    CC7 3371   3.156  10.854   7.261  0.0000  0.0000  0.0000
    4BPC     C8 3372   3.270  10.789   7.313 -0.0000 -0.0000 -0.0000
    4BPC     C9 3373   3.328  10.681   7.243  0.0000  0.0000  0.0000
    4BPC    C10 3374   3.272  10.637   7.122 -0.0000  0.0000 -0.0000
    4BPC    C11 3375   3.158  10.702   7.070  0.0000 -0.0000 -0.0000
    4BPC    C12 3376   3.101  10.810   7.139  0.0000  0.0000 -0.0000
    4BPC     H8 3377   3.314  10.822   7.405  0.0000  0.0000  0.0000
    4BPC     H9 3378   3.416  10.632   7.282 -0.0000  0.0000 -0.0000
    4BPC    H10 3379   3.318  10.557   7.067  0.0000 -0.0000 -0.0000
    4BPC    H11 3380   3.114  10.668   6.977  0.0000  0.0000  0.0000
    4BPC    H12 3381   3.017  10.862   7.095  0.0000 -0.0000 -0.0000
    1TRZ     N1 3382   0.401   4.708  12.656  0.0000 -0.0000 -0.0000
    1TRZ    CZ1 3383   0.336   4.758  12.768 -0.0000  0.0000  0.0000
    1TRZ     N2 3384   0.299   4.893  12.773  0.0000 -0.0000 -0.0000
    1TRZ    CZ2 3385   0.325   4.977  12.664 -0.0000  0.0000  0.0000
    1TRZ     N3 3386   0.389   4.925  12.552 -0.0000 -0.0000 -0.0000
    1TRZ    CZ3 3387   0.427   4.791  12.547  0.0000 -0.0000 -0.0000
    2BPA    CZa 3388   0.292   4.667  12.875 -0.0000  0.0000 -0.0000
    2BPA     C2 3389   0.278   4.529  12.849  0.0000 -0.0000  0.0000
    2BPA    CC3 3390   0.233   4.441  12.950 -0.0000 -0.0000 -0.0000
    2BPA     C4 3391   0.203   4.491  13.078  0.0000  0.0000  0.0000
    2BPA     C5 3392   0.217   4.629  13.105 -0.0000 -0.0000  0.0000
    2BPA     C6 3393   0.261   4.716  13.004  0.0000 -0.0000 -0.0000
    2BPA     H2 3394   0.299   4.490  12.750 -0.0000  0.0000  0.0000
    2BPA     H4 3395   0.169   4.424  13.155 -0.0000 -0.0000  0.0000
    2BPA     H5 3396   0.184   4.668  13.200 -0.0000  0.0000 -0.0000
    2BPA     H6 3397   0.274   4.821  13.025  0.0000  0.0000  0.0000
    2BPA    CC7 3398   0.213   4.297  12.918  0.0000 -0.0000 -0.0000
    2BPA     C8 3399   0.308   4.226  12.840 -0.0000  0.0000  0.0000
    2BPA     C9 3400   0.284   4.093  12.802 -0.0000 -0.0000  0.0000
    2BPA    C10 3401   0.164   4.029  12.841  0.0000  0.0000 -0.0000
    2BPA    C11 3402   0.070   4.098  12.919  0.0000  0.0000  0.0000
    2BPA    C12 3403   0.094   4.232  12.957  0.0000 -0.0000 -0.0000
    2BPA     H8 3404   0.399   4.274  12.810  0.0000  0.0000 -0.0000
    2BPA     H9 3405   0.359   4.038  12.747 -0.0000  0.0000  0.0000
    2BPA    H10 3406   0.144   3.928  12.808 -0.0000  0.0000 -0.0000
    2BPA    H11 3407  -0.018   4.047  12.953 -0.0000 -0.0000  0.0000
    2BPA    H12 3408   0.021   4.284  13.017 -0.0000 -0.0000  0.0000
    3BPB    CZb 3409   0.291   5.121  12.670  0.0000 -0.0000  0.0000
    3BPB     C2 3410   0.241   5.179  12.789 -0.0000  0.0000 -0.0000
    3BPB    CC3 3411   0.196   5.313  12.793 -0.0000  0.0000  0.0000
    3BPB     C4 3412   0.201   5.389  12.674  0.0000 -0.0000 -0.0000
    3BPB     C5 3413   0.249   5.332  12.554 -0.0000  0.0000 -0.0000
    3BPB     C6 3414   0.294   5.199  12.552 -0.0000 -0.0000  0.0000
    3BPB     H2 3415   0.235   5.119  12.879 -0.0000  0.0000 -0.0000
    3BPB     H4 3416   0.168   5.491  12.673 -0.0000  0.0000 -0.0000
    3BPB     H5 3417   0.250   5.391  12.463 -0.0000 -0.0000  0.0000
    3BPB     H6 3418   0.333   5.158  12.460  0.0000  0.0000 -0.0000
    3BPB    CC7 3419   0.150   5.376  12.921  0.0000  0.0000 -0.0000
    3BPB     C8 3420   0.067   5.491  12.919  0.0000 -0.0000  0.0000
    3BPB     C9 3421   0.025   5.552  13.039 -0.0000  0.0000 -0.0000
    3BPB    C10 3422   0.065   5.498  13.162 -0.0000  0.0000  0.0000
    3BPB    C11 3423   0.147   5.384  13.166  0.0000 -0.0000 -0.0000
    3BPB    C12 3424   0.189   5.323  13.046 -0.0000  0.0000  0.0000
    3BPB     H8 3425   0.030   5.530  12.825 -0.0000 -0.0000  0.0000
    3BPB     H9 3426  -0.036   5.641  13.036 -0.0000  0.0000  0.0000
    3BPB    H10 3427   0.031   5.544  13.254  0.0000 -0.0000 -0.0000
    3BPB    H11 3428   0.175   5.341  13.261 -0.0000  0.0000 -0.0000
    3BPB    H12 3429   0.252   5.235  13.051 -0.0000  0.0000  0.0000
    4BPC    CZc 3430   0.476   4.734  12.421  0.0000  0.0000  0.0000
    4BPC     C2 3431   0.570   4.629  12.422 -0.0000 -0.0000  0.0000
    4BPC    CC3 3432   0.580   4.538  12.315 -0.0000 -0.0000 -0.0000
    4BPC     C4 3433   0.491   4.551  12.205  0.0000  0.0000  0.0000
    4BPC     C5 3434   0.396   4.655  12.203  0.0000 -0.0000 -0.0000
    4BPC     C6 3435   0.390   4.745  12.310 -0.0000  0.0000  0.0000
    4BPC     H2 3436   0.634   4.617  12.509 -0.0000  0.0000 -0.0000
    4BPC     H4 3437   0.492   4.479  12.125 -0.0000 -0.0000 -0.0000
    4BPC     H5 3438   0.329   4.664  12.119 -0.0000 -0.0000 -0.0000
    4BPC     H6 3439   0.315   4.823  12.311  0.0000 -0.0000  0.0000
    4BPC    CC7 3440   0.688   4.435  12.311 -0.0000  0.0000 -0.0000
    4BPC     C8 3441   0.667   4.313  12.244  0.0000 -0.0000 -0.0000
    4BPC     C9 3442   0.769   4.215  12.240 -0.0000  0.0000  0.0000
    4BPC    C10 3443   0.892   4.239  12.304  0.0000 -0.0000 -0.0000
    4BPC    C11 3444   0.913   4.360  12.372 -0.0000  0.0000  0.0000
    4BPC    C12 3445   0.811   4.458  12.375  0.0000 -0.0000 -0.0000
    4BPC     H8 3446   0.573   4.293  12.195  0.0000 -0.0000 -0.0000
    4BPC     H9 3447   0.752   4.124  12.187 -0.0000 -0.0000 -0.0000
    4BPC    H10 3448   0.971   4.165  12.298 -0.0000  0.0000 -0.0000
    4BPC    H11 3449   1.006   4.378  12.423  0.0000  0.0000  0.0000
    4BPC    H12 3450   0.829   4.551  12.426  0.0000  0.0000  0.0000
    1TRZ     N1 3451   1.237   4.551   4.735  0.0000  0.0000  0.0000
    1TRZ    CZ1 3452   1.217   4.549   4.597 -0.0000 -0.0000 -0.0000
    1TRZ     N2 3453   1.172   4.665   4.534  0.0000  0.0000  0.0000
    1TRZ    CZ2 3454   1.146   4.782   4.606 -0.0000  0.0000 -0.0000
    1TRZ     N3 3455   1.168   4.783   4.744  0.0000 -0.0000 -0.0000
    1TRZ    CZ3 3456   1.212   4.667   4.809 -0.0000  0.0000  0.0000
    2BPA    CZa 3457   1.244   4.429   4.516  0.0000  0.0000  0.0000
    2BPA     C2 3458   1.307   4.314   4.571 -0.0000 -0.0000 -0.0000
    2BPA    CC3 3459   1.329   4.199   4.491 -0.0000  0.0000  0.0000
    2BPA     C4 3460   1.286   4.198   4.357  0.0000 -0.0000  0.0000
    2BPA     C5 3461   1.224   4.311   4.302 -0.0000  0.0000 -0.0000
    2BPA     C6 3462   1.204   4.426   4.380  0.0000 -0.0000  0.0000
    2BPA     H2 3463   1.340   4.315   4.674  0.0000 -0.0000 -0.0000
    2BPA     H4 3464   1.304   4.111   4.296  0.0000 -0.0000 -0.0000
    2BPA     H5 3465   1.196   4.312   4.197  0.0000  0.0000  0.0000
    2BPA     H6 3466   1.158   4.512   4.335 -0.0000  0.0000 -0.0000
    2BPA    CC7 3467   1.410   4.085   4.539  0.0000 -0.0000 -0.0000
    2BPA     C8 3468   1.546   4.103   4.571 -0.0000 -0.0000 -0.0000
    2BPA     C9 3469   1.625   3.993   4.608  0.0000 -0.0000  0.0000
    2BPA    C10 3470   1.569   3.864   4.615 -0.0000 -0.0000 -0.0000
    2BPA    C11 3471   1.432   3.845   4.584  0.0000  0.0000  0.0000
    2BPA    C12 3472   1.353   3.956   4.547  0.0000 -0.0000  0.0000
    2BPA     H8 3473   1.587   4.202   4.575  0.0000  0.0000  0.0000
    2BPA     H9 3474   1.730   4.007   4.630 -0.0000  0.0000 -0.0000
    2BPA    H10 3475   1.631   3.779   4.640 -0.0000  0.0000 -0.0000
    2BPA    H11 3476   1.389   3.747   4.589 -0.0000 -0.0000  0.0000
    2BPA    H12 3477   1.248   3.942   4.524  0.0000  0.0000  0.0000
    3BPB    CZb 3478   1.097   4.902   4.536  0.0000 -0.0000  0.0000
    3BPB     C2 3479   1.098   4.909   4.395 -0.0000  0.0000 -0.0000
    3BPB    CC3 3480   1.024   5.008   4.326 -0.0000 -0.0000 -0.0000
    3BPB     C4 3481   0.946   5.100   4.400  0.0000 -0.0000 -0.0000
    3BPB     C5 3482   0.943   5.092   4.540 -0.0000  0.0000  0.0000
    3BPB     C6 3483   1.018   4.995   4.608  0.0000 -0.0000 -0.0000
    3BPB     H2 3484   1.158   4.839   4.338 -0.0000  0.0000  0.0000
    3BPB     H4 3485   0.891   5.178   4.350 -0.0000  0.0000  0.0000
    3BPB     H5 3486   0.875   5.155   4.595 -0.0000 -0.0000 -0.0000
    3BPB     H6 3487   1.015   4.992   4.716 -0.0000  0.0000  0.0000
    3BPB    CC7 3488   1.028   5.020   4.177  0.0000 -0.0000  0.0000
    3BPB     C8 3489   0.911   5.051   4.105  0.0000  0.0000 -0.0000
    3BPB     C9 3490   0.917   5.072   3.965  0.0000 -0.0000  0.0000
    3BPB    C10 3491   1.040   5.061   3.897  0.0000  0.0000  0.0000
    3BPB    C11 3492   1.157   5.029   3.969 -0.0000  0.0000 -0.0000
    3BPB    C12 3493   1.151   5.008   4.108 -0.0000  0.0000 -0.0000
    3BPB     H8 3494   0.817   5.060   4.156 -0.0000  0.0000  0.0000
    3BPB     H9 3495   0.827   5.095   3.911 -0.0000  0.0000 -0.0000
    3BPB    H10 3496   1.044   5.077   3.790 -0.0000 -0.0000  0.0000
    3BPB    H11 3497   1.251   5.022   3.917  0.0000  0.0000 -0.0000
    3BPB    H12 3498   1.239   4.977   4.161  0.0000 -0.0000  0.0000
    4BPC    CZc 3499   1.239   4.668   4.954  0.0000  0.0000 -0.0000
    4BPC     C2 3500   1.279   4.786   5.021 -0.0000 -0.0000  0.0000
    4BPC    CC3 3501   1.277   4.794   5.163  0.0000  0.0000 -0.0000
    4BPC     C4 3502   1.232   4.682   5.236  0.0000  0.0000  0.0000
    4BPC     C5 3503   1.190   4.566   5.171 -0.0000 -0.0000 -0.0000
    4BPC     C6 3504   1.195   4.558   5.031  0.0000 -0.0000 -0.0000
    4BPC     H2 3505   1.306   4.873   4.963 -0.0000  0.0000 -0.0000
    4BPC     H4 3506   1.227   4.686   5.344 -0.0000 -0.0000 -0.0000
    4BPC     H5 3507   1.153   4.484   5.230 -0.0000  0.0000  0.0000
    4BPC     H6 3508   1.164   4.467   4.981  0.0000  0.0000  0.0000
    4BPC    CC7 3509   1.336   4.910   5.236 -0.0000 -0.0000  0.0000
    4BPC     C8 3510   1.443   4.982   5.180  0.0000  0.0000  0.0000
    4BPC     C9 3511   1.504   5.087   5.251  0.0000  0.0000 -0.0000
    4BPC    C10 3512   1.460   5.120   5.380 -0.0000 -0.0000  0.0000
    4BPC    C11 3513   1.353   5.048   5.437  0.0000  0.0000  0.0000
    4BPC    C12 3514   1.291   4.944   5.366  0.0000 -0.0000 -0.0000
    4BPC     H8 3515   1.487   4.947   5.088  0.0000 -0.0000  0.0000
    4BPC     H9 3516   1.584   5.143   5.205 -0.0000 -0.0000 -0.0000
    4BPC    H10 3517   1.505   5.202   5.433  0.0000  0.0000  0.0000
    4BPC    H11 3518   1.318   5.075   5.536  0.0000 -0.0000 -0.0000
    4BPC    H12 3519   1.204   4.895   5.407 -0.0000  0.0000 -0.0000
    1TRZ     N1 3520   6.069   7.412   7.892 -0.0000 -0.0000 -0.0000
    1TRZ    CZ1 3521   5.962   7.331   7.853  0.0000 -0.0000 -0.0000
    1TRZ     N2 3522   5.947   7.302   7.717  0.0000  0.0000  0.0000
    1TRZ    CZ2 3523   6.035   7.353   7.621 -0.0000  0.0000 -0.0000
    1TRZ     N3 3524   6.141   7.434   7.663 -0.0000 -0.0000  0.0000
    1TRZ    CZ3 3525   6.158   7.464   7.798  0.0000  0.0000  0.0000
    2BPA    CZa 3526   5.863   7.285   7.951  0.0000  0.0000  0.0000
    2BPA     C2 3527   5.868   7.329   8.086 -0.0000 -0.0000 -0.0000
    2BPA    CC3 3528   5.766   7.292   8.177  0.0000  0.0000 -0.0000
    2BPA     C4 3529   5.660   7.211   8.134 -0.0000 -0.0000 -0.0000
    2BPA     C5 3530   5.655   7.165   8.001  0.0000  0.0000  0.0000
    2BPA     C6 3531   5.756   7.202   7.910  0.0000 -0.0000  0.0000
    2BPA     H2 3532   5.949   7.391   8.120  0.0000  0.0000  0.0000
    2BPA     H4 3533   5.585   7.179   8.204 -0.0000 -0.0000  0.0000
    2BPA     H5 3534   5.571   7.107   7.966 -0.0000  0.0000 -0.0000
    2BPA     H6 3535   5.751   7.165   7.809 -0.0000 -0.0000 -0.0000
    2BPA    CC7 3536   5.772   7.330   8.320  0.0000  0.0000  0.0000
    2BPA     C8 3537   5.669   7.407   8.378  0.0000 -0.0000  0.0000
    2BPA     C9 3538   5.656   7.418   8.518  0.0000 -0.0000 -0.0000
    2BPA    C10 3539   5.747   7.351   8.601  0.0000 -0.0000 -0.0000
    2BPA    C11 3540   5.851   7.275   8.544 -0.0000 -0.0000  0.0000
    2BPA    C12 3541   5.864   7.265   8.405 -0.0000  0.0000 -0.0000
    2BPA     H8 3542   5.609   7.470   8.315  0.0000  0.0000  0.0000
    2BPA     H9 3543   5.576   7.475   8.561 -0.0000  0.0000  0.0000
    2BPA    H10 3544   5.738   7.358   8.708 -0.0000  0.0000  0.0000
    2BPA    H11 3545   5.917   7.218   8.608 -0.0000 -0.0000 -0.0000
    2BPA    H12 3546   5.949   7.215   8.362  0.0000 -0.0000 -0.0000
    3BPB    CZb 3547   6.017   7.322   7.478  0.0000  0.0000  0.0000
    3BPB     C2 3548   5.904   7.249   7.434  0.0000 -0.0000 -0.0000
    3BPB    CC3 3549   5.900   7.193   7.304 -0.0000  0.0000  0.0000
    3BPB     C4 3550   6.010   7.211   7.218  0.0000 -0.0000 -0.0000
    3BPB     C5 3551   6.123   7.283   7.260  0.0000 -0.0000 -0.0000
    3BPB     C6 3552   6.126   7.338   7.389  0.0000  0.0000  0.0000
    3BPB     H2 3553   5.819   7.238   7.499 -0.0000 -0.0000  0.0000
    3BPB     H4 3554   6.009   7.167   7.119  0.0000  0.0000  0.0000
    3BPB     H5 3555   6.205   7.298   7.192  0.0000  0.0000 -0.0000
    3BPB     H6 3556   6.212   7.397   7.419 -0.0000 -0.0000 -0.0000
    3BPB    CC7 3557   5.784   7.110   7.260  0.0000 -0.0000  0.0000
    3BPB     C8 3558   5.729   7.013   7.347 -0.0000  0.0000 -0.0000
    3BPB     C9 3559   5.625   6.929   7.302  0.0000 -0.0000  0.0000
    3BPB    C10 3560   5.576   6.941   7.171  0.0000  0.0000 -0.0000
    3BPB    C11 3561   5.630   7.038   7.084  0.0000 -0.0000  0.0000
    3BPB    C12 3562   5.734   7.122   7.129 -0.0000 -0.0000 -0.0000
    3BPB     H8 3563   5.765   7.003   7.448  0.0000 -0.0000  0.0000
    3BPB     H9 3564   5.590   6.849   7.366  0.0000  0.0000 -0.0000
    3BPB    H10 3565   5.497   6.876   7.137 -0.0000 -0.0000 -0.0000
    3BPB    H11 3566   5.591   7.049   6.984 -0.0000  0.0000 -0.0000
    3BPB    H12 3567   5.774   7.197   7.062 -0.0000 -0.0000  0.0000
    4BPC    CZc 3568   6.269   7.550   7.842 -0.0000 -0.0000 -0.0000
    4BPC     C2 3569   6.375   7.582   7.754  0.0000  0.0000  0.0000
    4BPC    CC3 3570   6.467   7.684   7.787 -0.0000  0.0000 -0.0000
    4BPC     C4 3571   6.453   7.755   7.908  0.0000  0.0000 -0.0000
    4BPC     C5 3572   6.348   7.724   7.996 -0.0000  0.0000  0.0000
    4BPC     C6 3573   6.257   7.622   7.963 -0.0000  0.0000  0.0000
    4BPC     H2 3574   6.382   7.533   7.659  0.0000 -0.0000 -0.0000
    4BPC     H4 3575   6.523   7.834   7.933 -0.0000 -0.0000 -0.0000
    4BPC     H5 3576   6.344   7.771   8.093  0.0000 -0.0000  0.0000
    4BPC     H6 3577   6.170   7.607   8.026  0.0000  0.0000 -0.0000
    4BPC    CC7 3578   6.584   7.711   7.700  0.0000 -0.0000  0.0000
    4BPC     C8 3579   6.675   7.607   7.669 -0.0000  0.0000 -0.0000
    4BPC     C9 3580   6.790   7.635   7.593 -0.0000  0.0000  0.0000
    4BPC    C10 3581   6.814   7.766   7.548  0.0000  0.0000  0.0000
    4BPC    C11 3582   6.723   7.869   7.578  0.0000  0.0000 -0.0000
    4BPC    C12 3583   6.608   7.842   7.654  0.0000 -0.0000 -0.0000
    4BPC     H8 3584   6.654   7.506   7.698 -0.0000 -0.0000  0.0000
    4BPC     H9 3585   6.859   7.556   7.569  0.0000 -0.0000 -0.0000
    4BPC    H10 3586   6.908   7.790   7.501  0.0000  0.0000  0.0000
    4BPC    H11 3587   6.738   7.968   7.536 -0.0000 -0.0000  0.0000
    4BPC    H12 3588   6.537   7.920   7.674 -0.0000  0.0000  0.0000
    1TRZ     N1 3589   1.541   5.096   9.663  0.0000  0.0000 -0.0000
    1TRZ    CZ1 3590   1.497   5.228   9.650 -0.0000  0.0000  0.0000
    1TRZ     N2 3591   1.540   5.305   9.542  0.0000 -0.0000 -0.0000
    1TRZ    CZ2 3592   1.629   5.252   9.448 -0.0000 -0.0000  0.0000
    1TRZ     N3 3593   1.673   5.120   9.462 -0.0000  0.0000  0.0000
    1TRZ    CZ3 3594   1.629   5.042   9.569 -0.0000 -0.0000  0.0000
    2BPA    CZa 3595   1.405   5.285   9.750 -0.0000 -0.0000 -0.0000
    2BPA     C2 3596   1.334   5.405   9.722  0.0000 -0.0000  0.0000
    2BPA    CC3 3597   1.245   5.459   9.816 -0.0000  0.0000  0.0000
    2BPA     C4 3598   1.225   5.394   9.940  0.0000 -0.0000 -0.0000
    2BPA     C5 3599   1.295   5.275   9.969 -0.0000  0.0000  0.0000
    2BPA     C6 3600   1.384   5.221   9.875  0.0000  0.0000 -0.0000
    2BPA     H2 3601   1.349   5.454   9.628  0.0000  0.0000 -0.0000
    2BPA     H4 3602   1.158   5.436  10.013 -0.0000  0.0000  0.0000
    2BPA     H5 3603   1.280   5.226  10.064 -0.0000 -0.0000  0.0000
    2BPA     H6 3604   1.439   5.131   9.899 -0.0000  0.0000  0.0000
    2BPA    CC7 3605   1.176   5.588   9.787 -0.0000 -0.0000  0.0000
    2BPA     C8 3606   1.247   5.697   9.733  0.0000 -0.0000 -0.0000
    2BPA     C9 3607   1.182   5.818   9.704 -0.0000 -0.0000  0.0000
    2BPA    C10 3608   1.044   5.831   9.728 -0.0000 -0.0000  0.0000
    2BPA    C11 3609   0.972   5.722   9.782  0.0000  0.0000 -0.0000
    2BPA    C12 3610   1.037   5.601   9.811  0.0000 -0.0000 -0.0000
    2BPA     H8 3611   1.354   5.688   9.716 -0.0000  0.0000  0.0000
    2BPA     H9 3612   1.237   5.901   9.664  0.0000  0.0000 -0.0000
    2BPA    H10 3613   0.993   5.924   9.706  0.0000 -0.0000  0.0000
    2BPA    H11 3614   0.867   5.733   9.804 -0.0000  0.0000  0.0000
    2BPA    H12 3615   0.981   5.518   9.851 -0.0000 -0.0000  0.0000
    3BPB    CZb 3616   1.671   5.330   9.332  0.0000 -0.0000 -0.0000
    3BPB     C2 3617   1.785   5.287   9.259 -0.0000  0.0000 -0.0000
    3BPB    CC3 3618   1.809   5.333   9.128  0.0000 -0.0000  0.0000
    3BPB     C4 3619   1.718   5.421   9.068 -0.0000  0.0000 -0.0000
    3BPB     C5 3620   1.604   5.464   9.139  0.0000 -0.0000 -0.0000
    3BPB     C6 3621   1.581   5.419   9.270 -0.0000 -0.0000  0.0000
    3BPB     H2 3622   1.853   5.216   9.304 -0.0000  0.0000 -0.0000
    3BPB     H4 3623   1.736   5.458   8.968 -0.0000 -0.0000  0.0000
    3BPB     H5 3624   1.535   5.533   9.093  0.0000 -0.0000  0.0000
    3BPB     H6 3625   1.495   5.454   9.325 -0.0000  0.0000  0.0000
    3BPB    CC7 3626   1.930   5.287   9.056 -0.0000 -0.0000 -0.0000
    3BPB     C8 3627   1.963   5.150   9.050  0.0000 -0.0000 -0.0000
    3BPB     C9 3628   2.085   5.108   8.992 -0.0000  0.0000  0.0000
    3BPB    C10 3629   2.174   5.204   8.939 -0.0000  0.0000  0.0000
    3BPB    C11 3630   2.141   5.341   8.945  0.0000 -0.0000  0.0000
    3BPB    C12 3631   2.020   5.382   9.003 -0.0000  0.0000  0.0000
    3BPB     H8 3632   1.896   5.076   9.091 -0.0000 -0.0000  0.0000
    3BPB     H9 3633   2.115   5.005   8.996  0.0000 -0.0000  0.0000
    3BPB    H10 3634   2.263   5.172   8.888  0.0000 -0.0000 -0.0000
    3BPB    H11 3635   2.215   5.414   8.918  0.0000  0.0000  0.0000
    3BPB    H12 3636   1.994   5.487   9.004  0.0000 -0.0000 -0.0000
    4BPC    CZc 3637   1.678   4.904   9.581  0.0000  0.0000 -0.0000
    4BPC     C2 3638   1.610   4.816   9.668  0.0000 -0.0000 -0.0000
    4BPC    CC3 3639   1.677   4.707   9.727 -0.0000 -0.0000  0.0000
    4BPC     C4 3640   1.813   4.685   9.699  0.0000 -0.0000  0.0000
    4BPC     C5 3641   1.882   4.771   9.613  0.0000 -0.0000 -0.0000
    4BPC     C6 3642   1.815   4.879   9.554 -0.0000  0.0000  0.0000
    4BPC     H2 3643   1.505   4.830   9.683 -0.0000  0.0000 -0.0000
    4BPC     H4 3644   1.866   4.604   9.748 -0.0000  0.0000 -0.0000
    4BPC     H5 3645   1.988   4.759   9.601  0.0000 -0.0000  0.0000
    4BPC     H6 3646   1.864   4.940   9.480 -0.0000  0.0000 -0.0000
    4BPC    CC7 3647   1.602   4.618   9.819 -0.0000  0.0000  0.0000
    4BPC     C8 3648   1.631   4.480   9.821  0.0000  0.0000 -0.0000
    4BPC     C9 3649   1.563   4.395   9.909 -0.0000 -0.0000  0.0000
    4BPC    C10 3650   1.463   4.446   9.994  0.0000  0.0000 -0.0000
    4BPC    C11 3651   1.434   4.584   9.991 -0.0000 -0.0000  0.0000
    4BPC    C12 3652   1.503   4.670   9.905  0.0000  0.0000 -0.0000
    4BPC     H8 3653   1.694   4.437   9.745 -0.0000 -0.0000 -0.0000
    4BPC     H9 3654   1.595   4.292   9.919  0.0000  0.0000 -0.0000
    4BPC    H10 3655   1.411   4.382  10.063 -0.0000 -0.0000  0.0000
    4BPC    H11 3656   1.354   4.624  10.051  0.0000  0.0000 -0.0000
    4BPC    H12 3657   1.482   4.776   9.906 -0.0000  0.0000  0.0000
    1TRZ     N1 3658   4.780   4.317   6.793  0.0000 -0.0000 -0.0000
    1TRZ    CZ1 3659   4.750   4.241   6.680 -0.0000 -0.0000 -0.0000
    1TRZ     N2 3660   4.721   4.105   6.695  0.0000  0.0000  0.0000
    1TRZ    CZ2 3661   4.722   4.046   6.822 -0.0000  0.0000 -0.0000
    1TRZ     N3 3662   4.750   4.125   6.934  0.0000 -0.0000 -0.0000
    1TRZ    CZ3 3663   4.779   4.260   6.920 -0.0000  0.0000  0.0000
    2BPA    CZa 3664   4.746   4.306   6.548  0.0000  0.0000  0.0000
    2BPA     C2 3665   4.662   4.257   6.446  0.0000  0.0000 -0.0000
    2BPA    CC3 3666   4.652   4.325   6.322 -0.0000 -0.0000  0.0000
    2BPA     C4 3667   4.727   4.442   6.301  0.0000  0.0000  0.0000
    2BPA     C5 3668   4.812   4.491   6.402  0.0000  0.0000 -0.0000
    2BPA     C6 3669   4.821   4.424   6.525 -0.0000 -0.0000 -0.0000
    2BPA     H2 3670   4.607   4.165   6.462  0.0000  0.0000  0.0000
    2BPA     H4 3671   4.718   4.496   6.208  0.0000  0.0000 -0.0000
    2BPA     H5 3672   4.866   4.583   6.386  0.0000  0.0000 -0.0000
    2BPA     H6 3673   4.889   4.460   6.600  0.0000  0.0000  0.0000
    2BPA    CC7 3674   4.561   4.273   6.216  0.0000  0.0000  0.0000
    2BPA     C8 3675   4.598   4.283   6.080  0.0000  0.0000  0.0000
    2BPA     C9 3676   4.516   4.230   5.979 -0.0000 -0.0000 -0.0000
    2BPA    C10 3677   4.395   4.166   6.014  0.0000  0.0000 -0.0000
    2BPA    C11 3678   4.357   4.157   6.148 -0.0000 -0.0000  0.0000
    2BPA    C12 3679   4.439   4.211   6.249 -0.0000 -0.0000 -0.0000
    2BPA     H8 3680   4.692   4.330   6.053 -0.0000 -0.0000  0.0000
    2BPA     H9 3681   4.545   4.240   5.875 -0.0000  0.0000  0.0000
    2BPA    H10 3682   4.334   4.121   5.938 -0.0000 -0.0000 -0.0000
    2BPA    H11 3683   4.264   4.108   6.174  0.0000  0.0000 -0.0000
    2BPA    H12 3684   4.407   4.206   6.352 -0.0000 -0.0000  0.0000
    3BPB    CZb 3685   4.705   3.901   6.838  0.0000 -0.0000  0.0000
    3BPB     C2 3686   4.742   3.818   6.729 -0.0000 -0.0000  0.0000
    3BPB    CC3 3687   4.793   3.688   6.751 -0.0000  0.0000 -0.0000
    3BPB     C4 3688   4.805   3.639   6.883  0.0000  0.0000 -0.0000
    3BPB     C5 3689   4.766   3.719   6.992  0.0000 -0.0000 -0.0000
    3BPB     C6 3690   4.716   3.848   6.970 -0.0000  0.0000 -0.0000
    3BPB     H2 3691   4.727   3.852   6.628 -0.0000  0.0000 -0.0000
    3BPB     H4 3692   4.855   3.545   6.901  0.0000  0.0000  0.0000
    3BPB     H5 3693   4.762   3.675   7.090 -0.0000 -0.0000  0.0000
    3BPB     H6 3694   4.686   3.907   7.055 -0.0000  0.0000  0.0000
    3BPB    CC7 3695   4.843   3.604   6.639 -0.0000  0.0000 -0.0000
    3BPB     C8 3696   4.826   3.464   6.642 -0.0000  0.0000 -0.0000
    3BPB     C9 3697   4.889   3.383   6.546 -0.0000 -0.0000  0.0000
    3BPB    C10 3698   4.969   3.441   6.447  0.0000  0.0000 -0.0000
    3BPB    C11 3699   4.985   3.581   6.442  0.0000 -0.0000 -0.0000
    3BPB    C12 3700   4.923   3.662   6.538 -0.0000  0.0000  0.0000
    3BPB     H8 3701   4.760   3.419   6.715  0.0000  0.0000 -0.0000
    3BPB     H9 3702   4.878   3.275   6.551  0.0000  0.0000 -0.0000
    3BPB    H10 3703   5.019   3.378   6.375 -0.0000 -0.0000  0.0000
    3BPB    H11 3704   5.048   3.626   6.367 -0.0000  0.0000  0.0000
    3BPB    H12 3705   4.936   3.769   6.534  0.0000  0.0000 -0.0000
    4BPC    CZc 3706   4.806   4.344   7.038 -0.0000  0.0000 -0.0000
    4BPC     C2 3707   4.825   4.282   7.164  0.0000  0.0000 -0.0000
    4BPC    CC3 3708   4.784   4.344   7.284  0.0000 -0.0000  0.0000
    4BPC     C4 3709   4.723   4.471   7.277 -0.0000 -0.0000  0.0000
    4BPC     C5 3710   4.704   4.535   7.154 -0.0000  0.0000  0.0000
    4BPC     C6 3711   4.746   4.473   7.036  0.0000 -0.0000  0.0000
    4BPC     H2 3712   4.872   4.184   7.168 -0.0000  0.0000 -0.0000
    4BPC     H4 3713   4.692   4.522   7.368  0.0000 -0.0000 -0.0000
    4BPC     H5 3714   4.649   4.628   7.150 -0.0000 -0.0000  0.0000
    4BPC     H6 3715   4.743   4.528   6.944  0.0000  0.0000 -0.0000
    4BPC    CC7 3716   4.797   4.277   7.416 -0.0000  0.0000  0.0000
    4BPC     C8 3717   4.785   4.137   7.428  0.0000  0.0000  0.0000
    4BPC     C9 3718   4.778   4.078   7.556 -0.0000  0.0000 -0.0000
    4BPC    C10 3719   4.783   4.157   7.672 -0.0000 -0.0000  0.0000
    4BPC    C11 3720   4.797   4.296   7.661  0.0000  0.0000 -0.0000
    4BPC    C12 3721   4.806   4.355   7.534  0.0000 -0.0000 -0.0000
    4BPC     H8 3722   4.782   4.075   7.340  0.0000 -0.0000 -0.0000
    4BPC     H9 3723   4.781   3.971   7.565  0.0000  0.0000  0.0000
    4BPC    H10 3724   4.776   4.110   7.769  0.0000  0.0000 -0.0000
    4BPC    H11 3725   4.789   4.357   7.749 -0.0000  0.0000  0.0000
    4BPC    H12 3726   4.829   4.460   7.526  0.0000  0.0000  0.0000
    1TRZ     N1 3727   1.340   5.116   9.287  0.0000 -0.0000  0.0000
    1TRZ    CZ1 3728   1.362   4.993   9.349 -0.0000  0.0000  0.0000
    1TRZ     N2 3729   1.292   4.963   9.466  0.0000  0.0000  0.0000
    1TRZ    CZ2 3730   1.201   5.053   9.521 -0.0000  0.0000 -0.0000
    1TRZ     N3 3731   1.179   5.176   9.458  0.0000  0.0000 -0.0000
    1TRZ    CZ3 3732   1.249   5.207   9.340 -0.0000  0.0000  0.0000
    2BPA    CZa 3733   1.459   4.897   9.297  0.0000 -0.0000 -0.0000
    2BPA     C2 3734   1.452   4.762   9.338  0.0000  0.0000 -0.0000
    2BPA    CC3 3735   1.549   4.669   9.298  0.0000 -0.0000 -0.0000
    2BPA     C4 3736   1.656   4.710   9.216 -0.0000  0.0000 -0.0000
    2BPA     C5 3737   1.664   4.845   9.173  0.0000 -0.0000  0.0000
    2BPA     C6 3738   1.566   4.938   9.213 -0.0000 -0.0000  0.0000
    2BPA     H2 3739   1.373   4.730   9.404 -0.0000 -0.0000  0.0000
    2BPA     H4 3740   1.728   4.638   9.182  0.0000 -0.0000 -0.0000
    2BPA     H5 3741   1.745   4.876   9.109  0.0000  0.0000 -0.0000
    2BPA     H6 3742   1.574   5.041   9.183  0.0000  0.0000 -0.0000
    2BPA    CC7 3743   1.536   4.528   9.343  0.0000 -0.0000 -0.0000
    2BPA     C8 3744   1.510   4.499   9.478 -0.0000  0.0000  0.0000
    2BPA     C9 3745   1.486   4.367   9.520 -0.0000  0.0000  0.0000
    2BPA    C10 3746   1.488   4.263   9.426  0.0000 -0.0000  0.0000
    2BPA    C11 3747   1.515   4.290   9.291  0.0000 -0.0000 -0.0000
    2BPA    C12 3748   1.539   4.422   9.249 -0.0000  0.0000  0.0000
    2BPA     H8 3749   1.502   4.580   9.550 -0.0000 -0.0000 -0.0000
    2BPA     H9 3750   1.466   4.345   9.624  0.0000 -0.0000 -0.0000
    2BPA    H10 3751   1.463   4.163   9.458 -0.0000  0.0000  0.0000
    2BPA    H11 3752   1.511   4.211   9.217 -0.0000  0.0000  0.0000
    2BPA    H12 3753   1.558   4.443   9.145  0.0000  0.0000 -0.0000
    3BPB    CZb 3754   1.134   5.016   9.645 -0.0000 -0.0000  0.0000
    3BPB     C2 3755   0.998   5.048   9.668  0.0000  0.0000  0.0000
    3BPB    CC3 3756   0.939   5.024   9.794 -0.0000  0.0000 -0.0000
    3BPB     C4 3757   1.016   4.968   9.897  0.0000 -0.0000  0.0000
    3BPB     C5 3758   1.151   4.935   9.876  0.0000 -0.0000 -0.0000
    3BPB     C6 3759   1.210   4.959   9.750 -0.0000  0.0000  0.0000
    3BPB     H2 3760   0.939   5.089   9.587  0.0000 -0.0000  0.0000
    3BPB     H4 3761   0.973   4.952   9.995  0.0000  0.0000 -0.0000
    3BPB     H5 3762   1.210   4.893   9.956  0.0000 -0.0000  0.0000
    3BPB     H6 3763   1.314   4.939   9.735  0.0000 -0.0000 -0.0000
    3BPB    CC7 3764   0.795   5.054   9.817  0.0000 -0.0000  0.0000
    3BPB     C8 3765   0.715   4.965   9.893  0.0000  0.0000 -0.0000
    3BPB     C9 3766   0.580   4.995   9.919  0.0000  0.0000  0.0000
    3BPB    C10 3767   0.524   5.114   9.869 -0.0000  0.0000  0.0000
    3BPB    C11 3768   0.603   5.203   9.794  0.0000 -0.0000  0.0000
    3BPB    C12 3769   0.738   5.173   9.768 -0.0000  0.0000  0.0000
    3BPB     H8 3770   0.756   4.871   9.928 -0.0000  0.0000 -0.0000
    3BPB     H9 3771   0.520   4.926   9.976 -0.0000 -0.0000  0.0000
    3BPB    H10 3772   0.419   5.135   9.886  0.0000 -0.0000 -0.0000
    3BPB    H11 3773   0.559   5.293   9.754 -0.0000  0.0000 -0.0000
    3BPB    H12 3774   0.797   5.241   9.709  0.0000  0.0000 -0.0000
    4BPC    CZc 3775   1.227   5.336   9.272  0.0000 -0.0000  0.0000
    4BPC     C2 3776   1.254   5.345   9.133 -0.0000  0.0000  0.0000
    4BPC    CC3 3777   1.260   5.469   9.068  0.0000  0.0000 -0.0000
    4BPC     C4 3778   1.241   5.587   9.143  0.0000 -0.0000 -0.0000
    4BPC     C5 3779   1.215   5.580   9.281 -0.0000  0.0000  0.0000
    4BPC     C6 3780   1.207   5.455   9.346  0.0000  0.0000 -0.0000
    4BPC     H2 3781   1.271   5.254   9.078  0.0000 -0.0000 -0.0000
    4BPC     H4 3782   1.249   5.683   9.094  0.0000 -0.0000  0.0000
    4BPC     H5 3783   1.200   5.671   9.338  0.0000 -0.0000 -0.0000
    4BPC     H6 3784   1.184   5.449   9.451 -0.0000 -0.0000  0.0000
    4BPC    CC7 3785   1.286   5.473   8.920  0.0000 -0.0000  0.0000
    4BPC     C8 3786   1.374   5.380   8.860 -0.0000  0.0000  0.0000
    4BPC     C9 3787   1.390   5.377   8.721  0.0000 -0.0000 -0.0000
    4BPC    C10 3788   1.318   5.466   8.639 -0.0000  0.0000  0.0000
    4BPC    C11 3789   1.230   5.559   8.698 -0.0000  0.0000 -0.0000
    4BPC    C12 3790   1.215   5.563   8.838  0.0000 -0.0000 -0.0000
    4BPC     H8 3791   1.430   5.311   8.922 -0.0000  0.0000 -0.0000
    4BPC     H9 3792   1.458   5.306   8.676 -0.0000  0.0000  0.0000
    4BPC    H10 3793   1.329   5.462   8.532  0.0000 -0.0000 -0.0000
    4BPC    H11 3794   1.175   5.628   8.635  0.0000 -0.0000  0.0000
    4BPC    H12 3795   1.154   5.640   8.882 -0.0000  0.0000  0.0000
    1TRZ     N1 3796   8.698   0.320   1.683 -0.0000 -0.0000  0.0000
    1TRZ    CZ1 3797   8.576   0.254   1.662  0.0000  0.0000  0.0000
    1TRZ     N2 3798   8.562   0.121   1.702  0.0000  0.0000 -0.0000
    1TRZ    CZ2 3799   8.668   0.054   1.763 -0.0000 -0.0000  0.0000
    1TRZ     N3 3800   8.789   0.121   1.782 -0.0000 -0.0000 -0.0000
    1TRZ    CZ3 3801   8.805   0.253   1.743  0.0000  0.0000 -0.0000
    2BPA    CZa 3802   8.467   0.324   1.593 -0.0000 -0.0000 -0.0000
    2BPA     C2 3803   8.489   0.451   1.535 -0.0000 -0.0000  0.0000
    2BPA    CC3 3804   8.388   0.515   1.461 -0.0000  0.0000 -0.0000
    2BPA     C4 3805   8.262   0.453   1.447  0.0000 -0.0000  0.0000
    2BPA     C5 3806   8.238   0.327   1.506 -0.0000  0.0000 -0.0000
    2BPA     C6 3807   8.340   0.262   1.578  0.0000  0.0000 -0.0000
    2BPA     H2 3808   8.583   0.501   1.550  0.0000  0.0000  0.0000
    2BPA     H4 3809   8.183   0.503   1.395 -0.0000  0.0000 -0.0000
    2BPA     H5 3810   8.142   0.279   1.493  0.0000 -0.0000  0.0000
    2BPA     H6 3811   8.320   0.167   1.624 -0.0000 -0.0000  0.0000
    2BPA    CC7 3812   8.419   0.639   1.384 -0.0000 -0.0000  0.0000
    2BPA     C8 3813   8.546   0.655   1.325 -0.0000  0.0000 -0.0000
    2BPA     C9 3814   8.573   0.765   1.242  0.0000  0.0000 -0.0000
    2BPA    C10 3815   8.473   0.861   1.217 -0.0000 -0.0000  0.0000
    2BPA    C11 3816   8.346   0.847   1.277  0.0000 -0.0000  0.0000
    2BPA    C12 3817   8.319   0.737   1.361  0.0000 -0.0000 -0.0000
    2BPA     H8 3818   8.624   0.583   1.343  0.0000 -0.0000 -0.0000
    2BPA     H9 3819   8.671   0.778   1.198 -0.0000  0.0000  0.0000
    2BPA    H10 3820   8.492   0.941   1.148  0.0000  0.0000 -0.0000
    2BPA    H11 3821   8.270   0.921   1.259 -0.0000  0.0000 -0.0000
    2BPA    H12 3822   8.222   0.728   1.407 -0.0000  0.0000  0.0000
    3BPB    CZb 3823   8.655  -0.086   1.807  0.0000  0.0000  0.0000
    3BPB     C2 3824   8.764  -0.147   1.875 -0.0000 -0.0000 -0.0000
    3BPB    CC3 3825   8.747  -0.265   1.950 -0.0000 -0.0000  0.0000
    3BPB     C4 3826   8.619  -0.325   1.956  0.0000  0.0000 -0.0000
    3BPB     C5 3827   8.510  -0.266   1.889  0.0000  0.0000 -0.0000
    3BPB     C6 3828   8.528  -0.147   1.815  0.0000 -0.0000  0.0000
    3BPB     H2 3829   8.863  -0.106   1.863  0.0000 -0.0000 -0.0000
    3BPB     H4 3830   8.605  -0.415   2.013 -0.0000 -0.0000  0.0000
    3BPB     H5 3831   8.413  -0.312   1.892 -0.0000 -0.0000 -0.0000
    3BPB     H6 3832   8.444  -0.104   1.763 -0.0000  0.0000 -0.0000
    3BPB    CC7 3833   8.863  -0.320   2.025  0.0000  0.0000  0.0000
    3BPB     C8 3834   8.896  -0.456   2.017  0.0000 -0.0000  0.0000
    3BPB     C9 3835   9.010  -0.506   2.083  0.0000  0.0000  0.0000
    3BPB    C10 3836   9.091  -0.418   2.159  0.0000 -0.0000 -0.0000
    3BPB    C11 3837   9.057  -0.282   2.169  0.0000 -0.0000  0.0000
    3BPB    C12 3838   8.944  -0.233   2.102 -0.0000  0.0000 -0.0000
    3BPB     H8 3839   8.828  -0.526   1.970  0.0000  0.0000  0.0000
    3BPB     H9 3840   9.037  -0.610   2.075  0.0000 -0.0000 -0.0000
    3BPB    H10 3841   9.181  -0.456   2.207 -0.0000  0.0000 -0.0000
    3BPB    H11 3842   9.119  -0.215   2.226  0.0000  0.0000  0.0000
    3BPB    H12 3843   8.918  -0.128   2.111  0.0000 -0.0000  0.0000
    4BPC    CZc 3844   8.933   0.322   1.766 -0.0000 -0.0000 -0.0000
    4BPC     C2 3845   9.044   0.250   1.817 -0.0000  0.0000  0.0000
    4BPC    CC3 3846   9.170   0.310   1.829  0.0000  0.0000 -0.0000
    4BPC     C4 3847   9.188   0.444   1.790 -0.0000  0.0000 -0.0000
    4BPC     C5 3848   9.078   0.517   1.739  0.0000 -0.0000  0.0000
    4BPC     C6 3849   8.952   0.456   1.727 -0.0000  0.0000 -0.0000
    4BPC     H2 3850   9.032   0.147   1.848  0.0000  0.0000  0.0000
    4BPC     H4 3851   9.284   0.491   1.801  0.0000  0.0000  0.0000
    4BPC     H5 3852   9.093   0.618   1.704 -0.0000 -0.0000 -0.0000
    4BPC     H6 3853   8.869   0.514   1.688  0.0000 -0.0000  0.0000
    4BPC    CC7 3854   9.283   0.228   1.879 -0.0000  0.0000 -0.0000
    4BPC     C8 3855   9.386   0.190   1.790 -0.0000  0.0000  0.0000
    4BPC     C9 3856   9.485   0.100   1.833  0.0000 -0.0000  0.0000
    4BPC    C10 3857   9.483   0.050   1.965 -0.0000  0.0000 -0.0000
    4BPC    C11 3858   9.381   0.090   2.054  0.0000  0.0000 -0.0000
    4BPC    C12 3859   9.281   0.179   2.010  0.0000 -0.0000  0.0000
    4BPC     H8 3860   9.389   0.229   1.690  0.0000  0.0000 -0.0000
    4BPC     H9 3861   9.557   0.061   1.762 -0.0000  0.0000  0.0000
    4BPC    H10 3862   9.557  -0.021   1.997  0.0000 -0.0000  0.0000
    4BPC    H11 3863   9.382   0.055   2.156  0.0000  0.0000  0.0000
    4BPC    H12 3864   9.203   0.209   2.078 -0.0000  0.0000  0.0000
    1TRZ     N1 3865   6.260   2.598   4.143 -0.0000  0.0000  0.0000
    1TRZ    CZ1 3866   6.197   2.642   4.260 -0.0000  0.0000 -0.0000
    1TRZ     N2 3867   6.221   2.575   4.379  0.0000 -0.0000  0.0000
    1TRZ    CZ2 3868   6.307   2.464   4.383 -0.0000  0.0000 -0.0000
    1TRZ     N3 3869   6.369   2.421   4.265 -0.0000  0.0000  0.0000
    1TRZ    CZ3 3870   6.345   2.488   4.145  0.0000 -0.0000 -0.0000
    2BPA    CZa 3871   6.100   2.753   4.253  0.0000 -0.0000  0.0000
    2BPA     C2 3872   6.069   2.813   4.129  0.0000  0.0000  0.0000
    2BPA    CC3 3873   5.966   2.908   4.118 -0.0000  0.0000 -0.0000
    2BPA     C4 3874   5.895   2.945   4.234  0.0000 -0.0000  0.0000
    2BPA     C5 3875   5.926   2.888   4.359 -0.0000  0.0000 -0.0000
    2BPA     C6 3876   6.028   2.792   4.369  0.0000  0.0000 -0.0000
    2BPA     H2 3877   6.129   2.790   4.042 -0.0000  0.0000  0.0000
    2BPA     H4 3878   5.813   3.015   4.225  0.0000 -0.0000 -0.0000
    2BPA     H5 3879   5.869   2.915   4.446 -0.0000  0.0000  0.0000
    2BPA     H6 3880   6.053   2.751   4.465  0.0000 -0.0000  0.0000
    2BPA    CC7 3881   5.924   2.957   3.984  0.0000 -0.0000 -0.0000
    2BPA     C8 3882   5.880   3.090   3.966 -0.0000 -0.0000 -0.0000
    2BPA     C9 3883   5.833   3.133   3.840 -0.0000  0.0000  0.0000
    2BPA    C10 3884   5.830   3.044   3.731 -0.0000  0.0000 -0.0000
    2BPA    C11 3885   5.874   2.912   3.748  0.0000 -0.0000 -0.0000
    2BPA    C12 3886   5.921   2.868   3.873  0.0000  0.0000  0.0000
    2BPA     H8 3887   5.884   3.160   4.048  0.0000  0.0000  0.0000
    2BPA     H9 3888   5.798   3.235   3.828  0.0000 -0.0000  0.0000
    2BPA    H10 3889   5.792   3.077   3.635  0.0000 -0.0000  0.0000
    2BPA    H11 3890   5.872   2.843   3.664  0.0000  0.0000  0.0000
    2BPA    H12 3891   5.952   2.765   3.886 -0.0000  0.0000 -0.0000
    3BPB    CZb 3892   6.334   2.397   4.511  0.0000  0.0000 -0.0000
    3BPB     C2 3893   6.294   2.457   4.633 -0.0000 -0.0000 -0.0000
    3BPB    CC3 3894   6.337   2.406   4.757  0.0000  0.0000  0.0000
    3BPB     C4 3895   6.420   2.292   4.760 -0.0000  0.0000  0.0000
    3BPB     C5 3896   6.459   2.231   4.640  0.0000 -0.0000 -0.0000
    3BPB     C6 3897   6.417   2.283   4.516  0.0000 -0.0000  0.0000
    3BPB     H2 3898   6.222   2.538   4.632  0.0000 -0.0000  0.0000
    3BPB     H4 3899   6.458   2.255   4.854  0.0000 -0.0000 -0.0000
    3BPB     H5 3900   6.519   2.141   4.643 -0.0000  0.0000  0.0000
    3BPB     H6 3901   6.450   2.235   4.425  0.0000 -0.0000  0.0000
    3BPB    CC7 3902   6.301   2.476   4.883 -0.0000 -0.0000  0.0000
    3BPB     C8 3903   6.167   2.513   4.908  0.0000  0.0000  0.0000
    3BPB     C9 3904   6.135   2.591   5.021 -0.0000 -0.0000 -0.0000
    3BPB    C10 3905   6.236   2.633   5.109  0.0000  0.0000  0.0000
    3BPB    C11 3906   6.370   2.597   5.085  0.0000 -0.0000 -0.0000
    3BPB    C12 3907   6.402   2.518   4.972 -0.0000  0.0000  0.0000
    3BPB     H8 3908   6.089   2.481   4.841 -0.0000 -0.0000 -0.0000
    3BPB     H9 3909   6.033   2.624   5.036  0.0000 -0.0000 -0.0000
    3BPB    H10 3910   6.211   2.693   5.196  0.0000 -0.0000 -0.0000
    3BPB    H11 3911   6.448   2.635   5.149  0.0000  0.0000  0.0000
    3BPB    H12 3912   6.505   2.491   4.954  0.0000 -0.0000 -0.0000
    4BPC    CZc 3913   6.410   2.444   4.020 -0.0000  0.0000  0.0000
    4BPC     C2 3914   6.355   2.489   3.898  0.0000 -0.0000 -0.0000
    4BPC    CC3 3915   6.435   2.505   3.783 -0.0000  0.0000 -0.0000
    4BPC     C4 3916   6.572   2.474   3.789  0.0000 -0.0000  0.0000
    4BPC     C5 3917   6.629   2.428   3.910 -0.0000  0.0000 -0.0000
    4BPC     C6 3918   6.548   2.414   4.024  0.0000 -0.0000  0.0000
    4BPC     H2 3919   6.249   2.512   3.893  0.0000 -0.0000  0.0000
    4BPC     H4 3920   6.635   2.487   3.702 -0.0000 -0.0000  0.0000
    4BPC     H5 3921   6.734   2.405   3.914  0.0000 -0.0000  0.0000
    4BPC     H6 3922   6.592   2.378   4.117 -0.0000  0.0000 -0.0000
    4BPC    CC7 3923   6.373   2.556   3.657 -0.0000  0.0000  0.0000
    4BPC     C8 3924   6.402   2.497   3.533  0.0000 -0.0000 -0.0000
    4BPC     C9 3925   6.343   2.546   3.415 -0.0000 -0.0000 -0.0000
    4BPC    C10 3926   6.254   2.655   3.421 -0.0000  0.0000 -0.0000
    4BPC    C11 3927   6.224   2.715   3.545  0.0000 -0.0000  0.0000
    4BPC    C12 3928   6.284   2.666   3.663  0.0000 -0.0000 -0.0000
    4BPC     H8 3929   6.470   2.413   3.528 -0.0000  0.0000 -0.0000
    4BPC     H9 3930   6.366   2.500   3.320  0.0000  0.0000  0.0000
    4BPC    H10 3931   6.210   2.694   3.330  0.0000 -0.0000  0.0000
    4BPC    H11 3932   6.154   2.797   3.550 -0.0000  0.0000  0.0000
    4BPC    H12 3933   6.262   2.714   3.757 -0.0000  0.0000  0.0000
    1TRZ     N1 3934   5.608  11.753   7.150 -0.0000  0.0000  0.0000
    1TRZ    CZ1 3935   5.676  11.633   7.166  0.0000 -0.0000 -0.0000
    1TRZ     N2 3936   5.612  11.525   7.227 -0.0000  0.0000  0.0000
    1TRZ    CZ2 3937   5.480  11.537   7.272  0.0000 -0.0000 -0.0000
    1TRZ     N3 3938   5.413  11.658   7.256  0.0000  0.0000 -0.0000
    1TRZ    CZ3 3939   5.476  11.767   7.195  0.0000 -0.0000 -0.0000
    2BPA    CZa 3940   5.813  11.618   7.112 -0.0000 -0.0000  0.0000
    2BPA     C2 3941   5.895  11.508   7.150 -0.0000  0.0000 -0.0000
    2BPA    CC3 3942   6.022  11.490   7.092  0.0000 -0.0000  0.0000
    2BPA     C4 3943   6.067  11.582   6.995  0.0000 -0.0000 -0.0000
    2BPA     C5 3944   5.988  11.691   6.957 -0.0000  0.0000 -0.0000
    2BPA     C6 3945   5.861  11.709   7.015  0.0000 -0.0000  0.0000
    2BPA     H2 3946   5.859  11.437   7.223  0.0000 -0.0000  0.0000
    2BPA     H4 3947   6.161  11.563   6.944 -0.0000 -0.0000  0.0000
    2BPA     H5 3948   6.024  11.760   6.882  0.0000 -0.0000  0.0000
    2BPA     H6 3949   5.800  11.792   6.983 -0.0000  0.0000 -0.0000
    2BPA    CC7 3950   6.111  11.377   7.131 -0.0000  0.0000  0.0000
    2BPA     C8 3951   6.249  11.399   7.151 -0.0000  0.0000 -0.0000
    2BPA     C9 3952   6.335  11.291   7.176  0.0000 -0.0000 -0.0000
    2BPA    C10 3953   6.284  11.160   7.181  0.0000 -0.0000  0.0000
    2BPA    C11 3954   6.147  11.138   7.161 -0.0000 -0.0000 -0.0000
    2BPA    C12 3955   6.060  11.246   7.137 -0.0000 -0.0000  0.0000
    2BPA     H8 3956   6.289  11.500   7.149 -0.0000 -0.0000  0.0000
    2BPA     H9 3957   6.441  11.308   7.188  0.0000  0.0000 -0.0000
    2BPA    H10 3958   6.351  11.077   7.199 -0.0000  0.0000 -0.0000
    2BPA    H11 3959   6.109  11.037   7.158  0.0000  0.0000 -0.0000
    2BPA    H12 3960   5.954  11.228   7.126  0.0000  0.0000  0.0000
    3BPB    CZb 3961   5.414  11.425   7.341  0.0000  0.0000  0.0000
    3BPB     C2 3962   5.483  11.302   7.357 -0.0000  0.0000  0.0000
    3BPB    CC3 3963   5.451  11.213   7.462  0.0000 -0.0000 -0.0000
    3BPB     C4 3964   5.347  11.245   7.551 -0.0000  0.0000 -0.0000
    3BPB     C5 3965   5.277  11.366   7.537 -0.0000  0.0000  0.0000
    3BPB     C6 3966   5.309  11.454   7.432  0.0000 -0.0000 -0.0000
    3BPB     H2 3967   5.559  11.275   7.285 -0.0000 -0.0000 -0.0000
    3BPB     H4 3968   5.322  11.178   7.631 -0.0000 -0.0000  0.0000
    3BPB     H5 3969   5.198  11.391   7.606 -0.0000  0.0000  0.0000
    3BPB     H6 3970   5.249  11.542   7.418 -0.0000  0.0000 -0.0000
    3BPB    CC7 3971   5.532  11.089   7.482 -0.0000  0.0000 -0.0000
    3BPB     C8 3972   5.469  10.967   7.517  0.0000  0.0000 -0.0000
    3BPB     C9 3973   5.547  10.853   7.543 -0.0000 -0.0000  0.0000
    3BPB    C10 3974   5.687  10.859   7.533  0.0000  0.0000 -0.0000
    3BPB    C11 3975   5.750  10.980   7.497 -0.0000  0.0000 -0.0000
    3BPB    C12 3976   5.672  11.095   7.472  0.0000 -0.0000  0.0000
    3BPB     H8 3977   5.362  10.961   7.523 -0.0000 -0.0000  0.0000
    3BPB     H9 3978   5.499  10.761   7.573  0.0000  0.0000  0.0000
    3BPB    H10 3979   5.747  10.771   7.552 -0.0000  0.0000 -0.0000
    3BPB    H11 3980   5.857  10.988   7.500  0.0000  0.0000  0.0000
    3BPB    H12 3981   5.721  11.187   7.443  0.0000 -0.0000  0.0000
    4BPC    CZc 3982   5.407  11.896   7.183  0.0000  0.0000  0.0000
    4BPC     C2 3983   5.291  11.922   7.260 -0.0000  0.0000 -0.0000
    4BPC    CC3 3984   5.201  12.025   7.224 -0.0000 -0.0000  0.0000
    4BPC     C4 3985   5.227  12.102   7.109  0.0000  0.0000 -0.0000
    4BPC     C5 3986   5.342  12.078   7.031 -0.0000  0.0000  0.0000
    4BPC     C6 3987   5.431  11.976   7.068  0.0000 -0.0000  0.0000
    4BPC     H2 3988   5.272  11.862   7.347 -0.0000 -0.0000  0.0000
    4BPC     H4 3989   5.158  12.180   7.079  0.0000 -0.0000 -0.0000
    4BPC     H5 3990   5.362  12.138   6.944  0.0000  0.0000 -0.0000
    4BPC     H6 3991   5.520  11.958   7.009 -0.0000  0.0000  0.0000
    4BPC    CC7 3992   5.082  12.055   7.309  0.0000 -0.0000 -0.0000
    4BPC     C8 3993   5.008  11.951   7.369 -0.0000  0.0000  0.0000
    4BPC     C9 3994   4.898  11.981   7.452  0.0000  0.0000 -0.0000
    4BPC    C10 3995   4.861  12.115   7.475  0.0000 -0.0000 -0.0000
    4BPC    C11 3996   4.935  12.219   7.415 -0.0000  0.0000  0.0000
    4BPC    C12 3997   5.045  12.189   7.332 -0.0000 -0.0000  0.0000
    4BPC     H8 3998   5.036  11.848   7.354  0.0000 -0.0000  0.0000
    4BPC     H9 3999   4.844  11.902   7.502 -0.0000  0.0000  0.0000
    4BPC    H10 4000   4.776  12.139   7.536 -0.0000  0.0000  0.0000
    4BPC    H11 4001   4.908  12.322   7.436  0.0000 -0.0000 -0.0000
    4BPC    H12 4002   5.102  12.269   7.289  0.0000  0.0000 -0.0000
    1TRZ     N1 4003   1.756  11.578  10.736  0.0000  0.0000 -0.0000
    1TRZ    CZ1 4004   1.649  11.498  10.773 -0.0000  0.0000  0.0000
    1TRZ     N2 4005   1.519  11.536  10.739  0.0000  0.0000 -0.0000
    1TRZ    CZ2 4006   1.497  11.656  10.670 -0.0000 -0.0000  0.0000
    1TRZ     N3 4007   1.606  11.736  10.635 -0.0000 -0.0000  0.0000
    1TRZ    CZ3 4008   1.736  11.698  10.668  0.0000 -0.0000 -0.0000
    2BPA    CZa 4009   1.675  11.375  10.847  0.0000 -0.0000 -0.0000
    2BPA     C2 4010   1.800  11.310  10.834 -0.0000  0.0000  0.0000
    2BPA    CC3 4011   1.835  11.203  10.918  0.0000 -0.0000 -0.0000
    2BPA     C4 4012   1.745  11.161  11.017 -0.0000  0.0000  0.0000
    2BPA     C5 4013   1.620  11.224  11.032 -0.0000  0.0000  0.0000
    2BPA     C6 4014   1.585  11.330  10.946  0.0000 -0.0000  0.0000
    2BPA     H2 4015   1.870  11.342  10.758 -0.0000 -0.0000  0.0000
    2BPA     H4 4016   1.775  11.087  11.089 -0.0000  0.0000 -0.0000
    2BPA     H5 4017   1.554  11.196  11.113  0.0000  0.0000 -0.0000
    2BPA     H6 4018   1.487  11.375  10.954  0.0000 -0.0000 -0.0000
    2BPA    CC7 4019   1.966  11.135  10.900 -0.0000 -0.0000  0.0000
    2BPA     C8 4020   2.085  11.209  10.898  0.0000  0.0000 -0.0000
    2BPA     C9 4021   2.207  11.146  10.868  0.0000  0.0000  0.0000
    2BPA    C10 4022   2.211  11.009  10.839 -0.0000 -0.0000 -0.0000
    2BPA    C11 4023   2.092  10.933  10.841  0.0000  0.0000  0.0000
    2BPA    C12 4024   1.970  10.996  10.871  0.0000  0.0000  0.0000
    2BPA     H8 4025   2.083  11.315  10.918  0.0000  0.0000 -0.0000
    2BPA     H9 4026   2.299  11.203  10.876 -0.0000 -0.0000  0.0000
    2BPA    H10 4027   2.304  10.961  10.812 -0.0000  0.0000 -0.0000
    2BPA    H11 4028   2.094  10.828  10.818 -0.0000 -0.0000 -0.0000
    2BPA    H12 4029   1.879  10.939  10.872 -0.0000 -0.0000 -0.0000
    3BPB    CZb 4030   1.359  11.695  10.635  0.0000 -0.0000 -0.0000
    3BPB     C2 4031   1.253  11.603  10.652 -0.0000  0.0000 -0.0000
    3BPB    CC3 4032   1.120  11.635  10.616  0.0000 -0.0000 -0.0000
    3BPB     C4 4033   1.094  11.763  10.562  0.0000 -0.0000  0.0000
    3BPB     C5 4034   1.198  11.856  10.544  0.0000 -0.0000  0.0000
    3BPB     C6 4035   1.330  11.822  10.580 -0.0000  0.0000 -0.0000
    3BPB     H2 4036   1.273  11.509  10.701 -0.0000  0.0000  0.0000
    3BPB     H4 4037   0.993  11.791  10.536 -0.0000  0.0000 -0.0000
    3BPB     H5 4038   1.177  11.951  10.499 -0.0000  0.0000 -0.0000
    3BPB     H6 4039   1.410  11.894  10.565 -0.0000 -0.0000  0.0000
    3BPB    CC7 4040   1.013  11.532  10.627 -0.0000  0.0000 -0.0000
    3BPB     C8 4041   0.906  11.529  10.534 -0.0000 -0.0000  0.0000
    3BPB     C9 4042   0.808  11.427  10.540  0.0000  0.0000 -0.0000
    3BPB    C10 4043   0.817  11.327  10.638  0.0000 -0.0000  0.0000
    3BPB    C11 4044   0.923  11.329  10.731 -0.0000  0.0000 -0.0000
    3BPB    C12 4045   1.020  11.431  10.725 -0.0000 -0.0000 -0.0000
    3BPB     H8 4046   0.897  11.606  10.459 -0.0000 -0.0000 -0.0000
    3BPB     H9 4047   0.726  11.427  10.470 -0.0000  0.0000 -0.0000
    3BPB    H10 4048   0.747  11.245  10.639 -0.0000 -0.0000 -0.0000
    3BPB    H11 4049   0.931  11.250  10.804 -0.0000 -0.0000  0.0000
    3BPB    H12 4050   1.104  11.427  10.792  0.0000 -0.0000  0.0000
    4BPC    CZc 4051   1.853  11.782  10.639 -0.0000  0.0000  0.0000
    4BPC     C2 4052   1.836  11.915  10.592  0.0000 -0.0000  0.0000
    4BPC    CC3 4053   1.944  12.005  10.592  0.0000  0.0000 -0.0000
    4BPC     C4 4054   2.071  11.963  10.637 -0.0000  0.0000 -0.0000
    4BPC     C5 4055   2.090  11.832  10.683 -0.0000 -0.0000  0.0000
    4BPC     C6 4056   1.981  11.742  10.684  0.0000  0.0000  0.0000
    4BPC     H2 4057   1.740  11.947  10.556 -0.0000  0.0000 -0.0000
    4BPC     H4 4058   2.156  12.029  10.631  0.0000 -0.0000 -0.0000
    4BPC     H5 4059   2.186  11.800  10.719  0.0000 -0.0000  0.0000
    4BPC     H6 4060   1.997  11.641  10.719  0.0000  0.0000  0.0000
    4BPC    CC7 4061   1.923  12.149  10.561 -0.0000 -0.0000  0.0000
    4BPC     C8 4062   2.008  12.215  10.470 -0.0000  0.0000  0.0000
    4BPC     C9 4063   1.997  12.354  10.451 -0.0000  0.0000  0.0000
    4BPC    C10 4064   1.900  12.427  10.523  0.0000 -0.0000 -0.0000
    4BPC    C11 4065   1.814  12.361  10.613  0.0000  0.0000 -0.0000
    4BPC    C12 4066   1.825  12.222  10.632  0.0000 -0.0000 -0.0000
    4BPC     H8 4067   2.081  12.159  10.414  0.0000 -0.0000 -0.0000
    4BPC     H9 4068   2.060  12.404  10.379 -0.0000  0.0000 -0.0000
    4BPC    H10 4069   1.894  12.534  10.513 -0.0000  0.0000  0.0000
    4BPC    H11 4070   1.740  12.417  10.668 -0.0000  0.0000  0.0000
    4BPC    H12 4071   1.759  12.172  10.701 -0.0000 -0.0000  0.0000
    1TRZ     N1 4072   5.665  11.654  12.418  0.0000  0.0000 -0.0000
    1TRZ    CZ1 4073   5.798  11.621  12.390  0.0000 -0.0000 -0.0000
    1TRZ     N2 4074   5.893  11.723  12.377 -0.0000  0.0000  0.0000
    1TRZ    CZ2 4075   5.854  11.857  12.392  0.0000 -0.0000 -0.0000
    1TRZ     N3 4076   5.721  11.888  12.419  0.0000  0.0000 -0.0000
    1TRZ    CZ3 4077   5.626  11.787  12.433 -0.0000 -0.0000  0.0000
    2BPA    CZa 4078   5.839  11.479  12.384 -0.0000  0.0000  0.0000
    2BPA     C2 4079   5.954  11.438  12.314  0.0000 -0.0000  0.0000
    2BPA    CC3 4080   5.994  11.302  12.313 -0.0000  0.0000 -0.0000
    2BPA     C4 4081   5.917  11.207  12.383 -0.0000 -0.0000  0.0000
    2BPA     C5 4082   5.802  11.247  12.454  0.0000  0.0000 -0.0000
    2BPA     C6 4083   5.763  11.382  12.454  0.0000  0.0000 -0.0000
    2BPA     H2 4084   6.009  11.509  12.255  0.0000  0.0000 -0.0000
    2BPA     H4 4085   5.948  11.103  12.385 -0.0000  0.0000  0.0000
    2BPA     H5 4086   5.744  11.175  12.508 -0.0000 -0.0000  0.0000
    2BPA     H6 4087   5.679  11.413  12.514 -0.0000  0.0000  0.0000
    2BPA    CC7 4088   6.115  11.260  12.238  0.0000 -0.0000  0.0000
    2BPA     C8 4089   6.236  11.332  12.251 -0.0000 -0.0000  0.0000
    2BPA     C9 4090   6.348  11.298  12.174  0.0000 -0.0000 -0.0000
    2BPA    C10 4091   6.341  11.190  12.083  0.0000  0.0000  0.0000
    2BPA    C11 4092   6.222  11.117  12.070 -0.0000 -0.0000  0.0000
    2BPA    C12 4093   6.109  11.152  12.147  0.0000  0.0000  0.0000
    2BPA     H8 4094   6.243  11.412  12.323 -0.0000 -0.0000  0.0000
    2BPA     H9 4095   6.440  11.355  12.184 -0.0000 -0.0000 -0.0000
    2BPA    H10 4096   6.426  11.167  12.020 -0.0000  0.0000  0.0000
    2BPA    H11 4097   6.215  11.036  11.999 -0.0000  0.0000 -0.0000
    2BPA    H12 4098   6.017  11.097  12.135 -0.0000 -0.0000 -0.0000
    3BPB    CZb 4099   5.954  11.965  12.397 -0.0000 -0.0000  0.0000
    3BPB     C2 4100   6.083  11.937  12.446  0.0000  0.0000 -0.0000
    3BPB    CC3 4101   6.186  12.033  12.437  0.0000 -0.0000  0.0000
    3BPB     C4 4102   6.159  12.158  12.378 -0.0000  0.0000 -0.0000
    3BPB     C5 4103   6.030  12.187  12.329  0.0000  0.0000  0.0000
    3BPB     C6 4104   5.928  12.091  12.339 -0.0000  0.0000 -0.0000
    3BPB     H2 4105   6.102  11.842  12.494 -0.0000  0.0000 -0.0000
    3BPB     H4 4106   6.238  12.230  12.364 -0.0000 -0.0000 -0.0000
    3BPB     H5 4107   6.011  12.281  12.280 -0.0000  0.0000 -0.0000
    3BPB     H6 4108   5.827  12.115  12.306  0.0000 -0.0000  0.0000
    3BPB    CC7 4109   6.321  12.003  12.494 -0.0000  0.0000 -0.0000
    3BPB     C8 4110   6.332  11.936  12.617  0.0000 -0.0000  0.0000
    3BPB     C9 4111   6.459  11.897  12.666 -0.0000  0.0000  0.0000
    3BPB    C10 4112   6.574  11.926  12.592  0.0000  0.0000 -0.0000
    3BPB    C11 4113   6.564  11.994  12.469 -0.0000 -0.0000  0.0000
    3BPB    C12 4114   6.437  12.032  12.420  0.0000 -0.0000  0.0000
    3BPB     H8 4115   6.243  11.908  12.672  0.0000 -0.0000 -0.0000
    3BPB     H9 4116   6.466  11.845  12.760  0.0000 -0.0000  0.0000
    3BPB    H10 4117   6.671  11.893  12.627 -0.0000  0.0000 -0.0000
    3BPB    H11 4118   6.652  12.017  12.412  0.0000  0.0000 -0.0000
    3BPB    H12 4119   6.430  12.082  12.325  0.0000  0.0000 -0.0000
    4BPC    CZc 4120   5.489  11.820  12.474 -0.0000 -0.0000 -0.0000
    4BPC     C2 4121   5.450  11.956  12.481 -0.0000 -0.0000  0.0000
    4BPC    CC3 4122   5.340  11.996  12.560 -0.0000 -0.0000 -0.0000
    4BPC     C4 4123   5.266  11.900  12.632  0.0000 -0.0000 -0.0000
    4BPC     C5 4124   5.303  11.764  12.626  0.0000  0.0000 -0.0000
    4BPC     C6 4125   5.414  11.725  12.548 -0.0000  0.0000  0.0000
    4BPC     H2 4126   5.504  12.030  12.424  0.0000  0.0000 -0.0000
    4BPC     H4 4127   5.183  11.930  12.693 -0.0000  0.0000  0.0000
    4BPC     H5 4128   5.248  11.690  12.681 -0.0000 -0.0000  0.0000
    4BPC     H6 4129   5.447  11.622  12.551 -0.0000  0.0000  0.0000
    4BPC    CC7 4130   5.314  12.140  12.582 -0.0000  0.0000 -0.0000
    4BPC     C8 4131   5.187  12.196  12.554  0.0000  0.0000  0.0000
    4BPC     C9 4132   5.160  12.330  12.589 -0.0000 -0.0000 -0.0000
    4BPC    C10 4133   5.259  12.408  12.650  0.0000  0.0000  0.0000
    4BPC    C11 4134   5.386  12.353  12.677 -0.0000  0.0000  0.0000
    4BPC    C12 4135   5.413  12.220  12.642  0.0000 -0.0000  0.0000
    4BPC     H8 4136   5.115  12.139  12.497  0.0000  0.0000 -0.0000
    4BPC     H9 4137   5.061  12.371  12.573  0.0000 -0.0000  0.0000
    4BPC    H10 4138   5.238  12.511  12.677  0.0000 -0.0000 -0.0000
    4BPC    H11 4139   5.463  12.414  12.721  0.0000 -0.0000 -0.0000
    4BPC    H12 4140   5.511  12.178  12.664 -0.0000  0.0000 -0.0000
    1TRZ     N1 4141   1.800  13.083   4.354  0.0000  0.0000  0.0000
    1TRZ    CZ1 4142   1.887  13.029   4.449 -0.0000 -0.0000 -0.0000
    1TRZ     N2 4143   1.998  12.955   4.407 -0.0000  0.0000 -0.0000
    1TRZ    CZ2 4144   2.021  12.933   4.270  0.0000  0.0000  0.0000
    1TRZ     N3 4145   1.933  12.989   4.177  0.0000 -0.0000  0.0000
    1TRZ    CZ3 4146   1.822  13.063   4.218 -0.0000  0.0000 -0.0000
    2BPA    CZa 4147   1.861  13.049   4.592 -0.0000 -0.0000 -0.0000
    2BPA     C2 4148   1.873  12.941   4.682  0.0000  0.0000  0.0000
    2BPA    CC3 4149   1.849  12.959   4.820 -0.0000 -0.0000  0.0000
    2BPA     C4 4150   1.815  13.088   4.867  0.0000  0.0000 -0.0000
    2BPA     C5 4151   1.803  13.197   4.778  0.0000 -0.0000 -0.0000
    2BPA     C6 4152   1.826  13.177   4.640 -0.0000  0.0000  0.0000
    2BPA     H2 4153   1.899  12.844   4.644  0.0000 -0.0000 -0.0000
    2BPA     H4 4154   1.798  13.105   4.972 -0.0000  0.0000  0.0000
    2BPA     H5 4155   1.779  13.295   4.815 -0.0000  0.0000  0.0000
    2BPA     H6 4156   1.814  13.260   4.571  0.0000 -0.0000  0.0000
    2BPA    CC7 4157   1.850  12.843   4.914  0.0000 -0.0000 -0.0000
    2BPA     C8 4158   1.762  12.838   5.024 -0.0000 -0.0000  0.0000
    2BPA     C9 4159   1.760  12.727   5.111  0.0000 -0.0000 -0.0000
    2BPA    C10 4160   1.848  12.619   5.088 -0.0000  0.0000  0.0000
    2BPA    C11 4161   1.937  12.622   4.979 -0.0000  0.0000 -0.0000
    2BPA    C12 4162   1.938  12.734   4.892 -0.0000 -0.0000  0.0000
    2BPA     H8 4163   1.697  12.922   5.046  0.0000 -0.0000  0.0000
    2BPA     H9 4164   1.693  12.725   5.195 -0.0000 -0.0000  0.0000
    2BPA    H10 4165   1.847  12.534   5.155 -0.0000  0.0000 -0.0000
    2BPA    H11 4166   2.002  12.539   4.960  0.0000 -0.0000 -0.0000
    2BPA    H12 4167   2.005  12.734   4.808  0.0000 -0.0000 -0.0000
    3BPB    CZb 4168   2.129  12.842   4.227 -0.0000  0.0000 -0.0000
    3BPB     C2 4169   2.155  12.819   4.089 -0.0000 -0.0000  0.0000
    3BPB    CC3 4170   2.264  12.740   4.048  0.0000  0.0000  0.0000
    3BPB     C4 4171   2.349  12.683   4.145 -0.0000  0.0000 -0.0000
    3BPB     C5 4172   2.324  12.703   4.282 -0.0000  0.0000  0.0000
    3BPB     C6 4173   2.214  12.782   4.322  0.0000 -0.0000 -0.0000
    3BPB     H2 4174   2.090  12.863   4.015  0.0000 -0.0000 -0.0000
    3BPB     H4 4175   2.437  12.629   4.114  0.0000  0.0000 -0.0000
    3BPB     H5 4176   2.389  12.659   4.356  0.0000 -0.0000  0.0000
    3BPB     H6 4177   2.186  12.782   4.426 -0.0000 -0.0000  0.0000
    3BPB    CC7 4178   2.287  12.710   3.905  0.0000 -0.0000 -0.0000
    3BPB     C8 4179   2.184  12.655   3.825  0.0000  0.0000  0.0000
    3BPB     C9 4180   2.205  12.632   3.688 -0.0000 -0.0000 -0.0000
    3BPB    C10 4181   2.329  12.663   3.629  0.0000  0.0000  0.0000
    3BPB    C11 4182   2.432  12.718   3.708  0.0000 -0.0000 -0.0000
    3BPB    C12 4183   2.412  12.741   3.845 -0.0000 -0.0000  0.0000
    3BPB     H8 4184   2.089  12.630   3.870 -0.0000 -0.0000 -0.0000
    3BPB     H9 4185   2.125  12.592   3.627  0.0000  0.0000  0.0000
    3BPB    H10 4186   2.345  12.645   3.524  0.0000 -0.0000 -0.0000
    3BPB    H11 4187   2.527  12.744   3.663 -0.0000 -0.0000  0.0000
    3BPB    H12 4188   2.491  12.784   3.905 -0.0000 -0.0000 -0.0000
    4BPC    CZc 4189   1.729  13.119   4.118  0.0000 -0.0000  0.0000
    4BPC     C2 4190   1.624  13.204   4.160 -0.0000  0.0000 -0.0000
    4BPC    CC3 4191   1.511  13.226   4.078 -0.0000  0.0000  0.0000
    4BPC     C4 4192   1.503  13.164   3.952  0.0000 -0.0000 -0.0000
    4BPC     C5 4193   1.607  13.080   3.908 -0.0000  0.0000 -0.0000
    4BPC     C6 4194   1.718  13.057   3.991 -0.0000  0.0000  0.0000
    4BPC     H2 4195   1.631  13.254   4.256 -0.0000 -0.0000 -0.0000
    4BPC     H4 4196   1.418  13.183   3.888  0.0000 -0.0000 -0.0000
    4BPC     H5 4197   1.603  13.036   3.810  0.0000 -0.0000 -0.0000
    4BPC     H6 4198   1.791  12.983   3.962 -0.0000 -0.0000  0.0000
    4BPC    CC7 4199   1.399  13.310   4.129  0.0000 -0.0000 -0.0000
    4BPC     C8 4200   1.268  13.261   4.124 -0.0000 -0.0000 -0.0000
    4BPC     C9 4201   1.162  13.339   4.173  0.0000  0.0000  0.0000
    4BPC    C10 4202   1.186  13.467   4.227  0.0000 -0.0000 -0.0000
    4BPC    C11 4203   1.318  13.516   4.231 -0.0000 -0.0000 -0.0000
    4BPC    C12 4204   1.424  13.437   4.183 -0.0000  0.0000  0.0000
    4BPC     H8 4205   1.248  13.162   4.085 -0.0000  0.0000  0.0000
    4BPC     H9 4206   1.065  13.294   4.183  0.0000 -0.0000  0.0000
    4BPC    H10 4207   1.105  13.526   4.266 -0.0000  0.0000  0.0000
    4BPC    H11 4208   1.338  13.614   4.271  0.0000  0.0000  0.0000
    4BPC    H12 4209   1.525  13.472   4.193  0.0000 -0.0000  0.0000
    1TRZ     N1 4210  10.063   4.778   4.827  0.0000 -0.0000 -0.0000
    1TRZ    CZ1 4211  10.149   4.719   4.920 -0.0000  0.0000  0.0000
    1TRZ     N2 4212  10.286   4.728   4.901  0.0000  0.0000 -0.0000
    1TRZ    CZ2 4213  10.340   4.795   4.791  0.0000  0.0000  0.0000
    1TRZ     N3 4214  10.254   4.855   4.699 -0.0000 -0.0000  0.0000
    1TRZ    CZ3 4215  10.115   4.847   4.717  0.0000  0.0000 -0.0000
    2BPA    CZa 4216  10.098   4.646   5.037  0.0000  0.0000  0.0000
    2BPA     C2 4217  10.181   4.624   5.150 -0.0000 -0.0000 -0.0000
    2BPA    CC3 4218  10.134   4.551   5.261  0.0000 -0.0000  0.0000
    2BPA     C4 4219  10.003   4.498   5.260  0.0000  0.0000 -0.0000
    2BPA     C5 4220   9.920   4.519   5.148  0.0000  0.0000  0.0000
    2BPA     C6 4221   9.967   4.592   5.037  0.0000 -0.0000  0.0000
    2BPA     H2 4222  10.281   4.664   5.151  0.0000  0.0000  0.0000
    2BPA     H4 4223   9.967   4.441   5.344 -0.0000 -0.0000  0.0000
    2BPA     H5 4224   9.818   4.484   5.149 -0.0000  0.0000 -0.0000
    2BPA     H6 4225   9.907   4.599   4.947  0.0000 -0.0000  0.0000
    2BPA    CC7 4226  10.221   4.536   5.381 -0.0000  0.0000 -0.0000
    2BPA     C8 4227  10.272   4.651   5.445 -0.0000  0.0000 -0.0000
    2BPA     C9 4228  10.363   4.639   5.551  0.0000 -0.0000  0.0000
    2BPA    C10 4229  10.403   4.511   5.595 -0.0000  0.0000 -0.0000
    2BPA    C11 4230  10.352   4.396   5.531  0.0000  0.0000  0.0000
    2BPA    C12 4231  10.260   4.409   5.425  0.0000 -0.0000  0.0000
    2BPA     H8 4232  10.239   4.749   5.413  0.0000 -0.0000  0.0000
    2BPA     H9 4233  10.402   4.727   5.600  0.0000 -0.0000  0.0000
    2BPA    H10 4234  10.470   4.501   5.678  0.0000 -0.0000  0.0000
    2BPA    H11 4235  10.383   4.298   5.564  0.0000 -0.0000  0.0000
    2BPA    H12 4236  10.221   4.320   5.377  0.0000  0.0000  0.0000
    3BPB    CZb 4237  10.487   4.799   4.775 -0.0000 -0.0000 -0.0000
    3BPB     C2 4238  10.565   4.721   4.863  0.0000  0.0000  0.0000
    3BPB    CC3 4239  10.696   4.682   4.830  0.0000 -0.0000 -0.0000
    3BPB     C4 4240  10.752   4.723   4.707  0.0000 -0.0000  0.0000
    3BPB     C5 4241  10.676   4.802   4.619 -0.0000  0.0000 -0.0000
    3BPB     C6 4242  10.544   4.839   4.652  0.0000 -0.0000  0.0000
    3BPB     H2 4243  10.526   4.693   4.960  0.0000 -0.0000 -0.0000
    3BPB     H4 4244  10.853   4.694   4.681 -0.0000  0.0000  0.0000
    3BPB     H5 4245  10.720   4.837   4.527  0.0000  0.0000 -0.0000
    3BPB     H6 4246  10.488   4.902   4.585 -0.0000  0.0000 -0.0000
    3BPB    CC7 4247  10.770   4.594   4.924 -0.0000  0.0000  0.0000
    3BPB     C8 4248  10.823   4.471   4.880  0.0000 -0.0000  0.0000
    3BPB     C9 4249  10.885   4.383   4.972 -0.0000  0.0000 -0.0000
    3BPB    C10 4250  10.895   4.419   5.108 -0.0000  0.0000 -0.0000
    3BPB    C11 4251  10.843   4.542   5.152 -0.0000  0.0000 -0.0000
    3BPB    C12 4252  10.780   4.629   5.061  0.0000 -0.0000 -0.0000
    3BPB     H8 4253  10.817   4.444   4.776  0.0000 -0.0000 -0.0000
    3BPB     H9 4254  10.918   4.286   4.940  0.0000 -0.0000 -0.0000
    3BPB    H10 4255  10.946   4.355   5.177  0.0000 -0.0000  0.0000
    3BPB    H11 4256  10.850   4.569   5.256  0.0000 -0.0000  0.0000
    3BPB    H12 4257  10.740   4.723   5.095 -0.0000  0.0000  0.0000
    4BPC    CZc 4258  10.024   4.906   4.617 -0.0000 -0.0000  0.0000
    4BPC     C2 4259  10.076   4.975   4.505 -0.0000  0.0000 -0.0000
    4BPC    CC3 4260   9.996   5.003   4.392  0.0000 -0.0000 -0.0000
    4BPC     C4 4261   9.861   4.963   4.392 -0.0000  0.0000 -0.0000
    4BPC     C5 4262   9.806   4.896   4.503  0.0000  0.0000 -0.0000
    4BPC     C6 4263   9.887   4.867   4.614  0.0000  0.0000 -0.0000
    4BPC     H2 4264  10.178   5.010   4.507  0.0000  0.0000 -0.0000
    4BPC     H4 4265   9.798   4.984   4.306  0.0000 -0.0000  0.0000
    4BPC     H5 4266   9.702   4.869   4.505 -0.0000 -0.0000  0.0000
    4BPC     H6 4267   9.844   4.818   4.700 -0.0000 -0.0000  0.0000
    4BPC    CC7 4268  10.052   5.078   4.277  0.0000 -0.0000 -0.0000
    4BPC     C8 4269  10.061   5.016   4.150 -0.0000  0.0000  0.0000
    4BPC     C9 4270  10.110   5.087   4.039  0.0000  0.0000  0.0000
    4BPC    C10 4271  10.150   5.221   4.054  0.0000  0.0000  0.0000
    4BPC    C11 4272  10.141   5.284   4.180  0.0000 -0.0000 -0.0000
    4BPC    C12 4273  10.092   5.212   4.291  0.0000  0.0000 -0.0000
    4BPC     H8 4274  10.027   4.914   4.138  0.0000  0.0000  0.0000
    4BPC     H9 4275  10.117   5.039   3.943  0.0000 -0.0000 -0.0000
    4BPC    H10 4276  10.185   5.278   3.969 -0.0000 -0.0000  0.0000
    4BPC    H11 4277  10.172   5.387   4.191 -0.0000 -0.0000 -0.0000
    4BPC    H12 4278  10.078   5.262   4.386 -0.0000 -0.0000 -0.0000
    1TRZ     N1 4279   5.445   2.566   5.105  0.0000 -0.0000  0.0000
    1TRZ    CZ1 4280   5.336   2.479   5.112 -0.0000  0.0000 -0.0000
    1TRZ     N2 4281   5.331   2.388   5.217  0.0000  0.0000 -0.0000
    1TRZ    CZ2 4282   5.431   2.383   5.314 -0.0000  0.0000  0.0000
    1TRZ     N3 4283   5.540   2.470   5.305 -0.0000 -0.0000 -0.0000
    1TRZ    CZ3 4284   5.547   2.562   5.200  0.0000  0.0000  0.0000
    2BPA    CZa 4285   5.228   2.480   5.012  0.0000 -0.0000  0.0000
    2BPA     C2 4286   5.106   2.412   5.036  0.0000  0.0000 -0.0000
    2BPA    CC3 4287   5.006   2.407   4.937 -0.0000 -0.0000  0.0000
    2BPA     C4 4288   5.026   2.472   4.814  0.0000  0.0000 -0.0000
    2BPA     C5 4289   5.147   2.540   4.789 -0.0000 -0.0000 -0.0000
    2BPA     C6 4290   5.247   2.543   4.888 -0.0000  0.0000 -0.0000
    2BPA     H2 4291   5.089   2.365   5.132 -0.0000  0.0000 -0.0000
    2BPA     H4 4292   4.950   2.471   4.738 -0.0000  0.0000 -0.0000
    2BPA     H5 4293   5.163   2.589   4.694 -0.0000 -0.0000  0.0000
    2BPA     H6 4294   5.341   2.591   4.867 -0.0000 -0.0000  0.0000
    2BPA    CC7 4295   4.881   2.328   4.960  0.0000  0.0000 -0.0000
    2BPA     C8 4296   4.756   2.378   4.919 -0.0000  0.0000  0.0000
    2BPA     C9 4297   4.641   2.297   4.928  0.0000  0.0000 -0.0000
    2BPA    C10 4298   4.651   2.166   4.977  0.0000 -0.0000  0.0000
    2BPA    C11 4299   4.776   2.116   5.019 -0.0000 -0.0000  0.0000
    2BPA    C12 4300   4.890   2.197   5.010  0.0000 -0.0000  0.0000
    2BPA     H8 4301   4.747   2.480   4.884 -0.0000 -0.0000  0.0000
    2BPA     H9 4302   4.545   2.336   4.898 -0.0000  0.0000 -0.0000
    2BPA    H10 4303   4.564   2.102   4.980  0.0000 -0.0000 -0.0000
    2BPA    H11 4304   4.783   2.015   5.058 -0.0000  0.0000 -0.0000
    2BPA    H12 4305   4.984   2.162   5.051 -0.0000  0.0000 -0.0000
    3BPB    CZb 4306   5.420   2.287   5.424  0.0000 -0.0000  0.0000
    3BPB     C2 4307   5.320   2.188   5.409  0.0000 -0.0000 -0.0000
    3BPB    CC3 4308   5.248   2.139   5.519 -0.0000 -0.0000 -0.0000
    3BPB     C4 4309   5.278   2.185   5.648  0.0000 -0.0000  0.0000
    3BPB     C5 4310   5.377   2.283   5.666  0.0000  0.0000  0.0000
    3BPB     C6 4311   5.447   2.334   5.555 -0.0000 -0.0000 -0.0000
    3BPB     H2 4312   5.302   2.145   5.311  0.0000  0.0000  0.0000
    3BPB     H4 4313   5.232   2.139   5.735  0.0000  0.0000 -0.0000
    3BPB     H5 4314   5.396   2.322   5.765 -0.0000 -0.0000 -0.0000
    3BPB     H6 4315   5.514   2.417   5.569  0.0000  0.0000  0.0000
    3BPB    CC7 4316   5.124   2.062   5.493  0.0000 -0.0000  0.0000
    3BPB     C8 4317   5.094   1.946   5.568  0.0000  0.0000 -0.0000
    3BPB     C9 4318   4.975   1.876   5.546 -0.0000 -0.0000 -0.0000
    3BPB    C10 4319   4.884   1.921   5.447  0.0000 -0.0000  0.0000
    3BPB    C11 4320   4.913   2.036   5.372  0.0000  0.0000 -0.0000
    3BPB    C12 4321   5.033   2.106   5.395 -0.0000  0.0000 -0.0000
    3BPB     H8 4322   5.162   1.914   5.645  0.0000  0.0000  0.0000
    3BPB     H9 4323   4.953   1.788   5.605  0.0000  0.0000 -0.0000
    3BPB    H10 4324   4.795   1.864   5.426 -0.0000 -0.0000 -0.0000
    3BPB    H11 4325   4.846   2.068   5.294 -0.0000  0.0000 -0.0000
    3BPB    H12 4326   5.054   2.195   5.337 -0.0000 -0.0000  0.0000
    4BPC    CZc 4327   5.662   2.655   5.192 -0.0000 -0.0000  0.0000
    4BPC     C2 4328   5.652   2.773   5.116  0.0000  0.0000  0.0000
    4BPC    CC3 4329   5.760   2.864   5.107 -0.0000 -0.0000 -0.0000
    4BPC     C4 4330   5.880   2.835   5.175 -0.0000 -0.0000  0.0000
    4BPC     C5 4331   5.892   2.716   5.250  0.0000  0.0000 -0.0000
    4BPC     C6 4332   5.784   2.627   5.258 -0.0000 -0.0000 -0.0000
    4BPC     H2 4333   5.571   2.782   5.046  0.0000 -0.0000 -0.0000
    4BPC     H4 4334   5.963   2.904   5.169 -0.0000 -0.0000  0.0000
    4BPC     H5 4335   5.984   2.694   5.301  0.0000 -0.0000  0.0000
    4BPC     H6 4336   5.799   2.529   5.301 -0.0000  0.0000 -0.0000
    4BPC    CC7 4337   5.742   2.993   5.036 -0.0000 -0.0000 -0.0000
    4BPC     C8 4338   5.824   3.024   4.925 -0.0000  0.0000  0.0000
    4BPC     C9 4339   5.811   3.149   4.861  0.0000 -0.0000 -0.0000
    4BPC    C10 4340   5.717   3.243   4.907 -0.0000 -0.0000  0.0000
    4BPC    C11 4341   5.635   3.212   5.018  0.0000  0.0000 -0.0000
    4BPC    C12 4342   5.647   3.087   5.081  0.0000 -0.0000 -0.0000
    4BPC     H8 4343   5.895   2.952   4.888  0.0000 -0.0000 -0.0000
    4BPC     H9 4344   5.871   3.172   4.774 -0.0000 -0.0000  0.0000
    4BPC    H10 4345   5.705   3.337   4.856 -0.0000  0.0000 -0.0000
    4BPC    H11 4346   5.563   3.284   5.053 -0.0000  0.0000  0.0000
    4BPC    H12 4347   5.584   3.063   5.165 -0.0000 -0.0000  0.0000
    1TRZ     N1 4348   0.874   7.075   6.119 -0.0000 -0.0000  0.0000
    1TRZ    CZ1 4349   0.797   6.967   6.166  0.0000  0.0000  0.0000
    1TRZ     N2 4350   0.793   6.941   6.304  0.0000  0.0000 -0.0000
    1TRZ    CZ2 4351   0.865   7.021   6.393 -0.0000 -0.0000  0.0000
    1TRZ     N3 4352   0.941   7.127   6.343 -0.0000 -0.0000  0.0000
    1TRZ    CZ3 4353   0.946   7.155   6.207  0.0000  0.0000 -0.0000
    2BPA    CZa 4354   0.737   6.873   6.071  0.0000 -0.0000  0.0000
    2BPA     C2 4355   0.784   6.868   5.938  0.0000  0.0000 -0.0000
    2BPA    CC3 4356   0.736   6.772   5.848 -0.0000 -0.0000  0.0000
    2BPA     C4 4357   0.636   6.681   5.889  0.0000  0.0000  0.0000
    2BPA     C5 4358   0.587   6.686   6.021 -0.0000 -0.0000 -0.0000
    2BPA     C6 4359   0.637   6.781   6.112  0.0000  0.0000 -0.0000
    2BPA     H2 4360   0.861   6.937   5.905 -0.0000 -0.0000 -0.0000
    2BPA     H4 4361   0.597   6.609   5.819 -0.0000 -0.0000 -0.0000
    2BPA     H5 4362   0.512   6.615   6.053  0.0000  0.0000  0.0000
    2BPA     H6 4363   0.604   6.779   6.215  0.0000 -0.0000 -0.0000
    2BPA    CC7 4364   0.800   6.760   5.716 -0.0000 -0.0000 -0.0000
    2BPA     C8 4365   0.777   6.855   5.615  0.0000  0.0000  0.0000
    2BPA     C9 4366   0.850   6.849   5.495  0.0000 -0.0000 -0.0000
    2BPA    C10 4367   0.946   6.748   5.475  0.0000 -0.0000  0.0000
    2BPA    C11 4368   0.968   6.652   5.576  0.0000  0.0000 -0.0000
    2BPA    C12 4369   0.896   6.659   5.696 -0.0000 -0.0000  0.0000
    2BPA     H8 4370   0.704   6.933   5.630 -0.0000  0.0000  0.0000
    2BPA     H9 4371   0.832   6.921   5.417 -0.0000  0.0000 -0.0000
    2BPA    H10 4372   1.007   6.747   5.386  0.0000 -0.0000  0.0000
    2BPA    H11 4373   1.033   6.569   5.556  0.0000 -0.0000 -0.0000
    2BPA    H12 4374   0.917   6.588   5.775  0.0000  0.0000 -0.0000
    3BPB    CZb 4375   0.861   6.996   6.538 -0.0000  0.0000 -0.0000
    3BPB     C2 4376   0.919   7.092   6.624  0.0000 -0.0000  0.0000
    3BPB    CC3 4377   0.954   7.059   6.757 -0.0000  0.0000 -0.0000
    3BPB     C4 4378   0.929   6.929   6.805  0.0000  0.0000 -0.0000
    3BPB     C5 4379   0.870   6.833   6.721  0.0000 -0.0000 -0.0000
    3BPB     C6 4380   0.837   6.866   6.588  0.0000 -0.0000  0.0000
    3BPB     H2 4381   0.935   7.193   6.590  0.0000  0.0000  0.0000
    3BPB     H4 4382   0.949   6.905   6.908 -0.0000 -0.0000  0.0000
    3BPB     H5 4383   0.844   6.736   6.760 -0.0000 -0.0000  0.0000
    3BPB     H6 4384   0.794   6.791   6.523  0.0000  0.0000  0.0000
    3BPB    CC7 4385   1.030   7.158   6.837  0.0000  0.0000 -0.0000
    3BPB     C8 4386   0.987   7.196   6.965 -0.0000  0.0000  0.0000
    3BPB     C9 4387   1.060   7.292   7.039 -0.0000 -0.0000 -0.0000
    3BPB    C10 4388   1.177   7.348   6.984 -0.0000  0.0000 -0.0000
    3BPB    C11 4389   1.221   7.309   6.856 -0.0000  0.0000  0.0000
    3BPB    C12 4390   1.148   7.214   6.783 -0.0000 -0.0000  0.0000
    3BPB     H8 4391   0.898   7.151   7.008  0.0000  0.0000 -0.0000
    3BPB     H9 4392   1.026   7.323   7.136 -0.0000  0.0000  0.0000
    3BPB    H10 4393   1.234   7.420   7.041  0.0000 -0.0000 -0.0000
    3BPB    H11 4394   1.314   7.346   6.817  0.0000  0.0000 -0.0000
    3BPB    H12 4395   1.182   7.185   6.685  0.0000 -0.0000 -0.0000
    4BPC    CZc 4396   1.031   7.264   6.158  0.0000  0.0000 -0.0000
    4BPC     C2 4397   1.107   7.341   6.250 -0.0000  0.0000 -0.0000
    4BPC    CC3 4398   1.208   7.429   6.206  0.0000 -0.0000 -0.0000
    4BPC     C4 4399   1.234   7.442   6.067 -0.0000 -0.0000  0.0000
    4BPC     C5 4400   1.159   7.366   5.975  0.0000  0.0000 -0.0000
    4BPC     C6 4401   1.059   7.278   6.019 -0.0000 -0.0000  0.0000
    4BPC     H2 4402   1.088   7.333   6.356  0.0000  0.0000  0.0000
    4BPC     H4 4403   1.310   7.509   6.032  0.0000  0.0000 -0.0000
    4BPC     H5 4404   1.183   7.371   5.870  0.0000 -0.0000 -0.0000
    4BPC     H6 4405   1.003   7.220   5.947  0.0000  0.0000 -0.0000
    4BPC    CC7 4406   1.285   7.508   6.305  0.0000  0.0000  0.0000
    4BPC     C8 4407   1.426   7.514   6.298 -0.0000 -0.0000 -0.0000
    4BPC     C9 4408   1.499   7.587   6.393  0.0000  0.0000  0.0000
    4BPC    C10 4409   1.432   7.654   6.497  0.0000 -0.0000 -0.0000
    4BPC    C11 4410   1.292   7.648   6.506 -0.0000  0.0000  0.0000
    4BPC    C12 4411   1.219   7.576   6.410 -0.0000 -0.0000 -0.0000
    4BPC     H8 4412   1.478   7.462   6.218 -0.0000  0.0000  0.0000
    4BPC     H9 4413   1.607   7.592   6.386 -0.0000 -0.0000 -0.0000
    4BPC    H10 4414   1.488   7.710   6.570  0.0000  0.0000  0.0000
    4BPC    H11 4415   1.241   7.699   6.586 -0.0000  0.0000  0.0000
    4BPC    H12 4416   1.111   7.572   6.416  0.0000  0.0000  0.0000
    1TRZ     N1 4417   1.569   2.528   4.796  0.0000 -0.0000 -0.0000
    1TRZ    CZ1 4418   1.676   2.517   4.706  0.0000  0.0000  0.0000
    1TRZ     N2 4419   1.750   2.398   4.702 -0.0000 -0.0000  0.0000
    1TRZ    CZ2 4420   1.717   2.292   4.788  0.0000  0.0000 -0.0000
    1TRZ     N3 4421   1.610   2.306   4.876 -0.0000 -0.0000 -0.0000
    1TRZ    CZ3 4422   1.535   2.423   4.881 -0.0000  0.0000  0.0000
    2BPA    CZa 4423   1.703   2.630   4.615  0.0000 -0.0000  0.0000
    2BPA     C2 4424   1.830   2.649   4.555 -0.0000 -0.0000 -0.0000
    2BPA    CC3 4425   1.852   2.759   4.470  0.0000  0.0000 -0.0000
    2BPA     C4 4426   1.748   2.851   4.444  0.0000 -0.0000 -0.0000
    2BPA     C5 4427   1.622   2.832   4.503 -0.0000  0.0000 -0.0000
    2BPA     C6 4428   1.600   2.723   4.588 -0.0000 -0.0000  0.0000
    2BPA     H2 4429   1.909   2.578   4.573  0.0000 -0.0000  0.0000
    2BPA     H4 4430   1.765   2.936   4.379 -0.0000 -0.0000  0.0000
    2BPA     H5 4431   1.541   2.901   4.481  0.0000 -0.0000  0.0000
    2BPA     H6 4432   1.503   2.713   4.635  0.0000  0.0000 -0.0000
    2BPA    CC7 4433   1.984   2.783   4.404 -0.0000 -0.0000  0.0000
    2BPA     C8 4434   2.046   2.909   4.416 -0.0000 -0.0000  0.0000
    2BPA     C9 4435   2.162   2.940   4.344  0.0000 -0.0000 -0.0000
    2BPA    C10 4436   2.218   2.843   4.257 -0.0000  0.0000  0.0000
    2BPA    C11 4437   2.157   2.717   4.245 -0.0000  0.0000  0.0000
    2BPA    C12 4438   2.040   2.686   4.318  0.0000  0.0000 -0.0000
    2BPA     H8 4439   2.002   2.983   4.481 -0.0000 -0.0000 -0.0000
    2BPA     H9 4440   2.208   3.037   4.354  0.0000  0.0000  0.0000
    2BPA    H10 4441   2.307   2.866   4.201  0.0000  0.0000 -0.0000
    2BPA    H11 4442   2.198   2.644   4.178  0.0000 -0.0000 -0.0000
    2BPA    H12 4443   1.997   2.588   4.311 -0.0000 -0.0000 -0.0000
    3BPB    CZb 4444   1.794   2.166   4.794 -0.0000  0.0000 -0.0000
    3BPB     C2 4445   1.888   2.133   4.693  0.0000 -0.0000  0.0000
    3BPB    CC3 4446   1.983   2.030   4.715 -0.0000  0.0000  0.0000
    3BPB     C4 4447   1.984   1.961   4.839  0.0000  0.0000 -0.0000
    3BPB     C5 4448   1.891   1.993   4.938 -0.0000 -0.0000  0.0000
    3BPB     C6 4449   1.796   2.094   4.916  0.0000 -0.0000 -0.0000
    3BPB     H2 4450   1.889   2.187   4.600  0.0000  0.0000 -0.0000
    3BPB     H4 4451   2.058   1.884   4.857 -0.0000  0.0000  0.0000
    3BPB     H5 4452   1.888   1.936   5.030 -0.0000  0.0000 -0.0000
    3BPB     H6 4453   1.721   2.112   4.990 -0.0000 -0.0000  0.0000
    3BPB    CC7 4454   2.067   1.975   4.606  0.0000 -0.0000  0.0000
    3BPB     C8 4455   2.005   1.919   4.493  0.0000 -0.0000 -0.0000
    3BPB     C9 4456   2.082   1.850   4.397  0.0000 -0.0000 -0.0000
    3BPB    C10 4457   2.222   1.840   4.414 -0.0000 -0.0000  0.0000
    3BPB    C11 4458   2.284   1.898   4.526 -0.0000  0.0000  0.0000
    3BPB    C12 4459   2.207   1.967   4.622 -0.0000 -0.0000 -0.0000
    3BPB     H8 4460   1.898   1.925   4.480  0.0000 -0.0000  0.0000
    3BPB     H9 4461   2.035   1.805   4.310  0.0000  0.0000  0.0000
    3BPB    H10 4462   2.279   1.779   4.346  0.0000 -0.0000 -0.0000
    3BPB    H11 4463   2.391   1.893   4.536  0.0000 -0.0000 -0.0000
    3BPB    H12 4464   2.255   2.015   4.705  0.0000  0.0000  0.0000
    4BPC    CZc 4465   1.421   2.434   4.973  0.0000 -0.0000 -0.0000
    4BPC     C2 4466   1.364   2.560   5.002  0.0000 -0.0000 -0.0000
    4BPC    CC3 4467   1.245   2.570   5.076 -0.0000 -0.0000 -0.0000
    4BPC     C4 4468   1.181   2.453   5.122  0.0000 -0.0000 -0.0000
    4BPC     C5 4469   1.236   2.326   5.094  0.0000  0.0000 -0.0000
    4BPC     C6 4470   1.356   2.317   5.019 -0.0000  0.0000  0.0000
    4BPC     H2 4471   1.412   2.650   4.966 -0.0000 -0.0000  0.0000
    4BPC     H4 4472   1.089   2.459   5.178 -0.0000 -0.0000  0.0000
    4BPC     H5 4473   1.188   2.237   5.129 -0.0000 -0.0000  0.0000
    4BPC     H6 4474   1.397   2.220   4.998  0.0000 -0.0000 -0.0000
    4BPC    CC7 4475   1.188   2.703   5.108  0.0000  0.0000  0.0000
    4BPC     C8 4476   1.268   2.806   5.163 -0.0000 -0.0000 -0.0000
    4BPC     C9 4477   1.214   2.934   5.184 -0.0000  0.0000 -0.0000
    4BPC    C10 4478   1.079   2.960   5.152  0.0000 -0.0000  0.0000
    4BPC    C11 4479   0.999   2.858   5.097  0.0000 -0.0000  0.0000
    4BPC    C12 4480   1.054   2.730   5.076 -0.0000  0.0000 -0.0000
    4BPC     H8 4481   1.372   2.787   5.186 -0.0000  0.0000 -0.0000
    4BPC     H9 4482   1.275   3.013   5.224  0.0000  0.0000  0.0000
    4BPC    H10 4483   1.038   3.059   5.166 -0.0000  0.0000 -0.0000
    4BPC    H11 4484   0.900   2.880   5.063 -0.0000  0.0000 -0.0000
    4BPC    H12 4485   0.991   2.650   5.041 -0.0000 -0.0000  0.0000
    1TRZ     N1 4486   5.721   0.189   4.084 -0.0000  0.0000  0.0000
    1TRZ    CZ1 4487   5.610   0.199   4.169  0.0000 -0.0000  0.0000
    1TRZ     N2 4488   5.530   0.313   4.160  0.0000 -0.0000 -0.0000
    1TRZ    CZ2 4489   5.560   0.417   4.073 -0.0000  0.0000 -0.0000
    1TRZ     N3 4490   5.670   0.406   3.990  0.0000 -0.0000 -0.0000
    1TRZ    CZ3 4491   5.751   0.292   3.994  0.0000  0.0000 -0.0000
    2BPA    CZa 4492   5.584   0.106   4.281  0.0000  0.0000 -0.0000
    2BPA     C2 4493   5.672  -0.001   4.314 -0.0000  0.0000  0.0000
    2BPA    CC3 4494   5.652  -0.077   4.431  0.0000 -0.0000  0.0000
    2BPA     C4 4495   5.543  -0.048   4.516  0.0000 -0.0000  0.0000
    2BPA     C5 4496   5.455   0.056   4.485 -0.0000  0.0000 -0.0000
    2BPA     C6 4497   5.475   0.132   4.368  0.0000 -0.0000  0.0000
    2BPA     H2 4498   5.752  -0.026   4.246 -0.0000 -0.0000 -0.0000
    2BPA     H4 4499   5.527  -0.106   4.606 -0.0000  0.0000 -0.0000
    2BPA     H5 4500   5.375   0.081   4.552 -0.0000  0.0000  0.0000
    2BPA     H6 4501   5.402   0.208   4.344 -0.0000 -0.0000  0.0000
    2BPA    CC7 4502   5.750  -0.180   4.477 -0.0000  0.0000  0.0000
    2BPA     C8 4503   5.888  -0.152   4.477  0.0000 -0.0000  0.0000
    2BPA     C9 4504   5.980  -0.243   4.534 -0.0000  0.0000 -0.0000
    2BPA    C10 4505   5.933  -0.363   4.590  0.0000 -0.0000  0.0000
    2BPA    C11 4506   5.796  -0.393   4.589 -0.0000 -0.0000  0.0000
    2BPA    C12 4507   5.705  -0.302   4.533 -0.0000  0.0000 -0.0000
    2BPA     H8 4508   5.924  -0.059   4.437  0.0000  0.0000 -0.0000
    2BPA     H9 4509   6.085  -0.221   4.533  0.0000  0.0000  0.0000
    2BPA    H10 4510   6.002  -0.426   4.645 -0.0000  0.0000 -0.0000
    2BPA    H11 4511   5.761  -0.486   4.631 -0.0000 -0.0000  0.0000
    2BPA    H12 4512   5.599  -0.325   4.535  0.0000  0.0000  0.0000
    3BPB    CZb 4513   5.481   0.541   4.077  0.0000 -0.0000 -0.0000
    3BPB     C2 4514   5.389   0.553   4.183 -0.0000  0.0000 -0.0000
    3BPB    CC3 4515   5.267   0.622   4.169 -0.0000  0.0000 -0.0000
    3BPB     C4 4516   5.238   0.685   4.046 -0.0000 -0.0000  0.0000
    3BPB     C5 4517   5.329   0.677   3.940  0.0000 -0.0000 -0.0000
    3BPB     C6 4518   5.450   0.605   3.955 -0.0000  0.0000  0.0000
    3BPB     H2 4519   5.414   0.512   4.280 -0.0000  0.0000 -0.0000
    3BPB     H4 4520   5.140   0.728   4.031  0.0000 -0.0000 -0.0000
    3BPB     H5 4521   5.308   0.726   3.846  0.0000 -0.0000  0.0000
    3BPB     H6 4522   5.521   0.602   3.874  0.0000 -0.0000 -0.0000
    3BPB    CC7 4523   5.170   0.617   4.281  0.0000  0.0000  0.0000
    3BPB     C8 4524   5.093   0.730   4.316 -0.0000 -0.0000  0.0000
    3BPB     C9 4525   4.999   0.722   4.421  0.0000 -0.0000 -0.0000
    3BPB    C10 4526   4.982   0.600   4.490  0.0000  0.0000 -0.0000
    3BPB    C11 4527   5.059   0.488   4.456  0.0000 -0.0000  0.0000
    3BPB    C12 4528   5.152   0.496   4.351 -0.0000 -0.0000 -0.0000
    3BPB     H8 4529   5.106   0.824   4.264 -0.0000 -0.0000  0.0000
    3BPB     H9 4530   4.940   0.808   4.447 -0.0000  0.0000  0.0000
    3BPB    H10 4531   4.900   0.588   4.558 -0.0000 -0.0000  0.0000
    3BPB    H11 4532   5.049   0.396   4.513  0.0000  0.0000 -0.0000
    3BPB    H12 4533   5.208   0.408   4.323 -0.0000 -0.0000  0.0000
    4BPC    CZc 4534   5.859   0.279   3.894 -0.0000  0.0000  0.0000
    4BPC     C2 4535   5.854   0.354   3.774  0.0000 -0.0000  0.0000
    4BPC    CC3 4536   5.952   0.339   3.674 -0.0000  0.0000 -0.0000
    4BPC     C4 4537   6.057   0.248   3.696  0.0000 -0.0000 -0.0000
    4BPC     C5 4538   6.064   0.174   3.815  0.0000 -0.0000  0.0000
    4BPC     C6 4539   5.965   0.189   3.914  0.0000 -0.0000 -0.0000
    4BPC     H2 4540   5.773   0.424   3.759  0.0000 -0.0000 -0.0000
    4BPC     H4 4541   6.133   0.231   3.620 -0.0000 -0.0000  0.0000
    4BPC     H5 4542   6.149   0.109   3.833 -0.0000  0.0000 -0.0000
    4BPC     H6 4543   5.969   0.129   4.004 -0.0000  0.0000 -0.0000
    4BPC    CC7 4544   5.941   0.412   3.543 -0.0000 -0.0000  0.0000
    4BPC     C8 4545   6.053   0.427   3.459  0.0000  0.0000 -0.0000
    4BPC     C9 4546   6.040   0.488   3.333  0.0000 -0.0000 -0.0000
    4BPC    C10 4547   5.915   0.534   3.289 -0.0000 -0.0000  0.0000
    4BPC    C11 4548   5.802   0.521   3.372  0.0000 -0.0000  0.0000
    4BPC    C12 4549   5.816   0.460   3.499  0.0000  0.0000 -0.0000
    4BPC     H8 4550   6.151   0.395   3.492 -0.0000  0.0000 -0.0000
    4BPC     H9 4551   6.128   0.503   3.271 -0.0000 -0.0000  0.0000
    4BPC    H10 4552   5.905   0.581   3.193 -0.0000  0.0000 -0.0000
    4BPC    H11 4553   5.706   0.558   3.340 -0.0000  0.0000 -0.0000
    4BPC    H12 4554   5.732   0.464   3.567  0.0000  0.0000 -0.0000
    1TRZ     N1 4555   9.074  13.095  11.858  0.0000 -0.0000 -0.0000
    1TRZ    CZ1 4556   9.108  13.013  11.966 -0.0000  0.0000  0.0000
    1TRZ     N2 4557   9.239  12.970  11.980  0.0000  0.0000 -0.0000
    1TRZ    CZ2 4558   9.338  13.007  11.890  0.0000  0.0000 -0.0000
    1TRZ     N3 4559   9.304  13.089  11.782 -0.0000 -0.0000  0.0000
    1TRZ    CZ3 4560   9.172  13.134  11.765 -0.0000 -0.0000  0.0000
    2BPA    CZa 4561   9.007  12.964  12.062  0.0000  0.0000 -0.0000
    2BPA     C2 4562   9.049  12.899  12.180 -0.0000 -0.0000  0.0000
    2BPA    CC3 4563   8.956  12.842  12.269  0.0000 -0.0000  0.0000
    2BPA     C4 4564   8.819  12.850  12.239 -0.0000  0.0000 -0.0000
    2BPA     C5 4565   8.775  12.915  12.122  0.0000  0.0000 -0.0000
    2BPA     C6 4566   8.869  12.973  12.033 -0.0000 -0.0000  0.0000
    2BPA     H2 4567   9.154  12.893  12.204  0.0000 -0.0000  0.0000
    2BPA     H4 4568   8.748  12.799  12.301 -0.0000 -0.0000  0.0000
    2BPA     H5 4569   8.670  12.917  12.098 -0.0000 -0.0000 -0.0000
    2BPA     H6 4570   8.834  13.023  11.944 -0.0000  0.0000 -0.0000
    2BPA    CC7 4571   9.002  12.781  12.397 -0.0000  0.0000 -0.0000
    2BPA     C8 4572   9.102  12.844  12.474 -0.0000 -0.0000  0.0000
    2BPA     C9 4573   9.141  12.790  12.598  0.0000  0.0000  0.0000
    2BPA    C10 4574   9.081  12.673  12.646 -0.0000 -0.0000  0.0000
    2BPA    C11 4575   8.982  12.608  12.570 -0.0000  0.0000 -0.0000
    2BPA    C12 4576   8.944  12.662  12.445  0.0000 -0.0000  0.0000
    2BPA     H8 4577   9.157  12.927  12.432  0.0000 -0.0000 -0.0000
    2BPA     H9 4578   9.217  12.841  12.657 -0.0000 -0.0000 -0.0000
    2BPA    H10 4579   9.108  12.633  12.743 -0.0000  0.0000 -0.0000
    2BPA    H11 4580   8.936  12.518  12.606 -0.0000 -0.0000  0.0000
    2BPA    H12 4581   8.882  12.603  12.379  0.0000  0.0000  0.0000
    3BPB    CZb 4582   9.475  12.957  11.912 -0.0000  0.0000  0.0000
    3BPB     C2 4583   9.501  12.879  12.027  0.0000 -0.0000 -0.0000
    3BPB    CC3 4584   9.633  12.851  12.070 -0.0000 -0.0000  0.0000
    3BPB     C4 4585   9.740  12.900  11.993  0.0000  0.0000 -0.0000
    3BPB     C5 4586   9.716  12.976  11.876  0.0000 -0.0000  0.0000
    3BPB     C6 4587   9.584  13.005  11.836  0.0000 -0.0000  0.0000
    3BPB     H2 4588   9.419  12.832  12.079 -0.0000 -0.0000  0.0000
    3BPB     H4 4589   9.842  12.880  12.023 -0.0000  0.0000 -0.0000
    3BPB     H5 4590   9.799  13.006  11.814  0.0000 -0.0000 -0.0000
    3BPB     H6 4591   9.567  13.068  11.750 -0.0000  0.0000 -0.0000
    3BPB    CC7 4592   9.654  12.779  12.199 -0.0000 -0.0000 -0.0000
    3BPB     C8 4593   9.552  12.775  12.297  0.0000 -0.0000 -0.0000
    3BPB     C9 4594   9.570  12.706  12.418  0.0000 -0.0000  0.0000
    3BPB    C10 4595   9.692  12.639  12.443 -0.0000  0.0000 -0.0000
    3BPB    C11 4596   9.795  12.643  12.347  0.0000  0.0000 -0.0000
    3BPB    C12 4597   9.776  12.713  12.226 -0.0000  0.0000  0.0000
    3BPB     H8 4598   9.459  12.827  12.281 -0.0000  0.0000  0.0000
    3BPB     H9 4599   9.492  12.704  12.493  0.0000  0.0000 -0.0000
    3BPB    H10 4600   9.704  12.582  12.534 -0.0000 -0.0000 -0.0000
    3BPB    H11 4601   9.887  12.589  12.365 -0.0000  0.0000 -0.0000
    3BPB    H12 4602   9.857  12.717  12.155  0.0000 -0.0000  0.0000
    4BPC    CZc 4603   9.135  13.217  11.649 -0.0000 -0.0000  0.0000
    4BPC     C2 4604   8.999  13.247  11.623  0.0000  0.0000 -0.0000
    4BPC    CC3 4605   8.960  13.305  11.500 -0.0000 -0.0000  0.0000
    4BPC     C4 4606   9.057  13.333  11.402 -0.0000  0.0000 -0.0000
    4BPC     C5 4607   9.192  13.305  11.427  0.0000 -0.0000  0.0000
    4BPC     C6 4608   9.231  13.247  11.550 -0.0000  0.0000 -0.0000
    4BPC     H2 4609   8.924  13.227  11.698 -0.0000  0.0000 -0.0000
    4BPC     H4 4610   9.028  13.377  11.308 -0.0000  0.0000 -0.0000
    4BPC     H5 4611   9.267  13.328  11.353  0.0000  0.0000 -0.0000
    4BPC     H6 4612   9.336  13.229  11.569 -0.0000  0.0000 -0.0000
    4BPC    CC7 4613   8.818  13.340  11.475 -0.0000 -0.0000  0.0000
    4BPC     C8 4614   8.743  13.270  11.378  0.0000 -0.0000 -0.0000
    4BPC     C9 4615   8.611  13.308  11.348 -0.0000 -0.0000 -0.0000
    4BPC    C10 4616   8.553  13.417  11.415 -0.0000  0.0000  0.0000
    4BPC    C11 4617   8.627  13.488  11.512 -0.0000 -0.0000 -0.0000
    4BPC    C12 4618   8.759  13.449  11.542 -0.0000  0.0000 -0.0000
    4BPC     H8 4619   8.787  13.185  11.327 -0.0000  0.0000  0.0000
    4BPC     H9 4620   8.554  13.253  11.275 -0.0000 -0.0000 -0.0000
    4BPC    H10 4621   8.452  13.448  11.391  0.0000 -0.0000  0.0000
    4BPC    H11 4622   8.583  13.573  11.562  0.0000  0.0000  0.0000
    4BPC    H12 4623   8.817  13.506  11.613 -0.0000  0.0000 -0.0000
    1TRZ     N1 4624  12.339   0.619   3.679 -0.0000 -0.0000  0.0000
    1TRZ    CZ1 4625  12.366   0.482   3.683  0.0000  0.0000  0.0000
    1TRZ     N2 4626  12.336   0.410   3.799  0.0000  0.0000 -0.0000
    1TRZ    CZ2 4627  12.278   0.474   3.908 -0.0000  0.0000  0.0000
    1TRZ     N3 4628  12.250   0.611   3.902  0.0000 -0.0000 -0.0000
    1TRZ    CZ3 4629  12.280   0.684   3.787 -0.0000  0.0000  0.0000
    2BPA    CZa 4630  12.417   0.418   3.561 -0.0000  0.0000  0.0000
    2BPA     C2 4631  12.409   0.488   3.438  0.0000 -0.0000  0.0000
    2BPA    CC3 4632  12.466   0.436   3.321  0.0000 -0.0000 -0.0000
    2BPA     C4 4633  12.534   0.312   3.326 -0.0000  0.0000  0.0000
    2BPA     C5 4634  12.542   0.241   3.447  0.0000  0.0000  0.0000
    2BPA     C6 4635  12.483   0.293   3.564 -0.0000  0.0000 -0.0000
    2BPA     H2 4636  12.354   0.581   3.432  0.0000 -0.0000 -0.0000
    2BPA     H4 4637  12.580   0.272   3.237  0.0000 -0.0000 -0.0000
    2BPA     H5 4638  12.598   0.149   3.452  0.0000 -0.0000 -0.0000
    2BPA     H6 4639  12.486   0.237   3.656 -0.0000 -0.0000  0.0000
    2BPA    CC7 4640  12.450   0.511   3.194  0.0000  0.0000 -0.0000
    2BPA     C8 4641  12.464   0.652   3.193 -0.0000 -0.0000 -0.0000
    2BPA     C9 4642  12.437   0.725   3.076 -0.0000  0.0000 -0.0000
    2BPA    C10 4643  12.396   0.658   2.959  0.0000  0.0000  0.0000
    2BPA    C11 4644  12.382   0.518   2.959 -0.0000  0.0000  0.0000
    2BPA    C12 4645  12.409   0.445   3.076 -0.0000 -0.0000  0.0000
    2BPA     H8 4646  12.500   0.704   3.280  0.0000  0.0000  0.0000
    2BPA     H9 4647  12.442   0.833   3.077 -0.0000 -0.0000  0.0000
    2BPA    H10 4648  12.379   0.714   2.868  0.0000 -0.0000  0.0000
    2BPA    H11 4649  12.351   0.466   2.870 -0.0000 -0.0000 -0.0000
    2BPA    H12 4650  12.397   0.337   3.076  0.0000  0.0000 -0.0000
    3BPB    CZb 4651  12.246   0.401   4.031 -0.0000 -0.0000  0.0000
    3BPB     C2 4652  12.145   0.450   4.118  0.0000 -0.0000 -0.0000
    3BPB    CC3 4653  12.127   0.395   4.246 -0.0000 -0.0000  0.0000
    3BPB     C4 4654  12.211   0.290   4.290 -0.0000  0.0000 -0.0000
    3BPB     C5 4655  12.312   0.241   4.205  0.0000 -0.0000  0.0000
    3BPB     C6 4656  12.330   0.296   4.077 -0.0000  0.0000 -0.0000
    3BPB     H2 4657  12.079   0.528   4.083 -0.0000  0.0000 -0.0000
    3BPB     H4 4658  12.194   0.244   4.386 -0.0000 -0.0000  0.0000
    3BPB     H5 4659  12.376   0.161   4.239  0.0000 -0.0000  0.0000
    3BPB     H6 4660  12.410   0.260   4.013 -0.0000  0.0000  0.0000
    3BPB    CC7 4661  12.027   0.456   4.337 -0.0000  0.0000  0.0000
    3BPB     C8 4662  11.931   0.376   4.403  0.0000  0.0000 -0.0000
    3BPB     C9 4663  11.836   0.434   4.489  0.0000 -0.0000  0.0000
    3BPB    C10 4664  11.836   0.573   4.509  0.0000  0.0000 -0.0000
    3BPB    C11 4665  11.932   0.654   4.445 -0.0000  0.0000  0.0000
    3BPB    C12 4666  12.027   0.596   4.359 -0.0000 -0.0000  0.0000
    3BPB     H8 4667  11.925   0.270   4.382 -0.0000  0.0000  0.0000
    3BPB     H9 4668  11.764   0.372   4.540 -0.0000 -0.0000  0.0000
    3BPB    H10 4669  11.757   0.618   4.567 -0.0000 -0.0000 -0.0000
    3BPB    H11 4670  11.935   0.760   4.466  0.0000 -0.0000  0.0000
    3BPB    H12 4671  12.099   0.658   4.309  0.0000  0.0000 -0.0000
    4BPC    CZc 4672  12.243   0.826   3.775  0.0000 -0.0000 -0.0000
    4BPC     C2 4673  12.293   0.899   3.664 -0.0000 -0.0000  0.0000
    4BPC    CC3 4674  12.224   1.010   3.612  0.0000  0.0000 -0.0000
    4BPC     C4 4675  12.101   1.047   3.670  0.0000 -0.0000 -0.0000
    4BPC     C5 4676  12.050   0.976   3.780  0.0000 -0.0000  0.0000
    4BPC     C6 4677  12.121   0.866   3.832 -0.0000  0.0000  0.0000
    4BPC     H2 4678  12.385   0.867   3.616 -0.0000  0.0000  0.0000
    4BPC     H4 4679  12.047   1.132   3.631  0.0000 -0.0000  0.0000
    4BPC     H5 4680  11.956   1.006   3.823 -0.0000  0.0000 -0.0000
    4BPC     H6 4681  12.082   0.812   3.917  0.0000 -0.0000 -0.0000
    4BPC    CC7 4682  12.276   1.087   3.496 -0.0000 -0.0000  0.0000
    4BPC     C8 4683  12.325   1.020   3.382  0.0000  0.0000 -0.0000
    4BPC     C9 4684  12.374   1.095   3.272 -0.0000 -0.0000  0.0000
    4BPC    C10 4685  12.373   1.235   3.277 -0.0000  0.0000  0.0000
    4BPC    C11 4686  12.324   1.302   3.391  0.0000  0.0000 -0.0000
    4BPC    C12 4687  12.276   1.228   3.500 -0.0000 -0.0000  0.0000
    4BPC     H8 4688  12.327   0.912   3.378  0.0000  0.0000 -0.0000
    4BPC     H9 4689  12.411   1.044   3.185  0.0000 -0.0000 -0.0000
    4BPC    H10 4690  12.408   1.292   3.192 -0.0000 -0.0000  0.0000
    4BPC    H11 4691  12.322   1.410   3.393 -0.0000 -0.0000 -0.0000
    4BPC    H12 4692  12.239   1.279   3.588  0.0000 -0.0000 -0.0000
    1TRZ     N1 4693  11.141   5.733   3.873 -0.0000 -0.0000  0.0000
    1TRZ    CZ1 4694  11.027   5.731   3.791  0.0000  0.0000  0.0000
    1TRZ     N2 4695  10.907   5.682   3.842  0.0000 -0.0000  0.0000
    1TRZ    CZ2 4696  10.898   5.637   3.974 -0.0000 -0.0000  0.0000
    1TRZ     N3 4697  11.012   5.640   4.055  0.0000  0.0000 -0.0000
    1TRZ    CZ3 4698  11.134   5.688   4.006 -0.0000  0.0000 -0.0000
    2BPA    CZa 4699  11.035   5.774   3.651  0.0000 -0.0000 -0.0000
    2BPA     C2 4700  11.159   5.776   3.582 -0.0000  0.0000  0.0000
    2BPA    CC3 4701  11.167   5.822   3.449  0.0000 -0.0000 -0.0000
    2BPA     C4 4702  11.051   5.870   3.385 -0.0000  0.0000  0.0000
    2BPA     C5 4703  10.927   5.870   3.453  0.0000  0.0000 -0.0000
    2BPA     C6 4704  10.919   5.822   3.585  0.0000 -0.0000  0.0000
    2BPA     H2 4705  11.248   5.738   3.631 -0.0000  0.0000 -0.0000
    2BPA     H4 4706  11.056   5.907   3.284 -0.0000  0.0000 -0.0000
    2BPA     H5 4707  10.839   5.908   3.404 -0.0000  0.0000 -0.0000
    2BPA     H6 4708  10.824   5.823   3.637  0.0000  0.0000 -0.0000
    2BPA    CC7 4709  11.297   5.820   3.376 -0.0000  0.0000 -0.0000
    2BPA     C8 4710  11.416   5.862   3.439 -0.0000 -0.0000  0.0000
    2BPA     C9 4711  11.538   5.858   3.370  0.0000 -0.0000 -0.0000
    2BPA    C10 4712  11.543   5.810   3.237 -0.0000  0.0000  0.0000
    2BPA    C11 4713  11.425   5.767   3.174 -0.0000 -0.0000  0.0000
    2BPA    C12 4714  11.302   5.772   3.243  0.0000 -0.0000  0.0000
    2BPA     H8 4715  11.413   5.897   3.541  0.0000  0.0000  0.0000
    2BPA     H9 4716  11.630   5.887   3.420 -0.0000 -0.0000 -0.0000
    2BPA    H10 4717  11.636   5.811   3.183  0.0000  0.0000 -0.0000
    2BPA    H11 4718  11.428   5.729   3.073 -0.0000 -0.0000 -0.0000
    2BPA    H12 4719  11.212   5.737   3.194  0.0000  0.0000  0.0000
    3BPB    CZb 4720  10.770   5.591   4.030  0.0000  0.0000 -0.0000
    3BPB     C2 4721  10.652   5.595   3.952  0.0000 -0.0000  0.0000
    3BPB    CC3 4722  10.528   5.557   4.006 -0.0000 -0.0000  0.0000
    3BPB     C4 4723  10.521   5.512   4.140  0.0000  0.0000 -0.0000
    3BPB     C5 4724  10.638   5.507   4.218 -0.0000 -0.0000  0.0000
    3BPB     C6 4725  10.761   5.546   4.164  0.0000  0.0000 -0.0000
    3BPB     H2 4726  10.657   5.629   3.850 -0.0000  0.0000 -0.0000
    3BPB     H4 4727  10.427   5.482   4.182 -0.0000 -0.0000  0.0000
    3BPB     H5 4728  10.632   5.477   4.322  0.0000  0.0000 -0.0000
    3BPB     H6 4729  10.849   5.545   4.227 -0.0000 -0.0000  0.0000
    3BPB    CC7 4730  10.405   5.574   3.925 -0.0000 -0.0000 -0.0000
    3BPB     C8 4731  10.288   5.628   3.983  0.0000 -0.0000 -0.0000
    3BPB     C9 4732  10.175   5.655   3.904  0.0000  0.0000 -0.0000
    3BPB    C10 4733  10.178   5.627   3.766 -0.0000  0.0000 -0.0000
    3BPB    C11 4734  10.293   5.571   3.707 -0.0000  0.0000 -0.0000
    3BPB    C12 4735  10.406   5.544   3.786 -0.0000  0.0000  0.0000
    3BPB     H8 4736  10.286   5.652   4.088 -0.0000  0.0000  0.0000
    3BPB     H9 4737  10.087   5.699   3.948 -0.0000  0.0000  0.0000
    3BPB    H10 4738  10.091   5.649   3.705  0.0000 -0.0000  0.0000
    3BPB    H11 4739  10.293   5.546   3.602  0.0000 -0.0000 -0.0000
    3BPB    H12 4740  10.494   5.502   3.741  0.0000 -0.0000 -0.0000
    4BPC    CZc 4741  11.252   5.690   4.093  0.0000  0.0000 -0.0000
    4BPC     C2 4742  11.243   5.645   4.227  0.0000  0.0000  0.0000
    4BPC    CC3 4743  11.349   5.667   4.318 -0.0000 -0.0000 -0.0000
    4BPC     C4 4744  11.466   5.732   4.275  0.0000  0.0000 -0.0000
    4BPC     C5 4745  11.476   5.777   4.142 -0.0000 -0.0000  0.0000
    4BPC     C6 4746  11.371   5.756   4.051 -0.0000 -0.0000  0.0000
    4BPC     H2 4747  11.156   5.590   4.260  0.0000 -0.0000  0.0000
    4BPC     H4 4748  11.548   5.748   4.343  0.0000  0.0000  0.0000
    4BPC     H5 4749  11.566   5.825   4.109  0.0000  0.0000 -0.0000
    4BPC     H6 4750  11.380   5.791   3.949  0.0000 -0.0000  0.0000
    4BPC    CC7 4751  11.334   5.631   4.461 -0.0000 -0.0000  0.0000
    4BPC     C8 4752  11.431   5.551   4.525 -0.0000  0.0000  0.0000
    4BPC     C9 4753  11.423   5.527   4.664 -0.0000  0.0000 -0.0000
    4BPC    C10 4754  11.317   5.582   4.739 -0.0000  0.0000 -0.0000
    4BPC    C11 4755  11.220   5.662   4.675  0.0000 -0.0000  0.0000
    4BPC    C12 4756  11.228   5.686   4.537  0.0000 -0.0000 -0.0000
    4BPC     H8 4757  11.511   5.507   4.468  0.0000 -0.0000 -0.0000
    4BPC     H9 4758  11.498   5.467   4.713  0.0000 -0.0000  0.0000
    4BPC    H10 4759  11.311   5.564   4.845 -0.0000 -0.0000  0.0000
    4BPC    H11 4760  11.144   5.711   4.733 -0.0000  0.0000  0.0000
    4BPC    H12 4761  11.152   5.745   4.488 -0.0000  0.0000 -0.0000
    1TRZ     N1 4762   0.741  10.018   0.431  0.0000 -0.0000 -0.0000
    1TRZ    CZ1 4763   0.694   9.901   0.490 -0.0000  0.0000  0.0000
    1TRZ     N2 4764   0.713   9.780   0.424  0.0000 -0.0000 -0.0000
    1TRZ    CZ2 4765   0.778   9.775   0.300 -0.0000  0.0000 -0.0000
    1TRZ     N3 4766   0.824   9.894   0.242 -0.0000 -0.0000  0.0000
    1TRZ    CZ3 4767   0.807  10.016   0.308  0.0000  0.0000 -0.0000
    2BPA    CZa 4768   0.625   9.908   0.620  0.0000 -0.0000 -0.0000
    2BPA     C2 4769   0.613  10.032   0.687 -0.0000 -0.0000  0.0000
    2BPA    CC3 4770   0.555  10.040   0.816  0.0000  0.0000 -0.0000
    2BPA     C4 4771   0.508   9.922   0.877 -0.0000 -0.0000  0.0000
    2BPA     C5 4772   0.518   9.798   0.811  0.0000  0.0000 -0.0000
    2BPA     C6 4773   0.576   9.791   0.683 -0.0000  0.0000 -0.0000
    2BPA     H2 4774   0.644  10.123   0.638 -0.0000  0.0000  0.0000
    2BPA     H4 4775   0.466   9.927   0.977  0.0000 -0.0000 -0.0000
    2BPA     H5 4776   0.482   9.709   0.859 -0.0000 -0.0000  0.0000
    2BPA     H6 4777   0.582   9.695   0.633 -0.0000  0.0000  0.0000
    2BPA    CC7 4778   0.550  10.172   0.886 -0.0000 -0.0000 -0.0000
    2BPA     C8 4779   0.440  10.206   0.968  0.0000 -0.0000 -0.0000
    2BPA     C9 4780   0.436  10.331   1.032 -0.0000  0.0000  0.0000
    2BPA    C10 4781   0.540  10.424   1.015  0.0000 -0.0000 -0.0000
    2BPA    C11 4782   0.651  10.390   0.934 -0.0000  0.0000  0.0000
    2BPA    C12 4783   0.655  10.265   0.870  0.0000 -0.0000 -0.0000
    2BPA     H8 4784   0.357  10.138   0.978 -0.0000 -0.0000  0.0000
    2BPA     H9 4785   0.351  10.357   1.094  0.0000 -0.0000 -0.0000
    2BPA    H10 4786   0.535  10.521   1.062 -0.0000  0.0000 -0.0000
    2BPA    H11 4787   0.730  10.462   0.918 -0.0000  0.0000 -0.0000
    2BPA    H12 4788   0.740  10.241   0.807 -0.0000  0.0000  0.0000
    3BPB    CZb 4789   0.799   9.646   0.233 -0.0000 -0.0000  0.0000
    3BPB     C2 4790   0.821   9.640   0.094  0.0000 -0.0000 -0.0000
    3BPB    CC3 4791   0.837   9.515   0.029 -0.0000  0.0000 -0.0000
    3BPB     C4 4792   0.833   9.396   0.104 -0.0000  0.0000  0.0000
    3BPB     C5 4793   0.813   9.401   0.244  0.0000  0.0000 -0.0000
    3BPB     C6 4794   0.796   9.525   0.308  0.0000  0.0000 -0.0000
    3BPB     H2 4795   0.827   9.731   0.036  0.0000 -0.0000  0.0000
    3BPB     H4 4796   0.846   9.301   0.056  0.0000 -0.0000 -0.0000
    3BPB     H5 4797   0.808   9.310   0.301 -0.0000 -0.0000  0.0000
    3BPB     H6 4798   0.780   9.529   0.415  0.0000 -0.0000 -0.0000
    3BPB    CC7 4799   0.858   9.511  -0.118 -0.0000  0.0000 -0.0000
    3BPB     C8 4800   0.776   9.429  -0.199  0.0000 -0.0000  0.0000
    3BPB     C9 4801   0.797   9.422  -0.338  0.0000  0.0000  0.0000
    3BPB    C10 4802   0.901   9.496  -0.397  0.0000  0.0000  0.0000
    3BPB    C11 4803   0.984   9.578  -0.317 -0.0000 -0.0000 -0.0000
    3BPB    C12 4804   0.962   9.585  -0.178 -0.0000 -0.0000 -0.0000
    3BPB     H8 4805   0.694   9.374  -0.154  0.0000  0.0000 -0.0000
    3BPB     H9 4806   0.730   9.365  -0.400 -0.0000 -0.0000 -0.0000
    3BPB    H10 4807   0.917   9.492  -0.504 -0.0000  0.0000  0.0000
    3BPB    H11 4808   1.063   9.635  -0.363  0.0000  0.0000 -0.0000
    3BPB    H12 4809   1.022   9.651  -0.118  0.0000  0.0000  0.0000
    4BPC    CZc 4810   0.853  10.144   0.250 -0.0000 -0.0000  0.0000
    4BPC     C2 4811   0.901  10.151   0.117  0.0000  0.0000  0.0000
    4BPC    CC3 4812   0.933  10.276   0.059 -0.0000 -0.0000 -0.0000
    4BPC     C4 4813   0.917  10.394   0.134  0.0000  0.0000 -0.0000
    4BPC     C5 4814   0.869  10.389   0.266  0.0000  0.0000 -0.0000
    4BPC     C6 4815   0.837  10.265   0.323  0.0000 -0.0000 -0.0000
    4BPC     H2 4816   0.914  10.061   0.059  0.0000 -0.0000 -0.0000
    4BPC     H4 4817   0.942  10.490   0.090 -0.0000 -0.0000  0.0000
    4BPC     H5 4818   0.857  10.480   0.323 -0.0000 -0.0000  0.0000
    4BPC     H6 4819   0.802  10.262   0.425 -0.0000  0.0000  0.0000
    4BPC    CC7 4820   0.984  10.285  -0.081 -0.0000  0.0000  0.0000
    4BPC     C8 4821   1.087  10.201  -0.126  0.0000 -0.0000 -0.0000
    4BPC     C9 4822   1.133  10.211  -0.259  0.0000 -0.0000  0.0000
    4BPC    C10 4823   1.077  10.305  -0.347 -0.0000  0.0000  0.0000
    4BPC    C11 4824   0.973  10.389  -0.302  0.0000  0.0000 -0.0000
    4BPC    C12 4825   0.928  10.379  -0.170 -0.0000  0.0000  0.0000
    4BPC     H8 4826   1.131  10.128  -0.060  0.0000 -0.0000  0.0000
    4BPC     H9 4827   1.214  10.148  -0.293 -0.0000  0.0000  0.0000
    4BPC    H10 4828   1.107  10.307  -0.450  0.0000 -0.0000 -0.0000
    4BPC    H11 4829   0.927  10.459  -0.371  0.0000 -0.0000  0.0000
    4BPC    H12 4830   0.850  10.446  -0.135  0.0000 -0.0000 -0.0000
    1TRZ     N1 4831   8.764   3.898  12.529  0.0000 -0.0000  0.0000
    1TRZ    CZ1 4832   8.822   3.937  12.650  0.0000 -0.0000  0.0000
    1TRZ     N2 4833   8.928   3.861  12.703 -0.0000  0.0000 -0.0000
    1TRZ    CZ2 4834   8.974   3.747  12.636  0.0000 -0.0000  0.0000
    1TRZ     N3 4835   8.913   3.710  12.516  0.0000 -0.0000  0.0000
    1TRZ    CZ3 4836   8.809   3.784  12.462 -0.0000  0.0000 -0.0000
    2BPA    CZa 4837   8.767   4.052  12.724  0.0000 -0.0000  0.0000
    2BPA     C2 4838   8.822   4.092  12.849 -0.0000  0.0000 -0.0000
    2BPA    CC3 4839   8.764   4.199  12.922  0.0000 -0.0000 -0.0000
    2BPA     C4 4840   8.652   4.266  12.869  0.0000  0.0000  0.0000
    2BPA     C5 4841   8.598   4.228  12.746 -0.0000  0.0000 -0.0000
    2BPA     C6 4842   8.655   4.122  12.673  0.0000  0.0000  0.0000
    2BPA     H2 4843   8.909   4.041  12.888 -0.0000  0.0000  0.0000
    2BPA     H4 4844   8.607   4.347  12.925  0.0000 -0.0000 -0.0000
    2BPA     H5 4845   8.512   4.281  12.706  0.0000 -0.0000  0.0000
    2BPA     H6 4846   8.612   4.094  12.578 -0.0000  0.0000 -0.0000
    2BPA    CC7 4847   8.820   4.239  13.054 -0.0000  0.0000 -0.0000
    2BPA     C8 4848   8.831   4.376  13.088 -0.0000 -0.0000 -0.0000
    2BPA     C9 4849   8.874   4.415  13.216  0.0000 -0.0000  0.0000
    2BPA    C10 4850   8.908   4.317  13.311 -0.0000 -0.0000  0.0000
    2BPA    C11 4851   8.898   4.180  13.278  0.0000  0.0000  0.0000
    2BPA    C12 4852   8.854   4.142  13.150  0.0000 -0.0000  0.0000
    2BPA     H8 4853   8.805   4.452  13.015  0.0000 -0.0000  0.0000
    2BPA     H9 4854   8.883   4.519  13.241  0.0000  0.0000  0.0000
    2BPA    H10 4855   8.933   4.346  13.412 -0.0000 -0.0000 -0.0000
    2BPA    H11 4856   8.923   4.105  13.352 -0.0000  0.0000 -0.0000
    2BPA    H12 4857   8.849   4.037  13.125  0.0000  0.0000  0.0000
    3BPB    CZb 4858   9.082   3.663  12.691 -0.0000  0.0000  0.0000
    3BPB     C2 4859   9.148   3.699  12.812 -0.0000 -0.0000 -0.0000
    3BPB    CC3 4860   9.228   3.606  12.881  0.0000 -0.0000  0.0000
    3BPB     C4 4861   9.243   3.475  12.830 -0.0000  0.0000 -0.0000
    3BPB     C5 4862   9.178   3.438  12.711 -0.0000 -0.0000 -0.0000
    3BPB     C6 4863   9.099   3.532  12.642  0.0000 -0.0000 -0.0000
    3BPB     H2 4864   9.134   3.798  12.851 -0.0000  0.0000  0.0000
    3BPB     H4 4865   9.308   3.405  12.878  0.0000 -0.0000  0.0000
    3BPB     H5 4866   9.189   3.338  12.672  0.0000 -0.0000  0.0000
    3BPB     H6 4867   9.053   3.503  12.548  0.0000  0.0000  0.0000
    3BPB    CC7 4868   9.297   3.643  13.009 -0.0000 -0.0000 -0.0000
    3BPB     C8 4869   9.417   3.579  13.046  0.0000 -0.0000 -0.0000
    3BPB     C9 4870   9.480   3.609  13.168  0.0000 -0.0000  0.0000
    3BPB    C10 4871   9.423   3.704  13.255 -0.0000  0.0000 -0.0000
    3BPB    C11 4872   9.303   3.769  13.219  0.0000 -0.0000 -0.0000
    3BPB    C12 4873   9.240   3.738  13.096  0.0000  0.0000  0.0000
    3BPB     H8 4874   9.465   3.508  12.979 -0.0000  0.0000  0.0000
    3BPB     H9 4875   9.569   3.555  13.198 -0.0000  0.0000 -0.0000
    3BPB    H10 4876   9.472   3.728  13.348  0.0000 -0.0000 -0.0000
    3BPB    H11 4877   9.260   3.842  13.285 -0.0000  0.0000  0.0000
    3BPB    H12 4878   9.148   3.788  13.070 -0.0000  0.0000  0.0000
    4BPC    CZc 4879   8.744   3.740  12.337 -0.0000  0.0000  0.0000
    4BPC     C2 4880   8.782   3.618  12.277 -0.0000 -0.0000 -0.0000
    4BPC    CC3 4881   8.732   3.580  12.151 -0.0000  0.0000 -0.0000
    4BPC     C4 4882   8.642   3.666  12.083  0.0000 -0.0000  0.0000
    4BPC     C5 4883   8.604   3.788  12.141 -0.0000  0.0000 -0.0000
    4BPC     C6 4884   8.654   3.825  12.267  0.0000 -0.0000  0.0000
    4BPC     H2 4885   8.854   3.554  12.326 -0.0000 -0.0000 -0.0000
    4BPC     H4 4886   8.602   3.636  11.987  0.0000  0.0000  0.0000
    4BPC     H5 4887   8.535   3.853  12.089  0.0000 -0.0000  0.0000
    4BPC     H6 4888   8.625   3.920  12.311  0.0000 -0.0000 -0.0000
    4BPC    CC7 4889   8.772   3.450  12.092 -0.0000  0.0000  0.0000
    4BPC     C8 4890   8.752   3.330  12.163  0.0000 -0.0000 -0.0000
    4BPC     C9 4891   8.801   3.208  12.111 -0.0000  0.0000  0.0000
    4BPC    C10 4892   8.868   3.207  11.988  0.0000 -0.0000 -0.0000
    4BPC    C11 4893   8.887   3.326  11.916  0.0000  0.0000 -0.0000
    4BPC    C12 4894   8.840   3.448  11.969  0.0000 -0.0000 -0.0000
    4BPC     H8 4895   8.696   3.331  12.255 -0.0000  0.0000  0.0000
    4BPC     H9 4896   8.788   3.117  12.167 -0.0000 -0.0000  0.0000
    4BPC    H10 4897   8.908   3.114  11.950 -0.0000  0.0000  0.0000
    4BPC    H11 4898   8.931   3.324  11.817 -0.0000  0.0000  0.0000
    4BPC    H12 4899   8.863   3.541  11.919  0.0000 -0.0000  0.0000
    1TRZ     N1 4900   6.351   9.253   8.616 -0.0000  0.0000 -0.0000
    1TRZ    CZ1 4901   6.230   9.223   8.679  0.0000  0.0000  0.0000
    1TRZ     N2 4902   6.112   9.280   8.631  0.0000  0.0000 -0.0000
    1TRZ    CZ2 4903   6.113   9.366   8.521  0.0000 -0.0000  0.0000
    1TRZ     N3 4904   6.235   9.394   8.459 -0.0000 -0.0000 -0.0000
    1TRZ    CZ3 4905   6.354   9.340   8.506  0.0000 -0.0000  0.0000
    2BPA    CZa 4906   6.223   9.133   8.796  0.0000 -0.0000 -0.0000
    2BPA     C2 4907   6.312   9.024   8.815 -0.0000  0.0000  0.0000
    2BPA    CC3 4908   6.305   8.944   8.931  0.0000 -0.0000 -0.0000
    2BPA     C4 4909   6.209   8.975   9.029 -0.0000 -0.0000  0.0000
    2BPA     C5 4910   6.120   9.082   9.012 -0.0000  0.0000  0.0000
    2BPA     C6 4911   6.127   9.160   8.895 -0.0000 -0.0000  0.0000
    2BPA     H2 4912   6.388   9.004   8.740 -0.0000  0.0000  0.0000
    2BPA     H4 4913   6.202   8.916   9.120 -0.0000  0.0000 -0.0000
    2BPA     H5 4914   6.049   9.107   9.090  0.0000 -0.0000 -0.0000
    2BPA     H6 4915   6.060   9.244   8.883  0.0000 -0.0000  0.0000
    2BPA    CC7 4916   6.394   8.826   8.952 -0.0000  0.0000 -0.0000
    2BPA     C8 4917   6.439   8.791   9.081 -0.0000  0.0000 -0.0000
    2BPA     C9 4918   6.521   8.679   9.101  0.0000 -0.0000 -0.0000
    2BPA    C10 4919   6.559   8.599   8.991  0.0000 -0.0000  0.0000
    2BPA    C11 4920   6.514   8.632   8.862 -0.0000  0.0000  0.0000
    2BPA    C12 4921   6.432   8.745   8.842 -0.0000  0.0000  0.0000
    2BPA     H8 4922   6.411   8.851   9.166  0.0000 -0.0000  0.0000
    2BPA     H9 4923   6.556   8.654   9.200  0.0000 -0.0000  0.0000
    2BPA    H10 4924   6.622   8.512   9.007 -0.0000  0.0000 -0.0000
    2BPA    H11 4925   6.544   8.572   8.778  0.0000 -0.0000 -0.0000
    2BPA    H12 4926   6.400   8.770   8.742  0.0000 -0.0000 -0.0000
    3BPB    CZb 4927   5.992   9.438   8.481  0.0000  0.0000 -0.0000
    3BPB     C2 4928   5.999   9.525   8.369 -0.0000 -0.0000  0.0000
    3BPB    CC3 4929   5.883   9.564   8.299 -0.0000 -0.0000  0.0000
    3BPB     C4 4930   5.757   9.516   8.341  0.0000  0.0000 -0.0000
    3BPB     C5 4931   5.748   9.431   8.452  0.0000 -0.0000  0.0000
    3BPB     C6 4932   5.865   9.392   8.522 -0.0000  0.0000 -0.0000
    3BPB     H2 4933   6.094   9.562   8.336  0.0000  0.0000 -0.0000
    3BPB     H4 4934   5.668   9.543   8.286  0.0000 -0.0000  0.0000
    3BPB     H5 4935   5.651   9.399   8.487 -0.0000  0.0000  0.0000
    3BPB     H6 4936   5.856   9.326   8.607 -0.0000 -0.0000 -0.0000
    3BPB    CC7 4937   5.898   9.658   8.186  0.0000 -0.0000 -0.0000
    3BPB     C8 4938   5.846   9.624   8.059 -0.0000  0.0000  0.0000
    3BPB     C9 4939   5.865   9.712   7.951 -0.0000 -0.0000  0.0000
    3BPB    C10 4940   5.934   9.833   7.968  0.0000  0.0000 -0.0000
    3BPB    C11 4941   5.985   9.868   8.094  0.0000 -0.0000  0.0000
    3BPB    C12 4942   5.966   9.780   8.203  0.0000  0.0000  0.0000
    3BPB     H8 4943   5.791   9.532   8.045  0.0000  0.0000 -0.0000
    3BPB     H9 4944   5.832   9.682   7.853  0.0000 -0.0000  0.0000
    3BPB    H10 4945   5.950   9.899   7.883 -0.0000 -0.0000  0.0000
    3BPB    H11 4946   6.042   9.959   8.107 -0.0000 -0.0000 -0.0000
    3BPB    H12 4947   6.004   9.808   8.301 -0.0000 -0.0000 -0.0000
    4BPC    CZc 4948   6.480   9.383   8.444 -0.0000  0.0000  0.0000
    4BPC     C2 4949   6.586   9.423   8.528  0.0000  0.0000 -0.0000
    4BPC    CC3 4950   6.719   9.429   8.481  0.0000 -0.0000  0.0000
    4BPC     C4 4951   6.745   9.398   8.346  0.0000  0.0000 -0.0000
    4BPC     C5 4952   6.640   9.358   8.261 -0.0000  0.0000  0.0000
    4BPC     C6 4953   6.508   9.351   8.310  0.0000  0.0000 -0.0000
    4BPC     H2 4954   6.565   9.450   8.630 -0.0000  0.0000  0.0000
    4BPC     H4 4955   6.846   9.405   8.307 -0.0000 -0.0000  0.0000
    4BPC     H5 4956   6.661   9.331   8.159  0.0000 -0.0000 -0.0000
    4BPC     H6 4957   6.429   9.312   8.248 -0.0000 -0.0000  0.0000
    4BPC    CC7 4958   6.829   9.458   8.578 -0.0000 -0.0000 -0.0000
    4BPC     C8 4959   6.949   9.384   8.574 -0.0000  0.0000 -0.0000
    4BPC     C9 4960   7.049   9.406   8.670 -0.0000  0.0000  0.0000
    4BPC    C10 4961   7.030   9.503   8.771  0.0000 -0.0000 -0.0000
    4BPC    C11 4962   6.911   9.578   8.775 -0.0000 -0.0000 -0.0000
    4BPC    C12 4963   6.811   9.556   8.678  0.0000 -0.0000  0.0000
    4BPC     H8 4964   6.963   9.308   8.499  0.0000 -0.0000 -0.0000
    4BPC     H9 4965   7.140   9.349   8.668  0.0000 -0.0000  0.0000
    4BPC    H10 4966   7.104   9.515   8.849 -0.0000 -0.0000 -0.0000
    4BPC    H11 4967   6.897   9.652   8.852 -0.0000  0.0000  0.0000
    4BPC    H12 4968   6.719   9.612   8.683 -0.0000  0.0000  0.0000
    1TRZ     N1 4969   4.222   1.530  12.646 -0.0000  0.0000  0.0000
    1TRZ    CZ1 4970   4.168   1.650  12.598  0.0000 -0.0000 -0.0000
    1TRZ     N2 4971   4.091   1.729  12.683 -0.0000 -0.0000  0.0000
    1TRZ    CZ2 4972   4.068   1.691  12.816 -0.0000  0.0000  0.0000
    1TRZ     N3 4973   4.122   1.571  12.862  0.0000 -0.0000 -0.0000
    1TRZ    CZ3 4974   4.200   1.490  12.778  0.0000 -0.0000  0.0000
    2BPA    CZa 4975   4.204   1.699  12.463  0.0000 -0.0000  0.0000
    2BPA     C2 4976   4.156   1.824  12.419  0.0000 -0.0000 -0.0000
    2BPA    CC3 4977   4.207   1.885  12.302 -0.0000  0.0000  0.0000
    2BPA     C4 4978   4.305   1.818  12.226 -0.0000 -0.0000  0.0000
    2BPA     C5 4979   4.352   1.692  12.267 -0.0000 -0.0000  0.0000
    2BPA     C6 4980   4.302   1.632  12.385 -0.0000  0.0000 -0.0000
    2BPA     H2 4981   4.080   1.875  12.476 -0.0000  0.0000  0.0000
    2BPA     H4 4982   4.346   1.864  12.138  0.0000  0.0000 -0.0000
    2BPA     H5 4983   4.427   1.641  12.209  0.0000 -0.0000 -0.0000
    2BPA     H6 4984   4.338   1.535  12.415  0.0000 -0.0000 -0.0000
    2BPA    CC7 4985   4.168   2.025  12.269  0.0000 -0.0000 -0.0000
    2BPA     C8 4986   4.150   2.120  12.372  0.0000  0.0000 -0.0000
    2BPA     C9 4987   4.108   2.251  12.342  0.0000  0.0000  0.0000
    2BPA    C10 4988   4.084   2.288  12.209 -0.0000  0.0000 -0.0000
    2BPA    C11 4989   4.102   2.195  12.105 -0.0000  0.0000 -0.0000
    2BPA    C12 4990   4.144   2.064  12.135  0.0000 -0.0000  0.0000
    2BPA     H8 4991   4.165   2.092  12.475 -0.0000  0.0000  0.0000
    2BPA     H9 4992   4.094   2.323  12.422  0.0000 -0.0000 -0.0000
    2BPA    H10 4993   4.045   2.387  12.187  0.0000 -0.0000  0.0000
    2BPA    H11 4994   4.087   2.225  12.002  0.0000 -0.0000  0.0000
    2BPA    H12 4995   4.162   1.993  12.055 -0.0000  0.0000  0.0000
    3BPB    CZb 4996   3.988   1.779  12.904  0.0000 -0.0000 -0.0000
    3BPB     C2 4997   3.987   1.758  13.044 -0.0000  0.0000  0.0000
    3BPB    CC3 4998   3.933   1.855  13.132  0.0000 -0.0000 -0.0000
    3BPB     C4 4999   3.879   1.974  13.079 -0.0000  0.0000 -0.0000
    3BPB     C5 5000   3.879   1.996  12.940  0.0000 -0.0000 -0.0000
    3BPB     C6 5001   3.933   1.899  12.853 -0.0000  0.0000  0.0000
    3BPB     H2 5002   4.026   1.665  13.085 -0.0000  0.0000 -0.0000
    3BPB     H4 5003   3.837   2.049  13.145  0.0000 -0.0000 -0.0000
    3BPB     H5 5004   3.840   2.088  12.901 -0.0000  0.0000 -0.0000
    3BPB     H6 5005   3.930   1.917  12.747 -0.0000  0.0000 -0.0000
    3BPB    CC7 5006   3.933   1.832  13.279 -0.0000  0.0000  0.0000
    3BPB     C8 5007   3.900   1.705  13.332  0.0000  0.0000 -0.0000
    3BPB     C9 5008   3.901   1.684  13.471 -0.0000  0.0000  0.0000
    3BPB    C10 5009   3.934   1.789  13.559 -0.0000  0.0000  0.0000
    3BPB    C11 5010   3.966   1.916  13.507  0.0000  0.0000  0.0000
    3BPB    C12 5011   3.966   1.937  13.368 -0.0000 -0.0000 -0.0000
    3BPB     H8 5012   3.874   1.624  13.266 -0.0000 -0.0000 -0.0000
    3BPB     H9 5013   3.883   1.585  13.510  0.0000 -0.0000 -0.0000
    3BPB    H10 5014   3.936   1.772  13.666  0.0000  0.0000 -0.0000
    3BPB    H11 5015   3.990   1.997  13.575 -0.0000 -0.0000 -0.0000
    3BPB    H12 5016   3.993   2.034  13.329  0.0000  0.0000  0.0000
    4BPC    CZc 5017   4.260   1.364  12.826 -0.0000  0.0000 -0.0000
    4BPC     C2 5018   4.229   1.313  12.955  0.0000 -0.0000 -0.0000
    4BPC    CC3 5019   4.280   1.188  12.996  0.0000 -0.0000  0.0000
    4BPC     C4 5020   4.361   1.113  12.908 -0.0000  0.0000  0.0000
    4BPC     C5 5021   4.393   1.163  12.781  0.0000  0.0000 -0.0000
    4BPC     C6 5022   4.343   1.288  12.740  0.0000 -0.0000  0.0000
    4BPC     H2 5023   4.166   1.369  13.022 -0.0000  0.0000  0.0000
    4BPC     H4 5024   4.394   1.014  12.935 -0.0000 -0.0000 -0.0000
    4BPC     H5 5025   4.455   1.105  12.714 -0.0000  0.0000  0.0000
    4BPC     H6 5026   4.372   1.328  12.644  0.0000 -0.0000 -0.0000
    4BPC    CC7 5027   4.240   1.127  13.126  0.0000  0.0000 -0.0000
    4BPC     C8 5028   4.337   1.062  13.206 -0.0000  0.0000 -0.0000
    4BPC     C9 5029   4.298   0.990  13.320  0.0000 -0.0000  0.0000
    4BPC    C10 5030   4.163   0.983  13.357 -0.0000  0.0000 -0.0000
    4BPC    C11 5031   4.066   1.049  13.279 -0.0000 -0.0000  0.0000
    4BPC    C12 5032   4.104   1.121  13.164  0.0000 -0.0000 -0.0000
    4BPC     H8 5033   4.442   1.072  13.182 -0.0000  0.0000  0.0000
    4BPC     H9 5034   4.372   0.936  13.377 -0.0000 -0.0000 -0.0000
    4BPC    H10 5035   4.133   0.924  13.442 -0.0000 -0.0000  0.0000
    4BPC    H11 5036   3.961   1.045  13.307  0.0000  0.0000 -0.0000
    4BPC    H12 5037   4.029   1.171  13.104  0.0000 -0.0000  0.0000
    1TRZ     N1 5038   3.347   0.401   4.995 -0.0000  0.0000 -0.0000
    1TRZ    CZ1 5039   3.226   0.339   5.026 -0.0000  0.0000 -0.0000
    1TRZ     N2 5040   3.223   0.201   5.039  0.0000 -0.0000  0.0000
    1TRZ    CZ2 5041   3.336   0.122   5.022  0.0000 -0.0000 -0.0000
    1TRZ     N3 5042   3.457   0.185   4.990 -0.0000  0.0000 -0.0000
    1TRZ    CZ3 5043   3.462   0.325   4.978  0.0000 -0.0000  0.0000
    2BPA    CZa 5044   3.105   0.416   5.057  0.0000 -0.0000 -0.0000
    2BPA     C2 5045   2.994   0.350   5.114 -0.0000  0.0000 -0.0000
    2BPA    CC3 5046   2.880   0.421   5.157  0.0000  0.0000  0.0000
    2BPA     C4 5047   2.875   0.561   5.137 -0.0000 -0.0000 -0.0000
    2BPA     C5 5048   2.984   0.628   5.079  0.0000  0.0000 -0.0000
    2BPA     C6 5049   3.099   0.556   5.040 -0.0000  0.0000  0.0000
    2BPA     H2 5050   2.995   0.243   5.127 -0.0000 -0.0000  0.0000
    2BPA     H4 5051   2.783   0.614   5.157  0.0000 -0.0000 -0.0000
    2BPA     H5 5052   2.981   0.736   5.067  0.0000 -0.0000  0.0000
    2BPA     H6 5053   3.185   0.610   5.003 -0.0000  0.0000  0.0000
    2BPA    CC7 5054   2.777   0.348   5.234  0.0000 -0.0000  0.0000
    2BPA     C8 5055   2.738   0.395   5.361 -0.0000 -0.0000 -0.0000
    2BPA     C9 5056   2.647   0.321   5.439  0.0000  0.0000  0.0000
    2BPA    C10 5057   2.596   0.200   5.392 -0.0000 -0.0000 -0.0000
    2BPA    C11 5058   2.633   0.152   5.265  0.0000  0.0000 -0.0000
    2BPA    C12 5059   2.723   0.227   5.186 -0.0000 -0.0000 -0.0000
    2BPA     H8 5060   2.786   0.482   5.403  0.0000 -0.0000  0.0000
    2BPA     H9 5061   2.611   0.362   5.532 -0.0000  0.0000 -0.0000
    2BPA    H10 5062   2.538   0.138   5.458  0.0000 -0.0000  0.0000
    2BPA    H11 5063   2.598   0.056   5.230  0.0000 -0.0000  0.0000
    2BPA    H12 5064   2.752   0.190   5.088 -0.0000  0.0000  0.0000
    3BPB    CZb 5065   3.325  -0.020   5.059 -0.0000  0.0000 -0.0000
    3BPB     C2 5066   3.403  -0.121   4.999 -0.0000 -0.0000  0.0000
    3BPB    CC3 5067   3.400  -0.253   5.049  0.0000 -0.0000 -0.0000
    3BPB     C4 5068   3.319  -0.284   5.160 -0.0000 -0.0000  0.0000
    3BPB     C5 5069   3.242  -0.184   5.222 -0.0000 -0.0000  0.0000
    3BPB     C6 5070   3.246  -0.053   5.172  0.0000 -0.0000 -0.0000
    3BPB     H2 5071   3.462  -0.098   4.912 -0.0000  0.0000 -0.0000
    3BPB     H4 5072   3.313  -0.386   5.196 -0.0000  0.0000 -0.0000
    3BPB     H5 5073   3.175  -0.209   5.303 -0.0000  0.0000 -0.0000
    3BPB     H6 5074   3.197   0.026   5.226  0.0000  0.0000  0.0000
    3BPB    CC7 5075   3.483  -0.361   4.989 -0.0000  0.0000  0.0000
    3BPB     C8 5076   3.551  -0.453   5.072 -0.0000  0.0000  0.0000
    3BPB     C9 5077   3.629  -0.555   5.016  0.0000 -0.0000 -0.0000
    3BPB    C10 5078   3.640  -0.566   4.876 -0.0000  0.0000 -0.0000
    3BPB    C11 5079   3.571  -0.476   4.792  0.0000 -0.0000  0.0000
    3BPB    C12 5080   3.493  -0.374   4.849 -0.0000  0.0000 -0.0000
    3BPB     H8 5081   3.546  -0.443   5.180  0.0000 -0.0000 -0.0000
    3BPB     H9 5082   3.681  -0.625   5.080 -0.0000  0.0000 -0.0000
    3BPB    H10 5083   3.706  -0.639   4.833  0.0000 -0.0000 -0.0000
    3BPB    H11 5084   3.579  -0.485   4.685  0.0000 -0.0000 -0.0000
    3BPB    H12 5085   3.441  -0.304   4.784  0.0000 -0.0000  0.0000
    4BPC    CZc 5086   3.589   0.394   4.954  0.0000 -0.0000  0.0000
    4BPC     C2 5087   3.620   0.509   5.031  0.0000 -0.0000 -0.0000
    4BPC    CC3 5088   3.750   0.563   5.031  0.0000  0.0000  0.0000
    4BPC     C4 5089   3.851   0.502   4.954 -0.0000 -0.0000 -0.0000
    4BPC     C5 5090   3.821   0.389   4.876  0.0000 -0.0000 -0.0000
    4BPC     C6 5091   3.691   0.336   4.875 -0.0000  0.0000  0.0000
    4BPC     H2 5092   3.543   0.556   5.089 -0.0000  0.0000  0.0000
    4BPC     H4 5093   3.951   0.541   4.954  0.0000  0.0000 -0.0000
    4BPC     H5 5094   3.901   0.335   4.827 -0.0000  0.0000  0.0000
    4BPC     H6 5095   3.663   0.269   4.796 -0.0000  0.0000 -0.0000
    4BPC    CC7 5096   3.780   0.686   5.109 -0.0000 -0.0000 -0.0000
    4BPC     C8 5097   3.897   0.693   5.187  0.0000  0.0000  0.0000
    4BPC     C9 5098   3.929   0.811   5.257  0.0000  0.0000  0.0000
    4BPC    C10 5099   3.844   0.923   5.249  0.0000  0.0000 -0.0000
    4BPC    C11 5100   3.727   0.916   5.171  0.0000 -0.0000 -0.0000
    4BPC    C12 5101   3.695   0.798   5.101 -0.0000  0.0000 -0.0000
    4BPC     H8 5102   3.960   0.606   5.197 -0.0000 -0.0000  0.0000
    4BPC     H9 5103   4.016   0.815   5.321 -0.0000  0.0000  0.0000
    4BPC    H10 5104   3.868   1.014   5.302 -0.0000  0.0000  0.0000
    4BPC    H11 5105   3.655   0.996   5.177  0.0000 -0.0000  0.0000
    4BPC    H12 5106   3.605   0.794   5.041  0.0000  0.0000  0.0000
    1TRZ     N1 5107   4.848   5.584   3.614  0.0000  0.0000 -0.0000
    1TRZ    CZ1 5108   4.790   5.706   3.647  0.0000  0.0000  0.0000
    1TRZ     N2 5109   4.709   5.717   3.760  0.0000  0.0000 -0.0000
    1TRZ    CZ2 5110   4.685   5.606   3.840 -0.0000 -0.0000  0.0000
    1TRZ     N3 5111   4.743   5.484   3.806  0.0000  0.0000 -0.0000
    1TRZ    CZ3 5112   4.825   5.472   3.693 -0.0000 -0.0000  0.0000
    2BPA    CZa 5113   4.801   5.818   3.553 -0.0000 -0.0000  0.0000
    2BPA     C2 5114   4.769   5.797   3.417  0.0000  0.0000  0.0000
    2BPA    CC3 5115   4.772   5.904   3.325 -0.0000 -0.0000  0.0000
    2BPA     C4 5116   4.813   6.031   3.368  0.0000  0.0000  0.0000
    2BPA     C5 5117   4.848   6.051   3.503  0.0000  0.0000 -0.0000
    2BPA     C6 5118   4.841   5.946   3.596  0.0000  0.0000  0.0000
    2BPA     H2 5119   4.767   5.697   3.379  0.0000 -0.0000 -0.0000
    2BPA     H4 5120   4.815   6.114   3.300 -0.0000  0.0000 -0.0000
    2BPA     H5 5121   4.887   6.147   3.533 -0.0000 -0.0000 -0.0000
    2BPA     H6 5122   4.867   5.962   3.700 -0.0000 -0.0000 -0.0000
    2BPA    CC7 5123   4.724   5.881   3.187 -0.0000 -0.0000 -0.0000
    2BPA     C8 5124   4.609   5.949   3.141  0.0000  0.0000 -0.0000
    2BPA     C9 5125   4.558   5.923   3.012  0.0000 -0.0000  0.0000
    2BPA    C10 5126   4.622   5.829   2.928 -0.0000  0.0000  0.0000
    2BPA    C11 5127   4.737   5.762   2.974 -0.0000 -0.0000 -0.0000
    2BPA    C12 5128   4.788   5.788   3.102  0.0000  0.0000  0.0000
    2BPA     H8 5129   4.560   6.021   3.205 -0.0000  0.0000 -0.0000
    2BPA     H9 5130   4.470   5.975   2.978 -0.0000  0.0000 -0.0000
    2BPA    H10 5131   4.584   5.810   2.829 -0.0000 -0.0000 -0.0000
    2BPA    H11 5132   4.786   5.690   2.910 -0.0000  0.0000  0.0000
    2BPA    H12 5133   4.876   5.736   3.137 -0.0000  0.0000 -0.0000
    3BPB    CZb 5134   4.601   5.614   3.961  0.0000 -0.0000 -0.0000
    3BPB     C2 5135   4.545   5.737   4.000 -0.0000 -0.0000  0.0000
    3BPB    CC3 5136   4.449   5.745   4.104  0.0000  0.0000 -0.0000
    3BPB     C4 5137   4.409   5.627   4.169 -0.0000 -0.0000  0.0000
    3BPB     C5 5138   4.463   5.503   4.131 -0.0000 -0.0000  0.0000
    3BPB     C6 5139   4.558   5.496   4.028  0.0000  0.0000 -0.0000
    3BPB     H2 5140   4.575   5.827   3.949  0.0000  0.0000 -0.0000
    3BPB     H4 5141   4.335   5.630   4.248  0.0000 -0.0000 -0.0000
    3BPB     H5 5142   4.433   5.412   4.182  0.0000  0.0000 -0.0000
    3BPB     H6 5143   4.595   5.400   3.996 -0.0000 -0.0000 -0.0000
    3BPB    CC7 5144   4.386   5.876   4.136  0.0000 -0.0000 -0.0000
    3BPB     C8 5145   4.251   5.882   4.177  0.0000  0.0000  0.0000
    3BPB     C9 5146   4.187   6.007   4.192  0.0000 -0.0000 -0.0000
    3BPB    C10 5147   4.258   6.126   4.168  0.0000 -0.0000 -0.0000
    3BPB    C11 5148   4.393   6.120   4.128 -0.0000  0.0000  0.0000
    3BPB    C12 5149   4.457   5.996   4.113 -0.0000 -0.0000  0.0000
    3BPB     H8 5150   4.196   5.792   4.198 -0.0000 -0.0000  0.0000
    3BPB     H9 5151   4.081   6.010   4.210 -0.0000 -0.0000 -0.0000
    3BPB    H10 5152   4.211   6.221   4.187 -0.0000  0.0000  0.0000
    3BPB    H11 5153   4.442   6.209   4.093  0.0000  0.0000 -0.0000
    3BPB    H12 5154   4.561   5.993   4.086  0.0000  0.0000 -0.0000
    4BPC    CZc 5155   4.878   5.340   3.656 -0.0000  0.0000 -0.0000
    4BPC     C2 5156   4.847   5.230   3.739  0.0000 -0.0000 -0.0000
    4BPC    CC3 5157   4.845   5.098   3.689 -0.0000 -0.0000 -0.0000
    4BPC     C4 5158   4.877   5.076   3.553 -0.0000  0.0000  0.0000
    4BPC     C5 5159   4.911   5.184   3.469  0.0000 -0.0000  0.0000
    4BPC     C6 5160   4.911   5.315   3.520 -0.0000 -0.0000  0.0000
    4BPC     H2 5161   4.833   5.246   3.845  0.0000  0.0000 -0.0000
    4BPC     H4 5162   4.873   4.977   3.511 -0.0000 -0.0000 -0.0000
    4BPC     H5 5163   4.938   5.167   3.366  0.0000  0.0000 -0.0000
    4BPC     H6 5164   4.935   5.398   3.455 -0.0000 -0.0000 -0.0000
    4BPC    CC7 5165   4.800   4.986   3.776  0.0000 -0.0000 -0.0000
    4BPC     C8 5166   4.835   4.852   3.747  0.0000  0.0000  0.0000
    4BPC     C9 5167   4.789   4.747   3.828 -0.0000 -0.0000  0.0000
    4BPC    C10 5168   4.708   4.774   3.940  0.0000 -0.0000 -0.0000
    4BPC    C11 5169   4.672   4.906   3.970 -0.0000  0.0000  0.0000
    4BPC    C12 5170   4.718   5.011   3.888 -0.0000 -0.0000  0.0000
    4BPC     H8 5171   4.903   4.830   3.666  0.0000 -0.0000  0.0000
    4BPC     H9 5172   4.805   4.645   3.796 -0.0000  0.0000 -0.0000
    4BPC    H10 5173   4.682   4.695   4.009  0.0000  0.0000  0.0000
    4BPC    H11 5174   4.608   4.928   4.054 -0.0000  0.0000  0.0000
    4BPC    H12 5175   4.692   5.113   3.914  0.0000 -0.0000  0.0000
    1TRZ     N1 5176   3.680  11.669   1.159  0.0000  0.0000  0.0000
    1TRZ    CZ1 5177   3.773  11.767   1.192  0.0000  0.0000  0.0000
    1TRZ     N2 5178   3.855  11.746   1.304 -0.0000  0.0000 -0.0000
    1TRZ    CZ2 5179   3.842  11.629   1.379  0.0000 -0.0000 -0.0000
    1TRZ     N3 5180   3.747  11.532   1.344  0.0000  0.0000 -0.0000
    1TRZ    CZ3 5181   3.665  11.552   1.232 -0.0000 -0.0000  0.0000
    2BPA    CZa 5182   3.785  11.883   1.102 -0.0000 -0.0000  0.0000
    2BPA     C2 5183   3.700  11.895   0.990  0.0000  0.0000 -0.0000
    2BPA    CC3 5184   3.707  12.007   0.904 -0.0000 -0.0000 -0.0000
    2BPA     C4 5185   3.800  12.109   0.932  0.0000  0.0000  0.0000
    2BPA     C5 5186   3.886  12.099   1.043 -0.0000 -0.0000  0.0000
    2BPA     C6 5187   3.878  11.986   1.128 -0.0000  0.0000 -0.0000
    2BPA     H2 5188   3.629  11.817   0.967 -0.0000  0.0000 -0.0000
    2BPA     H4 5189   3.806  12.196   0.868  0.0000 -0.0000  0.0000
    2BPA     H5 5190   3.956  12.178   1.064  0.0000  0.0000  0.0000
    2BPA     H6 5191   3.945  11.978   1.212 -0.0000 -0.0000 -0.0000
    2BPA    CC7 5192   3.616  12.014   0.785  0.0000  0.0000  0.0000
    2BPA     C8 5193   3.663  12.067   0.662 -0.0000 -0.0000  0.0000
    2BPA     C9 5194   3.579  12.069   0.549 -0.0000 -0.0000  0.0000
    2BPA    C10 5195   3.447  12.019   0.558  0.0000  0.0000 -0.0000
    2BPA    C11 5196   3.400  11.967   0.680  0.0000  0.0000  0.0000
    2BPA    C12 5197   3.484  11.964   0.793  0.0000  0.0000 -0.0000
    2BPA     H8 5198   3.763  12.106   0.655  0.0000  0.0000 -0.0000
    2BPA     H9 5199   3.615  12.110   0.456  0.0000  0.0000 -0.0000
    2BPA    H10 5200   3.383  12.021   0.471 -0.0000 -0.0000 -0.0000
    2BPA    H11 5201   3.301  11.926   0.686 -0.0000 -0.0000  0.0000
    2BPA    H12 5202   3.446  11.924   0.886 -0.0000  0.0000 -0.0000
    3BPB    CZb 5203   3.926  11.603   1.497 -0.0000 -0.0000 -0.0000
    3BPB     C2 5204   3.935  11.696   1.603  0.0000  0.0000  0.0000
    3BPB    CC3 5205   4.013  11.666   1.717 -0.0000 -0.0000 -0.0000
    3BPB     C4 5206   4.084  11.544   1.724 -0.0000  0.0000 -0.0000
    3BPB     C5 5207   4.076  11.452   1.618  0.0000 -0.0000 -0.0000
    3BPB     C6 5208   3.997  11.481   1.505 -0.0000  0.0000  0.0000
    3BPB     H2 5209   3.886  11.792   1.594  0.0000 -0.0000 -0.0000
    3BPB     H4 5210   4.147  11.523   1.808  0.0000 -0.0000  0.0000
    3BPB     H5 5211   4.135  11.361   1.621 -0.0000  0.0000 -0.0000
    3BPB     H6 5212   3.990  11.410   1.424 -0.0000 -0.0000 -0.0000
    3BPB    CC7 5213   4.022  11.759   1.832 -0.0000  0.0000  0.0000
    3BPB     C8 5214   3.964  11.724   1.956  0.0000 -0.0000 -0.0000
    3BPB     C9 5215   3.985  11.804   2.070  0.0000  0.0000 -0.0000
    3BPB    C10 5216   4.065  11.920   2.060 -0.0000 -0.0000  0.0000
    3BPB    C11 5217   4.122  11.956   1.937  0.0000 -0.0000 -0.0000
    3BPB    C12 5218   4.101  11.876   1.823 -0.0000 -0.0000  0.0000
    3BPB     H8 5219   3.901  11.636   1.963  0.0000  0.0000  0.0000
    3BPB     H9 5220   3.939  11.778   2.164 -0.0000 -0.0000  0.0000
    3BPB    H10 5221   4.081  11.982   2.147 -0.0000 -0.0000 -0.0000
    3BPB    H11 5222   4.186  12.042   1.931  0.0000  0.0000  0.0000
    3BPB    H12 5223   4.135  11.910   1.727  0.0000  0.0000 -0.0000
    4BPC    CZc 5224   3.565  11.453   1.188  0.0000  0.0000 -0.0000
    4BPC     C2 5225   3.489  11.483   1.072  0.0000 -0.0000  0.0000
    4BPC    CC3 5226   3.369  11.416   1.044 -0.0000 -0.0000 -0.0000
    4BPC     C4 5227   3.324  11.315   1.132  0.0000  0.0000 -0.0000
    4BPC     C5 5228   3.399  11.284   1.247  0.0000  0.0000 -0.0000
    4BPC     C6 5229   3.519  11.353   1.275 -0.0000 -0.0000  0.0000
    4BPC     H2 5230   3.526  11.555   1.001  0.0000  0.0000 -0.0000
    4BPC     H4 5231   3.232  11.262   1.111  0.0000  0.0000  0.0000
    4BPC     H5 5232   3.358  11.216   1.319 -0.0000 -0.0000  0.0000
    4BPC     H6 5233   3.574  11.330   1.365  0.0000 -0.0000  0.0000
    4BPC    CC7 5234   3.287  11.460   0.927  0.0000  0.0000 -0.0000
    4BPC     C8 5235   3.147  11.462   0.934 -0.0000 -0.0000  0.0000
    4BPC     C9 5236   3.070  11.510   0.827 -0.0000  0.0000 -0.0000
    4BPC    C10 5237   3.133  11.558   0.710  0.0000 -0.0000  0.0000
    4BPC    C11 5238   3.274  11.557   0.702 -0.0000  0.0000 -0.0000
    4BPC    C12 5239   3.350  11.508   0.809 -0.0000 -0.0000  0.0000
    4BPC     H8 5240   3.098  11.435   1.027  0.0000  0.0000 -0.0000
    4BPC     H9 5241   2.962  11.511   0.833  0.0000  0.0000 -0.0000
    4BPC    H10 5242   3.074  11.595   0.628 -0.0000  0.0000 -0.0000
    4BPC    H11 5243   3.323  11.598   0.615  0.0000  0.0000  0.0000
    4BPC    H12 5244   3.458  11.506   0.802 -0.0000  0.0000 -0.0000
    1TRZ     N1 5245   4.396   6.690  11.491 -0.0000 -0.0000  0.0000
    1TRZ    CZ1 5246   4.500   6.598  11.487  0.0000 -0.0000  0.0000
    1TRZ     N2 5247   4.631   6.643  11.505 -0.0000  0.0000 -0.0000
    1TRZ    CZ2 5248   4.656   6.779  11.528  0.0000 -0.0000  0.0000
    1TRZ     N3 5249   4.550   6.869  11.532 -0.0000 -0.0000 -0.0000
    1TRZ    CZ3 5250   4.419   6.825  11.513 -0.0000  0.0000  0.0000
    2BPA    CZa 5251   4.467   6.457  11.460  0.0000  0.0000 -0.0000
    2BPA     C2 5252   4.338   6.424  11.412  0.0000 -0.0000  0.0000
    2BPA    CC3 5253   4.297   6.290  11.399 -0.0000 -0.0000 -0.0000
    2BPA     C4 5254   4.387   6.187  11.433 -0.0000 -0.0000  0.0000
    2BPA     C5 5255   4.516   6.218  11.480  0.0000  0.0000  0.0000
    2BPA     C6 5256   4.557   6.353  11.493 -0.0000 -0.0000 -0.0000
    2BPA     H2 5257   4.272   6.502  11.377 -0.0000 -0.0000 -0.0000
    2BPA     H4 5258   4.357   6.083  11.423  0.0000  0.0000  0.0000
    2BPA     H5 5259   4.585   6.139  11.504  0.0000 -0.0000  0.0000
    2BPA     H6 5260   4.657   6.376  11.525  0.0000  0.0000  0.0000
    2BPA    CC7 5261   4.157   6.260  11.357  0.0000  0.0000  0.0000
    2BPA     C8 5262   4.050   6.332  11.415  0.0000 -0.0000 -0.0000
    2BPA     C9 5263   3.917   6.302  11.381 -0.0000  0.0000 -0.0000
    2BPA    C10 5264   3.890   6.201  11.287 -0.0000 -0.0000  0.0000
    2BPA    C11 5265   3.996   6.131  11.227  0.0000  0.0000  0.0000
    2BPA    C12 5266   4.129   6.160  11.262  0.0000 -0.0000 -0.0000
    2BPA     H8 5267   4.071   6.420  11.473  0.0000  0.0000 -0.0000
    2BPA     H9 5268   3.836   6.355  11.428 -0.0000  0.0000  0.0000
    2BPA    H10 5269   3.788   6.178  11.260 -0.0000 -0.0000 -0.0000
    2BPA    H11 5270   3.976   6.067  11.143 -0.0000  0.0000 -0.0000
    2BPA    H12 5271   4.210   6.107  11.214 -0.0000 -0.0000 -0.0000
    3BPB    CZb 5272   4.793   6.830  11.539 -0.0000  0.0000 -0.0000
    3BPB     C2 5273   4.897   6.770  11.464  0.0000  0.0000  0.0000
    3BPB    CC3 5274   5.021   6.835  11.447 -0.0000  0.0000  0.0000
    3BPB     C4 5275   5.041   6.962  11.507 -0.0000 -0.0000 -0.0000
    3BPB     C5 5276   4.939   7.022  11.583  0.0000  0.0000 -0.0000
    3BPB     C6 5277   4.816   6.956  11.599 -0.0000 -0.0000  0.0000
    3BPB     H2 5278   4.881   6.673  11.419 -0.0000  0.0000  0.0000
    3BPB     H4 5279   5.131   7.017  11.486  0.0000  0.0000 -0.0000
    3BPB     H5 5280   4.958   7.116  11.632  0.0000  0.0000  0.0000
    3BPB     H6 5281   4.738   7.003  11.658  0.0000 -0.0000 -0.0000
    3BPB    CC7 5282   5.131   6.773  11.369  0.0000  0.0000  0.0000
    3BPB     C8 5283   5.164   6.637  11.387 -0.0000  0.0000  0.0000
    3BPB     C9 5284   5.270   6.580  11.315  0.0000 -0.0000 -0.0000
    3BPB    C10 5285   5.345   6.658  11.224 -0.0000 -0.0000  0.0000
    3BPB    C11 5286   5.312   6.793  11.206  0.0000  0.0000 -0.0000
    3BPB    C12 5287   5.206   6.851  11.278 -0.0000 -0.0000  0.0000
    3BPB     H8 5288   5.107   6.576  11.456  0.0000  0.0000 -0.0000
    3BPB     H9 5289   5.296   6.476  11.330 -0.0000  0.0000 -0.0000
    3BPB    H10 5290   5.428   6.614  11.171  0.0000 -0.0000 -0.0000
    3BPB    H11 5291   5.370   6.854  11.138 -0.0000 -0.0000  0.0000
    3BPB    H12 5292   5.179   6.954  11.261 -0.0000  0.0000 -0.0000
    4BPC    CZc 5293   4.307   6.920  11.506  0.0000 -0.0000 -0.0000
    4BPC     C2 5294   4.328   7.060  11.512 -0.0000 -0.0000  0.0000
    4BPC    CC3 5295   4.218   7.148  11.515  0.0000  0.0000 -0.0000
    4BPC     C4 5296   4.087   7.098  11.513 -0.0000 -0.0000  0.0000
    4BPC     C5 5297   4.065   6.959  11.506 -0.0000  0.0000  0.0000
    4BPC     C6 5298   4.174   6.871  11.503  0.0000 -0.0000 -0.0000
    4BPC     H2 5299   4.428   7.099  11.514  0.0000  0.0000  0.0000
    4BPC     H4 5300   4.002   7.165  11.516  0.0000 -0.0000  0.0000
    4BPC     H5 5301   3.965   6.920  11.496  0.0000 -0.0000 -0.0000
    4BPC     H6 5302   4.155   6.764  11.499 -0.0000  0.0000  0.0000
    4BPC    CC7 5303   4.240   7.294  11.530  0.0000 -0.0000 -0.0000
    4BPC     C8 5304   4.193   7.383  11.432 -0.0000  0.0000 -0.0000
    4BPC     C9 5305   4.203   7.522  11.453 -0.0000 -0.0000 -0.0000
    4BPC    C10 5306   4.258   7.571  11.572  0.0000  0.0000  0.0000
    4BPC    C11 5307   4.305   7.482  11.670  0.0000 -0.0000  0.0000
    4BPC    C12 5308   4.296   7.343  11.649  0.0000  0.0000  0.0000
    4BPC     H8 5309   4.151   7.345  11.340 -0.0000  0.0000 -0.0000
    4BPC     H9 5310   4.179   7.590  11.373  0.0000 -0.0000 -0.0000
    4BPC    H10 5311   4.258   7.678  11.592 -0.0000 -0.0000 -0.0000
    4BPC    H11 5312   4.341   7.519  11.765 -0.0000 -0.0000 -0.0000
    4BPC    H12 5313   4.335   7.275  11.723  0.0000 -0.0000  0.0000
    1TRZ     N1 5314  10.913   9.542  13.044  0.0000  0.0000  0.0000
    1TRZ    CZ1 5315  10.926   9.420  13.109 -0.0000 -0.0000 -0.0000
    1TRZ     N2 5316  11.048   9.384  13.166  0.0000  0.0000 -0.0000
    1TRZ    CZ2 5317  11.157   9.471  13.159  0.0000 -0.0000 -0.0000
    1TRZ     N3 5318  11.144   9.593  13.093 -0.0000 -0.0000 -0.0000
    1TRZ    CZ3 5319  11.022   9.630  13.035 -0.0000  0.0000 -0.0000
    2BPA    CZa 5320  10.809   9.334  13.134  0.0000 -0.0000 -0.0000
    2BPA     C2 5321  10.827   9.194  13.147  0.0000  0.0000 -0.0000
    2BPA    CC3 5322  10.721   9.111  13.184 -0.0000 -0.0000 -0.0000
    2BPA     C4 5323  10.594   9.167  13.210  0.0000  0.0000 -0.0000
    2BPA     C5 5324  10.574   9.306  13.197  0.0000 -0.0000 -0.0000
    2BPA     C6 5325  10.682   9.389  13.159 -0.0000 -0.0000  0.0000
    2BPA     H2 5326  10.922   9.150  13.119 -0.0000  0.0000 -0.0000
    2BPA     H4 5327  10.513   9.104  13.242 -0.0000 -0.0000  0.0000
    2BPA     H5 5328  10.477   9.348  13.217 -0.0000  0.0000  0.0000
    2BPA     H6 5329  10.666   9.495  13.147 -0.0000  0.0000 -0.0000
    2BPA    CC7 5330  10.747   8.966  13.206 -0.0000  0.0000 -0.0000
    2BPA     C8 5331  10.846   8.927  13.298  0.0000 -0.0000 -0.0000
    2BPA     C9 5332  10.884   8.792  13.310  0.0000  0.0000  0.0000
    2BPA    C10 5333  10.822   8.695  13.230 -0.0000  0.0000 -0.0000
    2BPA    C11 5334  10.723   8.733  13.137  0.0000  0.0000  0.0000
    2BPA    C12 5335  10.685   8.868  13.125  0.0000  0.0000  0.0000
    2BPA     H8 5336  10.887   9.000  13.366 -0.0000  0.0000  0.0000
    2BPA     H9 5337  10.961   8.764  13.380  0.0000  0.0000  0.0000
    2BPA    H10 5338  10.848   8.591  13.240  0.0000 -0.0000  0.0000
    2BPA    H11 5339  10.681   8.659  13.071  0.0000 -0.0000 -0.0000
    2BPA    H12 5340  10.607   8.897  13.056  0.0000 -0.0000  0.0000
    3BPB    CZb 5341  11.274   9.443  13.242 -0.0000  0.0000  0.0000
    3BPB     C2 5342  11.249   9.418  13.379  0.0000 -0.0000 -0.0000
    3BPB    CC3 5343  11.346   9.446  13.478 -0.0000  0.0000  0.0000
    3BPB     C4 5344  11.471   9.497  13.438  0.0000 -0.0000 -0.0000
    3BPB     C5 5345  11.498   9.521  13.302  0.0000  0.0000  0.0000
    3BPB     C6 5346  11.400   9.494  13.205  0.0000 -0.0000 -0.0000
    3BPB     H2 5347  11.157   9.370  13.408 -0.0000 -0.0000  0.0000
    3BPB     H4 5348  11.547   9.513  13.513 -0.0000 -0.0000 -0.0000
    3BPB     H5 5349  11.593   9.564  13.273 -0.0000 -0.0000  0.0000
    3BPB     H6 5350  11.423   9.506  13.100 -0.0000 -0.0000  0.0000
    3BPB    CC7 5351  11.312   9.430  13.622  0.0000 -0.0000 -0.0000
    3BPB     C8 5352  11.249   9.312  13.667  0.0000  0.0000 -0.0000
    3BPB     C9 5353  11.206   9.301  13.800 -0.0000  0.0000  0.0000
    3BPB    C10 5354  11.227   9.408  13.890 -0.0000 -0.0000  0.0000
    3BPB    C11 5355  11.291   9.525  13.846  0.0000  0.0000  0.0000
    3BPB    C12 5356  11.333   9.536  13.712  0.0000  0.0000  0.0000
    3BPB     H8 5357  11.234   9.230  13.599 -0.0000 -0.0000 -0.0000
    3BPB     H9 5358  11.155   9.212  13.833 -0.0000  0.0000 -0.0000
    3BPB    H10 5359  11.194   9.400  13.993  0.0000  0.0000 -0.0000
    3BPB    H11 5360  11.308   9.607  13.915 -0.0000 -0.0000 -0.0000
    3BPB    H12 5361  11.381   9.627  13.678 -0.0000 -0.0000  0.0000
    4BPC    CZc 5362  11.007   9.760  12.966  0.0000 -0.0000  0.0000
    4BPC     C2 5363  11.114   9.853  12.966 -0.0000  0.0000 -0.0000
    4BPC    CC3 5364  11.128   9.949  12.863  0.0000 -0.0000  0.0000
    4BPC     C4 5365  11.034   9.952  12.759 -0.0000  0.0000 -0.0000
    4BPC     C5 5366  10.927   9.861  12.757 -0.0000 -0.0000  0.0000
    4BPC     C6 5367  10.914   9.766  12.861 -0.0000  0.0000 -0.0000
    4BPC     H2 5368  11.185   9.853  13.048 -0.0000  0.0000 -0.0000
    4BPC     H4 5369  11.041  10.026  12.680 -0.0000 -0.0000  0.0000
    4BPC     H5 5370  10.858   9.859  12.674  0.0000 -0.0000 -0.0000
    4BPC     H6 5371  10.823   9.707  12.867  0.0000  0.0000  0.0000
    4BPC    CC7 5372  11.236  10.050  12.866  0.0000  0.0000  0.0000
    4BPC     C8 5373  11.314  10.074  12.751  0.0000  0.0000  0.0000
    4BPC     C9 5374  11.409  10.178  12.749 -0.0000  0.0000  0.0000
    4BPC    C10 5375  11.427  10.259  12.863 -0.0000 -0.0000  0.0000
    4BPC    C11 5376  11.350  10.235  12.979  0.0000  0.0000 -0.0000
    4BPC    C12 5377  11.255  10.131  12.981  0.0000 -0.0000 -0.0000
    4BPC     H8 5378  11.303  10.010  12.665  0.0000 -0.0000 -0.0000
    4BPC     H9 5379  11.465  10.198  12.659  0.0000  0.0000 -0.0000
    4BPC    H10 5380  11.499  10.339  12.861  0.0000  0.0000 -0.0000
    4BPC    H11 5381  11.365  10.296  13.067  0.0000 -0.0000 -0.0000
    4BPC    H12 5382  11.200  10.111  13.071 -0.0000 -0.0000  0.0000
    1TRZ     N1 5383   7.545   5.316   1.297  0.0000  0.0000  0.0000
    1TRZ    CZ1 5384   7.614   5.327   1.175 -0.0000 -0.0000  0.0000
    1TRZ     N2 5385   7.753   5.322   1.175  0.0000  0.0000  0.0000
    1TRZ    CZ2 5386   7.825   5.305   1.293  0.0000 -0.0000 -0.0000
    1TRZ     N3 5387   7.757   5.294   1.414 -0.0000  0.0000 -0.0000
    1TRZ    CZ3 5388   7.617   5.299   1.417 -0.0000  0.0000 -0.0000
    2BPA    CZa 5389   7.544   5.340   1.046  0.0000  0.0000  0.0000
    2BPA     C2 5390   7.404   5.363   1.038  0.0000 -0.0000 -0.0000
    2BPA    CC3 5391   7.339   5.368   0.913 -0.0000 -0.0000  0.0000
    2BPA     C4 5392   7.414   5.350   0.795 -0.0000  0.0000 -0.0000
    2BPA     C5 5393   7.552   5.328   0.801  0.0000 -0.0000 -0.0000
    2BPA     C6 5394   7.617   5.324   0.925 -0.0000  0.0000  0.0000
    2BPA     H2 5395   7.347   5.376   1.129  0.0000  0.0000 -0.0000
    2BPA     H4 5396   7.364   5.352   0.699  0.0000 -0.0000  0.0000
    2BPA     H5 5397   7.609   5.316   0.710  0.0000  0.0000  0.0000
    2BPA     H6 5398   7.724   5.306   0.927 -0.0000  0.0000 -0.0000
    2BPA    CC7 5399   7.195   5.403   0.901  0.0000  0.0000 -0.0000
    2BPA     C8 5400   7.144   5.519   0.963 -0.0000 -0.0000 -0.0000
    2BPA     C9 5401   7.008   5.553   0.949  0.0000 -0.0000 -0.0000
    2BPA    C10 5402   6.923   5.471   0.872 -0.0000  0.0000  0.0000
    2BPA    C11 5403   6.973   5.355   0.811  0.0000 -0.0000 -0.0000
    2BPA    C12 5404   7.109   5.321   0.825 -0.0000  0.0000  0.0000
    2BPA     H8 5405   7.210   5.583   1.019  0.0000  0.0000  0.0000
    2BPA     H9 5406   6.970   5.643   0.993 -0.0000  0.0000  0.0000
    2BPA    H10 5407   6.819   5.499   0.859  0.0000 -0.0000  0.0000
    2BPA    H11 5408   6.907   5.290   0.755  0.0000  0.0000  0.0000
    2BPA    H12 5409   7.146   5.230   0.780 -0.0000 -0.0000  0.0000
    3BPB    CZb 5410   7.972   5.299   1.289 -0.0000 -0.0000 -0.0000
    3BPB     C2 5411   8.043   5.230   1.389  0.0000  0.0000  0.0000
    3BPB    CC3 5412   8.179   5.197   1.371 -0.0000 -0.0000  0.0000
    3BPB     C4 5413   8.245   5.237   1.254  0.0000  0.0000 -0.0000
    3BPB     C5 5414   8.176   5.308   1.154  0.0000  0.0000 -0.0000
    3BPB     C6 5415   8.040   5.338   1.171 -0.0000 -0.0000  0.0000
    3BPB     H2 5416   7.993   5.203   1.481  0.0000  0.0000 -0.0000
    3BPB     H4 5417   8.351   5.220   1.245  0.0000  0.0000  0.0000
    3BPB     H5 5418   8.228   5.339   1.064 -0.0000 -0.0000  0.0000
    3BPB     H6 5419   7.988   5.392   1.093  0.0000 -0.0000  0.0000
    3BPB    CC7 5420   8.250   5.110   1.468 -0.0000 -0.0000 -0.0000
    3BPB     C8 5421   8.303   4.987   1.423  0.0000  0.0000  0.0000
    3BPB     C9 5422   8.382   4.908   1.509 -0.0000 -0.0000 -0.0000
    3BPB    C10 5423   8.408   4.952   1.640 -0.0000 -0.0000 -0.0000
    3BPB    C11 5424   8.355   5.074   1.685 -0.0000  0.0000  0.0000
    3BPB    C12 5425   8.276   5.153   1.599  0.0000 -0.0000  0.0000
    3BPB     H8 5426   8.279   4.951   1.324 -0.0000 -0.0000  0.0000
    3BPB     H9 5427   8.422   4.814   1.474 -0.0000 -0.0000 -0.0000
    3BPB    H10 5428   8.473   4.894   1.703  0.0000 -0.0000  0.0000
    3BPB    H11 5429   8.377   5.109   1.785 -0.0000  0.0000 -0.0000
    3BPB    H12 5430   8.236   5.246   1.634 -0.0000  0.0000  0.0000
    4BPC    CZc 5431   7.549   5.286   1.547  0.0000  0.0000 -0.0000
    4BPC     C2 5432   7.411   5.316   1.561  0.0000 -0.0000  0.0000
    4BPC    CC3 5433   7.342   5.285   1.680  0.0000 -0.0000 -0.0000
    4BPC     C4 5434   7.410   5.222   1.786  0.0000  0.0000 -0.0000
    4BPC     C5 5435   7.547   5.191   1.773 -0.0000  0.0000 -0.0000
    4BPC     C6 5436   7.616   5.222   1.654 -0.0000  0.0000  0.0000
    4BPC     H2 5437   7.358   5.362   1.479  0.0000 -0.0000  0.0000
    4BPC     H4 5438   7.358   5.196   1.876 -0.0000 -0.0000  0.0000
    4BPC     H5 5439   7.599   5.143   1.854  0.0000 -0.0000  0.0000
    4BPC     H6 5440   7.720   5.197   1.646  0.0000 -0.0000  0.0000
    4BPC    CC7 5441   7.203   5.331   1.701 -0.0000 -0.0000 -0.0000
    4BPC     C8 5442   7.099   5.237   1.721 -0.0000  0.0000  0.0000
    4BPC     C9 5443   6.969   5.282   1.754  0.0000  0.0000 -0.0000
    4BPC    C10 5444   6.943   5.420   1.766 -0.0000 -0.0000  0.0000
    4BPC    C11 5445   7.046   5.513   1.745  0.0000 -0.0000 -0.0000
    4BPC    C12 5446   7.176   5.469   1.712 -0.0000 -0.0000  0.0000
    4BPC     H8 5447   7.118   5.132   1.711  0.0000 -0.0000 -0.0000
    4BPC     H9 5448   6.889   5.211   1.767 -0.0000 -0.0000 -0.0000
    4BPC    H10 5449   6.844   5.454   1.795  0.0000 -0.0000 -0.0000
    4BPC    H11 5450   7.028   5.618   1.759  0.0000  0.0000  0.0000
    4BPC    H12 5451   7.255   5.540   1.696  0.0000  0.0000 -0.0000
    1TRZ     N1 5452   4.373  13.051   6.508 -0.0000 -0.0000 -0.0000
    1TRZ    CZ1 5453   4.236  13.073   6.514 -0.0000  0.0000  0.0000
    1TRZ     N2 5454   4.149  12.977   6.463 -0.0000  0.0000  0.0000
    1TRZ    CZ2 5455   4.198  12.860   6.406  0.0000 -0.0000 -0.0000
    1TRZ     N3 5456   4.337  12.839   6.400 -0.0000  0.0000  0.0000
    1TRZ    CZ3 5457   4.425  12.935   6.451  0.0000 -0.0000 -0.0000
    2BPA    CZa 5458   4.187  13.203   6.565  0.0000 -0.0000 -0.0000
    2BPA     C2 5459   4.276  13.299   6.618 -0.0000  0.0000  0.0000
    2BPA    CC3 5460   4.233  13.429   6.652  0.0000  0.0000  0.0000
    2BPA     C4 5461   4.097  13.462   6.634 -0.0000 -0.0000 -0.0000
    2BPA     C5 5462   4.007  13.367   6.582 -0.0000  0.0000  0.0000
    2BPA     C6 5463   4.051  13.239   6.548  0.0000 -0.0000 -0.0000
    2BPA     H2 5464   4.380  13.272   6.633 -0.0000  0.0000 -0.0000
    2BPA     H4 5465   4.061  13.561   6.659 -0.0000 -0.0000 -0.0000
    2BPA     H5 5466   3.903  13.393   6.571 -0.0000 -0.0000  0.0000
    2BPA     H6 5467   3.984  13.170   6.498  0.0000  0.0000  0.0000
    2BPA    CC7 5468   4.332  13.532   6.697 -0.0000 -0.0000 -0.0000
    2BPA     C8 5469   4.289  13.646   6.769  0.0000 -0.0000 -0.0000
    2BPA     C9 5470   4.380  13.750   6.798 -0.0000 -0.0000 -0.0000
    2BPA    C10 5471   4.514  13.740   6.756  0.0000  0.0000  0.0000
    2BPA    C11 5472   4.558  13.626   6.687  0.0000 -0.0000 -0.0000
    2BPA    C12 5473   4.467  13.523   6.657 -0.0000  0.0000  0.0000
    2BPA     H8 5474   4.188  13.652   6.806 -0.0000  0.0000  0.0000
    2BPA     H9 5475   4.346  13.836   6.853 -0.0000  0.0000  0.0000
    2BPA    H10 5476   4.582  13.823   6.773 -0.0000 -0.0000 -0.0000
    2BPA    H11 5477   4.661  13.618   6.656  0.0000 -0.0000 -0.0000
    2BPA    H12 5478   4.503  13.436   6.605  0.0000 -0.0000 -0.0000
    3BPB    CZb 5479   4.106  12.760   6.348  0.0000  0.0000  0.0000
    3BPB     C2 5480   3.966  12.780   6.351 -0.0000 -0.0000 -0.0000
    3BPB    CC3 5481   3.878  12.677   6.310 -0.0000  0.0000  0.0000
    3BPB     C4 5482   3.930  12.554   6.267  0.0000 -0.0000 -0.0000
    3BPB     C5 5483   4.069  12.534   6.262 -0.0000 -0.0000 -0.0000
    3BPB     C6 5484   4.156  12.636   6.302  0.0000  0.0000  0.0000
    3BPB     H2 5485   3.925  12.874   6.386  0.0000 -0.0000 -0.0000
    3BPB     H4 5486   3.864  12.471   6.248  0.0000 -0.0000  0.0000
    3BPB     H5 5487   4.108  12.442   6.220 -0.0000  0.0000  0.0000
    3BPB     H6 5488   4.263  12.622   6.289 -0.0000 -0.0000 -0.0000
    3BPB    CC7 5489   3.731  12.701   6.300  0.0000  0.0000 -0.0000
    3BPB     C8 5490   3.639  12.604   6.345 -0.0000  0.0000 -0.0000
    3BPB     C9 5491   3.501  12.621   6.323  0.0000 -0.0000  0.0000
    3BPB    C10 5492   3.454  12.735   6.257  0.0000  0.0000 -0.0000
    3BPB    C11 5493   3.545  12.833   6.212 -0.0000  0.0000 -0.0000
    3BPB    C12 5494   3.683  12.816   6.233  0.0000 -0.0000  0.0000
    3BPB     H8 5495   3.674  12.517   6.398 -0.0000 -0.0000  0.0000
    3BPB     H9 5496   3.432  12.543   6.353  0.0000  0.0000 -0.0000
    3BPB    H10 5497   3.349  12.746   6.237 -0.0000 -0.0000 -0.0000
    3BPB    H11 5498   3.510  12.916   6.152  0.0000 -0.0000  0.0000
    3BPB    H12 5499   3.752  12.892   6.199 -0.0000 -0.0000  0.0000
    4BPC    CZc 5500   4.571  12.915   6.443 -0.0000  0.0000  0.0000
    4BPC     C2 5501   4.652  13.013   6.507 -0.0000 -0.0000 -0.0000
    4BPC    CC3 5502   4.773  12.981   6.570  0.0000 -0.0000  0.0000
    4BPC     C4 5503   4.820  12.848   6.565 -0.0000  0.0000 -0.0000
    4BPC     C5 5504   4.743  12.750   6.500 -0.0000  0.0000  0.0000
    4BPC     C6 5505   4.620  12.783   6.440  0.0000 -0.0000 -0.0000
    4BPC     H2 5506   4.620  13.116   6.505 -0.0000  0.0000 -0.0000
    4BPC     H4 5507   4.915  12.822   6.609  0.0000 -0.0000  0.0000
    4BPC     H5 5508   4.778  12.648   6.499  0.0000  0.0000  0.0000
    4BPC     H6 5509   4.562  12.706   6.391  0.0000  0.0000  0.0000
    4BPC    CC7 5510   4.833  13.078   6.665  0.0000  0.0000 -0.0000
    4BPC     C8 5511   4.840  13.215   6.631  0.0000 -0.0000  0.0000
    4BPC     C9 5512   4.863  13.313   6.729  0.0000  0.0000  0.0000
    4BPC    C10 5513   4.880  13.274   6.863 -0.0000  0.0000  0.0000
    4BPC    C11 5514   4.875  13.138   6.898 -0.0000  0.0000  0.0000
    4BPC    C12 5515   4.852  13.041   6.800 -0.0000 -0.0000 -0.0000
    4BPC     H8 5516   4.822  13.244   6.529 -0.0000 -0.0000  0.0000
    4BPC     H9 5517   4.867  13.417   6.702  0.0000  0.0000 -0.0000
    4BPC    H10 5518   4.893  13.349   6.940 -0.0000 -0.0000 -0.0000
    4BPC    H11 5519   4.887  13.108   7.002 -0.0000  0.0000 -0.0000
    4BPC    H12 5520   4.850  12.936   6.828  0.0000  0.0000 -0.0000
    1TRZ     N1 5521   0.121   2.396   5.711 -0.0000 -0.0000  0.0000
    1TRZ    CZ1 5522   0.143   2.528   5.750  0.0000  0.0000 -0.0000
    1TRZ     N2 5523   0.079   2.577   5.863  0.0000  0.0000 -0.0000
    1TRZ    CZ2 5524  -0.005   2.496   5.938 -0.0000 -0.0000  0.0000
    1TRZ     N3 5525  -0.027   2.363   5.898  0.0000  0.0000 -0.0000
    1TRZ    CZ3 5526   0.036   2.312   5.784 -0.0000 -0.0000 -0.0000
    2BPA    CZa 5527   0.242   2.612   5.681 -0.0000 -0.0000  0.0000
    2BPA     C2 5528   0.244   2.751   5.705  0.0000 -0.0000 -0.0000
    2BPA    CC3 5529   0.342   2.833   5.646 -0.0000  0.0000  0.0000
    2BPA     C4 5530   0.439   2.775   5.562  0.0000 -0.0000  0.0000
    2BPA     C5 5531   0.437   2.637   5.536  0.0000 -0.0000 -0.0000
    2BPA     C6 5532   0.339   2.555   5.595  0.0000  0.0000  0.0000
    2BPA     H2 5533   0.167   2.796   5.766 -0.0000  0.0000 -0.0000
    2BPA     H4 5534   0.518   2.836   5.521 -0.0000 -0.0000  0.0000
    2BPA     H5 5535   0.507   2.594   5.465 -0.0000  0.0000  0.0000
    2BPA     H6 5536   0.337   2.449   5.574  0.0000 -0.0000 -0.0000
    2BPA    CC7 5537   0.344   2.979   5.676 -0.0000 -0.0000 -0.0000
    2BPA     C8 5538   0.373   3.072   5.574 -0.0000  0.0000  0.0000
    2BPA     C9 5539   0.372   3.211   5.601  0.0000 -0.0000  0.0000
    2BPA    C10 5540   0.341   3.256   5.731 -0.0000  0.0000 -0.0000
    2BPA    C11 5541   0.313   3.164   5.833 -0.0000 -0.0000  0.0000
    2BPA    C12 5542   0.314   3.026   5.805 -0.0000  0.0000  0.0000
    2BPA     H8 5543   0.395   3.038   5.474  0.0000  0.0000 -0.0000
    2BPA     H9 5544   0.395   3.281   5.523  0.0000  0.0000 -0.0000
    2BPA    H10 5545   0.339   3.362   5.752 -0.0000 -0.0000 -0.0000
    2BPA    H11 5546   0.296   3.198   5.934  0.0000 -0.0000  0.0000
    2BPA    H12 5547   0.293   2.956   5.885  0.0000  0.0000 -0.0000
    3BPB    CZb 5548  -0.060   2.550   6.064  0.0000 -0.0000 -0.0000
    3BPB     C2 5549  -0.038   2.687   6.094 -0.0000 -0.0000  0.0000
    3BPB    CC3 5550  -0.019   2.731   6.227 -0.0000 -0.0000 -0.0000
    3BPB     C4 5551  -0.025   2.638   6.333 -0.0000 -0.0000 -0.0000
    3BPB     C5 5552  -0.048   2.502   6.306  0.0000 -0.0000  0.0000
    3BPB     C6 5553  -0.064   2.459   6.173  0.0000  0.0000 -0.0000
    3BPB     H2 5554  -0.037   2.760   6.014 -0.0000 -0.0000  0.0000
    3BPB     H4 5555  -0.016   2.671   6.435 -0.0000 -0.0000  0.0000
    3BPB     H5 5556  -0.052   2.431   6.387  0.0000 -0.0000  0.0000
    3BPB     H6 5557  -0.072   2.354   6.152  0.0000 -0.0000 -0.0000
    3BPB    CC7 5558   0.025   2.869   6.259 -0.0000  0.0000  0.0000
    3BPB     C8 5559  -0.037   2.939   6.366  0.0000  0.0000 -0.0000
    3BPB     C9 5560   0.017   3.061   6.412 -0.0000 -0.0000 -0.0000
    3BPB    C10 5561   0.133   3.113   6.352  0.0000  0.0000  0.0000
    3BPB    C11 5562   0.194   3.045   6.245  0.0000  0.0000 -0.0000
    3BPB    C12 5563   0.140   2.924   6.199  0.0000 -0.0000 -0.0000
    3BPB     H8 5564  -0.123   2.897   6.415 -0.0000 -0.0000  0.0000
    3BPB     H9 5565  -0.029   3.112   6.495 -0.0000  0.0000  0.0000
    3BPB    H10 5566   0.181   3.199   6.398 -0.0000 -0.0000 -0.0000
    3BPB    H11 5567   0.283   3.086   6.199 -0.0000 -0.0000  0.0000
    3BPB    H12 5568   0.187   2.872   6.116 -0.0000  0.0000  0.0000
    4BPC    CZc 5569   0.026   2.170   5.742  0.0000  0.0000  0.0000
    4BPC     C2 5570  -0.023   2.068   5.828 -0.0000 -0.0000 -0.0000
    4BPC    CC3 5571  -0.045   1.937   5.778  0.0000  0.0000  0.0000
    4BPC     C4 5572  -0.019   1.909   5.642 -0.0000 -0.0000  0.0000
    4BPC     C5 5573   0.029   2.009   5.557  0.0000  0.0000 -0.0000
    4BPC     C6 5574   0.052   2.138   5.607  0.0000 -0.0000  0.0000
    4BPC     H2 5575  -0.032   2.087   5.934  0.0000  0.0000 -0.0000
    4BPC     H4 5576  -0.038   1.810   5.604  0.0000 -0.0000 -0.0000
    4BPC     H5 5577   0.044   1.988   5.452 -0.0000  0.0000  0.0000
    4BPC     H6 5578   0.096   2.212   5.542  0.0000 -0.0000 -0.0000
    4BPC    CC7 5579  -0.090   1.823   5.863  0.0000  0.0000 -0.0000
    4BPC     C8 5580  -0.003   1.712   5.877 -0.0000  0.0000 -0.0000
    4BPC     C9 5581  -0.048   1.594   5.938 -0.0000 -0.0000  0.0000
    4BPC    C10 5582  -0.179   1.586   5.988 -0.0000  0.0000  0.0000
    4BPC    C11 5583  -0.266   1.697   5.975  0.0000 -0.0000  0.0000
    4BPC    C12 5584  -0.221   1.815   5.913 -0.0000  0.0000 -0.0000
    4BPC     H8 5585   0.098   1.719   5.841  0.0000  0.0000 -0.0000
    4BPC     H9 5586   0.015   1.507   5.939  0.0000 -0.0000 -0.0000
    4BPC    H10 5587  -0.213   1.497   6.039  0.0000  0.0000  0.0000
    4BPC    H11 5588  -0.367   1.689   6.013  0.0000 -0.0000 -0.0000
    4BPC    H12 5589  -0.289   1.899   5.902  0.0000 -0.0000  0.0000
    1TRZ     N1 5590   2.772   2.133  12.444 -0.0000 -0.0000 -0.0000
    1TRZ    CZ1 5591   2.754   2.235  12.537  0.0000  0.0000  0.0000
    1TRZ     N2 5592   2.664   2.217  12.642 -0.0000 -0.0000 -0.0000
    1TRZ    CZ2 5593   2.591   2.098  12.653 -0.0000  0.0000  0.0000
    1TRZ     N3 5594   2.609   1.998  12.559  0.0000 -0.0000 -0.0000
    1TRZ    CZ3 5595   2.700   2.014  12.454  0.0000 -0.0000  0.0000
    2BPA    CZa 5596   2.828   2.362  12.524 -0.0000 -0.0000 -0.0000
    2BPA     C2 5597   2.799   2.472  12.608  0.0000  0.0000 -0.0000
    2BPA    CC3 5598   2.868   2.595  12.593 -0.0000  0.0000  0.0000
    2BPA     C4 5599   2.968   2.606  12.494 -0.0000 -0.0000  0.0000
    2BPA     C5 5600   2.998   2.497  12.410  0.0000  0.0000  0.0000
    2BPA     C6 5601   2.928   2.376  12.425  0.0000 -0.0000 -0.0000
    2BPA     H2 5602   2.724   2.463  12.685 -0.0000  0.0000  0.0000
    2BPA     H4 5603   3.023   2.698  12.483  0.0000  0.0000 -0.0000
    2BPA     H5 5604   3.073   2.507  12.333  0.0000 -0.0000 -0.0000
    2BPA     H6 5605   2.952   2.293  12.359 -0.0000  0.0000  0.0000
    2BPA    CC7 5606   2.831   2.714  12.676  0.0000 -0.0000 -0.0000
    2BPA     C8 5607   2.928   2.813  12.706 -0.0000 -0.0000  0.0000
    2BPA     C9 5608   2.892   2.929  12.778 -0.0000 -0.0000 -0.0000
    2BPA    C10 5609   2.759   2.946  12.821  0.0000  0.0000  0.0000
    2BPA    C11 5610   2.663   2.848  12.792 -0.0000  0.0000  0.0000
    2BPA    C12 5611   2.698   2.733  12.720  0.0000 -0.0000 -0.0000
    2BPA     H8 5612   3.031   2.799  12.676 -0.0000  0.0000  0.0000
    2BPA     H9 5613   2.962   3.010  12.787  0.0000  0.0000 -0.0000
    2BPA    H10 5614   2.731   3.035  12.876  0.0000 -0.0000 -0.0000
    2BPA    H11 5615   2.560   2.865  12.819 -0.0000  0.0000 -0.0000
    2BPA    H12 5616   2.622   2.660  12.695  0.0000  0.0000  0.0000
    3BPB    CZb 5617   2.504   2.075  12.769  0.0000 -0.0000 -0.0000
    3BPB     C2 5618   2.513   2.159  12.882 -0.0000 -0.0000 -0.0000
    3BPB    CC3 5619   2.411   2.162  12.979 -0.0000  0.0000  0.0000
    3BPB     C4 5620   2.299   2.078  12.963  0.0000  0.0000 -0.0000
    3BPB     C5 5621   2.288   1.994  12.851 -0.0000  0.0000 -0.0000
    3BPB     C6 5622   2.390   1.992  12.754  0.0000  0.0000  0.0000
    3BPB     H2 5623   2.601   2.221  12.894 -0.0000 -0.0000 -0.0000
    3BPB     H4 5624   2.226   2.070  13.042  0.0000 -0.0000  0.0000
    3BPB     H5 5625   2.201   1.931  12.839  0.0000  0.0000  0.0000
    3BPB     H6 5626   2.385   1.922  12.672 -0.0000 -0.0000 -0.0000
    3BPB    CC7 5627   2.418   2.258  13.093  0.0000 -0.0000 -0.0000
    3BPB     C8 5628   2.299   2.314  13.143 -0.0000  0.0000  0.0000
    3BPB     C9 5629   2.304   2.419  13.237 -0.0000 -0.0000 -0.0000
    3BPB    C10 5630   2.428   2.467  13.282  0.0000  0.0000  0.0000
    3BPB    C11 5631   2.547   2.410  13.234  0.0000  0.0000  0.0000
    3BPB    C12 5632   2.542   2.306  13.140 -0.0000 -0.0000  0.0000
    3BPB     H8 5633   2.202   2.278  13.111  0.0000  0.0000  0.0000
    3BPB     H9 5634   2.212   2.468  13.267  0.0000 -0.0000 -0.0000
    3BPB    H10 5635   2.431   2.552  13.349 -0.0000 -0.0000 -0.0000
    3BPB    H11 5636   2.643   2.449  13.268 -0.0000 -0.0000 -0.0000
    3BPB    H12 5637   2.634   2.266  13.100 -0.0000  0.0000  0.0000
    4BPC    CZc 5638   2.719   1.908  12.355 -0.0000 -0.0000 -0.0000
    4BPC     C2 5639   2.618   1.809  12.342  0.0000 -0.0000 -0.0000
    4BPC    CC3 5640   2.649   1.676  12.304 -0.0000 -0.0000  0.0000
    4BPC     C4 5641   2.784   1.643  12.280 -0.0000  0.0000  0.0000
    4BPC     C5 5642   2.885   1.739  12.292  0.0000  0.0000 -0.0000
    4BPC     C6 5643   2.853   1.871  12.329 -0.0000 -0.0000 -0.0000
    4BPC     H2 5644   2.517   1.836  12.366 -0.0000  0.0000  0.0000
    4BPC     H4 5645   2.810   1.547  12.240  0.0000 -0.0000 -0.0000
    4BPC     H5 5646   2.989   1.712  12.275 -0.0000  0.0000  0.0000
    4BPC     H6 5647   2.930   1.947  12.331 -0.0000 -0.0000 -0.0000
    4BPC    CC7 5648   2.540   1.576  12.278  0.0000  0.0000  0.0000
    4BPC     C8 5649   2.565   1.458  12.204 -0.0000 -0.0000  0.0000
    4BPC     C9 5650   2.460   1.368  12.174  0.0000  0.0000  0.0000
    4BPC    C10 5651   2.329   1.396  12.216 -0.0000 -0.0000 -0.0000
    4BPC    C11 5652   2.303   1.513  12.289 -0.0000  0.0000  0.0000
    4BPC    C12 5653   2.407   1.602  12.320  0.0000 -0.0000 -0.0000
    4BPC     H8 5654   2.664   1.435  12.171  0.0000 -0.0000 -0.0000
    4BPC     H9 5655   2.481   1.278  12.118 -0.0000  0.0000  0.0000
    4BPC    H10 5656   2.249   1.327  12.193  0.0000  0.0000  0.0000
    4BPC    H11 5657   2.202   1.532  12.324  0.0000 -0.0000 -0.0000
    4BPC    H12 5658   2.387   1.686  12.385 -0.0000 -0.0000  0.0000
    1TRZ     N1 5659   8.656   0.155   2.745  0.0000  0.0000 -0.0000
    1TRZ    CZ1 5660   8.707   0.234   2.641 -0.0000  0.0000  0.0000
    1TRZ     N2 5661   8.657   0.363   2.621 -0.0000 -0.0000  0.0000
    1TRZ    CZ2 5662   8.556   0.413   2.705  0.0000  0.0000 -0.0000
    1TRZ     N3 5663   8.507   0.333   2.808 -0.0000  0.0000 -0.0000
    1TRZ    CZ3 5664   8.556   0.205   2.828  0.0000 -0.0000  0.0000
    2BPA    CZa 5665   8.808   0.179   2.551  0.0000  0.0000 -0.0000
    2BPA     C2 5666   8.906   0.264   2.493 -0.0000 -0.0000 -0.0000
    2BPA    CC3 5667   9.001   0.213   2.402  0.0000 -0.0000  0.0000
    2BPA     C4 5668   8.997   0.076   2.367 -0.0000  0.0000  0.0000
    2BPA     C5 5669   8.900  -0.009   2.424  0.0000 -0.0000 -0.0000
    2BPA     C6 5670   8.807   0.042   2.516 -0.0000  0.0000  0.0000
    2BPA     H2 5671   8.907   0.368   2.519 -0.0000  0.0000  0.0000
    2BPA     H4 5672   9.066   0.037   2.294  0.0000 -0.0000 -0.0000
    2BPA     H5 5673   8.897  -0.114   2.396  0.0000  0.0000  0.0000
    2BPA     H6 5674   8.733  -0.024   2.560  0.0000  0.0000 -0.0000
    2BPA    CC7 5675   9.111   0.300   2.353  0.0000 -0.0000 -0.0000
    2BPA     C8 5676   9.086   0.433   2.313  0.0000  0.0000 -0.0000
    2BPA     C9 5677   9.193   0.519   2.279  0.0000 -0.0000  0.0000
    2BPA    C10 5678   9.326   0.471   2.284 -0.0000  0.0000 -0.0000
    2BPA    C11 5679   9.351   0.338   2.323  0.0000  0.0000 -0.0000
    2BPA    C12 5680   9.245   0.253   2.357 -0.0000  0.0000  0.0000
    2BPA     H8 5681   8.985   0.470   2.309 -0.0000  0.0000 -0.0000
    2BPA     H9 5682   9.173   0.620   2.249 -0.0000  0.0000 -0.0000
    2BPA    H10 5683   9.408   0.538   2.263  0.0000  0.0000  0.0000
    2BPA    H11 5684   9.453   0.301   2.323 -0.0000  0.0000 -0.0000
    2BPA    H12 5685   9.265   0.151   2.384  0.0000 -0.0000  0.0000
    3BPB    CZb 5686   8.501   0.548   2.686 -0.0000 -0.0000 -0.0000
    3BPB     C2 5687   8.530   0.622   2.569 -0.0000  0.0000  0.0000
    3BPB    CC3 5688   8.483   0.754   2.553 -0.0000  0.0000  0.0000
    3BPB     C4 5689   8.406   0.813   2.656  0.0000 -0.0000  0.0000
    3BPB     C5 5690   8.377   0.740   2.773 -0.0000  0.0000  0.0000
    3BPB     C6 5691   8.424   0.609   2.788  0.0000 -0.0000 -0.0000
    3BPB     H2 5692   8.586   0.576   2.489  0.0000 -0.0000 -0.0000
    3BPB     H4 5693   8.370   0.913   2.646 -0.0000  0.0000  0.0000
    3BPB     H5 5694   8.314   0.785   2.849  0.0000 -0.0000 -0.0000
    3BPB     H6 5695   8.403   0.556   2.880 -0.0000  0.0000 -0.0000
    3BPB    CC7 5696   8.510   0.830   2.428  0.0000 -0.0000  0.0000
    3BPB     C8 5697   8.411   0.914   2.373 -0.0000  0.0000 -0.0000
    3BPB     C9 5698   8.433   0.982   2.251 -0.0000 -0.0000  0.0000
    3BPB    C10 5699   8.556   0.967   2.184  0.0000 -0.0000  0.0000
    3BPB    C11 5700   8.656   0.884   2.239  0.0000  0.0000 -0.0000
    3BPB    C12 5701   8.633   0.816   2.360 -0.0000  0.0000 -0.0000
    3BPB     H8 5702   8.314   0.924   2.421  0.0000 -0.0000 -0.0000
    3BPB     H9 5703   8.356   1.045   2.209 -0.0000  0.0000 -0.0000
    3BPB    H10 5704   8.575   1.021   2.093  0.0000  0.0000 -0.0000
    3BPB    H11 5705   8.751   0.873   2.188 -0.0000  0.0000  0.0000
    3BPB    H12 5706   8.710   0.752   2.400  0.0000 -0.0000 -0.0000
    4BPC    CZc 5707   8.496   0.121   2.933  0.0000  0.0000 -0.0000
    4BPC     C2 5708   8.569   0.014   2.988  0.0000 -0.0000  0.0000
    4BPC    CC3 5709   8.504  -0.087   3.061 -0.0000  0.0000 -0.0000
    4BPC     C4 5710   8.364  -0.082   3.079  0.0000 -0.0000  0.0000
    4BPC     C5 5711   8.290   0.024   3.025 -0.0000  0.0000 -0.0000
    4BPC     C6 5712   8.356   0.125   2.952 -0.0000 -0.0000  0.0000
    4BPC     H2 5713   8.676   0.010   2.974  0.0000  0.0000 -0.0000
    4BPC     H4 5714   8.314  -0.160   3.134 -0.0000 -0.0000  0.0000
    4BPC     H5 5715   8.184   0.031   3.044  0.0000 -0.0000  0.0000
    4BPC     H6 5716   8.298   0.205   2.907  0.0000 -0.0000  0.0000
    4BPC    CC7 5717   8.581  -0.199   3.118  0.0000 -0.0000  0.0000
    4BPC     C8 5718   8.538  -0.331   3.094 -0.0000  0.0000 -0.0000
    4BPC     C9 5719   8.604  -0.439   3.154 -0.0000 -0.0000 -0.0000
    4BPC    C10 5720   8.714  -0.417   3.238  0.0000  0.0000  0.0000
    4BPC    C11 5721   8.759  -0.286   3.262  0.0000  0.0000  0.0000
    4BPC    C12 5722   8.692  -0.177   3.202  0.0000 -0.0000  0.0000
    4BPC     H8 5723   8.454  -0.349   3.028  0.0000 -0.0000  0.0000
    4BPC     H9 5724   8.565  -0.538   3.138 -0.0000  0.0000 -0.0000
    4BPC    H10 5725   8.764  -0.501   3.283  0.0000 -0.0000  0.0000
    4BPC    H11 5726   8.844  -0.268   3.327 -0.0000 -0.0000 -0.0000
    4BPC    H12 5727   8.727  -0.076   3.221 -0.0000 -0.0000 -0.0000
    1TRZ     N1 5728   0.064   0.462   1.222  0.0000  0.0000  0.0000
    1TRZ    CZ1 5729  -0.060   0.459   1.159 -0.0000 -0.0000 -0.0000
    1TRZ     N2 5730  -0.147   0.567   1.173  0.0000 -0.0000 -0.0000
    1TRZ    CZ2 5731  -0.112   0.677   1.251 -0.0000  0.0000  0.0000
    1TRZ     N3 5732   0.013   0.680   1.314  0.0000 -0.0000 -0.0000
    1TRZ    CZ3 5733   0.102   0.572   1.299 -0.0000  0.0000  0.0000
    2BPA    CZa 5734  -0.105   0.344   1.080  0.0000 -0.0000 -0.0000
    2BPA     C2 5735  -0.206   0.361   0.982  0.0000  0.0000  0.0000
    2BPA    CC3 5736  -0.256   0.251   0.911 -0.0000 -0.0000 -0.0000
    2BPA     C4 5737  -0.207   0.122   0.939 -0.0000  0.0000  0.0000
    2BPA     C5 5738  -0.107   0.104   1.036  0.0000 -0.0000 -0.0000
    2BPA     C6 5739  -0.055   0.214   1.106 -0.0000  0.0000 -0.0000
    2BPA     H2 5740  -0.244   0.460   0.961 -0.0000 -0.0000 -0.0000
    2BPA     H4 5741  -0.259   0.037   0.898 -0.0000  0.0000  0.0000
    2BPA     H5 5742  -0.067   0.005   1.054 -0.0000  0.0000 -0.0000
    2BPA     H6 5743   0.022   0.200   1.180  0.0000 -0.0000  0.0000
    2BPA    CC7 5744  -0.354   0.272   0.801 -0.0000 -0.0000  0.0000
    2BPA     C8 5745  -0.474   0.343   0.823 -0.0000  0.0000 -0.0000
    2BPA     C9 5746  -0.560   0.372   0.715  0.0000  0.0000  0.0000
    2BPA    C10 5747  -0.527   0.330   0.585 -0.0000  0.0000  0.0000
    2BPA    C11 5748  -0.408   0.259   0.563  0.0000 -0.0000 -0.0000
    2BPA    C12 5749  -0.322   0.230   0.670 -0.0000  0.0000  0.0000
    2BPA     H8 5750  -0.501   0.375   0.923  0.0000 -0.0000 -0.0000
    2BPA     H9 5751  -0.653   0.424   0.732  0.0000 -0.0000 -0.0000
    2BPA    H10 5752  -0.593   0.352   0.503 -0.0000  0.0000 -0.0000
    2BPA    H11 5753  -0.382   0.227   0.463 -0.0000  0.0000  0.0000
    2BPA    H12 5754  -0.228   0.181   0.652  0.0000 -0.0000 -0.0000
    3BPB    CZb 5755  -0.205   0.790   1.264 -0.0000 -0.0000 -0.0000
    3BPB     C2 5756  -0.313   0.792   1.171 -0.0000  0.0000  0.0000
    3BPB    CC3 5757  -0.444   0.829   1.210  0.0000 -0.0000 -0.0000
    3BPB     C4 5758  -0.467   0.868   1.344  0.0000 -0.0000 -0.0000
    3BPB     C5 5759  -0.361   0.867   1.436 -0.0000  0.0000  0.0000
    3BPB     C6 5760  -0.232   0.829   1.397  0.0000 -0.0000 -0.0000
    3BPB     H2 5761  -0.294   0.767   1.068  0.0000 -0.0000 -0.0000
    3BPB     H4 5762  -0.565   0.899   1.375 -0.0000  0.0000  0.0000
    3BPB     H5 5763  -0.384   0.876   1.541 -0.0000 -0.0000 -0.0000
    3BPB     H6 5764  -0.152   0.829   1.470 -0.0000  0.0000 -0.0000
    3BPB    CC7 5765  -0.560   0.809   1.119  0.0000 -0.0000  0.0000
    3BPB     C8 5766  -0.564   0.697   1.033  0.0000 -0.0000  0.0000
    3BPB     C9 5767  -0.677   0.671   0.954 -0.0000 -0.0000 -0.0000
    3BPB    C10 5768  -0.788   0.757   0.960  0.0000  0.0000  0.0000
    3BPB    C11 5769  -0.785   0.869   1.045 -0.0000  0.0000 -0.0000
    3BPB    C12 5770  -0.672   0.895   1.124  0.0000 -0.0000  0.0000
    3BPB     H8 5771  -0.480   0.628   1.030 -0.0000  0.0000 -0.0000
    3BPB     H9 5772  -0.678   0.586   0.888  0.0000 -0.0000 -0.0000
    3BPB    H10 5773  -0.874   0.739   0.898 -0.0000 -0.0000 -0.0000
    3BPB    H11 5774  -0.871   0.935   1.050  0.0000 -0.0000 -0.0000
    3BPB    H12 5775  -0.669   0.983   1.187 -0.0000 -0.0000 -0.0000
    4BPC    CZc 5776   0.236   0.581   1.359 -0.0000 -0.0000 -0.0000
    4BPC     C2 5777   0.319   0.466   1.359  0.0000  0.0000  0.0000
    4BPC    CC3 5778   0.460   0.479   1.363 -0.0000  0.0000 -0.0000
    4BPC     C4 5779   0.518   0.607   1.366  0.0000  0.0000  0.0000
    4BPC     C5 5780   0.437   0.722   1.367  0.0000 -0.0000  0.0000
    4BPC     C6 5781   0.297   0.708   1.363  0.0000  0.0000  0.0000
    4BPC     H2 5782   0.275   0.368   1.357 -0.0000 -0.0000 -0.0000
    4BPC     H4 5783   0.626   0.617   1.369 -0.0000 -0.0000 -0.0000
    4BPC     H5 5784   0.482   0.820   1.366  0.0000  0.0000 -0.0000
    4BPC     H6 5785   0.236   0.797   1.356  0.0000 -0.0000 -0.0000
    4BPC    CC7 5786   0.547   0.360   1.366  0.0000 -0.0000 -0.0000
    4BPC     C8 5787   0.631   0.331   1.256  0.0000 -0.0000  0.0000
    4BPC     C9 5788   0.720   0.222   1.262  0.0000  0.0000 -0.0000
    4BPC    C10 5789   0.725   0.141   1.376 -0.0000 -0.0000  0.0000
    4BPC    C11 5790   0.641   0.169   1.486  0.0000  0.0000 -0.0000
    4BPC    C12 5791   0.552   0.278   1.481  0.0000  0.0000 -0.0000
    4BPC     H8 5792   0.629   0.394   1.169 -0.0000  0.0000 -0.0000
    4BPC     H9 5793   0.787   0.203   1.179 -0.0000  0.0000  0.0000
    4BPC    H10 5794   0.792   0.057   1.380  0.0000 -0.0000  0.0000
    4BPC    H11 5795   0.649   0.111   1.576  0.0000 -0.0000  0.0000
    4BPC    H12 5796   0.487   0.299   1.564 -0.0000  0.0000  0.0000
[truncated: 13,883,108 more chars]
