# Supplementary material for: Benchmarking coarse-grained models of organic semiconductors via deep backmapping
Source: Front Chem. 2022 Sep 9;10:982757. doi: 10.3389/fchem.2022.982757 (PMC9500322; doi:10.3389/fchem.2022.982757)
Supplement: Supplementary file 1 [file DataSheet1.ZIP › coordinate_files/EM_modelA_selection.gro]

cg TMBT
138
    1TRZ     N1 8143   7.034   3.324   6.888  0.0000 -0.0000 -0.0000
    1TRZ    CZ1 8144   7.122   3.385   6.976 -0.0000  0.0000  0.0000
    1TRZ     N2 8145   7.236   3.316   7.017 -0.0000 -0.0000 -0.0000
    1TRZ    CZ2 8146   7.262   3.187   6.969  0.0000  0.0000  0.0000
    1TRZ     N3 8147   7.174   3.128   6.879 -0.0000  0.0000 -0.0000
    1TRZ    CZ3 8148   7.058   3.195   6.840 -0.0000  0.0000  0.0000
    2BPA    CZa 8149   7.094   3.521   7.026  0.0000 -0.0000 -0.0000
    2BPA     C2 8150   7.039   3.621   6.941  0.0000 -0.0000  0.0000
    2BPA    CC3 8151   6.995   3.745   6.993 -0.0000  0.0000 -0.0000
    2BPA     C4 8152   7.009   3.770   7.131  0.0000 -0.0000  0.0000
    2BPA     C5 8153   7.064   3.672   7.216 -0.0000  0.0000  0.0000
    2BPA     C6 8154   7.106   3.549   7.164  0.0000 -0.0000 -0.0000
    2BPA     H2 8155   7.040   3.605   6.834  0.0000  0.0000  0.0000
    2BPA     H4 8156   6.976   3.864   7.173  0.0000 -0.0000  0.0000
    2BPA     H5 8157   7.070   3.691   7.322 -0.0000  0.0000  0.0000
    2BPA     H6 8158   7.139   3.471   7.231 -0.0000  0.0000 -0.0000
    2BPA    CC7 8159   6.933   3.849   6.904  0.0000 -0.0000  0.0000
    2BPA     C8 8160   6.945   3.986   6.934  0.0000  0.0000  0.0000
    2BPA     C9 8161   6.884   4.084   6.854 -0.0000 -0.0000 -0.0000
    2BPA    C10 8162   6.807   4.045   6.742  0.0000  0.0000  0.0000
    2BPA    C11 8163   6.794   3.909   6.711 -0.0000 -0.0000  0.0000
    2BPA    C12 8164   6.857   3.811   6.791 -0.0000  0.0000  0.0000
    2BPA     H8 8165   7.003   4.018   7.020 -0.0000  0.0000 -0.0000
    2BPA     H9 8166   6.899   4.189   6.874  0.0000  0.0000 -0.0000
    2BPA    H10 8167   6.757   4.119   6.682 -0.0000  0.0000 -0.0000
    2BPA    H11 8168   6.739   3.879   6.623  0.0000  0.0000  0.0000
    2BPA    H12 8169   6.851   3.708   6.762 -0.0000 -0.0000 -0.0000
    3BPB    CZb 8170   7.372   3.106   7.024 -0.0000 -0.0000 -0.0000
    3BPB     C2 8171   7.426   3.142   7.149  0.0000 -0.0000 -0.0000
    3BPB    CC3 8172   7.559   3.110   7.184  0.0000  0.0000  0.0000
    3BPB     C4 8173   7.639   3.037   7.094 -0.0000  0.0000  0.0000
    3BPB     C5 8174   7.586   2.998   6.970 -0.0000 -0.0000 -0.0000
    3BPB     C6 8175   7.454   3.033   6.934  0.0000  0.0000  0.0000
    3BPB     H2 8176   7.360   3.183   7.223 -0.0000 -0.0000  0.0000
    3BPB     H4 8177   7.740   3.011   7.121  0.0000 -0.0000  0.0000
    3BPB     H5 8178   7.645   2.935   6.905 -0.0000 -0.0000  0.0000
    3BPB     H6 8179   7.413   3.000   6.840 -0.0000 -0.0000 -0.0000
    3BPB    CC7 8180   7.614   3.161   7.313 -0.0000 -0.0000 -0.0000
    3BPB     C8 8181   7.541   3.144   7.433  0.0000  0.0000  0.0000
    3BPB     C9 8182   7.585   3.206   7.552 -0.0000 -0.0000 -0.0000
    3BPB    C10 8183   7.702   3.284   7.551  0.0000  0.0000  0.0000
    3BPB    C11 8184   7.775   3.301   7.432 -0.0000 -0.0000 -0.0000
    3BPB    C12 8185   7.731   3.239   7.313  0.0000  0.0000  0.0000
    3BPB     H8 8186   7.450   3.086   7.433 -0.0000 -0.0000  0.0000
    3BPB     H9 8187   7.527   3.195   7.642 -0.0000 -0.0000  0.0000
    3BPB    H10 8188   7.736   3.331   7.642  0.0000  0.0000  0.0000
    3BPB    H11 8189   7.862   3.365   7.430 -0.0000  0.0000 -0.0000
    3BPB    H12 8190   7.787   3.254   7.222  0.0000  0.0000 -0.0000
    4BPC    CZc 8191   6.960   3.127   6.756 -0.0000 -0.0000  0.0000
    4BPC     C2 8192   6.828   3.112   6.805  0.0000  0.0000  0.0000
    4BPC    CC3 8193   6.724   3.073   6.719 -0.0000  0.0000  0.0000
    4BPC     C4 8194   6.752   3.052   6.583  0.0000 -0.0000 -0.0000
    4BPC     C5 8195   6.883   3.066   6.533 -0.0000  0.0000 -0.0000
    4BPC     C6 8196   6.987   3.103   6.620  0.0000 -0.0000 -0.0000
    4BPC     H2 8197   6.808   3.130   6.910  0.0000 -0.0000 -0.0000
    4BPC     H4 8198   6.672   3.021   6.517  0.0000  0.0000  0.0000
    4BPC     H5 8199   6.903   3.047   6.429  0.0000 -0.0000 -0.0000
    4BPC     H6 8200   7.090   3.096   6.587 -0.0000 -0.0000  0.0000
    4BPC    CC7 8201   6.590   3.037   6.773  0.0000 -0.0000 -0.0000
    4BPC     C8 8202   6.580   2.946   6.881 -0.0000  0.0000 -0.0000
    4BPC     C9 8203   6.453   2.906   6.929  0.0000  0.0000 -0.0000
    4BPC    C10 8204   6.336   2.958   6.869  0.0000 -0.0000  0.0000
    4BPC    C11 8205   6.346   3.049   6.762 -0.0000 -0.0000  0.0000
    4BPC    C12 8206   6.472   3.088   6.714  0.0000 -0.0000  0.0000
    4BPC     H8 8207   6.669   2.909   6.929  0.0000 -0.0000  0.0000
    4BPC     H9 8208   6.446   2.835   7.010  0.0000 -0.0000  0.0000
    4BPC    H10 8209   6.239   2.926   6.905  0.0000  0.0000 -0.0000
    4BPC    H11 8210   6.256   3.090   6.718  0.0000 -0.0000  0.0000
    4BPC    H12 8211   6.479   3.160   6.634  0.0000  0.0000 -0.0000
    1TRZ     N179282   7.217   2.789   7.012  0.0000  0.0000  0.0000
    1TRZ    CZ179283   7.096   2.822   6.952 -0.0000 -0.0000 -0.0000
    1TRZ     N279284   6.999   2.892   7.025  0.0000  0.0000  0.0000
    1TRZ    CZ279285   7.025   2.929   7.157  0.0000 -0.0000  0.0000
    1TRZ     N379286   7.147   2.895   7.217 -0.0000  0.0000 -0.0000
    1TRZ    CZ379287   7.244   2.825   7.144  0.0000  0.0000  0.0000
    2BPA    CZa79288   7.071   2.788   6.810  0.0000  0.0000  0.0000
    2BPA     C279289   7.178   2.758   6.722 -0.0000 -0.0000  0.0000
    2BPA    CC379290   7.152   2.723   6.588  0.0000 -0.0000 -0.0000
    2BPA     C479291   7.020   2.718   6.540 -0.0000  0.0000  0.0000
    2BPA     C579292   6.913   2.747   6.627  0.0000 -0.0000 -0.0000
    2BPA     C679293   6.938   2.782   6.761  0.0000 -0.0000 -0.0000
    2BPA     H279294   7.280   2.770   6.756 -0.0000  0.0000 -0.0000
    2BPA     H479295   7.000   2.693   6.437 -0.0000 -0.0000 -0.0000
    2BPA     H579296   6.813   2.757   6.588 -0.0000  0.0000 -0.0000
    2BPA     H679297   6.855   2.804   6.826 -0.0000  0.0000  0.0000
    2BPA    CC779298   7.264   2.701   6.492 -0.0000  0.0000  0.0000
    2BPA     C879299   7.320   2.811   6.424 -0.0000 -0.0000  0.0000
    2BPA     C979300   7.423   2.791   6.331  0.0000 -0.0000 -0.0000
    2BPA    C1079301   7.472   2.661   6.305 -0.0000  0.0000  0.0000
    2BPA    C1179302   7.416   2.552   6.373 -0.0000 -0.0000  0.0000
    2BPA    C1279303   7.312   2.571   6.467  0.0000  0.0000 -0.0000
    2BPA     H879304   7.287   2.911   6.448  0.0000 -0.0000  0.0000
    2BPA     H979305   7.468   2.876   6.280 -0.0000 -0.0000  0.0000
    2BPA    H1079306   7.551   2.646   6.234  0.0000 -0.0000 -0.0000
    2BPA    H1179307   7.455   2.453   6.355  0.0000  0.0000 -0.0000
    2BPA    H1279308   7.271   2.487   6.520 -0.0000 -0.0000  0.0000
    3BPB    CZb79309   6.931   3.014   7.229 -0.0000  0.0000 -0.0000
    3BPB     C279310   6.896   2.978   7.361 -0.0000  0.0000 -0.0000
    3BPB    CC379311   6.866   3.076   7.458  0.0000 -0.0000  0.0000
    3BPB     C479312   6.872   3.212   7.424  0.0000  0.0000  0.0000
    3BPB     C579313   6.905   3.250   7.293  0.0000  0.0000 -0.0000
    3BPB     C679314   6.934   3.152   7.196 -0.0000 -0.0000  0.0000
    3BPB     H279315   6.890   2.874   7.386 -0.0000 -0.0000  0.0000
    3BPB     H479316   6.851   3.288   7.498  0.0000 -0.0000 -0.0000
    3BPB     H579317   6.907   3.355   7.265 -0.0000 -0.0000  0.0000
    3BPB     H679318   6.957   3.181   7.095 -0.0000 -0.0000 -0.0000
    3BPB    CC779319   6.815   3.034   7.591 -0.0000 -0.0000 -0.0000
    3BPB     C879320   6.702   2.949   7.599  0.0000  0.0000  0.0000
    3BPB     C979321   6.652   2.908   7.724 -0.0000 -0.0000 -0.0000
    3BPB    C1079322   6.715   2.951   7.842  0.0000  0.0000  0.0000
    3BPB    C1179323   6.828   3.035   7.834 -0.0000 -0.0000  0.0000
    3BPB    C1279324   6.878   3.076   7.709  0.0000  0.0000  0.0000
    3BPB     H879325   6.652   2.919   7.508 -0.0000  0.0000  0.0000
    3BPB     H979326   6.565   2.844   7.729  0.0000  0.0000 -0.0000
    3BPB    H1079327   6.678   2.919   7.938 -0.0000 -0.0000  0.0000
    3BPB    H1179328   6.878   3.065   7.925 -0.0000 -0.0000 -0.0000
    3BPB    H1279329   6.965   3.140   7.705 -0.0000 -0.0000  0.0000
    4BPC    CZc79330   7.372   2.788   7.208 -0.0000 -0.0000 -0.0000
    4BPC     C279331   7.387   2.802   7.348  0.0000 -0.0000 -0.0000
    4BPC    CC379332   7.479   2.721   7.419 -0.0000  0.0000  0.0000
    4BPC     C479333   7.559   2.628   7.351  0.0000 -0.0000 -0.0000
    4BPC     C579334   7.546   2.614   7.212 -0.0000  0.0000  0.0000
    4BPC     C679335   7.454   2.693   7.141 -0.0000  0.0000  0.0000
    4BPC     H279336   7.328   2.874   7.401 -0.0000  0.0000  0.0000
    4BPC     H479337   7.630   2.568   7.405  0.0000 -0.0000  0.0000
    4BPC     H579338   7.601   2.537   7.162  0.0000 -0.0000 -0.0000
    4BPC     H679339   7.450   2.685   7.034  0.0000 -0.0000 -0.0000
    4BPC    CC779340   7.488   2.727   7.567 -0.0000 -0.0000 -0.0000
    4BPC     C879341   7.434   2.622   7.644  0.0000 -0.0000  0.0000
    4BPC     C979342   7.450   2.620   7.784  0.0000  0.0000 -0.0000
    4BPC    C1079343   7.520   2.725   7.847 -0.0000 -0.0000 -0.0000
    4BPC    C1179344   7.574   2.830   7.770 -0.0000 -0.0000 -0.0000
    4BPC    C1279345   7.558   2.831   7.630  0.0000  0.0000  0.0000
    4BPC     H879346   7.381   2.541   7.595  0.0000  0.0000  0.0000
    4BPC     H979347   7.407   2.540   7.842 -0.0000 -0.0000  0.0000
    4BPC    H1079348   7.534   2.723   7.953  0.0000 -0.0000  0.0000
    4BPC    H1179349   7.626   2.910   7.818  0.0000  0.0000  0.0000
    4BPC    H1279350   7.604   2.909   7.571  0.0000 -0.0000  0.0000
13.62260  13.62260  13.62260
